# Supplementary material for: Engrafted nitrergic neurons derived from hPSCs improve gut dysmotility in mice
Source: Nature. 2025 Jun 25;645(8079):158–67. doi: 10.1038/s41586-025-09208-3 (PMC12408359; doi:10.1038/s41586-025-09208-3)
Supplement: Supplementary file 7 — Source Data Fig. 2 [file 41586_2025_9208_MOESM7_ESM.xlsx]

## Sheet: 2r.arip
Control	Aripiprazole
80.1	108.669
86.775	164.205
128.427	103.596
84.906	6.141
120.15	2.67

## Sheet: 2r.dex
Control	Dexmedetomidine
134.034	50.196
95.853	52.332
178.623	47.259
114.81	93.183
143.112	97.989

## Sheet: 2r.latre
Control	Latrepirdine
92.916	52.599
65.682	57.672
54.735	55.269
53.133	78.498
68.352	67.284

## Sheet: 2r.mat
Control	Matrine
77.964	69.954
142.845	56.871
160.734	58.74
69.954	45.924
114.009	50.997
130.563	59.007

## Sheet: 2r.MPEP
Control	MPEP
63.813	40.584
77.163	42.72
56.337	50.997
48.861	46.191
88.11	49.128

## Sheet: 2r.nap
Control	Naproxen
48.594	40.584
66.75	43.521
92.382	53.934
72.624	50.997
88.644	51.798

## Sheet: 2t.top1
Time (seconds)	Control					Dexmedetomidine (1 μM)
0	0	0	0	0	0	0	0	0	0	0
0.267	0	0	0	0	0	0	0	0	0	0
0.534	0.00389	0.00286	0.0031	0.00048	0.00164	0.00375	0.00271	0.11022	0.00127	0.00091
0.801	0.01706	0.01659	0.01239	0.00598	0.00985	0.01515	0.01303	0.43816	0.0124	0.00439
1.068	0.03435	0.03662	0.02567	0.01005	0.01922	0.02916	0.0295	0.75985	0.02202	0.01136
1.335	0.08856	0.07571	0.06263	0.02225	0.04525	0.05734	0.06696	1.14993	0.03543	0.02499
1.602	0.16157	0.13006	0.11265	0.04403	0.08018	0.09399	0.11239	1.49546	0.05795	0.04226
1.869	0.30047	0.20997	0.20051	0.08806	0.12847	0.15296	0.19021	1.83473	0.09566	0.06483
2.136	0.44347	0.28797	0.28881	0.13424	0.18239	0.21014	0.27635	2.16697	0.13893	0.09452
2.403	0.6733	0.39286	0.42823	0.20602	0.25296	0.3056	0.40105	2.51523	0.20954	0.14163
2.67	0.89881	0.50824	0.57319	0.28427	0.34321	0.39812	0.53226	2.86623	0.28116	0.20085
2.937	1.17336	0.67358	0.75687	0.41277	0.45059	0.51166	0.70618	3.26023	0.38997	0.28083
3.204	1.44424	0.82672	0.93259	0.54653	0.55538	0.64703	0.8734	3.63038	0.49955	0.36717
3.471	1.73628	1.01838	1.15656	0.75088	0.68432	0.80716	1.08334	4.01812	0.64101	0.46759
3.738	2.04323	1.20871	1.38406	0.95571	0.82639	0.96044	1.30124	4.38945	0.79387	0.5815
4.005	2.36249	1.43985	1.61444	1.22036	0.99542	1.13914	1.53669	4.78422	0.95406	0.71404
4.272	2.68153	1.67022	1.84283	1.50199	1.17781	1.32338	1.79115	5.16258	1.13626	0.85551
4.539	3.00231	1.94255	2.13562	1.83699	1.38153	1.51755	2.07094	5.58316	1.33618	1.02016
4.806	3.3125	2.18723	2.42642	2.16386	1.62535	1.71205	2.35435	5.9791	1.57305	1.2039
5.073	3.65876	2.47024	2.71324	2.54815	1.88088	1.94597	2.68971	6.45323	1.81878	1.39687
5.34	3.99876	2.78701	2.99961	2.93675	2.1193	2.18462	3.04678	6.85308	2.08602	1.59757
5.607	4.39405	3.09901	3.30546	3.38756	2.39078	2.43092	3.43878	7.25763	2.38387	1.83478
5.874	4.76062	3.41101	3.63166	3.84891	2.6632	2.69514	3.82281	7.6442	2.69793	2.07229
6.141	5.22914	3.7375	3.9935	4.33777	2.93303	2.96897	4.26657	8.05969	3.02312	2.33342
6.408	5.75577	4.08078	4.35778	4.81897	3.22467	3.25437	4.70165	8.48105	3.36501	2.60274
6.675	6.33338	4.42653	4.75613	5.34324	3.52569	3.58765	5.14143	8.92351	3.74537	2.90432
6.942	6.85396	4.79937	5.18237	5.87613	3.81311	3.94749	5.56202	9.33861	4.10598	3.1959
7.209	7.40651	5.19509	5.56722	6.49133	4.12749	4.33991	6.00017	9.71854	4.54733	3.52066
7.476	7.88195	5.60244	5.92596	7.05868	4.43929	4.73624	6.42493	10.0856	4.93452	3.85814
7.743	8.35976	6.02829	6.26589	7.61286	4.78133	5.13828	6.87502	10.4444	5.35511	4.22106
8.01	8.79221	6.4488	6.60958	8.18739	5.13416	5.51555	7.30738	10.8653	5.77697	4.5643
8.277	9.22855	6.87561	6.95505	8.7746	5.53809	5.91676	7.74969	11.2636	6.19352	4.90602
8.544	9.65991	7.29955	7.31069	9.39195	5.89865	6.30772	8.18151	11.6365	6.56907	5.25577
8.811	10.1213	7.72979	7.67673	10.0679	6.26133	6.73777	8.63287	12.0446	6.95651	5.61521
9.078	10.5564	8.16384	8.04477	10.7406	6.58391	7.18036	9.07898	12.4198	7.33915	5.97995
9.345	10.9806	8.60838	8.41745	11.3873	6.92197	7.62425	9.54373	12.8162	7.70305	6.36257
9.612	11.3893	9.00868	8.80983	12.0255	7.25768	8.06326	10.0072	13.1867	8.06696	6.767
9.879	11.7865	9.41012	9.23917	12.6936	7.60441	8.51009	10.4917	13.5795	8.43593	7.18582
10.146	12.1701	9.80451	9.65876	13.4021	7.9134	8.9649	10.974	13.9583	8.81856	7.63478
10.413	12.5715	10.1865	10.0673	14.1126	8.22754	9.43828	11.4996	14.357	9.1888	8.09435
10.68	12.9424	10.5658	10.4663	14.8623	8.53255	9.90254	11.9953	14.7435	9.55271	8.53922
10.947	13.3219	10.9533	10.8709	15.6016	8.84505	10.3728	12.5103	15.1356	9.89915	8.98016
11.214	13.6935	11.3389	11.2825	16.3305	9.15169	10.8498	13.0297	15.5339	10.2514	9.40988
11.481	14.0579	11.7228	11.7191	17.0414	9.46748	11.3582	13.5528	15.9279	10.588	9.86869
11.748	14.4426	12.1079	12.278	17.7602	9.78983	11.8606	14.0695	16.3312	10.9296	10.2957
12.015	14.8323	12.5139	12.8682	18.4759	10.126	12.3815	14.5901	16.7213	11.2839	10.7407
12.282	15.2034	12.9159	13.4394	19.1976	10.477	12.9031	15.0931	17.1227	11.623	11.17
12.549	15.5814	13.3246	13.8928	19.9236	10.8403	13.4268	15.5969	17.5062	11.9594	11.6362
12.816	15.9643	13.7384	14.3567	20.6578	11.199	13.9497	16.0883	17.8861	12.2894	12.0971
13.083	16.3504	14.1555	14.7871	21.3809	11.5828	14.4917	16.578	18.2797	12.6186	12.5773
13.35	16.7327	14.5878	15.2222	22.1105	11.9541	15.0105	17.0786	18.678	12.9357	13.0716
13.617	17.125	14.9901	15.652	22.8003	12.3818	15.5385	17.5968	19.0583	13.2621	13.5705
13.884	17.5207	15.3968	16.0849	23.4935	12.7723	16.0864	18.1247	19.441	13.5802	14.0902
14.151	17.9048	15.812	16.5036	24.17	13.1563	16.6566	18.652	19.8166	13.9148	14.6116
14.418	18.305	16.2251	16.936	24.8309	13.5455	17.2359	19.1876	20.2012	14.241	15.1375
14.685	18.6992	16.6319	17.3561	25.5152	13.9328	17.8125	19.7109	20.5792	14.5761	15.6617
14.952	19.0999	17.0592	17.7808	26.174	14.325	18.4221	20.2535	20.956	14.9066	16.1985
15.219	19.4866	17.486	18.2143	26.8643	14.7078	19.0343	20.7917	21.3297	15.25	16.7387
15.486	19.876	17.9193	18.637	27.5207	15.1099	19.6621	21.3318	21.742	15.6045	17.299
15.753	20.2785	18.3669	19.0641	28.1907	15.519	20.3255	21.9196	22.1063	15.9598	17.8564
16.02	20.6695	18.8361	19.5032	28.8628	15.9339	21.0099	22.4875	22.4933	16.3128	18.414
16.287	21.0632	19.3321	19.9217	29.5489	16.32	21.7126	23.0366	22.8626	16.6646	18.9576
16.554	21.4555	19.8043	20.3515	30.2347	16.7186	22.3938	23.5806	23.2343	17.0693	19.4903
16.821	21.8573	20.2692	20.7817	30.9295	17.119	23.1047	24.1464	23.6061	17.5559	20.0182
17.088	22.253	20.7287	21.196	31.6141	17.5218	23.8068	24.6985	23.9735	17.9897	20.5293
17.355	22.6427	21.1957	21.6262	32.3069	17.9163	24.505	25.267	24.3382	18.4072	21.0356
17.622	23.0434	21.6811	22.056	32.9613	18.3036	25.2257	25.8387	24.697	18.842	21.5447
17.889	23.4419	22.1824	22.478	33.617	18.7043	25.931	26.4122	25.0605	19.3177	22.0538
18.156	23.8335	22.7086	22.9169	34.2922	19.0939	26.6378	27.0017	25.4197	19.8122	22.5611
18.423	24.228	23.2481	23.3431	34.9699	19.4854	27.3437	27.5897	25.7793	20.3087	23.062
18.69	24.6099	23.7092	23.7632	35.6672	19.8774	28.0265	28.1762	26.133	20.8278	23.5646
18.957	25.0108	24.1673	24.1879	36.351	20.2506	28.6907	28.7517	26.4766	21.3339	24.0675
19.224	25.4018	24.6138	24.6198	37.0196	20.6297	29.3266	29.3399	26.8335	21.8312	24.5681
19.491	25.7884	25.0451	25.051	37.6781	21.0121	29.951	29.9272	27.1739	22.3373	25.0687
19.758	26.1798	25.4819	25.4863	38.3393	21.3783	30.5444	30.5185	27.5194	22.8143	25.5681
20.025	26.573	25.9043	25.9118	39.0121	21.7538	31.1392	31.1135	27.8603	23.3002	26.0625
20.292	26.957	26.3292	26.3363	39.6929	22.1409	31.716	31.7111	28.1937	23.8038	26.5583
20.559	27.3513	26.7514	26.759	40.3883	22.5148	32.2737	32.3134	28.5345	24.2981	27.0591
20.826	27.7401	27.1614	27.1888	41.0745	22.8796	32.8282	32.9083	28.8656	24.8052	27.5548
21.093	28.1291	27.5821	27.6152	41.7424	23.2612	33.3842	33.5136	29.2158	25.3134	28.0511
21.36	28.5101	27.9988	28.0435	42.4002	23.6331	33.9485	34.1056	29.5402	25.783	28.5349
21.627	28.9095	28.4075	28.4719	43.0424	24.0049	34.5043	34.6916	29.8772	26.2517	29.0297
21.894	29.2891	28.8183	28.8864	43.7155	24.3788	35.0554	35.2724	30.2145	26.7133	29.5164
22.161	29.6658	29.2346	29.308	44.3697	24.7485	35.6234	35.8593	30.5397	27.1638	30.0066
22.428	30.0533	29.6336	29.7389	44.9983	25.1196	36.1725	36.4413	30.8641	27.6203	30.4978
22.695	30.4274	30.0488	30.1621	45.6162	25.4856	36.7199	37.0234	31.1913	28.0748	30.9787
22.962	30.8035	30.4666	30.5925	46.2618	25.8513	37.2638	37.5947	31.5121	28.5245	31.4699
23.229	31.1908	30.9075	31.0258	46.8815	26.2297	37.8031	38.1746	31.8526	28.9874	32.0102
23.496	31.557	31.3622	31.4485	47.4898	26.5987	38.3273	38.7419	32.1645	29.4378	32.5046
23.763	31.9289	31.825	31.8708	48.083	26.9567	38.8567	39.3006	32.4889	30.1499	32.9924
24.03	32.3069	32.3115	32.3112	48.6939	27.3289	39.3803	39.8796	32.804	30.6672	33.4747
24.297	32.6791	32.758	32.7405	49.3057	27.701	39.9083	40.444	33.1272	31.1121	33.9533
24.564	33.0489	33.2382	33.1889	49.9049	28.0674	40.4273	41.0053	33.4419	31.5704	34.4285
24.831	33.4159	33.7855	33.6486	50.5572	28.4296	40.95	41.5701	33.7612	32.0148	34.9123
25.098	33.7929	34.4946	34.0728	51.2241	28.7979	41.4719	42.1282	34.0809	32.4506	35.3976
25.365	34.1754	35.0465	34.5074	51.846	29.1559	41.9854	42.6826	34.3964	32.8901	35.8946
25.632	34.5374	35.6098	34.9718	52.4267	29.5301	42.5123	43.2289	34.713	33.3368	36.3926
25.899	34.9185	36.1245	35.4347	53.0044	29.8925	43.0493	43.7737	35.0186	33.7703	36.9168
26.166	35.2894	36.6293	35.8922	53.5762	30.2547	43.5686	44.3184	35.3407	34.2051	37.4294
26.433	35.6449	37.1431	36.3578	54.1462	30.6195	44.0998	44.8578	35.6503	34.6489	37.9494
26.7	36.0257	37.641	36.8152	54.6884	30.9826	44.6341	45.3985	35.9626	35.0794	38.4613
26.967	36.401	38.142	37.2683	55.2419	31.3577	45.1568	45.9311	36.2768	35.5182	38.9876
27.234	36.7593	38.6352	37.7177	55.787	31.7195	45.6844	46.4824	36.5844	35.9596	39.5014
27.501	37.1261	39.1055	38.1599	56.3333	32.0892	46.2267	47.0472	36.8874	36.3974	40.0288
27.768	37.5028	39.5621	38.6056	56.8767	32.4497	46.7493	47.5971	37.193	36.8286	40.5385
28.035	37.8761	40.0209	39.0443	57.4405	32.8188	47.2659	48.1501	37.4999	37.2692	41.0645
28.302	38.2452	40.458	39.4749	58.0009	33.1833	47.7765	48.7075	37.8043	37.7184	41.5948
28.569	38.6075	40.886	39.904	58.5479	33.545	48.2817	49.2798	38.1084	38.1589	42.1358
28.836	38.981	41.3093	40.3318	59.1006	33.9096	48.792	49.8392	38.4129	38.6016	42.6711
29.103	39.354	41.7308	40.7554	59.6617	34.253	49.2897	50.4066	38.7088	39.0778	43.2231
29.37	39.7294	42.1452	41.1739	60.2186	34.6117	49.7929	51.0101	39.0098	39.5662	43.7637
29.637	40.104	42.5737	41.6561	60.7605	34.9636	50.3184	51.6895	39.308	40.0559	44.282
29.904	40.4714	42.979	42.0737	61.3612	35.3359	50.8628	52.4277	39.5976	40.5003	44.7951
30.171	40.8434	43.4022	42.4849	61.9297	35.7014	51.4152	53.1417	39.8939	40.9447	45.3322
30.438	41.221	43.8137	42.8815	62.4944	36.0797	51.9742	53.7948	40.1796	41.3797	45.8732
30.705	41.586	44.231	43.2896	63.0579	36.4413	52.5558	54.4444	40.4654	41.8099	46.4132
30.972	41.9688	44.6515	43.6935	63.649	36.7873	53.1232	55.0277	40.753	42.254	46.9732
31.239	42.3392	45.0737	44.0899	64.2431	37.1469	53.7067	55.5952	41.038	42.6964	47.5044
31.506	42.6993	45.4904	44.4785	64.8621	37.5011	54.303	56.1356	41.3194	43.137	48.0281
31.773	43.0804	45.9203	44.8786	65.5032	37.8563	54.9118	56.6355	41.6016	43.5874	48.5999
32.04	43.4383	46.3332	45.2621	66.1445	38.2129	55.5241	57.1102	41.8838	44.0207	49.1556
32.307	43.818	46.7594	45.6412	66.8039	38.5817	56.2	57.5882	42.1699	44.4658	49.7456
32.574	44.1814	47.181	46.0307	67.4002	38.9493	56.854	58.0585	42.4393	44.9297	50.3475
32.841	44.5525	47.6098	46.4125	67.9628	39.3204	57.5126	58.5148	42.7219	45.3769	50.9928
33.108	44.9311	48.0291	46.7905	68.5005	39.7013	58.1726	58.9566	43.0005	45.82	51.6452
33.375	45.3258	48.4676	47.1709	69.0245	40.0872	58.8625	59.3956	43.2651	46.2684	52.2968
33.642	45.7556	48.9378	47.5458	69.539	40.467	59.5482	59.8404	43.5395	46.7143	52.8911
33.909	46.2052	49.4152	47.9229	70.0649	40.8651	60.2559	60.2829	43.8077	47.1726	53.4783
34.176	46.6836	49.9238	48.2996	70.5724	41.2735	60.9833	60.7263	44.075	47.6008	54.0559
34.443	47.1912	50.4965	48.6785	71.063	41.6432	61.7139	61.2242	44.3396	48.0508	54.6528
34.71	47.676	51.1159	49.0529	71.5518	42.0028	62.4777	61.7311	44.605	48.4792	55.2842
34.977	48.1713	51.7741	49.4327	72.0696	42.3617	63.2676	62.2799	44.8689	48.895	55.9096
35.244	48.6579	52.4089	49.8155	72.6049	42.7087	64.157	62.8527	45.1233	49.313	56.5256
35.511	49.1517	52.9997	50.1973	73.1517	43.061	65.0251	63.4584	45.3829	49.7422	57.1545
35.778	49.6436	53.589	50.5833	73.72	43.4082	66.1242	64.0652	45.6369	50.1502	57.8028
36.045	50.1367	54.2205	50.9703	74.2895	43.7503	67.3415	64.6881	45.8918	50.5521	58.4263
36.312	50.6271	54.849	51.3543	74.8375	44.09	68.2566	65.2561	46.1505	50.9684	59.0142
36.579	51.1269	55.5146	51.7414	75.3333	44.4316	68.9982	65.7728	46.4023	51.3755	59.6104
36.846	51.6103	56.0833	52.1264	75.82	44.7722	69.9068	66.2341	46.6591	51.7832	60.1717
37.113	52.1247	56.6488	52.5124	76.2612	45.118	70.9049	66.6633	46.9061	52.1788	60.7235
37.38	52.6178	57.1686	52.8886	76.6797	45.4504	71.7612	67.068	47.1664	52.5804	61.2641
37.647	53.1069	57.6439	53.2832	77.1068	45.7878	72.644	67.4895	47.4271	52.9544	61.7875
37.914	53.6045	58.0972	53.6838	77.5242	46.123	73.7082	67.8965	47.6788	53.3424	62.3316
38.181	54.0916	58.5459	54.1149	77.9465	46.4585	74.6473	68.3108	47.9356	53.7397	62.8747
38.448	54.5941	58.9706	54.556	78.3308	46.7848	75.4082	68.7426	48.2085	54.1312	63.3732
38.715	55.0849	59.4125	54.9833	78.6955	47.1135	76.149	69.1943	48.4762	54.514	63.8196
38.982	55.5866	59.8391	55.4179	79.0486	47.4478	76.9652	69.6806	48.7522	54.8904	64.2037
39.249	56.0768	60.3113	55.8378	79.3944	47.7753	77.7207	70.2073	49.0168	55.2917	64.5832
39.516	56.5794	60.7864	56.2383	79.727	48.1038	78.4759	70.6688	49.3283	55.6787	64.9515
39.783	57.0816	61.2223	56.6349	80.0618	48.4268	79.2529	71.1446	49.6218	56.0704	65.3196
40.05	57.5718	61.6354	57.0315	80.3805	48.7525	79.9134	71.6097	49.9482	56.4432	65.6704
40.317	58.0748	62.0407	57.4088	80.7052	49.0762	80.5424	72.0931	50.2781	56.8159	66.0249
40.584	58.5712	62.4421	57.7857	81.0177	49.3962	81.1716	72.5864	50.6221	57.1948	66.3843
40.851	59.0752	62.8359	58.1518	81.3281	49.7132	81.8977	73.0838	50.9688	57.5605	66.7344
41.118	59.5627	63.2236	58.5176	81.632	50.0285	82.6338	73.561	51.3198	57.9289	67.0855
41.385	60.053	63.5885	58.8746	81.9318	50.334	83.485	74.0558	51.6665	58.2842	67.4333
41.652	60.5451	63.9403	59.2419	82.2524	50.6354	84.4804	74.587	52.0116	58.6431	67.7739
41.919	61.0113	64.2912	59.6053	82.5681	50.9491	85.4374	75.0653	52.4111	58.9948	68.1055
42.186	61.4757	64.645	59.9714	82.855	51.2586	86.1715	75.5326	52.8015	59.3448	68.4328
42.453	61.9341	64.9934	60.337	83.1306	51.5544	86.7999	76.0227	53.1346	59.709	68.7564
42.72	62.3587	65.3409	60.7048	83.4199	51.8629	87.3491	76.5415	53.4492	60.0817	69.0702
42.987	62.789	65.688	61.0905	83.7047	52.1666	87.8242	77.0734	53.7596	60.4581	69.4068
43.254	63.1858	66.0404	61.4745	84.0222	52.4729	88.2347	77.608	54.0453	60.8306	69.7346
43.521	63.5854	66.3842	61.8671	84.5381	52.7822	88.5724	78.1215	54.3248	61.1993	70.066
43.788	63.9781	66.7081	62.2659	84.9743	53.0738	88.8624	78.6407	54.5933	61.57	70.3942
44.055	64.3808	67.0439	62.66	85.4644	53.3873	89.1276	79.209	54.8524	61.9349	70.719
44.322	64.7679	67.3481	63.0529	85.8549	53.6845	89.376	79.8439	55.1194	62.309	71.0286
44.589	65.1612	67.6696	63.4503	86.1822	53.9785	89.6182	80.4476	55.3633	62.6795	71.3361
44.856	65.5481	67.9763	63.8498	86.473	54.2835	89.8515	81.112	55.6048	63.0446	71.6454
45.123	65.9354	68.2911	64.2477	86.7577	54.5845	90.0789	81.7586	55.8468	63.4622	71.9535
45.39	66.3216	68.5945	64.6465	87.0303	54.8691	90.3114	82.4349	56.0856	63.8241	72.2583
45.657	66.6951	68.8959	65.0482	87.3069	55.1683	90.5438	83.2202	56.4659	64.1847	72.5544
45.924	67.0716	69.1859	65.4408	87.5842	55.4606	90.7583	84.1863	56.7165	64.5215	72.8463
46.191	67.4477	69.4625	65.8551	87.8685	55.7553	90.9642	84.9876	56.9682	64.8568	73.1424
46.458	67.8168	69.7743	66.2552	88.1666	56.0498	91.1688	85.6567	57.2774	65.1944	73.4399
46.725	68.1722	70.0397	66.6409	88.4794	56.3393	91.3607	86.1758	57.6299	65.5178	73.7322
46.992	68.5288	70.3126	67.0364	88.7902	56.6342	91.5477	86.5754	57.9653	65.8451	74.0362
47.259	68.8796	70.5729	67.4321	89.1142	56.9237	91.7349	86.9404	58.3046	66.1758	74.3557
47.526	69.2295	70.8396	67.8355	89.6519	57.2097	91.9185	87.2862	58.6595	66.4985	74.6732
47.793	69.5762	71.1006	68.2472	90.1498	57.4976	92.089	87.5717	59.0117	66.8138	75.0312
48.06	69.9063	71.3524	68.6455	90.5102	57.7839	92.2532	87.8265	59.4338	67.1344	75.439
48.327	70.2472	71.6096	69.022	90.8291	58.0692	92.4126	88.0797	59.7606	67.4548	75.9274
48.594	70.5679	71.8618	69.3823	91.2165	58.3531	92.5667	88.3019	60.2632	67.7782	76.4508
48.861	70.8909	72.1196	69.7357	91.4633	58.6351	92.7185	88.5281	60.7467	68.0971	76.9784
49.128	71.2147	72.369	70.0758	91.704	58.9218	92.8628	88.7549	61.2365	68.4114	77.4813
49.395	71.5218	72.6231	70.4074	91.9437	59.1985	93.0037	88.9509	61.7266	68.727	78.0451
49.662	71.8398	72.8693	70.7466	92.1775	59.4744	93.142	89.1317	62.1804	69.0359	78.7764
49.929	72.1545	73.1199	71.0941	92.4084	59.7642	93.2707	89.2933	62.5299	69.3535	79.6552
50.196	72.4669	73.359	71.4677	92.6135	60.0478	93.3997	89.4356	62.8402	69.6666	80.6063
50.463	72.7747	73.5959	71.8529	92.8083	60.3324	93.5186	89.5753	63.1838	69.9908	81.5928
50.73	73.0795	73.8266	72.2398	92.9837	60.6184	93.6332	89.6994	63.5207	70.3091	82.4818
50.997	73.3827	74.0595	72.6342	93.133	60.8923	93.7374	89.8198	63.8744	70.6199	83.2534
51.264	73.6854	74.2876	73.019	93.2725	61.1759	93.8433	89.9264	64.22	70.943	83.9382
51.531	73.975	74.5122	73.4284	93.417	61.4533	93.9809	90.0301	64.5811	71.2498	84.5634
51.798	74.2543	74.738	73.8571	93.5501	61.729	94.0878	90.1278	64.9169	71.5674	85.1499
52.065	74.5418	74.9669	74.3898	93.6896	61.9988	94.1942	90.2257	65.2448	71.8809	85.6905
52.332	74.8287	75.1829	74.9296	93.8193	62.2672	94.2956	90.3185	65.529	72.1838	86.2242
52.599	75.1065	75.4072	75.5145	93.9411	62.5389	94.3992	90.4032	65.767	72.4885	86.7807
52.866	75.388	75.624	76.3878	94.0595	62.7961	94.5046	90.4912	65.9797	72.7962	87.2768
53.133	75.6649	75.8462	77.3239	94.1741	63.0639	94.6037	90.5777	66.1759	73.1017	87.7771
53.4	75.9321	76.0615	78.1073	94.2854	63.3241	94.7053	90.66	66.3791	73.3973	88.2818
53.667	76.1973	76.2827	78.6732	94.401	63.5831	94.8011	90.7348	66.5753	73.6919	88.7819
53.934	76.4568	76.5019	79.2431	94.517	63.8483	94.9015	90.8137	66.7735	73.9902	89.266
54.201	76.7138	76.7117	79.8048	94.6364	64.1024	94.9968	90.8915	66.9725	74.2896	89.754
54.468	76.9503	76.934	80.3649	94.802	64.3453	95.0942	90.9713	67.1648	74.5743	90.2367
54.735	77.1819	77.1554	80.9405	94.9228	64.6083	95.1911	91.0446	67.3684	74.861	90.7154
55.002	77.4133	77.3975	81.4205	95.0396	64.8416	95.2794	91.1225	67.5568	75.1432	91.1668
55.269	77.6437	77.6681	81.8831	95.1535	65.0854	95.3687	91.2005	67.7636	75.4284	91.6098
55.536	77.8675	77.9137	82.3217	95.2633	65.3191	95.4534	91.2761	67.9547	75.7103	92.0638
55.803	78.0909	78.1572	82.7369	95.3658	65.5512	95.5366	91.3516	68.1513	75.9798	92.4818
56.07	78.3149	78.3828	83.1261	95.4799	65.7875	95.6155	91.4308	68.3448	76.2506	92.8867
56.337	78.5384	78.6199	83.4942	95.5912	66.026	95.699	91.5065	68.5309	76.5231	93.2675
56.604	78.7551	78.847	83.8317	95.7335	66.2609	95.7797	91.583	68.7232	76.7876	93.6477
56.871	78.967	79.0793	84.2402	95.8738	66.4871	95.8564	91.656	68.908	77.0477	94.0128
57.138	79.1798	79.3078	84.6317	96.0051	66.719	95.9307	91.7282	69.1035	77.3185	94.3574
57.405	79.3882	79.5311	84.9515	96.1131	66.9529	96.0027	91.8028	69.2969	77.5827	94.6629
57.672	79.5965	79.7517	85.2038	96.2049	67.174	96.0745	91.8737	69.483	77.835	94.9548
57.939	79.7881	79.9705	85.4581	96.2722	67.4082	96.1462	91.9445	69.682	78.102	95.2224
58.206	79.9812	80.1871	85.6955	96.3382	67.6389	96.2126	92.0154	69.8719	78.3414	95.4634
58.473	80.1659	80.394	85.9923	96.4019	67.8703	96.2804	92.0842	70.0611	78.5912	95.6579
58.74	80.343	80.6054	86.2081	96.4634	68.1017	96.3465	92.1493	70.2495	78.824	95.8166
59.007	80.5203	80.8014	86.4155	96.5206	68.322	96.4114	92.2154	70.443	79.0621	95.9578
59.274	80.686	80.9988	86.6071	96.5801	68.5576	96.4725	92.2818	70.6337	79.3028	96.0873
59.541	80.8584	81.196	86.7974	96.6364	68.7865	96.5379	92.3466	70.8213	79.5331	96.2171
59.808	81.0206	81.3922	86.9749	96.6883	69.045	96.6003	92.4123	71.0168	79.7715	96.3403
60.075	81.1893	81.5924	87.1418	96.7412	69.2954	96.6622	92.4807	71.2024	80.0025	96.464
60.342	81.3509	81.775	87.304	96.79	69.5514	96.7267	92.5466	71.394	80.2267	96.5855
60.609	81.5045	81.9561	87.4627	96.8376	69.806	96.7885	92.6161	71.5847	80.4484	96.7099
60.876	81.6673	82.1325	87.6147	96.8804	70.088	96.8492	92.6843	71.7719	80.6787	96.8291
61.143	81.8259	82.3116	87.7626	96.9197	70.3748	96.9102	92.7538	71.963	80.9065	96.9433
61.41	81.9754	82.4804	87.9024	96.9556	70.6804	96.9708	92.8227	72.1401	81.1279	97.0536
61.677	82.1333	82.6534	88.0449	96.9895	70.984	97.0322	92.8913	72.3398	81.3425	97.151
61.944	82.2933	82.8258	88.1775	97.0216	71.368	97.089	92.9579	72.5247	81.565	97.2394
62.211	82.4409	83.0104	88.3079	97.0577	71.6897	97.1452	93.0285	72.7112	81.7922	97.3288
62.478	82.5925	83.1877	88.4322	97.0903	72.0643	97.2032	93.0948	72.8957	82.003	97.4139
62.745	82.7374	83.3779	88.5588	97.1197	72.4054	97.2592	93.1579	73.0845	82.2239	97.4968
63.012	82.8768	83.5785	88.6794	97.1494	72.7367	97.3137	93.2258	73.2713	82.4302	97.5727
63.279	83.0148	83.7843	88.7967	97.181	73.0691	97.3697	93.2902	73.4534	82.6493	97.6457
63.546	83.1541	84.0062	88.9136	97.2099	73.3575	97.4205	93.3572	73.6391	82.8546	97.7096
63.813	83.2885	84.2464	89.0271	97.2398	73.6526	97.4692	93.4209	73.8251	83.0654	97.7691
64.08	83.4207	84.4712	89.1455	97.2683	73.9293	97.5212	93.4866	74.0034	83.2732	97.8291
64.347	83.5589	84.7235	89.2568	97.2999	74.2047	97.5702	93.5497	74.1918	83.4746	97.8871
64.614	83.6892	84.9771	89.371	97.3274	74.4804	97.6178	93.6149	74.3712	83.6796	97.9454
64.881	83.8311	85.2365	89.4839	97.3518	74.7409	97.6628	93.6791	74.5553	83.8841	98.0019
65.148	83.9577	85.4989	89.5941	97.3746	75.0091	97.7051	93.7432	74.7339	84.0905	98.0575
65.415	84.0961	85.769	89.7025	97.4009	75.2838	97.7488	93.8069	74.9196	84.2882	98.1115
65.682	84.2251	86.0644	89.8081	97.4236	75.6067	97.7916	93.8708	75.1021	84.4803	98.1604
65.949	84.362	86.3594	89.9179	97.4487	76.1925	97.8317	93.9369	75.2827	84.6655	98.2105
66.216	84.4914	86.6279	90.0186	97.4717	76.63	97.874	94.0006	75.4672	84.8424	98.2535
66.483	84.6141	86.9327	90.1272	97.4954	77.0187	97.9149	94.0648	75.6505	85.0054	98.2959
66.75	84.742	87.2717	90.2277	97.5189	77.4263	97.9563	94.1276	75.8319	85.1663	98.329
67.017	84.8569	87.5288	90.3275	97.5435	77.7846	97.9952	94.1915	76.016	85.3258	98.3617
67.284	84.9803	87.7699	90.4326	97.5657	78.0966	98.0324	94.2546	76.1977	85.472	98.392
67.551	85.0796	88.0033	90.5318	97.5887	78.3833	98.0705	94.3191	76.3857	85.6193	98.4206
67.818	85.2017	88.2243	90.6307	97.611	78.656	98.1073	94.3795	76.5612	85.757	98.4503
68.085	85.3092	88.4454	90.7318	97.6351	78.9028	98.1443	94.4447	76.7438	85.8997	98.4765
68.352	85.425	88.6599	90.8274	97.6581	79.2039	98.1798	94.5062	76.9322	86.0318	98.5028
68.619	85.5363	88.8773	90.9266	97.6792	79.5035	98.2132	94.5714	77.1139	86.1677	98.5275
68.886	85.6479	89.0911	91.0273	97.7014	79.7888	98.2495	94.636	77.2949	86.3006	98.5525
69.153	85.7559	89.2835	91.124	97.7256	80.0216	98.2847	94.6966	77.4782	86.4347	98.5768
69.42	85.865	89.463	91.2205	97.7445	80.263	98.3166	94.7628	77.6588	86.5622	98.5995
69.687	85.9776	89.6024	91.3207	97.7632	80.5235	98.349	94.8227	77.8448	86.6908	98.6222
69.954	86.0815	89.7286	91.4166	97.7833	80.7983	98.3832	94.8825	78.025	86.8153	98.6425
70.221	86.1912	89.8602	91.5146	97.8034	81.0688	98.4163	94.944	78.2056	86.9411	98.6634
70.488	86.2908	89.9914	91.6089	97.8244	81.3916	98.4469	95.0008	78.3897	87.0666	98.6811
70.755	86.4031	90.1183	91.704	97.8443	81.7292	98.4763	95.0636	78.5738	87.1913	98.6983
71.022	86.5059	90.2489	91.8008	97.8641	82.072	98.5077	95.1159	78.7599	87.3197	98.7149
71.289	86.6122	90.3692	91.8972	97.8859	82.4131	98.5357	95.1773	78.9369	87.4502	98.7302
71.556	86.7209	90.4983	91.9878	97.9051	82.7591	98.5641	95.2357	79.1206	87.5836	98.7449
71.823	86.8187	90.6192	92.0834	97.9232	83.1204	98.5927	95.2902	79.3059	87.721	98.7588
72.09	86.9237	90.7434	92.1743	97.9417	83.5435	98.6162	95.3492	79.4892	87.8612	98.7703
72.357	87.0202	90.8668	92.262	97.9579	84.03	98.6414	95.4057	79.6663	88.0338	98.784
72.624	87.1263	90.9869	92.3461	97.9773	84.6039	98.6641	95.4638	79.8535	88.2087	98.7961
72.891	87.2233	91.1069	92.4279	97.9943	85.4757	98.6901	95.5202	80.0286	88.3555	98.8096
73.158	87.3237	91.2305	92.5047	98.012	86.7675	98.7118	95.5738	80.2111	88.5022	98.8216
73.425	87.4237	91.3508	92.5809	98.0295	87.4891	98.7317	95.6295	80.3866	88.6551	98.8353
73.692	87.5181	91.4713	92.6521	98.0467	88.1024	98.7512	95.6837	80.5633	88.8003	98.8467
73.959	87.6179	91.5896	92.7196	98.0654	88.6282	98.7709	95.7365	80.7361	88.9537	98.8605
74.226	87.7169	91.6994	92.7882	98.0821	89.083	98.7884	95.7922	80.9186	89.0952	98.8732
74.493	87.8167	91.8074	92.8502	98.1003	89.4858	98.8077	95.8445	81.0937	89.2404	98.8852
74.76	87.9113	91.897	92.9133	98.118	89.9092	98.8265	95.8978	81.2724	89.4077	98.8982
75.027	88.0089	91.9716	92.9726	98.1362	90.3335	98.8444	95.9497	81.4522	89.5823	98.91
75.294	88.1053	92.0402	93.033	98.1527	90.7212	98.8617	96.0015	81.6198	89.7739	98.922
75.561	88.2031	92.1215	93.0941	98.1719	91.068	98.8789	96.055	81.8004	90.0014	98.9342
75.828	88.2986	92.2063	93.1521	98.1877	91.3427	98.8975	96.1084	81.9748	90.254	98.9464
76.095	88.3982	92.2942	93.2149	98.207	91.5465	98.9145	96.1582	82.1596	90.5116	98.9585
76.362	88.4915	92.3778	93.2707	98.224	91.6834	98.9317	96.2103	82.3304	90.7646	98.9698
76.629	88.5911	92.4739	93.3313	98.2408	91.795	98.9491	96.2575	82.5095	91.0197	98.9824
76.896	88.6822	92.5755	93.3853	98.2597	91.8665	98.9659	96.3082	82.6838	91.2713	98.9932
77.163	88.7827	92.6724	93.4482	98.2764	91.9359	98.983	96.3565	82.862	91.5233	99.0051
77.43	88.8792	92.7742	93.5068	98.2948	92.0036	99	96.4065	83.0371	91.7812	99.0163
77.697	88.973	92.8858	93.5624	98.3116	92.0751	99.0169	96.457	83.2165	92.0315	99.0259
77.964	89.068	93.1362	93.621	98.3293	92.1389	99.0345	96.5019	83.3873	92.2871	99.0377
78.231	89.1665	93.275	93.6801	98.3473	92.1949	99.0516	96.5475	83.5671	92.5331	99.0482
78.498	89.26	93.3859	93.7377	98.3642	92.2519	99.0686	96.592	83.7415	92.7821	99.0581
78.765	89.3564	93.4818	93.7932	98.3822	92.3051	99.0857	96.6372	83.9154	93.0286	99.0675
79.032	89.4499	93.575	93.8514	98.4006	92.3599	99.1031	96.6821	84.0975	93.2786	99.0769
79.299	89.5443	93.6717	93.9059	98.4171	92.4108	99.1197	96.7263	84.2637	93.5223	99.0865
79.566	89.6411	93.7623	93.9654	98.4358	92.4601	99.1363	96.7694	84.445	93.7379	99.096
79.833	89.7305	93.8527	94.0236	98.4521	92.5156	99.1536	96.8133	84.6131	93.9279	99.1057
80.1	89.8253	93.929	94.0794	98.47	92.566	99.1702	96.855	84.7886	94.0833	99.1151
80.367	89.9202	94.0037	94.1369	98.4887	92.6185	99.1865	96.8944	84.9629	94.2324	99.1239
80.634	90.0092	94.0716	94.1942	98.5052	92.6706	99.2036	96.9384	85.1353	94.3658	99.1333
80.901	90.0997	94.1311	94.2502	98.5229	92.721	99.2199	96.978	85.3026	94.4812	99.1416
81.168	90.1919	94.1882	94.3068	98.5408	92.7723	99.2354	97.0169	85.4761	94.5836	99.1509
81.435	90.2815	94.2446	94.3659	98.5588	92.8248	99.2505	97.0562	85.6427	94.694	99.1606
81.702	90.3764	94.298	94.421	98.5772	92.8792	99.2673	97.0946	85.8127	94.7944	99.1702
81.969	90.4651	94.3455	94.4801	98.593	92.9268	99.2816	97.1319	85.971	94.901	99.1792
82.236	90.5567	94.3939	94.5372	98.6114	92.9822	99.296	97.1695	86.1418	95.0025	99.1886
82.503	90.6503	94.4405	94.5939	98.6286	93.0326	99.3105	97.2075	86.302	95.1007	99.198
82.77	90.736	94.488	94.6492	98.6468	93.0832	99.3233	97.2441	86.4635	95.2047	99.2079
83.037	90.83	94.5347	94.7065	98.665	93.1359	99.3377	97.2781	86.6194	95.3036	99.2164
83.304	90.9198	94.5803	94.7625	98.6815	93.1831	99.3504	97.3128	86.7848	95.401	99.2251
83.571	91.0097	94.6262	94.8159	98.7	93.2365	99.365	97.3467	86.9501	95.4962	99.2345
83.838	91.0976	94.6729	94.8692	98.7181	93.2855	99.3759	97.3789	87.1076	95.5944	99.2426
84.105	91.1881	94.7172	94.9236	98.7351	93.3359	99.3895	97.4102	87.2745	95.6946	99.2523
84.372	91.2789	94.762	94.9761	98.7531	93.3865	99.3987	97.4399	87.4242	95.7915	99.2604
84.639	91.3633	94.8072	95.031	98.7708	93.4363	99.4079	97.4703	87.5833	95.8864	99.2699
84.906	91.451	94.8535	95.0832	98.7878	93.4899	99.4157	97.5014	87.7432	95.9806	99.2799
85.173	91.5415	94.8978	95.1365	98.806	93.5366	99.4227	97.5313	87.8999	96.0762	99.2885
85.44	91.6286	94.9422	95.1859	98.8234	93.591	99.4295	97.5608	88.0559	96.1693	99.2982
85.707	91.7161	94.9853	95.2397	98.8409	93.6395	99.4359	97.5908	88.2103	96.2625	99.3064
85.974	91.8025	95.0294	95.2861	98.8596	93.6883	99.4413	97.6207	88.3658	96.3521	99.3162
86.241	91.8915	95.073	95.3375	98.8768	93.7396	99.4466	97.6491	88.5233	96.4467	99.3238
86.508	91.9783	95.1186	95.3829	98.894	93.7879	99.4515	97.6806	88.6773	96.614	99.3337
86.775	92.0647	95.1631	95.43	98.9108	93.8367	99.4561	97.7099	88.8251	96.7053	99.3423
87.042	92.1537	95.205	95.4738	98.9278	93.8868	99.4618	97.7376	88.9705	96.7906	99.3512
87.309	92.2375	95.2468	95.5218	98.9459	93.9323	99.4655	97.7665	89.1136	96.8754	99.36
87.576	92.3302	95.2889	95.5654	98.9615	93.9825	99.4712	97.7984	89.2531	96.9528	99.3688
87.843	92.4142	95.3294	95.6106	98.9814	94.0322	99.475	97.8263	89.3915	97.0305	99.3782
88.11	92.4995	95.3723	95.6551	98.9974	94.0798	99.4807	97.8536	89.5478	97.1049	99.3864
88.377	92.5894	95.4102	95.6976	99.0144	94.1278	99.4848	97.8843	89.7049	97.1723	99.3959
88.644	92.6736	95.4514	95.7442	99.0316	94.1778	99.4901	97.9133	89.855	97.234	99.4041
88.911	92.7562	95.4898	95.7863	99.0481	94.2235	99.4949	97.9424	90.0051	97.2917	99.4133
89.178	92.8391	95.5277	95.8323	99.0651	94.2718	99.5001	97.97	90.1552	97.3499	99.4221
89.445	92.9268	95.5668	95.8761	99.0833	94.3229	99.504	97.9993	90.3088	97.4081	99.4303
89.712	93.0126	95.6002	95.9231	99.0991	94.3665	99.5095	98.0272	90.4535	97.4668	99.4394
89.979	93.0907	95.6389	95.9644	99.117	94.4185	99.5133	98.0559	90.5965	97.5222	99.4485
90.246	93.1828	95.674	96.0078	99.1324	94.4645	99.519	98.0843	90.7357	97.5787	99.4571
90.513	93.2612	95.7091	96.0516	99.1493	94.5114	99.523	98.1119	90.8728	97.6328	99.4655
90.78	93.3482	95.7432	96.0932	99.1646	94.5583	99.5287	98.1392	91.0104	97.6842	99.4744
91.047	93.437	95.7787	96.1342	99.179	94.6044	99.5328	98.1656	91.1171	97.7328	99.4827
91.314	93.5154	95.813	96.1747	99.1936	94.6523	99.5379	98.1935	91.2227	97.775	99.492
91.581	93.5997	95.8426	96.2187	99.2089	94.698	99.5423	98.2192	91.3333	97.8158	99.5007
91.848	93.6794	95.8712	96.2599	99.2211	94.7442	99.5476	98.2472	91.44	97.8497	99.5101
92.115	93.7653	95.904	96.3008	99.234	94.7887	99.5529	98.2688	91.5459	97.8859	99.5182
92.382	93.847	95.9328	96.3424	99.2465	94.834	99.5572	98.2935	91.6507	97.9158	99.5279
92.649	93.9301	95.9621	96.3863	99.2592	94.8773	99.5625	98.3154	91.7566	97.9438	99.5359
92.916	94.0135	95.989	96.4259	99.2733	94.9233	99.5669	98.3399	91.8559	97.9714	99.5451
93.183	94.0958	96.0195	96.4693	99.2845	94.9676	99.5722	98.3607	91.9524	98.0008	99.553
93.45	94.1792	96.0472	96.5106	99.2989	95.0124	99.5768	98.3822	92.0552	98.0253	99.5619
93.717	94.26	96.0752	96.5527	99.3109	95.055	99.5815	98.4038	92.1432	98.0527	99.5709
93.984	94.3399	96.1013	96.593	99.3245	95.1	99.5864	98.4242	92.2339	98.0772	99.5795
94.251	94.4257	96.1299	96.633	99.3376	95.1408	99.5913	98.4456	92.3073	98.1035	99.5881
94.518	94.5024	96.1565	96.6782	99.3484	95.1844	99.5954	98.4649	92.3968	98.1314	99.5974
94.785	94.5901	96.1816	96.7154	99.3609	95.229	99.6007	98.4852	92.4852	98.1539	99.6063
95.052	94.6674	96.2085	96.7583	99.3735	95.2695	99.6051	98.5026	92.5723	98.1812	99.6144
95.319	94.7477	96.2341	96.7977	99.385	95.3139	99.6108	98.5223	92.6677	98.203	99.6247
95.586	94.8305	96.2585	96.8362	99.397	95.353	99.6148	98.5393	92.7647	98.2255	99.6309
95.853	94.9085	96.2856	96.8762	99.408	95.3975	99.6201	98.5569	92.8604	98.2463	99.6416
96.12	94.9953	96.3098	96.9134	99.4207	95.436	99.6244	98.5743	92.9476	98.2688	99.6498
96.387	95.072	96.3346	96.9517	99.4322	95.4805	99.6292	98.5914	93.0402	98.2898	99.6593
96.654	95.1491	96.3607	96.9871	99.4415	95.5204	99.6345	98.6074	93.1328	98.3115	99.6675
96.921	95.2275	96.3861	97.0254	99.4499	95.5626	99.6389	98.6235	93.2243	98.331	99.6766
97.188	95.296	96.4124	97.061	99.4585	95.6031	99.6439	98.639	93.3099	98.351	99.6856
97.455	95.369	96.4368	97.0993	99.4659	95.6435	99.6483	98.6542	93.3983	98.3705	99.694
97.722	95.4334	96.462	97.1354	99.4743	95.6843	99.6537	98.6705	93.4792	98.3892	99.7027
97.989	95.5046	96.4877	97.171	99.4815	95.7253	99.6586	98.6861	93.5667	98.4082	99.711
98.256	95.572	96.511	97.2084	99.4891	95.7626	99.6631	98.7022	93.6504	98.4262	99.7198
98.523	95.6366	96.5346	97.2454	99.497	95.8036	99.6682	98.7176	93.7367	98.4467	99.7289
98.79	95.7047	96.5585	97.2821	99.5044	95.8423	99.6724	98.7321	93.8137	98.4649	99.7375
99.057	95.7714	96.5812	97.3197	99.5111	95.8817	99.6779	98.7458	93.8954	98.4839	99.746
99.324	95.8418	96.601	97.3611	99.5174	95.9206	99.6822	98.7616	93.9775	98.5016	99.7549
99.591	95.9043	96.6233	97.4089	99.5243	95.9569	99.6879	98.7742	94.0553	98.5221	99.762
99.858	95.9682	96.6439	97.4689	99.5308	95.9935	99.6918	98.7863	94.137	98.5398	99.771
100.125	96.0362	96.6641	97.5302	99.537	96.031	99.6962	98.7988	94.2155	98.558	99.7773
100.392	96.101	96.6842	97.5895	99.5435	96.0659	99.7011	98.8092	94.2953	98.5735	99.7863
100.659	96.1671	96.7034	97.6544	99.5497	96.1006	99.7056	98.8202	94.3746	98.5894	99.7923
100.926	96.2313	96.7221	97.7188	99.5561	96.1339	99.7105	98.8305	94.4532	98.6048	99.7999
101.193	96.2905	96.741	97.7944	99.5626	96.1637	99.7146	98.8401	94.5271	98.6195	99.8061
101.46	96.3592	96.7597	97.8684	99.5693	96.1942	99.7185	98.8491	94.5935	98.6339	99.8129
101.727	96.4184	96.7753	97.9385	99.5755	96.2199	99.7229	98.8589	94.6576	98.6501	99.8194
101.994	96.4804	96.7923	98.0109	99.5817	96.2481	99.7265	98.8698	94.7268	98.6663	99.8256
102.261	96.5361	96.8076	98.0797	99.5889	96.2762	99.7307	98.8781	94.7921	98.6805	99.8326
102.528	96.5892	96.8247	98.151	99.5947	96.3043	99.7351	98.8884	94.8534	98.697	99.8388
102.795	96.6426	96.8379	98.2222	99.6016	96.332	99.7386	98.8973	94.9136	98.7104	99.8446
103.062	96.6914	96.8546	98.2933	99.6073	96.3566	99.7428	98.9071	94.9719	98.7256	99.8513
103.329	96.7422	96.8703	98.3641	99.6143	96.3829	99.7462	98.9163	95.0286	98.7402	99.8569
103.596	96.7925	96.8876	98.4329	99.621	96.4042	99.7501	98.9257	95.0794	98.7557	99.8626
103.863	96.8432	96.901	98.504	99.6269	96.4305	99.753	98.9348	95.1329	98.7704	99.8681
104.13	96.8934	96.9176	98.5719	99.6334	96.4532	99.757	98.9458	95.1857	98.7853	99.8737
104.397	96.9411	96.9336	98.6383	99.6394	96.4788	99.7604	98.9541	95.2341	98.7995	99.8793
104.664	96.988	96.95	98.7107	99.6461	96.5013	99.7643	98.9639	95.2861	98.8144	99.8847
104.931	97.0331	96.9664	98.7762	99.6521	96.5235	99.7679	98.9729	95.335	98.8278	99.8905
105.198	97.0796	96.9805	98.8443	99.6583	96.5477	99.7708	98.9829	95.3858	98.8412	99.8956
105.465	97.1269	96.996	98.9127	99.665	96.5725	99.7744	98.9912	95.4362	98.8551	99.9011
105.732	97.1705	97.0124	98.9782	99.6705	96.5955	99.778	99.0001	95.4827	98.8706	99.9056
105.999	97.2185	97.0289	99.0617	99.6777	96.6206	99.7817	99.0086	95.5312	98.8835	99.9111
106.266	97.256	97.0435	99.1878	99.6834	96.6415	99.7855	99.0173	95.5711	98.8971	99.9158
106.533	97.2971	97.0598	99.3142	99.749	96.6659	99.7881	99.0252	95.6219	98.9111	99.9215
106.8	97.3364	97.0749	99.439	99.8143	96.6883	99.7912	99.0343	95.6629	98.9245	99.9255
107.067	97.3766	97.0919	99.5572	99.832	96.7125	99.7943	99.0424	95.7094	98.9389	99.9311
107.334	97.4135	97.106	99.6163	99.8497	96.7338	99.7965	99.0513	95.7497	98.9521	99.9352
107.601	97.4517	97.1228	99.6501	99.8672	96.757	99.7996	99.0594	95.7919	98.965	99.94
107.868	97.4876	97.1379	99.6835	99.883	96.7784	99.8016	99.0665	95.8357	98.9789	99.944
108.135	97.5278	97.1541	99.7158	99.899	96.8021	99.805	99.0752	95.8752	98.9938	99.9474
108.402	97.5654	97.1697	99.7477	99.9139	96.8267	99.8065	99.0828	95.9115	99.0062	99.9505
108.669	97.6025	97.1857	99.7822	99.9167	96.8475	99.8091	99.0917	95.9479	99.0196	99.9534
108.936	97.6394	97.2012	99.8128	99.9182	96.8707	99.8106	99.0982	95.9854	99.033	99.9562
109.203	97.6757	97.2172	99.846	99.9206	96.8951	99.8125	99.1061	96.0206	99.0462	99.9591
109.47	97.7118	97.2326	99.8765	99.9227	96.9162	99.8145	99.1139	96.0593	99.0576	99.9614
109.737	97.7492	97.2481	99.9068	99.9253	96.942	99.8154	99.1212	96.0925	99.0713	99.9635
110.004	97.7822	97.2649	99.9287	99.9265	96.9629	99.8174	99.1291	96.1292	99.0814	99.9649
110.271	97.8181	97.2797	99.9509	99.9292	96.9866	99.8185	99.136	96.166	99.0928	99.9671
110.538	97.8503	97.2961	99.9701	99.9311	97.0095	99.82	99.1452	96.1992	99.1019	99.9684
110.805	97.8851	97.3116	99.9814	99.9337	97.0323	99.821	99.151	96.2328	99.1112	99.9703
111.072	97.917	97.3274	99.9889	99.9354	97.0564	99.8231	99.1603	96.2664	99.1188	99.9715
111.339	97.9512	97.3427	99.9936	99.9378	97.078	99.8242	99.1662	96.3024	99.1259	99.9733
111.606	97.9849	97.3579	99.9945	99.9399	97.0993	99.826	99.1749	96.336	99.1333	99.9749
111.873	98.0166	97.3743	99.9951	99.9423	97.1211	99.828	99.182	96.3681	99.1406	99.9764
112.14	98.0486	97.3903	99.9954	99.9438	97.1436	99.8306	99.1908	96.4044	99.1489	99.9777
112.407	98.0862	97.4069	99.996	99.9457	97.1645	99.8325	99.1964	96.4349	99.1555	99.9787
112.674	98.1177	97.4212	99.996	99.9474	97.1884	99.8348	99.2053	96.4697	99.1631	99.98
112.941	98.1542	97.4378	99.9965	99.949	97.2079	99.8369	99.2127	96.5013	99.1702	99.9811
113.208	98.1836	97.4533	99.9965	99.95	97.2318	99.8391	99.2202	96.533	99.1786	99.9821
113.475	98.2201	97.4701	99.9969	99.9512	97.2522	99.8412	99.2279	96.5694	99.1849	99.9832
113.742	98.2508	97.4848	99.9969	99.9524	97.2742	99.8436	99.235	96.5959	99.192	99.9844
114.009	98.2862	97.5006	99.9973	99.9536	97.2958	99.8454	99.2428	96.626	99.2001	99.9859
114.276	98.3177	97.5155	99.9978	99.9548	97.3155	99.8475	99.2488	96.6542	99.2061	99.9867
114.543	98.3497	97.532	99.9978	99.9557	97.3398	99.8498	99.2573	96.6839	99.2125	99.9873
114.81	98.3845	97.5481	99.9982	99.9572	97.3581	99.8519	99.2629	96.7093	99.2165	99.9877
115.077	98.4171	97.5641	99.9982	99.9581	97.3811	99.8541	99.271	96.7374	99.2226	99.9882
115.344	98.4486	97.5782	99.9987	99.9593	97.402	99.8562	99.2772	96.7628	99.2276	99.9886
115.611	98.4821	97.5944	99.9987	99.9605	97.4228	99.8586	99.2848	96.7875	99.233	99.9891
115.878	98.5113	97.6118	99.9991	99.9617	97.4453	99.8604	99.2918	96.8105	99.237	99.9895
116.145	98.5426	97.6264	99.9991	99.9629	97.4655	99.8627	99.2993	96.8355	99.2433	99.9901
116.412	98.5717	97.6428	99.9996	99.9641	97.4894	99.8641	99.3049	96.8594	99.2469	99.9908
116.679	98.6011	97.6564	100	99.9653	97.5091	99.8659	99.3123	96.8836	99.2522	99.9912
116.946	98.6316	97.6737	100	99.9665	97.5309	99.8676	99.319	96.9071	99.2573	99.9918
117.213	98.6599	97.6901	100	99.9679	97.552	99.8692	99.3257	96.9293	99.2623	99.9923
117.48	98.691	97.7052	100	99.9689	97.5731	99.8708	99.3322	96.9551	99.2676	99.9927
117.747	98.718	97.7208	100	99.9698	97.5961	99.8725	99.3383	96.9774	99.2707	99.9932
118.014	98.7478	97.737	100	99.9713	97.6165	99.8742	99.345	97.0005	99.2765	99.9936
118.281	98.7752	97.7519	100	99.9725	97.6392	99.8759	99.351	97.0232	99.2818	99.9941
118.548	98.8033	97.7681	100	99.9734	97.6599	99.8775	99.3581	97.0482	99.2869	99.9947
118.815	98.8271	97.7847	100	99.9744	97.6812	99.8791	99.3648	97.0724	99.2909	99.9953
119.082	98.8539	97.7986	100	99.9758	97.703	99.8809	99.3702	97.0951	99.2975	99.9958
119.349	98.8761	97.816	100	99.977	97.7241	99.8825	99.3767	97.117	99.301	99.9964
119.616	98.9035	97.8309	100	99.9785	97.7454	99.8842	99.3827	97.1404	99.3066	99.9968
119.883	98.9228	97.8477	100	99.9789	97.7651	99.886	99.3892	97.1615	99.3109	99.9973
120.15	98.9483	97.8624	100	99.9806	97.7841	99.8874	99.3955	97.185	99.3165	99.9977
120.417	98.9692	97.8799	100	99.9813	97.8061	99.8894	99.401	97.2041	99.3218	99.9982
120.684	98.9964	97.8929	100	99.9825	97.827	99.8909	99.406	97.228	99.3256	99.9986
120.951	99.0159	97.9096	100	99.983	97.8486	99.8927	99.4122	97.2483	99.3306	99.9991
121.218	99.0426	97.9247	100	99.9842	97.8685	99.8941	99.4167	97.2721	99.3367	99.9994
121.485	99.0634	97.9405	100	99.9849	97.888	99.8961	99.4221	97.2925	99.341	99.9997
121.752	99.0865	97.955	100	99.9861	97.9081	99.8975	99.4272	97.3171	99.3451	99.9998
122.019	99.1098	97.9716	100	99.9868	97.9271	99.8993	99.4323	97.337	99.3514	100
122.286	99.1312	97.9873	100	99.9878	97.9501	99.9008	99.4366	97.3601	99.3549	100
122.553	99.1565	98.0029	100	99.9885	97.9667	99.9027	99.4413	97.3781	99.3605	100
122.82	99.1768	98.018	100	99.9897	97.9888	99.9042	99.4449	97.4019	99.3653	100
123.087	99.2029	98.0336	100	99.9904	98.0075	99.906	99.4498	97.4175	99.3704	100
123.354	99.223	98.0502	100	99.9914	98.0284	99.9076	99.454	97.4386	99.3754	100
123.621	99.2446	98.0651	100	99.9923	98.0502	99.9093	99.4587	97.4539	99.3805	100
123.888	99.266	98.0809	100	99.9931	98.0661	99.9111	99.4629	97.4746	99.3851	100
124.155	99.2859	98.0941	100	99.9935	98.0858	99.9125	99.467	97.4914	99.3906	100
124.422	99.306	98.1103	100	99.994	98.1043	99.9143	99.4714	97.5071	99.3959	100
124.689	99.3237	98.1255	100	99.9945	98.1254	99.9159	99.4759	97.5254	99.3997	100
124.956	99.342	98.1398	100	99.995	98.143	99.9177	99.4801	97.5414	99.4058	100
125.223	99.3587	98.1543	100	99.9955	98.1608	99.9194	99.4849	97.5598	99.4094	100
125.49	99.3777	98.1698	100	99.9959	98.1787	99.921	99.4889	97.5743	99.4149	100
125.757	99.3952	98.1848	100	99.9964	98.1962	99.9226	99.4938	97.5903	99.4192	100
126.024	99.4114	98.201	100	99.9969	98.2141	99.9244	99.4971	97.6075	99.424	100
126.291	99.4265	98.2146	100	99.9974	98.2319	99.926	99.5023	97.6231	99.4299	100
126.558	99.4423	98.2304	100	99.9978	98.2495	99.9275	99.5063	97.636	99.4347	100
126.825	99.458	98.2447	100	99.9986	98.2685	99.9295	99.511	97.6532	99.439	100
127.092	99.4742	98.2611	100	99.9986	98.2846	99.9311	99.5152	97.6673	99.4445	100
127.359	99.4898	98.2756	100	99.9988	98.3015	99.9329	99.5191	97.6841	99.4503	100
127.626	99.5043	98.292	100	99.999	98.32	99.9343	99.5238	97.6962	99.4541	100
127.893	99.5196	98.3046	100	99.9993	98.3341	99.9361	99.5284	97.7115	99.4602	100
128.16	99.5339	98.3221	100	99.9993	98.3545	99.9378	99.5327	97.7275	99.4638	100
128.427	99.5486	98.3351	100	99.9995	98.3679	99.9396	99.5372	97.7412	99.4701	100
128.694	99.5622	98.3513	100	99.9998	98.3873	99.941	99.541	97.7556	99.4741	100
128.961	99.5758	98.3653	100	99.9998	98.4016	99.9428	99.5457	97.7701	99.4782	100
129.228	99.5866	98.3813	100	100	98.4178	99.9445	99.5497	97.7842	99.4835	100
129.495	99.5995	98.3965	100	100	98.434	99.9461	99.5546	97.7986	99.4888	100
129.762	99.6095	98.4118	100	100	98.4487	99.9479	99.5589	97.8088	99.4929	100
130.029	99.6215	98.4263	100	100	98.467	99.9493	99.5631	97.824	99.4989	100
130.296	99.6317	98.4408	100	100	98.4811	99.9513	99.5676	97.8358	99.5037	100
130.563	99.6429	98.4574	100	100	98.4991	99.9528	99.5724	97.8498	99.5085	100
130.83	99.6535	98.4713	100	100	98.5125	99.9547	99.5763	97.8608	99.5141	100
131.097	99.6643	98.4865	100	100	98.528	99.956	99.581	97.8737	99.5182	100
131.364	99.6762	98.5014	100	100	98.5409	99.958	99.5848	97.8858	99.524	100
131.631	99.6857	98.5176	100	100	98.5545	99.9594	99.5894	97.8987	99.5283	100
131.898	99.6969	98.5321	100	100	98.5664	99.9614	99.5943	97.9104	99.5331	100
132.165	99.7049	98.5476	100	100	98.5786	99.9627	99.5979	97.9253	99.5382	100
132.432	99.7151	98.5615	100	100	98.591	99.9647	99.6031	97.937	99.5435	100
132.699	99.7214	98.5769	100	100	98.6025	99.9661	99.6062	97.9511	99.547	100
132.966	99.7311	98.592	100	100	98.6128	99.9679	99.6116	97.9616	99.5523	100
133.233	99.738	98.6075	100	100	98.6225	99.9694	99.6152	97.9753	99.5571	100
133.5	99.7466	98.6206	100	100	98.6328	99.9712	99.6203	97.9882	99.5627	100
133.767	99.7546	98.6357	100	100	98.6433	99.9728	99.6247	98.0011	99.568	100
134.034	99.7607	98.6511	100	100	98.6529	99.9746	99.6286	98.0136	99.5723	100
134.301	99.768	98.6652	100	100	98.6625	99.9762	99.633	98.0257	99.5779	100
134.568	99.7745	98.6807	100	100	98.6722	99.9777	99.6375	98.039	99.5827	100
134.835	99.7829	98.6961	100	100	98.6811	99.9793	99.6422	98.0535	99.5875	100
135.102	99.7885	98.7104	100	100	98.6904	99.9809	99.6467	98.0621	99.5921	100
135.369	99.7965	98.7264	100	100	98.7001	99.9826	99.6509	98.0765	99.5979	100
135.636	99.8024	98.7398	100	100	98.7078	99.984	99.6549	98.0871	99.6022	100
135.903	99.8097	98.7572	100	100	98.7169	99.9855	99.6589	98.1023	99.6072	100
136.17	99.8153	98.7699	100	100	98.7249	99.9873	99.6641	98.1133	99.6113	100
136.437	99.8209	98.7852	100	100	98.7336	99.9888	99.6679	98.1238	99.6169	100
136.704	99.8261	98.7989	100	100	98.7401	99.9904	99.6728	98.1371	99.6214	100
136.971	99.8324	98.8149	100	100	98.7495	99.9919	99.6764	98.1481	99.6265	100
137.238	99.8373	98.8306	100	100	98.7558	99.9936	99.6811	98.1602	99.6318	100
137.505	99.8436	98.8439	100	100	98.7636	99.9951	99.6856	98.1711	99.6369	100
137.772	99.8473	98.8582	100	100	98.7716	99.9967	99.6902	98.1836	99.6419	100
138.039	99.8533	98.8744	100	100	98.7793	99.9977	99.695	98.195	99.6462	100
138.306	99.8566	98.8897	100	100	98.7868	99.9985	99.6983	98.2063	99.6518	100
138.573	99.8622	98.9042	100	100	98.7948	99.9992	99.7036	98.2176	99.6558	100
138.84	99.8648	98.9183	100	100	98.8011	99.9998	99.707	98.2298	99.6616	100
139.107	99.87	98.9328	100	100	98.8077	100	99.7124	98.2399	99.6654	100
139.374	99.8728	98.9481	100	100	98.8131	100	99.7162	98.252	99.6713	100
139.641	99.8767	98.961	100	100	98.8208	100	99.7207	98.2622	99.6761	100
139.908	99.8799	98.9757	100	100	98.8252	100	99.7251	98.2751	99.6809	100
140.175	99.8825	98.99	100	100	98.8332	100	99.7293	98.2853	99.6852	100
140.442	99.8857	99.0047	100	100	98.8377	100	99.7343	98.2974	99.6907	100
140.709	99.8877	99.0192	100	100	98.8449	100	99.7383	98.3087	99.6963	100
140.976	99.8909	99.0339	100	100	98.8508	100	99.7425	98.3197	99.7004	100
141.243	99.8924	99.0468	100	100	98.8562	100	99.747	98.3306	99.7059	100
141.51	99.8954	99.0619	100	100	98.8635	100	99.751	98.3423	99.7102	100
141.777	99.8974	99.0776	100	100	98.8677	100	99.7557	98.3529	99.7158	100
142.044	99.9002	99.0901	100	100	98.8752	100	99.7597	98.3627	99.7196	100
142.311	99.9026	99.106	100	100	98.8801	100	99.7644	98.374	99.7252	100
142.578	99.9043	99.1199	100	100	98.8864	100	99.7683	98.3849	99.7305	100
142.845	99.9062	99.1346	100	100	98.893	100	99.7731	98.3939	99.7356	100
143.112	99.908	99.1487	100	100	98.8988	100	99.7772	98.4033	99.7404	100
143.379	99.9097	99.1636	100	100	98.9049	100	99.7821	98.4107	99.7457	100
143.646	99.9112	99.1782	100	100	98.9106	100	99.7861	98.4185	99.7502	100
143.913	99.9129	99.1925	100	100	98.9169	100	99.7906	98.4256	99.7545	100
144.18	99.9147	99.2069	100	100	98.9228	100	99.7946	98.4334	99.7596	100
144.447	99.9164	99.2208	100	100	98.9289	100	99.7986	98.4408	99.7636	100
144.714	99.9184	99.236	100	100	98.934	100	99.8038	98.449	99.77	100
144.981	99.9199	99.2492	100	100	98.9389	100	99.8076	98.4565	99.7738	100
145.248	99.9218	99.264	100	100	98.9441	100	99.8131	98.4647	99.7793	100
145.515	99.9233	99.278	100	100	98.9493	100	99.8167	98.4717	99.7844	100
145.782	99.925	99.2927	100	100	98.9542	100	99.8212	98.4803	99.7897	100
146.049	99.9266	99.3075	100	100	98.9598	100	99.8255	98.4866	99.7948	100
146.316	99.9283	99.3224	100	100	98.9645	100	99.8299	98.4944	99.7998	100
146.583	99.9298	99.3354	100	100	98.9699	100	99.8342	98.5018	99.8044	100
146.85	99.9313	99.3503	100	100	98.975	100	99.8382	98.5104	99.8094	100
147.117	99.9333	99.3646	100	100	98.98	100	99.8427	98.5174	99.8148	100
147.384	99.9346	99.3792	100	100	98.9854	100	99.8473	98.5249	99.818	100
147.651	99.9365	99.3926	100	100	98.991	100	99.8516	98.5327	99.8231	100
147.918	99.9378	99.4065	100	100	98.9968	100	99.8556	98.5401	99.8279	100
148.185	99.9395	99.4208	100	100	99.0004	100	99.8603	98.5479	99.8337	100
148.452	99.941	99.4351	100	100	99.0074	100	99.8641	98.5554	99.8383	100
148.719	99.9428	99.4494	100	100	99.0107	100	99.8688	98.5628	99.8439	100
148.986	99.9441	99.4626	100	100	99.0177	100	99.873	98.5718	99.8487	100
149.253	99.946	99.4771	100	100	99.0208	100	99.8775	98.5784	99.8542	100
149.52	99.9473	99.4891	100	100	99.0273	100	99.8805	98.587	99.8585	100
149.787	99.9492	99.503	100	100	99.0315	100	99.8851	98.5937	99.8636	100
150.054	99.9505	99.5156	100	100	99.0372	100	99.8892	98.6019	99.8687	100
150.321	99.9518	99.5289	100	100	99.0423	100	99.8932	98.6089	99.8732	100
150.588	99.9527	99.541	100	100	99.0475	100	99.8968	98.6155	99.878	100
150.855	99.954	99.5534	100	100	99.0533	100	99.9005	98.6234	99.8826	100
151.122	99.9551	99.5663	100	100	99.0578	100	99.9046	98.6327	99.8871	100
151.389	99.9561	99.5776	100	100	99.0641	100	99.9081	98.639	99.8927	100
151.656	99.9572	99.5892	100	100	99.0681	100	99.9117	98.6468	99.8975	100
151.923	99.9587	99.6003	100	100	99.0744	100	99.9148	98.6546	99.9026	100
152.19	99.9594	99.6125	100	100	99.0789	100	99.9184	98.6625	99.9081	100
152.457	99.9605	99.6237	100	100	99.0845	100	99.9215	98.6691	99.9127	100
152.724	99.9609	99.6358	100	100	99.089	100	99.9249	98.6761	99.9167	100
152.991	99.9618	99.6449	100	100	99.0944	100	99.928	98.6847	99.9218	100
153.258	99.9622	99.6575	100	100	99.0993	100	99.9314	98.6925	99.9264	100
153.525	99.9628	99.6689	100	100	99.1047	100	99.9339	98.6996	99.9314	100
153.792	99.9633	99.6809	100	100	99.1098	100	99.9377	98.707	99.9352	100
154.059	99.9641	99.692	100	100	99.1152	100	99.941	98.7148	99.9415	100
154.326	99.9646	99.7029	100	100	99.1204	100	99.9443	98.723	99.9466	100
154.593	99.9652	99.7153	100	100	99.1256	100	99.9471	98.7293	99.9509	100
154.86	99.9661	99.7252	100	100	99.1307	100	99.9506	98.7363	99.9544	100
155.127	99.9663	99.7366	100	100	99.1356	100	99.9537	98.7449	99.9575	100
155.394	99.9672	99.7465	100	100	99.1413	100	99.9569	98.7535	99.9595	100
155.661	99.9674	99.7565	100	100	99.1459	100	99.9598	98.7602	99.9623	100
155.928	99.9682	99.7651	100	100	99.1518	100	99.9629	98.7672	99.9651	100
156.195	99.9685	99.7736	100	100	99.1563	100	99.9651	98.7754	99.9679	100
156.462	99.9695	99.7828	100	100	99.1621	100	99.9685	98.7836	99.9701	100
156.729	99.9698	99.7906	100	100	99.1666	100	99.9718	98.7903	99.9722	100
156.996	99.9706	99.7984	100	100	99.1722	100	99.975	98.7973	99.9752	100
157.263	99.9711	99.8047	100	100	99.1771	100	99.9777	98.8059	99.978	100
157.53	99.9717	99.8118	100	100	99.1827	100	99.9796	98.8141	99.9797	100
157.797	99.9721	99.8181	100	100	99.1874	100	99.9823	98.8211	99.9818	100
158.064	99.9728	99.8238	100	100	99.1933	100	99.9852	98.8282	99.9846	100
158.331	99.9734	99.8286	100	100	99.198	100	99.9875	98.8364	99.9866	100
158.598	99.9739	99.8337	100	100	99.2034	100	99.99	98.8446	99.9876	100
158.865	99.9747	99.8387	100	100	99.2081	100	99.9919	98.8508	99.9886	100
159.132	99.9752	99.8446	100	100	99.2137	100	99.9933	98.8583	99.9904	100
159.399	99.976	99.8493	100	100	99.2193	100	99.9942	98.8661	99.9917	100
159.666	99.9762	99.8541	100	100	99.2242	100	99.9956	98.8747	99.9927	100
159.933	99.9771	99.8593	100	100	99.2292	100	99.9967	98.8813	99.9937	100
160.2	99.9775	99.8644	100	100	99.2343	100	99.9976	98.8895	99.9955	100
160.467	99.9782	99.8688	100	100	99.2397	100	99.9982	98.8962	99.9967	100
160.734	99.9786	99.8732	100	100	99.2446	100	99.9993	98.9052	99.9977	100
161.001	99.9793	99.8787	100	100	99.25	100	99.9998	98.9114	99.9995	100
161.268	99.9797	99.8835	100	100	99.2557	100	100	98.9196	100	100
161.535	99.9806	99.8879	100	100	99.2599	100	100	98.9275	100	100
161.802	99.981	99.8917	100	100	99.266	100	100	98.9357	100	100
162.069	99.9816	99.897	100	100	99.2709	100	100	98.9427	100	100
162.336	99.9821	99.9008	100	100	99.2761	100	100	98.9505	100	100
162.603	99.9829	99.9052	100	100	99.2807	100	100	98.9576	100	100
162.87	99.9831	99.9092	100	100	99.2864	100	100	98.965	100	100
163.137	99.984	99.9142	100	100	99.2913	100	100	98.9712	100	100
163.404	99.9842	99.9186	100	100	99.2965	100	100	98.9763	100	100
163.671	99.9851	99.9228	100	100	99.3012	100	100	98.9818	100	100
163.938	99.9857	99.927	100	100	99.3075	100	100	98.9877	100	100
164.205	99.9864	99.9312	100	100	99.3117	100	100	98.9916	100	100
164.472	99.987	99.9344	100	100	99.3176	100	100	98.9974	100	100
164.739	99.9875	99.9376	100	100	99.3225	100	100	99.0025	100	100
165.006	99.9883	99.9392	100	100	99.3281	100	100	99.0099	100	100
165.273	99.9886	99.9418	100	100	99.3328	100	100	99.0131	100	100
165.54	99.9894	99.9441	100	100	99.338	100	100	99.0193	100	100
165.807	99.9896	99.9462	100	100	99.3438	100	100	99.024	100	100
166.074	99.9905	99.9483	100	100	99.3485	100	100	99.0306	100	100
166.341	99.9909	99.9498	100	100	99.3539	100	100	99.0342	100	100
166.608	99.9918	99.9519	100	100	99.3586	100	100	99.04	100	100
166.875	99.992	99.9531	100	100	99.364	100	100	99.0455	100	100
167.142	99.9929	99.9548	100	100	99.3689	100	100	99.0514	100	100
167.409	99.9933	99.956	100	100	99.3745	100	100	99.0553	100	100
167.676	99.9939	99.9573	100	100	99.3794	100	100	99.0604	100	100
167.943	99.9944	99.959	100	100	99.3848	100	100	99.0662	100	100
168.21	99.995	99.9598	100	100	99.3895	100	100	99.0725	100	100
168.477	99.9957	99.9611	100	100	99.3949	100	100	99.0764	100	100
168.744	99.9961	99.9617	100	100	99.4008	100	100	99.0815	100	100
169.011	99.9963	99.9628	100	100	99.4052	100	100	99.0873	100	100
169.278	99.9968	99.9634	100	100	99.4109	100	100	99.0932	100	100
169.545	99.9972	99.9642	100	100	99.416	100	100	99.0971	100	100
169.812	99.9974	99.9643	100	100	99.4212	100	100	99.1022	100	100
170.079	99.9981	99.9651	100	100	99.4261	100	100	99.1088	100	100
170.346	99.9981	99.9655	100	100	99.4313	100	100	99.1139	100	100
170.613	99.9983	99.9663	100	100	99.4367	100	100	99.1186	100	100
170.88	99.9983	99.9666	100	100	99.4411	100	100	99.1229	100	100
171.147	99.9985	99.967	100	100	99.4472	100	100	99.1299	100	100
171.414	99.9985	99.9672	100	100	99.4519	100	100	99.135	100	100
171.681	99.9987	99.9676	100	100	99.4573	100	100	99.1397	100	100
171.948	99.9989	99.9678	100	100	99.4617	100	100	99.1448	100	100
172.215	99.9989	99.9681	100	100	99.4683	100	100	99.151	100	100
172.482	99.9991	99.9684	100	100	99.4723	100	100	99.1561	100	100
172.749	99.9991	99.9687	100	100	99.4788	100	100	99.1616	100	100
173.016	99.9994	99.9691	100	100	99.4824	100	100	99.1655	100	100
173.283	99.9994	99.9693	100	100	99.4887	100	100	99.1725	100	100
173.55	99.9996	99.9697	100	100	99.4934	100	100	99.1768	100	100
173.817	99.9996	99.9699	100	100	99.499	100	100	99.1823	100	100
174.084	99.9998	99.9702	100	100	99.5037	100	100	99.1866	100	100
174.351	99.9998	99.9704	100	100	99.5091	100	100	99.1933	100	100
174.618	100	99.9708	100	100	99.514	100	100	99.1979	100	100
174.885	100	99.971	100	100	99.5194	100	100	99.203	100	100
175.152	100	99.9714	100	100	99.5246	100	100	99.2077	100	100
175.419	100	99.9716	100	100	99.5297	100	100	99.2147	100	100
175.686	100	99.9722	100	100	99.5356	100	100	99.2194	100	100
175.953	100	99.9722	100	100	99.5389	100	100	99.2245	100	100
176.22	100	99.9727	100	100	99.5447	100	100	99.2288	100	100
176.487	100	99.9727	100	100	99.5487	100	100	99.2355	100	100
176.754	100	99.9733	100	100	99.5546	100	100	99.2405	100	100
177.021	100	99.9733	100	100	99.559	100	100	99.2452	100	100
177.288	100	99.9739	100	100	99.5642	100	100	99.2503	100	100
177.555	100	99.9739	100	100	99.5691	100	100	99.2562	100	100
177.822	100	99.9745	100	100	99.5733	100	100	99.2609	100	100
178.089	100	99.9745	100	100	99.5785	100	100	99.2663	100	100
178.356	100	99.975	100	100	99.5825	100	100	99.271	100	100
178.623	100	99.9754	100	100	99.5874	100	100	99.2777	100	100
178.89	100	99.9756	100	100	99.5926	100	100	99.282	100	100
179.157	100	99.976	100	100	99.5975	100	100	99.2875	100	100
179.424	100	99.9762	100	100	99.6024	100	100	99.2925	100	100
179.691	100	99.9766	100	100	99.6076	100	100	99.298	100	100
179.958	100	99.9767	100	100	99.6115	100	100	99.3031	100	100
180.225	100	99.9771	100	100	99.6165	100	100	99.3074	100	100
180.492	100	99.9773	100	100	99.6216	100	100	99.3136	100	100
180.759	100	99.9777	100	100	99.6263	100	100	99.3183	100	100
181.026	100	99.9779	100	100	99.631	100	100	99.323	100	100
181.293	100	99.9783	100	100	99.6362	100	100	99.3277	100	100
181.56	100	99.9784	100	100	99.6406	100	100	99.3336	100	100
181.827	100	99.9788	100	100	99.646	100	100	99.3383	100	100
182.094	100	99.979	100	100	99.6502	100	100	99.3433	100	100
182.361	100	99.9794	100	100	99.6551	100	100	99.3476	100	100
182.628	100	99.9796	100	100	99.6603	100	100	99.3543	100	100
182.895	100	99.98	100	100	99.6648	100	100	99.3582	100	100
183.162	100	99.9802	100	100	99.6697	100	100	99.3637	100	100
183.429	100	99.9805	100	100	99.6741	100	100	99.368	100	100
183.696	100	99.9807	100	100	99.6798	100	100	99.3742	100	100
183.963	100	99.9811	100	100	99.6833	100	100	99.3785	100	100
184.23	100	99.9815	100	100	99.6894	100	100	99.3836	100	100
184.497	100	99.9817	100	100	99.6936	100	100	99.3879	100	100
184.764	100	99.9821	100	100	99.6988	100	100	99.3945	100	100
185.031	100	99.9823	100	100	99.7034	100	100	99.3984	100	100
185.298	100	99.9826	100	100	99.7081	100	100	99.4039	100	100
185.565	100	99.9828	100	100	99.713	100	100	99.4082	100	100
185.832	100	99.9832	100	100	99.7173	100	100	99.4149	100	100
186.099	100	99.9834	100	100	99.7229	100	100	99.4192	100	100
186.366	100	99.9838	100	100	99.7269	100	100	99.4243	100	100
186.633	100	99.984	100	100	99.733	100	100	99.4282	100	100
186.9	100	99.9845	100	100	99.7365	100	100	99.4348	100	100
187.167	100	99.9845	100	100	99.7414	100	100	99.4399	100	100
187.434	100	99.9851	100	100	99.7459	100	100	99.4446	100	100
187.701	100	99.9851	100	100	99.7503	100	100	99.4501	100	100
187.968	100	99.9857	100	100	99.7555	100	100	99.4547	100	100
188.235	100	99.9859	100	100	99.7595	100	100	99.461	100	100
188.502	100	99.9863	100	100	99.7639	100	100	99.4645	100	100
188.769	100	99.9865	100	100	99.7681	100	100	99.4712	100	100
189.036	100	99.9868	100	100	99.7728	100	100	99.4755	100	100
189.303	100	99.9872	100	100	99.7778	100	100	99.4809	100	100
189.57	100	99.9874	100	100	99.7829	100	100	99.4844	100	100
189.837	100	99.9878	100	100	99.7878	100	100	99.4911	100	100
190.104	100	99.988	100	100	99.7921	100	100	99.4958	100	100
190.371	100	99.9884	100	100	99.7958	100	100	99.5012	100	100
190.638	100	99.9886	100	100	99.8	100	100	99.5044	100	100
190.905	100	99.9889	100	100	99.8035	100	100	99.511	100	100
191.172	100	99.9891	100	100	99.8087	100	100	99.5157	100	100
191.439	100	99.9895	100	100	99.812	100	100	99.5204	100	100
191.706	100	99.9897	100	100	99.8171	100	100	99.5247	100	100
191.973	100	99.9901	100	100	99.8214	100	100	99.5314	100	100
192.24	100	99.9903	100	100	99.8249	100	100	99.5357	100	100
192.507	100	99.9907	100	100	99.8293	100	100	99.5411	100	100
192.774	100	99.9908	100	100	99.8328	100	100	99.5446	100	100
193.041	100	99.9912	100	100	99.8375	100	100	99.5513	100	100
193.308	100	99.9914	100	100	99.8401	100	100	99.5556	100	100
193.575	100	99.9918	100	100	99.8448	100	100	99.5614	100	100
193.842	100	99.992	100	100	99.8476	100	100	99.565	100	100
194.109	100	99.9924	100	100	99.8509	100	100	99.5716	100	100
194.376	100	99.9926	100	100	99.8542	100	100	99.5759	100	100
194.643	100	99.9931	100	100	99.8575	100	100	99.581	100	100
194.91	100	99.9933	100	100	99.8607	100	100	99.5853	100	100
195.177	100	99.9937	100	100	99.8638	100	100	99.5919	100	100
195.444	100	99.9939	100	100	99.8675	100	100	99.5966	100	100
195.711	100	99.9943	100	100	99.8711	100	100	99.6013	100	100
195.978	100	99.9945	100	100	99.8739	100	100	99.606	100	100
196.245	100	99.9948	100	100	99.8776	100	100	99.6119	100	100
196.512	100	99.995	100	100	99.8804	100	100	99.6173	100	100
196.779	100	99.9954	100	100	99.884	100	100	99.6213	100	100
197.046	100	99.9956	100	100	99.8879	100	100	99.6263	100	100
197.313	100	99.996	100	100	99.891	100	100	99.6318	100	100
197.58	100	99.9962	100	100	99.8945	100	100	99.6377	100	100
197.847	100	99.9966	100	100	99.8975	100	100	99.6416	100	100
198.114	100	99.9968	100	100	99.9013	100	100	99.647	100	100
198.381	100	99.9971	100	100	99.9039	100	100	99.6521	100	100
198.648	100	99.9973	100	100	99.9076	100	100	99.6584	100	100
198.915	100	99.9977	100	100	99.9109	100	100	99.6611	100	100
199.182	100	99.9979	100	100	99.914	100	100	99.6678	100	100
199.449	100	99.9983	100	100	99.917	100	100	99.6721	100	100
199.716	100	99.9985	100	100	99.9203	100	100	99.6783	100	100
199.983	100	99.9989	100	100	99.924	100	100	99.6814	100	100
200.25	100	99.999	100	100	99.9266	100	100	99.6877	100	100
200.517	100	99.9992	100	100	99.9299	100	100	99.6924	100	100
200.784	100	99.9992	100	100	99.9325	100	100	99.6986	100	100
201.051	100	99.9994	100	100	99.9362	100	100	99.7014	100	100
201.318	100	99.9994	100	100	99.9383	100	100	99.708	100	100
201.585	100	99.9996	100	100	99.9423	100	100	99.7123	100	100
201.852	100	99.9996	100	100	99.9447	100	100	99.7194	100	100
202.119	100	99.9998	100	100	99.9482	100	100	99.7217	100	100
202.386	100	100	100	100	99.9501	100	100	99.728	100	100
202.653	100	100	100	100	99.9536	100	100	99.7327	100	100
202.92	100	100	100	100	99.9552	100	100	99.7393	100	100
203.187	100	100	100	100	99.9578	100	100	99.7428	100	100
203.454	100	100	100	100	99.9597	100	100	99.7483	100	100
203.721	100	100	100	100	99.9618	100	100	99.753	100	100
203.988	100	100	100	100	99.9634	100	100	99.7592	100	100
204.255	100	100	100	100	99.9651	100	100	99.7627	100	100
204.522	100	100	100	100	99.9667	100	100	99.7686	100	100
204.789	100	100	100	100	99.9686	100	100	99.7733	100	100
205.056	100	100	100	100	99.9705	100	100	99.7788	100	100
205.323	100	100	100	100	99.9723	100	100	99.7831	100	100
205.59	100	100	100	100	99.9737	100	100	99.7889	100	100
205.857	100	100	100	100	99.9754	100	100	99.7944	100	100
206.124	100	100	100	100	99.9766	100	100	99.7991	100	100
206.391	100	100	100	100	99.9775	100	100	99.8034	100	100
206.658	100	100	100	100	99.9782	100	100	99.8089	100	100
206.925	100	100	100	100	99.9789	100	100	99.8143	100	100
207.192	100	100	100	100	99.9796	100	100	99.8194	100	100
207.459	100	100	100	100	99.9803	100	100	99.8241	100	100
207.726	100	100	100	100	99.981	100	100	99.8288	100	100
207.993	100	100	100	100	99.9817	100	100	99.835	100	100
208.26	100	100	100	100	99.9822	100	100	99.8394	100	100
208.527	100	100	100	100	99.9827	100	100	99.8448	100	100
208.794	100	100	100	100	99.9831	100	100	99.8491	100	100
209.061	100	100	100	100	99.9836	100	100	99.855	100	100
209.328	100	100	100	100	99.984	100	100	99.8593	100	100
209.595	100	100	100	100	99.9845	100	100	99.8648	100	100
209.862	100	100	100	100	99.9852	100	100	99.8695	100	100
210.129	100	100	100	100	99.9857	100	100	99.8753	100	100
210.396	100	100	100	100	99.9864	100	100	99.8796	100	100
210.663	100	100	100	100	99.9869	100	100	99.8847	100	100
210.93	100	100	100	100	99.9873	100	100	99.8902	100	100
211.197	100	100	100	100	99.9878	100	100	99.8956	100	100
211.464	100	100	100	100	99.9883	100	100	99.9003	100	100
211.731	100	100	100	100	99.9887	100	100	99.9046	100	100
211.998	100	100	100	100	99.9892	100	100	99.9105	100	100
212.265	100	100	100	100	99.9897	100	100	99.9156	100	100
212.532	100	100	100	100	99.9904	100	100	99.921	100	100
212.799	100	100	100	100	99.9909	100	100	99.9249	100	100
213.066	100	100	100	100	99.9913	100	100	99.9304	100	100
213.333	100	100	100	100	99.992	100	100	99.9355	100	100
213.6	100	100	100	100	99.9925	100	100	99.941	100	100
213.867	100	100	100	100	99.993	100	100	99.9449	100	100
214.134	100	100	100	100	99.9934	100	100	99.9504	100	100
214.401	100	100	100	100	99.9939	100	100	99.9551	100	100
214.668	100	100	100	100	99.9944	100	100	99.9594	100	100
214.935	100	100	100	100	99.9951	100	100	99.9625	100	100
215.202	100	100	100	100	99.9955	100	100	99.9672	100	100
215.469	100	100	100	100	99.996	100	100	99.9711	100	100
215.736	100	100	100	100	99.9967	100	100	99.975	100	100
216.003	100	100	100	100	99.997	100	100	99.9781	100	100
216.27	100	100	100	100	99.9977	100	100	99.9816	100	100
216.537	100	100	100	100	99.9979	100	100	99.9848	100	100
216.804	100	100	100	100	99.9984	100	100	99.9879	100	100
217.071	100	100	100	100	99.9986	100	100	99.9898	100	100
217.338	100	100	100	100	99.9993	100	100	99.993	100	100
217.605	100	100	100	100	99.9995	100	100	99.9953	100	100
217.872	100	100	100	100	99.9998	100	100	99.9973	100	100
218.139	100	100	100	100	100	100	100	99.9988	100	100
218.406	100	100	100	100	100	100	100	99.9992	100	100
218.673	100	100	100	100	100	100	100	100	100	100
218.94	100	100	100	100	100	100	100	100	100	100
219.207	100	100	100	100	100	100	100	100	100	100
219.474	100	100	100	100	100	100	100	100	100	100
219.741	100	100	100	100	100	100	100	100	100	100
220.008	100	100	100	100	100	100	100	100	100	100
220.275	100	100	100	100	100	100	100	100	100	100
220.542	100	100	100	100	100	100	100	100	100	100
220.809	100	100	100	100	100	100	100	100	100	100
221.076	100	100	100	100	100	100	100	100	100	100
221.343	100	100	100	100	100	100	100	100	100	100
221.61	100	100	100	100	100	100	100	100	100	100
221.877	100	100	100	100	100	100	100	100	100	100
222.144	100	100	100	100	100	100	100	100	100	100
222.411	100	100	100	100	100	100	100	100	100	100
222.678	100	100	100	100	100	100	100	100	100	100
222.945	100	100	100	100	100	100	100	100	100	100
223.212	100	100	100	100	100	100	100	100	100	100
223.479	100	100	100	100	100	100	100	100	100	100
223.746	100	100	100	100	100	100	100	100	100	100
224.013	100	100	100	100	100	100	100	100	100	100
224.28	100	100	100	100	100	100	100	100	100	100
224.547	100	100	100	100	100	100	100	100	100	100
224.814	100	100	100	100	100	100	100	100	100	100
225.081	100	100	100	100	100	100	100	100	100	100
225.348	100	100	100	100	100	100	100	100	100	100
225.615	100	100	100	100	100	100	100	100	100	100
225.882	100	100	100	100	100	100	100	100	100	100
226.149	100	100	100	100	100	100	100	100	100	100
226.416	100	100	100	100	100	100	100	100	100	100
226.683	100	100	100	100	100	100	100	100	100	100
226.95	100	100	100	100	100	100	100	100	100	100
227.217	100	100	100	100	100	100	100	100	100	100
227.484	100	100	100	100	100	100	100	100	100	100
227.751	100	100	100	100	100	100	100	100	100	100
228.018	100	100	100	100	100	100	100	100	100	100
228.285	100	100	100	100	100	100	100	100	100	100
228.552	100	100	100	100	100	100	100	100	100	100
228.819	100	100	100	100	100	100	100	100	100	100
229.086	100	100	100	100	100	100	100	100	100	100
229.353	100	100	100	100	100	100	100	100	100	100
229.62	100	100	100	100	100	100	100	100	100	100
229.887	100	100	100	100	100	100	100	100	100	100
230.154	100	100	100	100	100	100	100	100	100	100
230.421	100	100	100	100	100	100	100	100	100	100
230.688	100	100	100	100	100	100	100	100	100	100
230.955	100	100	100	100	100	100	100	100	100	100
231.222	100	100	100	100	100	100	100	100	100	100
231.489	100	100	100	100	100	100	100	100	100	100
231.756	100	100	100	100	100	100	100	100	100	100
232.023	100	100	100	100	100	100	100	100	100	100
232.29	100	100	100	100	100	100	100	100	100	100
232.557	100	100	100	100	100	100	100	100	100	100
232.824	100	100	100	100	100	100	100	100	100	100
233.091	100	100	100	100	100	100	100	100	100	100
233.358	100	100	100	100	100	100	100	100	100	100
233.625	100	100	100	100	100	100	100	100	100	100
233.892	100	100	100	100	100	100	100	100	100	100
234.159	100	100	100	100	100	100	100	100	100	100
234.426	100	100	100	100	100	100	100	100	100	100
234.693	100	100	100	100	100	100	100	100	100	100
234.96	100	100	100	100	100	100	100	100	100	100
235.227	100	100	100	100	100	100	100	100	100	100
235.494	100	100	100	100	100	100	100	100	100	100
235.761	100	100	100	100	100	100	100	100	100	100
236.028	100	100	100	100	100	100	100	100	100	100
236.295	100	100	100	100	100	100	100	100	100	100
236.562	100	100	100	100	100	100	100	100	100	100
236.829	100	100	100	100	100	100	100	100	100	100
237.096	100	100	100	100	100	100	100	100	100	100
237.363	100	100	100	100	100	100	100	100	100	100
237.63	100	100	100	100	100	100	100	100	100	100
237.897	100	100	100	100	100	100	100	100	100	100
238.164	100	100	100	100	100	100	100	100	100	100
238.431	100	100	100	100	100	100	100	100	100	100
238.698	100	100	100	100	100	100	100	100	100	100
238.965	100	100	100	100	100	100	100	100	100	100
239.232	100	100	100	100	100	100	100	100	100	100
239.499	100	100	100	100	100	100	100	100	100	100
239.766	100	100	100	100	100	100	100	100	100	100
240.033	100	100	100	100	100	100	100	100	100	100
240.3	100	100	100	100	100	100	100	100	100	100
240.567	100	100	100	100	100	100	100	100	100	100
240.834	100	100	100	100	100	100	100	100	100	100
241.101	100	100	100	100	100	100	100	100	100	100
241.368	100	100	100	100	100	100	100	100	100	100
241.635	100	100	100	100	100	100	100	100	100	100
241.902	100	100	100	100	100	100	100	100	100	100
242.169	100	100	100	100	100	100	100	100	100	100
242.436	100	100	100	100	100	100	100	100	100	100
242.703	100	100	100	100	100	100	100	100	100	100
242.97	100	100	100	100	100	100	100	100	100	100
243.237	100	100	100	100	100	100	100	100	100	100
243.504	100	100	100	100	100	100	100	100	100	100
243.771	100	100	100	100	100	100	100	100	100	100
244.038	100	100	100	100	100	100	100	100	100	100
244.305	100	100	100	100	100	100	100	100	100	100
244.572	100	100	100	100	100	100	100	100	100	100
244.839	100	100	100	100	100	100	100	100	100	100
245.106	100	100	100	100	100	100	100	100	100	100
245.373	100	100	100	100	100	100	100	100	100	100
245.64	100	100	100	100	100	100	100	100	100	100
245.907	100	100	100	100	100	100	100	100	100	100
246.174	100	100	100	100	100	100	100	100	100	100
246.441	100	100	100	100	100	100	100	100	100	100
246.708	100	100	100	100	100	100	100	100	100	100
246.975	100	100	100	100	100	100	100	100	100	100
247.242	100	100	100	100	100	100	100	100	100	100
247.509	100	100	100	100	100	100	100	100	100	100
247.776	100	100	100	100	100	100	100	100	100	100
248.043	100	100	100	100	100	100	100	100	100	100
248.31	100	100	100	100	100	100	100	100	100	100
248.577	100	100	100	100	100	100	100	100	100	100
248.844	100	100	100	100	100	100	100	100	100	100
249.111	100	100	100	100	100	100	100	100	100	100
249.378	100	100	100	100	100	100	100	100	100	100
249.645	100	100	100	100	100	100	100	100	100	100
249.912	100	100	100	100	100	100	100	100	100	100
250.179	100	100	100	100	100	100	100	100	100	100
250.446	100	100	100	100	100	100	100	100	100	100
250.713	100	100	100	100	100	100	100	100	100	100
250.98	100	100	100	100	100	100	100	100	100	100
251.247	100	100	100	100	100	100	100	100	100	100
251.514	100	100	100	100	100	100	100	100	100	100
251.781	100	100	100	100	100	100	100	100	100	100
252.048	100	100	100	100	100	100	100	100	100	100
252.315	100	100	100	100	100	100	100	100	100	100
252.582	100	100	100	100	100	100	100	100	100	100
252.849	100	100	100	100	100	100	100	100	100	100
253.116	100	100	100	100	100	100	100	100	100	100
253.383	100	100	100	100	100	100	100	100	100	100
253.65	100	100	100	100	100	100	100	100	100	100
253.917	100	100	100	100	100	100	100	100	100	100
254.184	100	100	100	100	100	100	100	100	100	100
254.451	100	100	100	100	100	100	100	100	100	100
254.718	100	100	100	100	100	100	100	100	100	100
254.985	100	100	100	100	100	100	100	100	100	100
255.252	100	100	100	100	100	100	100	100	100	100
255.519	100	100	100	100	100	100	100	100	100	100
255.786	100	100	100	100	100	100	100	100	100	100
256.053	100	100	100	100	100	100	100	100	100	100
256.32	100	100	100	100	100	100	100	100	100	100
256.587	100	100	100	100	100	100	100	100	100	100
256.854	100	100	100	100	100	100	100	100	100	100
257.121	100	100	100	100	100	100	100	100	100	100
257.388	100	100	100	100	100	100	100	100	100	100
257.655	100	100	100	100	100	100	100	100	100	100
257.922	100	100	100	100	100	100	100	100	100	100
258.189	100	100	100	100	100	100	100	100	100	100
258.456	100	100	100	100	100	100	100	100	100	100
258.723	100	100	100	100	100	100	100	100	100	100
258.99	100	100	100	100	100	100	100	100	100	100
259.257	100	100	100	100	100	100	100	100	100	100
259.524	100	100	100	100	100	100	100	100	100	100
259.791	100	100	100	100	100	100	100	100	100	100
260.058	100	100	100	100	100	100	100	100	100	100
260.325	100	100	100	100	100	100	100	100	100	100
260.592	100	100	100	100	100	100	100	100	100	100
260.859	100	100	100	100	100	100	100	100	100	100
261.126	100	100	100	100	100	100	100	100	100	100
261.393	100	100	100	100	100	100	100	100	100	100
261.66	100	100	100	100	100	100	100	100	100	100
261.927	100	100	100	100	100	100	100	100	100	100
262.194	100	100	100	100	100	100	100	100	100	100
262.461	100	100	100	100	100	100	100	100	100	100
262.728	100	100	100	100	100	100	100	100	100	100
262.995	100	100	100	100	100	100	100	100	100	100
263.262	100	100	100	100	100	100	100	100	100	100
263.529	100	100	100	100	100	100	100	100	100	100
263.796	100	100	100	100	100	100	100	100	100	100
264.063	100	100	100	100	100	100	100	100	100	100
264.33	100	100	100	100	100	100	100	100	100	100
264.597	100	100	100	100	100	100	100	100	100	100
264.864	100	100	100	100	100	100	100	100	100	100
265.131	100	100	100	100	100	100	100	100	100	100
265.398	100	100	100	100	100	100	100	100	100	100
265.665	100	100	100	100	100	100	100	100	100	100
265.932	100	100	100	100	100	100	100	100	100	100
266.199	100	100	100	100	100	100	100	100	100	100
266.466	100	100	100	100	100	100	100	100	100	100
266.733	100	100	100	100	100	100	100	100	100	100
267	100	100	100	100	100	100	100	100	100	100
267.267	100	100	100	100	100	100	100	100	100	100
267.534	100	100	100	100	100	100	100	100	100	100
267.801	100	100	100	100	100	100	100	100	100	100
268.068	100	100	100	100	100	100	100	100	100	100
268.335	100	100	100	100	100	100	100	100	100	100
268.602	100	100	100	100	100	100	100	100	100	100
268.869	100	100	100	100	100	100	100	100	100	100
269.136	100	100	100	100	100	100	100	100	100	100
269.403	100	100	100	100	100	100	100	100	100	100
269.67	100	100	100	100	100	100	100	100	100	100
269.937	100	100	100	100	100	100	100	100	100	100
270.204	100	100	100	100	100	100	100	100	100	100
270.471	100	100	100	100	100	100	100	100	100	100
270.738	100	100	100	100	100	100	100	100	100	100
271.005	100	100	100	100	100	100	100	100	100	100
271.272	100	100	100	100	100	100	100	100	100	100
271.539	100	100	100	100	100	100	100	100	100	100
271.806	100	100	100	100	100	100	100	100	100	100
272.073	100	100	100	100	100	100	100	100	100	100
272.34	100	100	100	100	100	100	100	100	100	100
272.607	100	100	100	100	100	100	100	100	100	100
272.874	100	100	100	100	100	100	100	100	100	100
273.141	100	100	100	100	100	100	100	100	100	100
273.408	100	100	100	100	100	100	100	100	100	100
273.675	100	100	100	100	100	100	100	100	100	100
273.942	100	100	100	100	100	100	100	100	100	100
274.209	100	100	100	100	100	100	100	100	100	100
274.476	100	100	100	100	100	100	100	100	100	100
274.743	100	100	100	100	100	100	100	100	100	100
275.01	100	100	100	100	100	100	100	100	100	100
275.277	100	100	100	100	100	100	100	100	100	100
275.544	100	100	100	100	100	100	100	100	100	100
275.811	100	100	100	100	100	100	100	100	100	100
276.078	100	100	100	100	100	100	100	100	100	100
276.345	100	100	100	100	100	100	100	100	100	100
276.612	100	100	100	100	100	100	100	100	100	100
276.879	100	100	100	100	100	100	100	100	100	100
277.146	100	100	100	100	100	100	100	100	100	100
277.413	100	100	100	100	100	100	100	100	100	100
277.68	100	100	100	100	100	100	100	100	100	100
277.947	100	100	100	100	100	100	100	100	100	100
278.214	100	100	100	100	100	100	100	100	100	100
278.481	100	100	100	100	100	100	100	100	100	100
278.748	100	100	100	100	100	100	100	100	100	100
279.015	100	100	100	100	100	100	100	100	100	100
279.282	100	100	100	100	100	100	100	100	100	100
279.549	100	100	100	100	100	100	100	100	100	100
279.816	100	100	100	100	100	100	100	100	100	100
280.083	100	100	100	100	100	100	100	100	100	100
280.35	100	100	100	100	100	100	100	100	100	100
280.617	100	100	100	100	100	100	100	100	100	100
280.884	100	100	100	100	100	100	100	100	100	100
281.151	100	100	100	100	100	100	100	100	100	100
281.418	100	100	100	100	100	100	100	100	100	100
281.685	100	100	100	100	100	100	100	100	100	100
281.952	100	100	100	100	100	100	100	100	100	100
282.219	100	100	100	100	100	100	100	100	100	100
282.486	100	100	100	100	100	100	100	100	100	100
282.753	100	100	100	100	100	100	100	100	100	100
283.02	100	100	100	100	100	100	100	100	100	100
283.287	100	100	100	100	100	100	100	100	100	100
283.554	100	100	100	100	100	100	100	100	100	100
283.821	100	100	100	100	100	100	100	100	100	100
284.088	100	100	100	100	100	100	100	100	100	100
284.355	100	100	100	100	100	100	100	100	100	100
284.622	100	100	100	100	100	100	100	100	100	100
284.889	100	100	100	100	100	100	100	100	100	100
285.156	100	100	100	100	100	100	100	100	100	100
285.423	100	100	100	100	100	100	100	100	100	100
285.69	100	100	100	100	100	100	100	100	100	100
285.957	100	100	100	100	100	100	100	100	100	100
286.224	100	100	100	100	100	100	100	100	100	100
286.491	100	100	100	100	100	100	100	100	100	100
286.758	100	100	100	100	100	100	100	100	100	100
287.025	100	100	100	100	100	100	100	100	100	100
287.292	100	100	100	100	100	100	100	100	100	100
287.559	100	100	100	100	100	100	100	100	100	100
287.826	100	100	100	100	100	100	100	100	100	100
288.093	100	100	100	100	100	100	100	100	100	100
288.36	100	100	100	100	100	100	100	100	100	100
288.627	100	100	100	100	100	100	100	100	100	100
288.894	100	100	100	100	100	100	100	100	100	100
289.161	100	100	100	100	100	100	100	100	100	100
289.428	100	100	100	100	100	100	100	100	100	100
289.695	100	100	100	100	100	100	100	100	100	100
289.962	100	100	100	100	100	100	100	100	100	100
290.229	100	100	100	100	100	100	100	100	100	100
290.496	100	100	100	100	100	100	100	100	100	100
290.763	100	100	100	100	100	100	100	100	100	100
291.03	100	100	100	100	100	100	100	100	100	100
291.297	100	100	100	100	100	100	100	100	100	100
291.564	100	100	100	100	100	100	100	100	100	100
291.831	100	100	100	100	100	100	100	100	100	100
292.098	100	100	100	100	100	100	100	100	100	100
292.365	100	100	100	100	100	100	100	100	100	100
292.632	100	100	100	100	100	100	100	100	100	100
292.899	100	100	100	100	100	100	100	100	100	100
293.166	100	100	100	100	100	100	100	100	100	100
293.433	100	100	100	100	100	100	100	100	100	100
293.7	100	100	100	100	100	100	100	100	100	100
293.967	100	100	100	100	100	100	100	100	100	100
294.234	100	100	100	100	100	100	100	100	100	100
294.501	100	100	100	100	100	100	100	100	100	100
294.768	100	100	100	100	100	100	100	100	100	100
295.035	100	100	100	100	100	100	100	100	100	100
295.302	100	100	100	100	100	100	100	100	100	100
295.569	100	100	100	100	100	100	100	100	100	100
295.836	100	100	100	100	100	100	100	100	100	100
296.103	100	100	100	100	100	100	100	100	100	100
296.37	100	100	100	100	100	100	100	100	100	100
296.637	100	100	100	100	100	100	100	100	100	100
296.904	100	100	100	100	100	100	100	100	100	100
297.171	100	100	100	100	100	100	100	100	100	100
297.438	100	100	100	100	100	100	100	100	100	100
297.705	100	100	100	100	100	100	100	100	100	100
297.972	100	100	100	100	100	100	100	100	100	100
298.239	100	100	100	100	100	100	100	100	100	100
298.506	100	100	100	100	100	100	100	100	100	100
298.773	100	100	100	100	100	100	100	100	100	100
299.04	100	100	100	100	100	100	100	100	100	100
299.307	100	100	100	100	100	100	100	100	100	100
299.574	100	100	100	100	100	100	100	100	100	100
299.841	100	100	100	100	100	100	100	100	100	100
300.108	100	100	100	100	100	100	100	100	100	100
300.375	100	100	100	100	100	100	100	100	100	100
300.642	100	100	100	100	100	100	100	100	100	100
300.909	100	100	100	100	100	100	100	100	100	100
301.176	100	100	100	100	100	100	100	100	100	100
301.443	100	100	100	100	100	100	100	100	100	100
301.71	100	100	100	100	100	100	100	100	100	100
301.977	100	100	100	100	100	100	100	100	100	100
302.244	100	100	100	100	100	100	100	100	100	100
302.511	100	100	100	100	100	100	100	100	100	100
302.778	100	100	100	100	100	100	100	100	100	100
303.045	100	100	100	100	100	100	100	100	100	100
303.312	100	100	100	100	100	100	100	100	100	100
303.579	100	100	100	100	100	100	100	100	100	100
303.846	100	100	100	100	100	100	100	100	100	100
304.113	100	100	100	100	100	100	100	100	100	100
304.38	100	100	100	100	100	100	100	100	100	100
304.647	100	100	100	100	100	100	100	100	100	100
304.914	100	100	100	100	100	100	100	100	100	100
305.181	100	100	100	100	100	100	100	100	100	100
305.448	100	100	100	100	100	100	100	100	100	100
305.715	100	100	100	100	100	100	100	100	100	100
305.982	100	100	100	100	100	100	100	100	100	100
306.249	100	100	100	100	100	100	100	100	100	100
306.516	100	100	100	100	100	100	100	100	100	100
306.783	100	100	100	100	100	100	100	100	100	100
307.05	100	100	100	100	100	100	100	100	100	100
307.317	100	100	100	100	100	100	100	100	100	100
307.584	100	100	100	100	100	100	100	100	100	100
307.851	100	100	100	100	100	100	100	100	100	100
308.118	100	100	100	100	100	100	100	100	100	100
308.385	100	100	100	100	100	100	100	100	100	100
308.652	100	100	100	100	100	100	100	100	100	100
308.919	100	100	100	100	100	100	100	100	100	100
309.186	100	100	100	100	100	100	100	100	100	100
309.453	100	100	100	100	100	100	100	100	100	100
309.72	100	100	100	100	100	100	100	100	100	100
309.987	100	100	100	100	100	100	100	100	100	100
310.254	100	100	100	100	100	100	100	100	100	100
310.521	100	100	100	100	100	100	100	100	100	100
310.788	100	100	100	100	100	100	100	100	100	100
311.055	100	100	100	100	100	100	100	100	100	100
311.322	100	100	100	100	100	100	100	100	100	100
311.589	100	100	100	100	100	100	100	100	100	100
311.856	100	100	100	100	100	100	100	100	100	100
312.123	100	100	100	100	100	100	100	100	100	100
312.39	100	100	100	100	100	100	100	100	100	100
312.657	100	100	100	100	100	100	100	100	100	100
312.924	100	100	100	100	100	100	100	100	100	100
313.191	100	100	100	100	100	100	100	100	100	100
313.458	100	100	100	100	100	100	100	100	100	100
313.725	100	100	100	100	100	100	100	100	100	100
313.992	100	100	100	100	100	100	100	100	100	100
314.259	100	100	100	100	100	100	100	100	100	100
314.526	100	100	100	100	100	100	100	100	100	100
314.793	100	100	100	100	100	100	100	100	100	100
315.06	100	100	100	100	100	100	100	100	100	100
315.327	100	100	100	100	100	100	100	100	100	100
315.594	100	100	100	100	100	100	100	100	100	100
315.861	100	100	100	100	100	100	100	100	100	100
316.128	100	100	100	100	100	100	100	100	100	100
316.395	100	100	100	100	100	100	100	100	100	100
316.662	100	100	100	100	100	100	100	100	100	100
316.929	100	100	100	100	100	100	100	100	100	100
317.196	100	100	100	100	100	100	100	100	100	100
317.463	100	100	100	100	100	100	100	100	100	100
317.73	100	100	100	100	100	100	100	100	100	100
317.997	100	100	100	100	100	100	100	100	100	100
318.264	100	100	100	100	100	100	100	100	100	100
318.531	100	100	100	100	100	100	100	100	100	100
318.798	100	100	100	100	100	100	100	100	100	100
319.065	100	100	100	100	100	100	100	100	100	100
319.332	100	100	100	100	100	100	100	100	100	100
319.599	100	100	100	100	100	100	100	100	100	100
319.866	100	100	100	100	100	100	100	100	100	100
320.133	100	100	100	100	100	100	100	100	100	100
320.4	100	100	100	100	100	100	100	100	100	100
320.667	100	100	100	100	100	100	100	100	100	100
320.934	100	100	100	100	100	100	100	100	100	100
321.201	100	100	100	100	100	100	100	100	100	100
321.468	100	100	100	100	100	100	100	100	100	100
321.735	100	100	100	100	100	100	100	100	100	100
322.002	100	100	100	100	100	100	100	100	100	100
322.269	100	100	100	100	100	100	100	100	100	100
322.536	100	100	100	100	100	100	100	100	100	100
322.803	100	100	100	100	100	100	100	100	100	100
323.07	100	100	100	100	100	100	100	100	100	100
323.337	100	100	100	100	100	100	100	100	100	100
323.604	100	100	100	100	100	100	100	100	100	100
323.871	100	100	100	100	100	100	100	100	100	100
324.138	100	100	100	100	100	100	100	100	100	100
324.405	100	100	100	100	100	100	100	100	100	100
324.672	100	100	100	100	100	100	100	100	100	100
324.939	100	100	100	100	100	100	100	100	100	100
325.206	100	100	100	100	100	100	100	100	100	100
325.473	100	100	100	100	100	100	100	100	100	100
325.74	100	100	100	100	100	100	100	100	100	100
326.007	100	100	100	100	100	100	100	100	100	100
326.274	100	100	100	100	100	100	100	100	100	100
326.541	100	100	100	100	100	100	100	100	100	100
326.808	100	100	100	100	100	100	100	100	100	100
327.075	100	100	100	100	100	100	100	100	100	100
327.342	100	100	100	100	100	100	100	100	100	100
327.609	100	100	100	100	100	100	100	100	100	100
327.876	100	100	100	100	100	100	100	100	100	100
328.143	100	100	100	100	100	100	100	100	100	100
328.41	100	100	100	100	100	100	100	100	100	100
328.677	100	100	100	100	100	100	100	100	100	100
328.944	100	100	100	100	100	100	100	100	100	100
329.211	100	100	100	100	100	100	100	100	100	100
329.478	100	100	100	100	100	100	100	100	100	100
329.745	100	100	100	100	100	100	100	100	100	100
330.012	100	100	100	100	100	100	100	100	100	100
330.279	100	100	100	100	100	100	100	100	100	100
330.546	100	100	100	100	100	100	100	100	100	100
330.813	100	100	100	100	100	100	100	100	100	100
331.08	100	100	100	100	100	100	100	100	100	100
331.347	100	100	100	100	100	100	100	100	100	100
331.614	100	100	100	100	100	100	100	100	100	100
331.881	100	100	100	100	100	100	100	100	100	100
332.148	100	100	100	100	100	100	100	100	100	100
332.415	100	100	100	100	100	100	100	100	100	100
332.682	100	100	100	100	100	100	100	100	100	100
332.949	100	100	100	100	100	100	100	100	100	100
333.216	100	100	100	100	100	100	100	100	100	100
333.483	100	100	100	100	100	100	100	100	100	100
333.75	100	100	100	100	100	100	100	100	100	100
334.017	100	100	100	100	100	100	100	100	100	100
334.284	100	100	100	100	100	100	100	100	100	100
334.551	100	100	100	100	100	100	100	100	100	100
334.818	100	100	100	100	100	100	100	100	100	100
335.085	100	100	100	100	100	100	100	100	100	100
335.352	100	100	100	100	100	100	100	100	100	100
335.619	100	100	100	100	100	100	100	100	100	100
335.886	100	100	100	100	100	100	100	100	100	100
336.153	100	100	100	100	100	100	100	100	100	100
336.42	100	100	100	100	100	100	100	100	100	100
336.687	100	100	100	100	100	100	100	100	100	100
336.954	100	100	100	100	100	100	100	100	100	100
337.221	100	100	100	100	100	100	100	100	100	100
337.488	100	100	100	100	100	100	100	100	100	100
337.755	100	100	100	100	100	100	100	100	100	100
338.022	100	100	100	100	100	100	100	100	100	100
338.289	100	100	100	100	100	100	100	100	100	100
338.556	100	100	100	100	100	100	100	100	100	100
338.823	100	100	100	100	100	100	100	100	100	100
339.09	100	100	100	100	100	100	100	100	100	100
339.357	100	100	100	100	100	100	100	100	100	100
339.624	100	100	100	100	100	100	100	100	100	100
339.891	100	100	100	100	100	100	100	100	100	100
340.158	100	100	100	100	100	100	100	100	100	100
340.425	100	100	100	100	100	100	100	100	100	100
340.692	100	100	100	100	100	100	100	100	100	100
340.959	100	100	100	100	100	100	100	100	100	100
341.226	100	100	100	100	100	100	100	100	100	100
341.493	100	100	100	100	100	100	100	100	100	100
341.76	100	100	100	100	100	100	100	100	100	100
342.027	100	100	100	100	100	100	100	100	100	100
342.294	100	100	100	100	100	100	100	100	100	100
342.561	100	100	100	100	100	100	100	100	100	100
342.828	100	100	100	100	100	100	100	100	100	100
343.095	100	100	100	100	100	100	100	100	100	100
343.362	100	100	100	100	100	100	100	100	100	100
343.629	100	100	100	100	100	100	100	100	100	100
343.896	100	100	100	100	100	100	100	100	100	100
344.163	100	100	100	100	100	100	100	100	100	100
344.43	100	100	100	100	100	100	100	100	100	100
344.697	100	100	100	100	100	100	100	100	100	100
344.964	100	100	100	100	100	100	100	100	100	100
345.231	100	100	100	100	100	100	100	100	100	100
345.498	100	100	100	100	100	100	100	100	100	100
345.765	100	100	100	100	100	100	100	100	100	100
346.032	100	100	100	100	100	100	100	100	100	100
346.299	100	100	100	100	100	100	100	100	100	100
346.566	100	100	100	100	100	100	100	100	100	100
346.833	100	100	100	100	100	100	100	100	100	100
347.1	100	100	100	100	100	100	100	100	100	100
347.367	100	100	100	100	100	100	100	100	100	100
347.634	100	100	100	100	100	100	100	100	100	100
347.901	100	100	100	100	100	100	100	100	100	100
348.168	100	100	100	100	100	100	100	100	100	100
348.435	100	100	100	100	100	100	100	100	100	100
348.702	100	100	100	100	100	100	100	100	100	100
348.969	100	100	100	100	100	100	100	100	100	100
349.236	100	100	100	100	100	100	100	100	100	100
349.503	100	100	100	100	100	100	100	100	100	100
349.77	100	100	100	100	100	100	100	100	100	100
350.037	100	100	100	100	100	100	100	100	100	100
350.304	100	100	100	100	100	100	100	100	100	100
350.571	100	100	100	100	100	100	100	100	100	100
350.838	100	100	100	100	100	100	100	100	100	100
351.105	100	100	100	100	100	100	100	100	100	100
351.372	100	100	100	100	100	100	100	100	100	100
351.639	100	100	100	100	100	100	100	100	100	100
351.906	100	100	100	100	100	100	100	100	100	100
352.173	100	100	100	100	100	100	100	100	100	100
352.44	100	100	100	100	100	100	100	100	100	100
352.707	100	100	100	100	100	100	100	100	100	100
352.974	100	100	100	100	100	100	100	100	100	100
353.241	100	100	100	100	100	100	100	100	100	100
353.508	100	100	100	100	100	100	100	100	100	100
353.775	100	100	100	100	100	100	100	100	100	100
354.042	100	100	100	100	100	100	100	100	100	100
354.309	100	100	100	100	100	100	100	100	100	100
354.576	100	100	100	100	100	100	100	100	100	100
354.843	100	100	100	100	100	100	100	100	100	100
355.11	100	100	100	100	100	100	100	100	100	100
355.377	100	100	100	100	100	100	100	100	100	100
355.644	100	100	100	100	100	100	100	100	100	100
355.911	100	100	100	100	100	100	100	100	100	100
356.178	100	100	100	100	100	100	100	100	100	100
356.445	100	100	100	100	100	100	100	100	100	100
356.712	100	100	100	100	100	100	100	100	100	100
356.979	100	100	100	100	100	100	100	100	100	100
357.246	100	100	100	100	100	100	100	100	100	100
357.513	100	100	100	100	100	100	100	100	100	100
357.78	100	100	100	100	100	100	100	100	100	100
358.047	100	100	100	100	100	100	100	100	100	100
358.314	100	100	100	100	100	100	100	100	100	100
358.581	100	100	100	100	100	100	100	100	100	100
358.848	100	100	100	100	100	100	100	100	100	100
359.115	100	100	100	100	100	100	100	100	100	100
359.382	100	100	100	100	100	100	100	100	100	100
359.649	100	100	100	100	100	100	100	100	100	100
359.916	100	100	100	100	100	100	100	100	100	100
360.183	100	100	100	100	100	100	100	100	100	100
360.45	100	100	100	100	100	100	100	100	100	100
360.717	100	100	100	100	100	100	100	100	100	100
360.984	100	100	100	100	100	100	100	100	100	100
361.251	100	100	100	100	100	100	100	100	100	100
361.518	100	100	100	100	100	100	100	100	100	100
361.785	100	100	100	100	100	100	100	100	100	100
362.052	100	100	100	100	100	100	100	100	100	100
362.319	100	100	100	100	100	100	100	100	100	100
362.586	100	100	100	100	100	100	100	100	100	100
362.853	100	100	100	100	100	100	100	100	100	100
363.12	100	100	100	100	100	100	100	100	100	100
363.387	100	100	100	100	100	100	100	100	100	100
363.654	100	100	100	100	100	100	100	100	100	100
363.921	100	100	100	100	100	100	100	100	100	100
364.188	100	100	100	100	100	100	100	100	100	100
364.455	100	100	100	100	100	100	100	100	100	100
364.722	100	100	100	100	100	100	100	100	100	100
364.989	100	100	100	100	100	100	100	100	100	100
365.256	100	100	100	100	100	100	100	100	100	100
365.523	100	100	100	100	100	100	100	100	100	100
365.79	100	100	100	100	100	100	100	100	100	100
366.057	100	100	100	100	100	100	100	100	100	100
366.324	100	100	100	100	100	100	100	100	100	100
366.591	100	100	100	100	100	100	100	100	100	100
366.858	100	100	100	100	100	100	100	100	100	100
367.125	100	100	100	100	100	100	100	100	100	100
367.392	100	100	100	100	100	100	100	100	100	100
367.659	100	100	100	100	100	100	100	100	100	100
367.926	100	100	100	100	100	100	100	100	100	100
368.193	100	100	100	100	100	100	100	100	100	100
368.46	100	100	100	100	100	100	100	100	100	100
368.727	100	100	100	100	100	100	100	100	100	100
368.994	100	100	100	100	100	100	100	100	100	100
369.261	100	100	100	100	100	100	100	100	100	100
369.528	100	100	100	100	100	100	100	100	100	100
369.795	100	100	100	100	100	100	100	100	100	100
370.062	100	100	100	100	100	100	100	100	100	100
370.329	100	100	100	100	100	100	100	100	100	100
370.596	100	100	100	100	100	100	100	100	100	100
370.863	100	100	100	100	100	100	100	100	100	100
371.13	100	100	100	100	100	100	100	100	100	100
371.397	100	100	100	100	100	100	100	100	100	100
371.664	100	100	100	100	100	100	100	100	100	100
371.931	100	100	100	100	100	100	100	100	100	100
372.198	100	100	100	100	100	100	100	100	100	100
372.465	100	100	100	100	100	100	100	100	100	100
372.732	100	100	100	100	100	100	100	100	100	100
372.999	100	100	100	100	100	100	100	100	100	100
373.266	100	100	100	100	100	100	100	100	100	100
373.533	100	100	100	100	100	100	100	100	100	100
373.8	100	100	100	100	100	100	100	100	100	100
374.067	100	100	100	100	100	100	100	100	100	100
374.334	100	100	100	100	100	100	100	100	100	100
374.601	100	100	100	100	100	100	100	100	100	100
374.868	100	100	100	100	100	100	100	100	100	100
375.135	100	100	100	100	100	100	100	100	100	100
375.402	100	100	100	100	100	100	100	100	100	100
375.669	100	100	100	100	100	100	100	100	100	100
375.936	100	100	100	100	100	100	100	100	100	100
376.203	100	100	100	100	100	100	100	100	100	100
376.47	100	100	100	100	100	100	100	100	100	100
376.737	100	100	100	100	100	100	100	100	100	100
377.004	100	100	100	100	100	100	100	100	100	100
377.271	100	100	100	100	100	100	100	100	100	100
377.538	100	100	100	100	100	100	100	100	100	100
377.805	100	100	100	100	100	100	100	100	100	100
378.072	100	100	100	100	100	100	100	100	100	100
378.339	100	100	100	100	100	100	100	100	100	100
378.606	100	100	100	100	100	100	100	100	100	100
378.873	100	100	100	100	100	100	100	100	100	100
379.14	100	100	100	100	100	100	100	100	100	100
379.407	100	100	100	100	100	100	100	100	100	100
379.674	100	100	100	100	100	100	100	100	100	100
379.941	100	100	100	100	100	100	100	100	100	100
380.208	100	100	100	100	100	100	100	100	100	100
380.475	100	100	100	100	100	100	100	100	100	100
380.742	100	100	100	100	100	100	100	100	100	100
381.009	100	100	100	100	100	100	100	100	100	100
381.276	100	100	100	100	100	100	100	100	100	100
381.543	100	100	100	100	100	100	100	100	100	100
381.81	100	100	100	100	100	100	100	100	100	100
382.077	100	100	100	100	100	100	100	100	100	100
382.344	100	100	100	100	100	100	100	100	100	100
382.611	100	100	100	100	100	100	100	100	100	100
382.878	100	100	100	100	100	100	100	100	100	100
383.145	100	100	100	100	100	100	100	100	100	100
383.412	100	100	100	100	100	100	100	100	100	100
383.679	100	100	100	100	100	100	100	100	100	100
383.946	100	100	100	100	100	100	100	100	100	100
384.213	100	100	100	100	100	100	100	100	100	100
384.48	100	100	100	100	100	100	100	100	100	100
384.747	100	100	100	100	100	100	100	100	100	100
385.014	100	100	100	100	100	100	100	100	100	100
385.281	100	100	100	100	100	100	100	100	100	100
385.548	100	100	100	100	100	100	100	100	100	100
385.815	100	100	100	100	100	100	100	100	100	100
386.082	100	100	100	100	100	100	100	100	100	100
386.349	100	100	100	100	100	100	100	100	100	100
386.616	100	100	100	100	100	100	100	100	100	100
386.883	100	100	100	100	100	100	100	100	100	100
387.15	100	100	100	100	100	100	100	100	100	100
387.417	100	100	100	100	100	100	100	100	100	100
387.684	100	100	100	100	100	100	100	100	100	100
387.951	100	100	100	100	100	100	100	100	100	100
388.218	100	100	100	100	100	100	100	100	100	100
388.485	100	100	100	100	100	100	100	100	100	100
388.752	100	100	100	100	100	100	100	100	100	100
389.019	100	100	100	100	100	100	100	100	100	100
389.286	100	100	100	100	100	100	100	100	100	100
389.553	100	100	100	100	100	100	100	100	100	100
389.82	100	100	100	100	100	100	100	100	100	100
390.087	100	100	100	100	100	100	100	100	100	100
390.354	100	100	100	100	100	100	100	100	100	100
390.621	100	100	100	100	100	100	100	100	100	100
390.888	100	100	100	100	100	100	100	100	100	100
391.155	100	100	100	100	100	100	100	100	100	100
391.422	100	100	100	100	100	100	100	100	100	100
391.689	100	100	100	100	100	100	100	100	100	100
391.956	100	100	100	100	100	100	100	100	100	100
392.223	100	100	100	100	100	100	100	100	100	100
392.49	100	100	100	100	100	100	100	100	100	100
392.757	100	100	100	100	100	100	100	100	100	100
393.024	100	100	100	100	100	100	100	100	100	100
393.291	100	100	100	100	100	100	100	100	100	100
393.558	100	100	100	100	100	100	100	100	100	100
393.825	100	100	100	100	100	100	100	100	100	100
394.092	100	100	100	100	100	100	100	100	100	100
394.359	100	100	100	100	100	100	100	100	100	100
394.626	100	100	100	100	100	100	100	100	100	100
394.893	100	100	100	100	100	100	100	100	100	100
395.16	100	100	100	100	100	100	100	100	100	100
395.427	100	100	100	100	100	100	100	100	100	100
395.694	100	100	100	100	100	100	100	100	100	100
395.961	100	100	100	100	100	100	100	100	100	100
396.228	100	100	100	100	100	100	100	100	100	100
396.495	100	100	100	100	100	100	100	100	100	100
396.762	100	100	100	100	100	100	100	100	100	100
397.029	100	100	100	100	100	100	100	100	100	100
397.296	100	100	100	100	100	100	100	100	100	100
397.563	100	100	100	100	100	100	100	100	100	100
397.83	100	100	100	100	100	100	100	100	100	100
398.097	100	100	100	100	100	100	100	100	100	100
398.364	100	100	100	100	100	100	100	100	100	100
398.631	100	100	100	100	100	100	100	100	100	100
398.898	100	100	100	100	100	100	100	100	100	100
399.165	100	100	100	100	100	100	100	100	100	100
399.432	100	100	100	100	100	100	100	100	100	100
399.699	100	100	100	100	100	100	100	100	100	100
399.966	100	100	100	100	100	100	100	100	100	100
400.233	100	100	100	100	100	100	100	100	100	100
400.5	100	100	100	100	100	100	100	100	100	100
400.767	100	100	100	100	100	100	100	100	100	100
401.034	100	100	100	100	100	100	100	100	100	100
401.301	100	100	100	100	100	100	100	100	100	100
401.568	100	100	100	100	100	100	100	100	100	100
401.835	100	100	100	100	100	100	100	100	100	100
402.102	100	100	100	100	100	100	100	100	100	100
402.369	100	100	100	100	100	100	100	100	100	100
402.636	100	100	100	100	100	100	100	100	100	100
402.903	100	100	100	100	100	100	100	100	100	100
403.17	100	100	100	100	100	100	100	100	100	100
403.437	100	100	100	100	100	100	100	100	100	100
403.704	100	100	100	100	100	100	100	100	100	100
403.971	100	100	100	100	100	100	100	100	100	100
404.238	100	100	100	100	100	100	100	100	100	100
404.505	100	100	100	100	100	100	100	100	100	100
404.772	100	100	100	100	100	100	100	100	100	100
405.039	100	100	100	100	100	100	100	100	100	100
405.306	100	100	100	100	100	100	100	100	100	100
405.573	100	100	100	100	100	100	100	100	100	100
405.84	100	100	100	100	100	100	100	100	100	100
406.107	100	100	100	100	100	100	100	100	100	100
406.374	100	100	100	100	100	100	100	100	100	100
406.641	100	100	100	100	100	100	100	100	100	100
406.908	100	100	100	100	100	100	100	100	100	100
407.175	100	100	100	100	100	100	100	100	100	100
407.442	100	100	100	100	100	100	100	100	100	100
407.709	100	100	100	100	100	100	100	100	100	100
407.976	100	100	100	100	100	100	100	100	100	100
408.243	100	100	100	100	100	100	100	100	100	100
408.51	100	100	100	100	100	100	100	100	100	100
408.777	100	100	100	100	100	100	100	100	100	100
409.044	100	100	100	100	100	100	100	100	100	100
409.311	100	100	100	100	100	100	100	100	100	100
409.578	100	100	100	100	100	100	100	100	100	100
409.845	100	100	100	100	100	100	100	100	100	100
410.112	100	100	100	100	100	100	100	100	100	100
410.379	100	100	100	100	100	100	100	100	100	100
410.646	100	100	100	100	100	100	100	100	100	100
410.913	100	100	100	100	100	100	100	100	100	100
411.18	100	100	100	100	100	100	100	100	100	100
411.447	100	100	100	100	100	100	100	100	100	100
411.714	100	100	100	100	100	100	100	100	100	100
411.981	100	100	100	100	100	100	100	100	100	100
412.248	100	100	100	100	100	100	100	100	100	100
412.515	100	100	100	100	100	100	100	100	100	100
412.782	100	100	100	100	100	100	100	100	100	100
413.049	100	100	100	100	100	100	100	100	100	100
413.316	100	100	100	100	100	100	100	100	100	100
413.583	100	100	100	100	100	100	100	100	100	100
413.85	100	100	100	100	100	100	100	100	100	100
414.117	100	100	100	100	100	100	100	100	100	100
414.384	100	100	100	100	100	100	100	100	100	100
414.651	100	100	100	100	100	100	100	100	100	100
414.918	100	100	100	100	100	100	100	100	100	100
415.185	100	100	100	100	100	100	100	100	100	100
415.452	100	100	100	100	100	100	100	100	100	100
415.719	100	100	100	100	100	100	100	100	100	100
415.986	100	100	100	100	100	100	100	100	100	100
416.253	100	100	100	100	100	100	100	100	100	100
416.52	100	100	100	100	100	100	100	100	100	100
416.787	100	100	100	100	100	100	100	100	100	100
417.054	100	100	100	100	100	100	100	100	100	100
417.321	100	100	100	100	100	100	100	100	100	100
417.588	100	100	100	100	100	100	100	100	100	100
417.855	100	100	100	100	100	100	100	100	100	100
418.122	100	100	100	100	100	100	100	100	100	100
418.389	100	100	100	100	100	100	100	100	100	100
418.656	100	100	100	100	100	100	100	100	100	100
418.923	100	100	100	100	100	100	100	100	100	100
419.19	100	100	100	100	100	100	100	100	100	100
419.457	100	100	100	100	100	100	100	100	100	100
419.724	100	100	100	100	100	100	100	100	100	100
419.991	100	100	100	100	100	100	100	100	100	100
420.258	100	100	100	100	100	100	100	100	100	100
420.525	100	100	100	100	100	100	100	100	100	100
420.792	100	100	100	100	100	100	100	100	100	100
421.059	100	100	100	100	100	100	100	100	100	100
421.326	100	100	100	100	100	100	100	100	100	100
421.593	100	100	100	100	100	100	100	100	100	100
421.86	100	100	100	100	100	100	100	100	100	100
422.127	100	100	100	100	100	100	100	100	100	100
422.394	100	100	100	100	100	100	100	100	100	100
422.661	100	100	100	100	100	100	100	100	100	100
422.928	100	100	100	100	100	100	100	100	100	100
423.195	100	100	100	100	100	100	100	100	100	100
423.462	100	100	100	100	100	100	100	100	100	100
423.729	100	100	100	100	100	100	100	100	100	100
423.996	100	100	100	100	100	100	100	100	100	100
424.263	100	100	100	100	100	100	100	100	100	100
424.53	100	100	100	100	100	100	100	100	100	100
424.797	100	100	100	100	100	100	100	100	100	100
425.064	100	100	100	100	100	100	100	100	100	100
425.331	100	100	100	100	100	100	100	100	100	100
425.598	100	100	100	100	100	100	100	100	100	100
425.865	100	100	100	100	100	100	100	100	100	100
426.132	100	100	100	100	100	100	100	100	100	100
426.399	100	100	100	100	100	100	100	100	100	100
426.666	100	100	100	100	100	100	100	100	100	100
426.933	100	100	100	100	100	100	100	100	100	100
427.2	100	100	100	100	100	100	100	100	100	100
427.467	100	100	100	100	100	100	100	100	100	100
427.734	100	100	100	100	100	100	100	100	100	100
428.001	100	100	100	100	100	100	100	100	100	100
428.268	100	100	100	100	100	100	100	100	100	100
428.535	100	100	100	100	100	100	100	100	100	100
428.802	100	100	100	100	100	100	100	100	100	100
429.069	100	100	100	100	100	100	100	100	100	100
429.336	100	100	100	100	100	100	100	100	100	100
429.603	100	100	100	100	100	100	100	100	100	100
429.87	100	100	100	100	100	100	100	100	100	100
430.137	100	100	100	100	100	100	100	100	100	100
430.404	100	100	100	100	100	100	100	100	100	100
430.671	100	100	100	100	100	100	100	100	100	100
430.938	100	100	100	100	100	100	100	100	100	100
431.205	100	100	100	100	100	100	100	100	100	100
431.472	100	100	100	100	100	100	100	100	100	100
431.739	100	100	100	100	100	100	100	100	100	100
432.006	100	100	100	100	100	100	100	100	100	100
432.273	100	100	100	100	100	100	100	100	100	100
432.54	100	100	100	100	100	100	100	100	100	100
432.807	100	100	100	100	100	100	100	100	100	100
433.074	100	100	100	100	100	100	100	100	100	100
433.341	100	100	100	100	100	100	100	100	100	100
433.608	100	100	100	100	100	100	100	100	100	100
433.875	100	100	100	100	100	100	100	100	100	100
434.142	100	100	100	100	100	100	100	100	100	100
434.409	100	100	100	100	100	100	100	100	100	100
434.676	100	100	100	100	100	100	100	100	100	100
434.943	100	100	100	100	100	100	100	100	100	100
435.21	100	100	100	100	100	100	100	100	100	100
435.477	100	100	100	100	100	100	100	100	100	100
435.744	100	100	100	100	100	100	100	100	100	100
436.011	100	100	100	100	100	100	100	100	100	100
436.278	100	100	100	100	100	100	100	100	100	100
436.545	100	100	100	100	100	100	100	100	100	100
436.812	100	100	100	100	100	100	100	100	100	100
437.079	100	100	100	100	100	100	100	100	100	100
437.346	100	100	100	100	100	100	100	100	100	100
437.613	100	100	100	100	100	100	100	100	100	100
437.88	100	100	100	100	100	100	100	100	100	100
438.147	100	100	100	100	100	100	100	100	100	100
438.414	100	100	100	100	100	100	100	100	100	100
438.681	100	100	100	100	100	100	100	100	100	100
438.948	100	100	100	100	100	100	100	100	100	100
439.215	100	100	100	100	100	100	100	100	100	100
439.482	100	100	100	100	100	100	100	100	100	100
439.749	100	100	100	100	100	100	100	100	100	100
440.016	100	100	100	100	100	100	100	100	100	100
440.283	100	100	100	100	100	100	100	100	100	100
440.55	100	100	100	100	100	100	100	100	100	100
440.817	100	100	100	100	100	100	100	100	100	100
441.084	100	100	100	100	100	100	100	100	100	100
441.351	100	100	100	100	100	100	100	100	100	100
441.618	100	100	100	100	100	100	100	100	100	100
441.885	100	100	100	100	100	100	100	100	100	100
442.152	100	100	100	100	100	100	100	100	100	100
442.419	100	100	100	100	100	100	100	100	100	100
442.686	100	100	100	100	100	100	100	100	100	100
442.953	100	100	100	100	100	100	100	100	100	100
443.22	100	100	100	100	100	100	100	100	100	100
443.487	100	100	100	100	100	100	100	100	100	100
443.754	100	100	100	100	100	100	100	100	100	100
444.021	100	100	100	100	100	100	100	100	100	100
444.288	100	100	100	100	100	100	100	100	100	100
444.555	100	100	100	100	100	100	100	100	100	100
444.822	100	100	100	100	100	100	100	100	100	100
445.089	100	100	100	100	100	100	100	100	100	100
445.356	100	100	100	100	100	100	100	100	100	100
445.623	100	100	100	100	100	100	100	100	100	100
445.89	100	100	100	100	100	100	100	100	100	100
446.157	100	100	100	100	100	100	100	100	100	100
446.424	100	100	100	100	100	100	100	100	100	100
446.691	100	100	100	100	100	100	100	100	100	100
446.958	100	100	100	100	100	100	100	100	100	100
447.225	100	100	100	100	100	100	100	100	100	100
447.492	100	100	100	100	100	100	100	100	100	100
447.759	100	100	100	100	100	100	100	100	100	100
448.026	100	100	100	100	100	100	100	100	100	100
448.293	100	100	100	100	100	100	100	100	100	100
448.56	100	100	100	100	100	100	100	100	100	100
448.827	100	100	100	100	100	100	100	100	100	100
449.094	100	100	100	100	100	100	100	100	100	100
449.361	100	100	100	100	100	100	100	100	100	100
449.628	100	100	100	100	100	100	100	100	100	100
449.895	100	100	100	100	100	100	100	100	100	100
450.162	100	100	100	100	100	100	100	100	100	100
450.429	100	100	100	100	100	100	100	100	100	100
450.696	100	100	100	100	100	100	100	100	100	100
450.963	100	100	100	100	100	100	100	100	100	100
451.23	100	100	100	100	100	100	100	100	100	100
451.497	100	100	100	100	100	100	100	100	100	100
451.764	100	100	100	100	100	100	100	100	100	100
452.031	100	100	100	100	100	100	100	100	100	100
452.298	100	100	100	100	100	100	100	100	100	100
452.565	100	100	100	100	100	100	100	100	100	100
452.832	100	100	100	100	100	100	100	100	100	100
453.099	100	100	100	100	100	100	100	100	100	100
453.366	100	100	100	100	100	100	100	100	100	100
453.633	100	100	100	100	100	100	100	100	100	100
453.9	100	100	100	100	100	100	100	100	100	100
454.167	100	100	100	100	100	100	100	100	100	100
454.434	100	100	100	100	100	100	100	100	100	100
454.701	100	100	100	100	100	100	100	100	100	100
454.968	100	100	100	100	100	100	100	100	100	100
455.235	100	100	100	100	100	100	100	100	100	100
455.502	100	100	100	100	100	100	100	100	100	100
455.769	100	100	100	100	100	100	100	100	100	100
456.036	100	100	100	100	100	100	100	100	100	100
456.303	100	100	100	100	100	100	100	100	100	100
456.57	100	100	100	100	100	100	100	100	100	100
456.837	100	100	100	100	100	100	100	100	100	100
457.104	100	100	100	100	100	100	100	100	100	100
457.371	100	100	100	100	100	100	100	100	100	100
457.638	100	100	100	100	100	100	100	100	100	100
457.905	100	100	100	100	100	100	100	100	100	100
458.172	100	100	100	100	100	100	100	100	100	100
458.439	100	100	100	100	100	100	100	100	100	100
458.706	100	100	100	100	100	100	100	100	100	100
458.973	100	100	100	100	100	100	100	100	100	100
459.24	100	100	100	100	100	100	100	100	100	100
459.507	100	100	100	100	100	100	100	100	100	100
459.774	100	100	100	100	100	100	100	100	100	100
460.041	100	100	100	100	100	100	100	100	100	100
460.308	100	100	100	100	100	100	100	100	100	100
460.575	100	100	100	100	100	100	100	100	100	100
460.842	100	100	100	100	100	100	100	100	100	100
461.109	100	100	100	100	100	100	100	100	100	100
461.376	100	100	100	100	100	100	100	100	100	100
461.643	100	100	100	100	100	100	100	100	100	100
461.91	100	100	100	100	100	100	100	100	100	100
462.177	100	100	100	100	100	100	100	100	100	100
462.444	100	100	100	100	100	100	100	100	100	100
462.711	100	100	100	100	100	100	100	100	100	100
462.978	100	100	100	100	100	100	100	100	100	100
463.245	100	100	100	100	100	100	100	100	100	100
463.512	100	100	100	100	100	100	100	100	100	100
463.779	100	100	100	100	100	100	100	100	100	100
464.046	100	100	100	100	100	100	100	100	100	100
464.313	100	100	100	100	100	100	100	100	100	100
464.58	100	100	100	100	100	100	100	100	100	100
464.847	100	100	100	100	100	100	100	100	100	100
465.114	100	100	100	100	100	100	100	100	100	100
465.381	100	100	100	100	100	100	100	100	100	100
465.648	100	100	100	100	100	100	100	100	100	100
465.915	100	100	100	100	100	100	100	100	100	100
466.182	100	100	100	100	100	100	100	100	100	100
466.449	100	100	100	100	100	100	100	100	100	100
466.716	100	100	100	100	100	100	100	100	100	100
466.983	100	100	100	100	100	100	100	100	100	100
467.25	100	100	100	100	100	100	100	100	100	100
467.517	100	100	100	100	100	100	100	100	100	100
467.784	100	100	100	100	100	100	100	100	100	100
468.051	100	100	100	100	100	100	100	100	100	100
468.318	100	100	100	100	100	100	100	100	100	100
468.585	100	100	100	100	100	100	100	100	100	100

## Sheet: 2t.top2
Time (seconds)	Control					Dexmedetomidine (1 μM)
0	0	0	0	0	0	0	0	0	0	0
0.267	0	0	0	0	0	0	0	0	0	0
0.534	0.00336	0.00254	0.00063	0.00448	0.00233	0	0.0022	0.00086	0.00232	0.00192
0.801	0.01443	0.01378	0.00377	0.02414	0.01027	0.28902	0.01379	0.00364	0.01427	0.00848
1.068	0.03064	0.03028	0.01225	0.04965	0.02131	0.28902	0.02798	0.00857	0.02523	0.01456
1.335	0.07374	0.06455	0.02889	0.09516	0.05077	0.28902	0.06056	0.02334	0.04713	0.02929
1.602	0.14255	0.10734	0.05746	0.15257	0.0839	0.28902	0.09793	0.0409	0.08663	0.04769
1.869	0.27442	0.18259	0.11053	0.26101	0.14416	0.86705	0.16669	0.07752	0.13642	0.0845
2.136	0.43555	0.26201	0.16736	0.38858	0.19784	1.01156	0.24303	0.12357	0.19351	0.12642
2.403	0.74041	0.36518	0.22921	0.58045	0.27418	1.01156	0.36315	0.19702	0.30006	0.18131
2.67	1.03717	0.48775	0.31368	0.82198	0.35479	1.15607	0.53124	0.2859	0.44975	0.23988
2.937	1.35211	0.62828	0.39846	1.12988	0.46001	1.15607	0.69573	0.40133	0.68176	0.31622
3.204	1.64096	0.77334	0.49517	1.45674	0.57259	1.15607	0.85682	0.52747	0.93535	0.39143
3.471	1.95868	0.95774	0.58999	1.85997	0.72702	1.15607	1.06088	0.67824	1.28254	0.49529
3.738	2.25266	1.16354	0.7002	2.27475	0.88223	1.15607	1.25894	0.83243	1.55338	0.60891
4.005	2.59232	1.3998	0.84119	2.75228	1.06593	1.15607	1.48759	1.00375	1.83551	0.73805
4.272	2.91538	1.63751	0.99598	3.2593	1.23838	1.15607	1.69345	1.19114	2.16179	0.88592
4.539	3.31356	1.9133	1.16303	3.86061	1.4401	1.15607	1.9089	1.39309	2.50035	1.04835
4.806	3.69335	2.1822	1.32976	4.50847	1.65227	1.30058	2.10997	1.61624	2.81335	1.23702
5.073	4.06563	2.49244	1.53794	5.2177	1.90534	1.30058	2.3586	1.8773	3.21829	1.44474
5.34	4.45037	2.79996	1.72225	5.92245	2.15976	1.44509	2.61622	2.148	3.62456	1.65134
5.607	4.90568	3.13777	1.90374	6.68547	2.43491	1.5896	2.88184	2.44717	4.01656	1.88818
5.874	5.36417	3.48917	2.07706	7.45607	2.7118	1.5896	3.16765	2.75663	4.39262	2.13639
6.141	5.87267	3.88916	2.25855	8.26874	2.98812	1.5896	3.46884	3.08086	4.80254	2.40556
6.408	6.29338	4.30076	2.43407	9.09227	3.25436	1.5896	3.78183	3.42052	5.19022	2.67536
6.675	6.71371	4.73611	2.64539	9.97355	3.53998	1.5896	4.1214	3.76317	5.65093	2.98326
6.942	7.10853	5.19286	2.85137	10.8212	3.80563	2.45665	4.46237	4.15508	6.04558	3.28715
7.209	7.54368	5.61951	3.05515	11.6596	4.09222	2.60116	4.82372	4.5125	6.48039	3.60353
7.476	7.98417	6.04163	3.26018	12.5022	4.37028	3.03468	5.17288	4.88107	6.90757	3.91799
7.743	8.40311	6.47082	3.49065	13.3578	4.65628	3.17919	5.56302	5.26248	7.35633	4.27533
8.01	8.79931	6.88967	3.73651	14.2472	4.94074	3.46821	5.96115	5.6576	7.81571	4.63956
8.277	9.22873	7.3301	4.00152	15.1528	5.2527	3.61272	6.37407	6.07307	8.22031	5.01435
8.544	9.69512	7.75022	4.26622	16.0489	5.56584	3.75723	6.74881	6.48082	8.59638	5.38817
8.811	10.1024	8.19446	4.49857	16.9643	5.90086	3.90173	7.13175	6.9192	8.98937	5.80361
9.078	10.5472	8.63434	4.72339	17.8677	6.21593	4.47977	7.50889	7.33831	9.39232	6.18736
9.345	11.0203	9.0755	4.95449	18.8114	6.5684	4.76879	7.89063	7.77304	9.79195	6.61992
9.612	11.5047	9.49054	5.18527	19.7214	6.91564	5.20231	8.26018	8.2247	10.2088	7.02703
9.879	11.9531	9.92553	5.42705	20.6489	7.29194	5.34682	8.64732	8.71898	10.6447	7.46663
10.146	12.3756	10.3371	5.66223	21.5571	7.70621	5.49133	9.04425	9.23681	11.1226	7.88911
10.413	12.7811	10.7694	5.88987	22.4704	8.13386	5.63584	9.45557	9.79169	11.5876	8.3175
10.68	13.1921	11.1997	6.12693	23.4536	8.55182	6.06936	9.86629	10.3721	12.0636	8.74078
10.947	13.6099	11.6408	6.36871	24.4478	8.98277	6.79191	10.2864	10.9304	12.5562	9.16566
11.214	14.0146	12.0794	6.6108	25.3732	9.40422	6.93642	10.7041	11.443	13.0481	9.60446
11.481	14.4444	12.5297	6.87486	26.3579	9.80435	8.09249	11.1264	11.9658	13.544	10.0407
11.748	14.8628	12.9772	7.14553	27.3375	10.1888	8.67052	11.5541	12.5207	14.0322	10.4894
12.015	15.2797	13.4395	7.403	28.2829	10.5806	9.39306	11.9888	13.0769	14.5238	10.9452
12.282	15.7119	13.9043	7.64666	29.2416	10.9474	9.68208	12.4124	13.6069	14.9981	11.4057
12.549	16.1744	14.365	7.89911	30.187	11.3429	10.5491	12.8551	14.1712	15.481	11.8674
12.816	16.6051	14.8324	8.15187	31.0966	11.7231	11.2717	13.282	14.7182	15.9388	12.3168
13.083	17.0533	15.3046	8.40087	32.0094	12.1063	11.9942	13.7375	15.2987	16.3975	12.7658
13.35	17.5085	15.8172	8.65206	32.8841	12.4987	12.4277	14.1915	15.9104	16.8446	13.233
13.617	17.965	16.3851	8.89949	33.7499	12.8942	13.4393	14.6654	16.5218	17.2996	13.7174
13.884	18.4116	16.8843	9.15068	34.5653	13.2926	13.8728	15.1325	17.1266	17.7341	14.1829
14.151	18.8608	17.3633	9.40219	35.3666	13.6863	14.5954	15.612	17.7645	18.1816	14.6625
14.418	19.3104	17.8402	9.66657	36.1631	14.0839	15.1734	16.1043	18.3884	18.612	15.1373
14.685	19.7623	18.3171	9.91776	36.9428	14.4725	16.3295	16.5919	19.0274	19.0409	15.6091
14.952	20.2097	18.7989	10.1765	37.7126	14.8697	16.9075	17.1399	19.6924	19.4843	16.0725
15.219	20.6613	19.2699	10.444	38.4909	15.2671	17.9191	17.6886	20.3374	19.8949	16.5591
15.486	21.1336	19.7323	10.6924	39.27	15.6577	18.4971	18.1669	20.9737	20.335	17.0344
15.753	21.5848	20.2003	10.9404	40.0644	16.0637	19.3642	18.6641	21.6577	20.7609	17.5595
16.02	22.0454	20.683	11.1825	40.8531	16.4756	20.6647	19.153	22.3242	21.1904	18.0978
16.287	22.4968	21.1763	11.4237	41.6669	16.8562	21.6763	19.679	23.0054	21.6342	18.6472
16.554	22.9541	21.6405	11.6664	42.451	17.2441	22.6879	20.1845	23.6886	22.0647	19.1907
16.821	23.4025	22.1192	11.9148	43.2518	17.6309	23.9884	20.6929	24.4345	22.5078	19.7541
17.088	23.8398	22.5928	12.1713	44.02	18.0093	24.711	21.2282	25.1163	22.9811	20.3368
17.355	24.3135	23.0528	12.4266	44.8125	18.3794	26.3006	21.7604	25.771	23.4315	20.9491
17.622	24.7635	23.4994	12.68	45.5655	18.7625	28.3237	22.2699	26.4156	23.8995	21.6628
17.889	25.2095	23.9464	12.9472	46.3373	19.1442	29.6243	22.8005	27.0472	24.3469	22.4516
18.156	25.648	24.3928	13.188	47.1438	19.5322	30.7803	23.3086	27.6897	24.7974	23.1669
18.423	26.1028	24.8416	13.4383	47.9254	19.9201	31.6474	23.8144	28.3332	25.2577	23.7862
18.69	26.551	25.2911	13.6772	48.6846	20.2948	32.3699	24.3742	28.9862	25.7042	24.3444
18.957	26.9994	25.7391	13.919	49.4266	20.6963	33.815	24.8967	29.6211	26.1549	24.8957
19.224	27.459	26.1761	14.1585	50.1803	21.079	34.6821	25.4101	30.2756	26.6017	25.4372
19.491	27.9098	26.6229	14.3987	50.9192	21.4633	34.8266	25.912	30.9215	27.0451	25.9865
19.758	28.3517	27.0725	14.6358	51.6309	21.8363	35.9827	26.3992	31.5805	27.4769	26.5526
20.025	28.7997	27.5164	14.8807	52.4013	22.2093	36.4162	26.8919	32.2341	27.9121	27.0926
20.292	29.2461	27.9661	15.1197	53.0893	22.5885	37.5722	27.38	32.8635	28.3376	27.6138
20.559	29.6925	28.4087	15.3564	53.7675	22.9646	37.8613	27.8439	33.5062	28.7548	28.1291
20.826	30.134	28.8602	15.6004	54.4892	23.3508	39.3064	28.3173	34.1452	29.1608	28.6221
21.093	30.5743	29.312	15.8491	55.1612	23.7319	40.0289	28.7966	34.7864	29.585	29.1301
21.36	31.0057	29.7635	16.0921	55.8013	24.1125	41.0405	29.2683	35.4246	30.0058	29.6109
21.627	31.4398	30.2252	16.3295	56.4415	24.4789	42.6301	29.7362	36.0829	30.4118	30.0933
21.894	31.8697	30.67	16.5804	57.054	24.8436	43.2081	30.2055	36.7438	30.8031	30.562
22.161	32.2981	31.1265	16.8209	57.696	25.2175	44.0751	30.6899	37.4361	31.222	31.0336
22.428	32.7247	31.5786	17.068	58.3029	25.5813	44.9422	31.1532	38.1165	31.6409	31.4873
22.695	33.1447	32.0253	17.3101	58.9054	25.9514	46.0983	31.6335	38.8016	32.0561	31.9437
22.962	33.5766	32.4705	17.5538	59.4969	26.3205	48.4104	32.1024	39.4167	32.4634	32.3833
23.229	33.9796	32.9055	17.8024	60.0763	26.6759	49.422	32.5782	40.0078	32.8461	32.8163
23.496	34.4112	33.3564	18.0404	60.653	27.0638	50.289	33.0427	40.6187	33.26	33.2315
23.763	34.836	33.7936	18.2872	61.2301	27.4383	51.1561	33.5148	41.2096	33.644	33.6381
24.03	35.2409	34.2353	18.5296	61.8008	27.8212	51.4451	33.9881	41.7968	34.038	34.0404
24.297	35.6634	34.6681	18.7771	62.3674	28.191	51.8786	34.4474	42.3941	34.4317	34.4416
24.564	36.0859	35.1143	19.0214	62.9174	28.5424	52.6012	34.9183	42.9895	34.8237	34.8385
24.831	36.5025	35.551	19.2644	63.4675	28.9065	53.9017	35.3759	43.5763	35.2233	35.2288
25.098	36.9113	35.9921	19.5184	64.0176	29.2708	54.1908	35.8266	44.1633	35.5964	35.608
25.365	37.3346	36.4235	19.7643	64.532	29.6277	55.6358	36.2931	44.7366	35.9986	35.9961
25.632	37.7411	36.8521	20.002	65.0428	30.0009	56.5029	36.7442	45.3004	36.378	36.3728
25.899	38.1648	37.304	20.2585	65.5569	30.3924	58.0925	37.2335	45.863	36.7674	36.7612
26.166	38.5727	37.7527	20.5047	66.0555	30.7536	58.815	37.9124	46.4102	37.1491	37.1416
26.433	38.9802	38.1984	20.7524	66.5568	31.1163	60.5491	38.6123	46.9837	37.5388	37.5257
26.7	39.3977	38.651	21.0052	67.0367	31.4848	61.9942	39.1644	47.5448	37.9218	37.9225
26.967	39.817	39.1186	21.2463	67.5217	31.8524	63.5838	39.652	48.1359	38.3095	38.3151
27.234	40.2208	39.573	21.5069	67.9982	32.214	65.4624	40.1297	48.7396	38.6872	38.7107
27.501	40.6357	40.0193	21.7496	68.4814	32.5821	67.4856	40.603	49.4107	39.0765	39.1093
27.768	41.0448	40.4813	21.9999	68.9612	32.9451	68.3526	41.0811	50.0793	39.4702	39.5038
28.035	41.4432	40.9743	22.2542	69.4322	33.3103	69.2197	41.5481	50.7533	39.8429	39.9117
28.302	41.8603	41.4865	22.4963	69.9095	33.6692	70.2312	42.0184	51.4547	40.2293	40.334
28.569	42.27	41.9801	22.7418	70.3628	34.0372	71.8208	42.4973	52.1781	40.6097	40.7918
28.836	42.6707	42.4976	22.9927	70.8137	34.4104	72.6879	43.0219	52.9617	40.9937	41.2351
29.103	43.0798	43.0159	23.2515	71.2646	34.7698	73.4104	43.6001	53.6592	41.3777	41.6758
29.37	43.4815	43.5416	23.497	71.7085	35.1465	73.9884	44.2527	54.3715	41.7727	42.1118
29.637	43.8831	44.0319	23.7444	72.1641	35.5137	75	44.9688	55.0521	42.1753	42.56
29.904	44.2852	44.5354	24.0041	72.5849	35.8867	75.7225	45.7077	55.7524	42.5584	43.0108
30.171	44.6881	45.0375	24.2547	73.0171	36.2535	76.5896	46.469	56.4569	42.9616	43.4666
30.438	45.0877	45.5405	24.5247	73.4633	36.6389	76.7341	47.2201	57.2311	43.3543	43.915
30.705	45.4839	46.0415	24.7888	73.8882	37.0264	77.4566	48.0931	58.0944	43.747	44.3763
30.972	45.886	46.5376	25.045	74.3041	37.4202	78.3237	48.8874	58.9667	44.1436	44.8435
31.239	46.2992	47.0335	25.309	74.7114	37.7998	78.6127	49.5969	59.8586	44.5363	45.4121
31.506	46.685	47.5238	25.5737	75.1098	38.1904	79.0462	50.3188	60.6977	44.9352	46.032
31.773	47.0839	48.0183	25.8271	75.5192	38.5875	79.4798	50.9971	61.508	45.3598	46.7129
32.04	47.4879	48.5074	26.0972	75.9332	38.9858	79.7688	51.6593	62.2585	45.7564	47.3497
32.307	47.8927	48.9852	26.3575	76.3474	39.4081	80.2023	52.3134	62.9513	46.1677	47.9303
32.574	48.3004	49.4413	26.636	76.7522	39.8295	80.6358	52.9626	63.5794	46.5719	48.5171
32.841	48.7095	49.9004	26.9315	77.1522	40.2581	81.0694	53.6353	64.1936	46.9702	49.113
33.108	49.1308	50.3495	27.2122	77.5282	40.6827	81.7919	54.2465	64.7823	47.3652	49.7234
33.375	49.5557	50.8269	27.4957	77.883	41.1067	82.5144	54.8409	65.3539	47.7685	50.3537
33.642	49.9774	51.2719	27.7751	78.2438	41.5533	83.3815	55.4201	65.9047	48.1466	50.9732
33.909	50.4103	51.719	28.054	78.5963	42.011	83.6705	55.9815	66.4461	48.5555	51.6042
34.176	50.8188	52.1516	28.3246	78.9504	42.4838	84.1041	56.5284	66.9823	48.9521	52.2102
34.443	51.2338	52.5886	28.6044	79.2949	42.9601	84.2486	57.0602	67.5087	49.3475	52.8243
34.71	51.6703	53.0247	28.8854	79.6562	43.4282	84.8266	57.5701	68.0109	49.762	53.4108
34.977	52.0938	53.4508	29.1614	80.0055	43.9123	85.5491	58.0883	68.4969	50.164	53.9813
35.244	52.5203	53.89	29.433	80.3434	44.3719	86.1272	58.6005	68.9757	50.5882	54.5697
35.511	52.9186	54.3212	29.7015	80.6704	44.8253	87.1387	59.1128	69.51	51.019	55.1833
35.778	53.3176	54.7578	29.9593	81.0349	45.2698	87.8613	59.642	69.9912	51.4638	55.7426
36.045	53.7142	55.2089	30.2268	81.4124	45.7178	88.4393	60.1815	70.5211	51.9305	56.3415
36.312	54.1191	55.7021	30.4887	81.7199	46.1947	89.1619	60.7073	70.9783	52.3812	57.0351
36.579	54.5262	56.1375	30.765	82.012	46.6401	89.5954	61.221	71.4475	52.8273	57.6578
36.846	54.9307	56.5627	31.0363	82.3007	47.0854	90.8959	61.7314	71.8899	53.2631	58.2969
37.113	55.3601	56.9956	31.3201	82.589	47.5216	91.3295	62.2457	72.3821	53.7009	59.0239
37.38	55.8202	57.4132	31.6121	82.8715	47.9653	91.6185	62.7863	72.7943	54.1331	59.73
37.647	56.3738	57.8301	31.9023	83.157	48.4059	91.6185	63.3277	73.1955	54.5503	60.4405
37.914	56.9208	58.2486	32.198	83.4137	48.8371	92.052	63.871	73.5841	54.9745	61.0869
38.181	57.4372	58.6567	32.5105	83.6825	49.2607	92.1965	64.4102	73.9501	55.3871	61.7187
38.448	57.9079	59.0691	32.8113	83.9361	49.6631	93.0636	64.9436	74.3157	55.8056	62.3685
38.715	58.3864	59.4772	33.1243	84.1914	50.0704	93.3526	65.4737	74.68	56.2102	62.9872
38.982	58.8433	59.8794	33.4289	84.4441	50.4669	93.3526	66.0163	75.0346	56.6354	63.6621
39.249	59.2579	60.2772	33.7325	84.696	50.8595	93.7861	66.5266	75.3854	57.0569	64.3568
39.516	59.6709	60.6658	34.0324	84.942	51.2511	94.2197	67.0232	75.7334	57.5001	65.142
39.783	60.1021	61.0502	34.3483	85.1897	51.638	94.3642	67.5269	76.0838	57.9209	66.0385
40.05	60.522	61.4404	34.6867	85.427	52.0426	94.7977	68.0355	76.4262	58.3332	66.9499
40.317	60.9801	61.8161	35.0538	85.7009	52.454	95.3757	68.5114	76.7588	58.7371	67.8662
40.584	61.4232	62.1934	35.4249	85.9562	52.8437	95.3757	68.9819	77.0968	59.1364	68.774
40.851	61.8565	62.557	35.8027	86.2164	53.1973	95.5202	69.4458	77.4398	59.5294	69.7081
41.118	62.2871	62.9183	36.1823	86.4715	53.5476	95.9538	69.969	77.7759	59.93	70.736
41.385	62.696	63.2741	36.5541	86.7215	53.8916	96.0983	70.4191	78.1423	60.3376	71.8027
41.652	63.1157	63.6329	36.9208	86.9637	54.2299	96.0983	70.8638	78.5108	60.7416	73.0228
41.919	63.5299	63.9832	37.2894	87.2349	54.5628	96.3873	71.3029	78.9023	61.1326	74.5669
42.186	63.954	64.3326	37.6734	87.5031	54.897	96.5318	71.7266	79.3281	61.5375	76.1551
42.453	64.385	64.6779	38.0521	87.7388	55.2375	97.1098	72.1497	79.736	61.9249	78.0888
42.72	64.8164	65.0494	38.4254	87.9658	55.5636	97.5434	72.5585	80.1793	62.3135	79.8144
42.987	65.2433	65.3992	38.7856	88.1889	55.898	97.8324	72.96	80.6119	62.7085	81.244
43.254	65.679	65.7486	39.1385	88.4023	56.2205	97.9769	73.3589	81.0602	63.0992	82.6377
43.521	66.1199	66.0811	39.4927	88.6252	56.5435	98.5549	73.7541	81.5163	63.4859	83.8291
43.788	66.56	66.4051	39.8463	88.8464	56.8611	98.5549	74.142	81.9928	63.8603	84.9547
44.055	67.0015	66.7406	40.2055	89.0681	57.1769	98.5549	74.5349	82.5038	64.2393	86.0389
44.322	67.4732	67.067	40.5487	89.2879	57.4769	98.6994	74.9317	82.9784	64.6197	87.1367
44.589	67.9277	67.4048	40.8755	89.5082	57.7786	98.6994	75.3284	83.5302	65.0021	88.2574
44.856	68.3488	67.7344	41.1848	89.7256	58.0549	98.6994	75.7321	83.9007	65.3735	89.4032
45.123	68.7741	68.1077	41.4932	89.9465	58.3506	98.6994	76.1438	84.2723	65.7506	90.6092
45.39	69.2118	68.46	41.7949	90.1599	58.6294	98.6994	76.5551	84.634	66.121	91.6322
45.657	69.6665	68.8303	42.1061	90.3762	58.9059	98.6994	76.9639	85.2178	66.4814	92.5606
45.924	70.1867	69.1846	42.4194	90.5822	59.1883	98.9884	77.3704	85.5718	66.8443	93.2666
46.191	70.6942	69.5645	42.7378	90.8007	59.4617	98.9884	77.7761	85.9451	67.2319	93.8573
46.458	71.2223	69.9411	43.0603	91.0337	59.7349	98.9884	78.1623	86.3207	67.6571	94.4896
46.725	71.7517	70.3191	43.3916	91.2756	60.0114	99.2775	78.5624	86.712	68.0461	94.9007
46.992	72.2733	70.7008	43.7065	91.5414	60.267	99.2775	78.9471	87.0771	68.4182	95.3014
47.259	72.8055	71.0725	44.0399	91.8807	60.5419	99.2775	79.338	87.5506	68.7856	95.5624
47.526	73.3632	71.4287	44.3696	92.1436	60.8053	99.2775	79.7316	87.907	69.1481	95.7919
47.793	74.0428	71.7951	44.7053	92.3582	61.0622	99.2775	80.1153	88.2612	69.5401	96.0151
48.06	74.7331	72.1532	45.0491	92.5682	61.3182	99.422	80.5065	88.5908	69.9248	96.2116
48.327	75.4111	72.5077	45.3958	92.7803	61.5681	99.422	80.897	88.8735	70.3174	96.4021
48.594	76.0742	72.8631	45.7412	92.9825	61.8204	99.422	81.2839	89.1405	70.7254	96.5725
48.861	76.6475	73.225	46.0887	93.1823	62.0714	99.711	81.6783	89.4046	71.1237	96.7053
49.128	77.1454	73.6071	46.437	93.3849	62.307	99.711	82.0688	89.6588	71.5134	96.7914
49.395	77.5829	73.9622	46.7893	93.5767	62.5496	99.711	82.4743	89.9164	71.9004	96.8593
49.662	78.0083	74.3142	47.1485	93.7569	62.7943	99.711	82.8884	90.1704	72.2861	96.9164
49.929	78.4008	74.6618	47.5136	93.9305	63.0288	99.711	83.3243	90.4205	72.6668	96.9748
50.196	78.7844	75.0083	47.8826	94.0867	63.2657	99.711	83.7782	90.6401	73.0428	97.0574
50.463	79.1657	75.3854	48.2537	94.2463	63.508	99.711	84.2463	90.854	73.4199	97.1048
50.73	79.5423	75.7546	48.6227	94.4227	63.7444	99.711	84.7666	91.0664	73.8026	97.148
50.997	79.9178	76.129	49.007	94.6196	63.9935	99.711	85.2648	91.2722	74.1747	97.1833
51.264	80.2575	76.5048	49.3756	94.7511	64.2361	99.711	85.7563	91.4776	74.559	97.2197
51.531	80.573	76.8815	49.7411	94.8714	64.4766	99.711	86.2246	91.698	75.0314	97.2518
51.798	80.8785	77.2416	50.1132	94.9931	64.7196	99.711	86.7058	91.9205	75.5063	97.2856
52.065	81.1772	77.6037	50.4642	95.1205	64.9655	99.711	87.2279	92.1612	75.9883	97.3176
52.332	81.4512	77.9685	50.8175	95.25	65.2048	99.711	87.6696	92.422	76.4729	97.3475
52.599	81.7193	78.3208	51.166	95.3945	65.4466	99.711	88.0757	92.7221	76.9011	97.3779
52.866	81.9706	78.6735	51.5189	95.5434	65.6916	99.711	88.4644	93.0468	77.3273	97.404
53.133	82.2246	79.0101	51.8621	95.696	65.9285	99.711	88.835	93.3988	77.7299	97.4315
53.4	82.4779	79.3354	52.2122	95.8489	66.1551	99.711	89.1808	93.7507	78.1109	97.4634
53.667	82.727	79.6599	52.5639	96.007	66.392	99.711	89.5231	94.2173	78.4764	97.4891
53.934	82.9753	79.9772	52.9096	96.1804	66.6195	99.711	89.8775	94.6281	78.8136	97.5189
54.201	83.227	80.2867	53.2585	96.3549	66.8435	99.8555	90.25	95.0283	79.1455	97.5482
54.468	83.4688	80.593	53.6076	96.5216	67.0727	99.8555	90.6316	95.38	79.4724	97.5775
54.735	83.6981	80.8983	53.9558	96.6943	67.3012	99.8555	91.0023	95.6948	79.7894	97.6085
55.002	83.9223	81.209	54.3157	96.8669	67.5304	99.8555	91.3741	95.9486	80.1028	97.6338
55.269	84.1422	81.5254	54.7122	97.0365	67.7567	99.8555	91.7398	96.1462	80.4111	97.6625
55.536	84.3581	81.8421	55.0878	97.2036	67.9842	99.8555	92.1102	96.3186	80.7188	97.693
55.803	84.5732	82.1596	55.5236	97.3674	68.2144	99.8555	92.4615	96.4799	81.0308	97.7209
56.07	84.7841	82.5106	56.1227	97.543	68.439	99.8555	92.7999	96.6337	81.3305	97.7487
56.337	84.9905	82.8465	56.724	97.7158	68.6648	99.8555	93.1397	96.7782	81.6362	97.7777
56.604	85.1983	83.192	57.5919	97.8999	68.8878	99.8555	93.4676	96.9146	81.9423	97.8041
56.871	85.4047	83.5297	58.4933	98.1145	69.1162	99.8555	93.7806	97.0483	82.242	97.8319
57.138	85.5937	83.8619	59.4972	98.3555	69.3362	99.8555	94.0882	97.1691	82.5361	97.8574
57.405	85.7788	84.1906	60.4618	98.5719	69.5575	99.8555	94.3916	97.2757	82.8285	97.8828
57.672	85.9534	84.4841	61.0835	98.776	69.7758	99.8555	94.674	97.3567	83.1159	97.9094
57.939	86.1187	84.7737	61.5124	98.9803	70.001	99.8555	94.9374	97.4271	83.4007	97.9326
58.206	86.2796	85.055	61.8813	99.1732	70.2269	99.8555	95.1869	97.4892	83.6818	97.9583
58.473	86.4463	85.334	62.26	99.3473	70.4591	99.8555	95.4283	97.5464	83.963	97.9827
58.74	86.6032	85.6067	62.6318	99.4899	70.691	99.8555	95.6616	97.5963	84.2308	98.0068
59.007	86.7608	85.8787	63.0123	99.5823	70.9237	99.8555	95.8886	97.6443	84.516	98.032
59.274	86.9221	86.1434	63.3879	99.6421	71.1611	99.8555	96.0977	97.7014	84.7772	98.0576
59.541	87.0801	86.4096	63.7709	99.684	71.3928	99.8555	96.2791	97.7563	85.053	98.0816
59.808	87.2357	86.6727	64.1499	99.7135	71.6356	99.8555	96.4168	97.8126	85.3219	98.1046
60.075	87.3834	86.9298	64.5509	99.7404	71.8928	99.8555	96.5405	97.8649	85.5818	98.1257
60.342	87.5307	87.1844	64.9594	99.7642	72.1513	99.8555	96.6511	97.918	85.8453	98.1456
60.609	87.676	87.4384	65.3632	99.7864	72.4008	99.8555	96.754	97.9715	86.1089	98.1658
60.876	87.8073	87.7352	65.7776	99.8069	72.6545	99.8555	96.8441	98.0178	86.3628	98.1813
61.143	87.9364	88.0515	66.1814	99.8267	72.9002	99.8555	96.9319	98.0677	86.6097	98.1982
61.41	88.0627	88.4089	66.594	99.8461	73.136	99.8555	97.005	98.1126	86.8703	98.2152
61.677	88.1882	88.656	67	99.864	73.3863	99.8555	97.076	98.1555	87.1175	98.2317
61.944	88.3142	88.901	67.4333	99.8805	73.6276	99.8555	97.1405	98.1985	87.3668	98.248
62.211	88.4391	89.1278	67.9049	99.8974	73.8789	99.8555	97.2005	98.2326	87.6124	98.264
62.478	88.5635	89.3423	68.3762	99.9136	74.1223	99.8555	97.2551	98.2645	87.8504	98.2798
62.745	88.6823	89.549	68.7675	99.9271	74.367	99.8555	97.312	98.2974	88.0937	98.296
63.012	88.798	89.7488	69.0529	99.9403	74.6148	99.8555	97.3646	98.3289	88.3271	98.3117
63.279	88.9247	89.9448	69.3364	99.9493	74.8599	99.8555	97.4144	98.3591	88.5614	98.3263
63.546	89.0544	90.1401	69.6209	99.9572	75.1266	99.8555	97.4655	98.3895	88.8	98.3411
63.813	89.191	90.3343	69.9022	99.9629	75.4139	99.8555	97.5087	98.4161	89.0238	98.3565
64.08	89.3274	90.5267	70.1729	99.9655	75.6891	99.8555	97.5511	98.4407	89.2541	98.369
64.347	89.4605	90.71	70.4354	99.9679	75.9689	99.8555	97.5952	98.4636	89.4881	98.3831
64.614	89.5922	90.8859	70.7014	99.9703	76.253	99.8555	97.6318	98.4816	89.7052	98.3963
64.881	89.7215	91.0326	70.9727	99.9729	76.5421	99.8555	97.6714	98.4988	89.9362	98.4095
65.148	89.8523	91.1671	71.2518	99.9754	76.8356	99.8555	97.703	98.515	90.1589	98.4237
65.415	89.9791	91.2997	71.5319	99.9772	77.1507	99.8555	97.7299	98.5285	90.3737	98.4376
65.682	90.1046	91.4333	71.8622	99.9795	77.4619	99.8555	97.7539	98.5412	90.5941	98.4512
65.949	90.2304	91.5613	72.1944	99.9819	77.7682	99.8555	97.7771	98.5534	90.8135	98.464
66.216	90.3533	91.6797	72.542	99.9838	78.0756	99.8555	97.7947	98.5606	91.0216	98.4775
66.483	90.4793	91.7807	72.9009	99.9859	78.3773	99.8555	97.8133	98.5703	91.245	98.4908
66.75	90.6	91.8832	73.3376	99.9874	78.6776	99.8555	97.8305	98.5767	91.4524	98.5031
67.017	90.7327	91.9754	73.6906	99.9895	78.9812	99.8555	97.8483	98.5855	91.6648	98.517
67.284	90.8733	92.0752	74.0162	99.9907	79.2934	99.8555	97.8662	98.5941	91.8766	98.5297
67.551	91.02	92.1655	74.3339	99.9921	79.6623	100	97.8846	98.602	92.086	98.541
67.818	91.1914	92.2599	74.647	99.9931	80.0768	100	97.9014	98.6097	92.2829	98.5532
68.085	91.3606	92.351	75.079	99.9941	80.5413	100	97.92	98.6185	92.4558	98.5671
68.352	91.5328	92.4394	75.3959	99.995	81.1348	100	97.9358	98.626	92.6161	98.5796
68.619	91.6997	92.5276	75.6954	99.996	81.7583	100	97.952	98.6339	92.7652	98.5925
68.886	91.8735	92.617	75.9733	99.9971	82.2773	100	97.9686	98.6429	92.9159	98.6041
69.153	92.0376	92.7022	76.2418	99.9979	82.8188	100	97.9842	98.6506	93.0629	98.6149
69.42	92.2062	92.7845	76.5068	99.999	83.4866	100	98.0014	98.6574	93.2033	98.6242
69.687	92.3675	92.8743	76.7197	99.9997	84.299	100	98.0164	98.6667	93.339	98.6332
69.954	92.5269	92.9522	76.9307	100	84.9644	100	98.0335	98.6739	93.5	98.6426
70.221	92.6641	93.0391	77.1426	100	85.6155	100	98.0493	98.6819	93.6497	98.6522
70.488	92.7774	93.1199	77.3517	100	86.2848	100	98.0669	98.6885	93.7951	98.6615
70.755	92.9296	93.2014	77.5533	100	86.9138	100	98.0809	98.6956	93.9312	98.6705
71.022	93.0281	93.2846	77.7533	100	87.4897	100	98.0987	98.7014	94.0361	98.6793
71.289	93.1319	93.3704	77.9549	100	88.0262	100	98.1137	98.7086	94.1509	98.6874
71.556	93.2304	93.4585	78.1339	100	88.4951	100	98.1301	98.7153	94.2502	98.6969
71.823	93.3284	93.5442	78.2981	100	88.8914	100	98.1439	98.7213	94.3464	98.7054
72.09	93.4276	93.6316	78.4677	100	89.2857	100	98.157	98.729	94.443	98.715
72.357	93.5218	93.7163	78.6328	100	89.6463	100	98.17	98.7345	94.5373	98.7236
72.624	93.6206	93.8055	78.7911	100	90.0257	100	98.1822	98.7416	94.6286	98.7324
72.891	93.7145	93.8913	78.9481	100	90.4016	100	98.194	98.7478	94.7198	98.7403
73.158	93.8082	93.9765	79.1044	100	90.7597	100	98.2044	98.7555	94.8108	98.7486
73.425	93.901	94.0666	79.2599	100	91.0891	100	98.2152	98.7613	94.8974	98.7572
73.692	93.9923	94.1489	79.4087	100	91.3957	100	98.226	98.7677	94.9797	98.7652
73.959	94.0827	94.2378	79.5581	100	91.6807	100	98.2376	98.775	95.0737	98.774
74.226	94.1675	94.3247	79.6935	100	91.9066	100	98.2476	98.7815	95.156	98.7831
74.493	94.2541	94.41	79.8304	100	92.1037	100	98.2586	98.7879	95.2366	98.7913
74.76	94.3391	94.5002	79.9638	100	92.2696	100	98.2692	98.7941	95.3279	98.8004
75.027	94.4249	94.5877	80.0913	100	92.4343	100	98.2802	98.8014	95.4056	98.8081
75.294	94.5109	94.6833	80.2163	100	92.58	100	98.2904	98.8074	95.4942	98.8171
75.561	94.6026	94.7783	80.3384	100	92.7261	100	98.3012	98.8146	95.5712	98.8254
75.828	94.6912	94.8713	80.4618	100	92.8575	100	98.3126	98.8211	95.6475	98.8307
76.095	94.7845	94.9642	80.583	100	92.99	100	98.3223	98.8273	95.7299	98.8351
76.362	94.8792	95.0588	80.7042	100	93.1206	100	98.3333	98.8343	95.8025	98.8393
76.629	94.971	95.15	80.8201	100	93.2446	100	98.3423	98.8416	95.8795	98.8423
76.896	95.0645	95.2429	80.9344	100	93.3744	100	98.3543	98.8474	95.9529	98.8473
77.163	95.1558	95.3353	81.0499	100	93.4928	100	98.3635	98.8532	96.0196	98.8507
77.43	95.2477	95.4164	81.1667	100	93.6103	100	98.3751	98.8603	96.0893	98.8548
77.697	95.3373	95.4951	81.2757	100	93.7186	100	98.3855	98.8652	96.1501	98.8584
77.964	95.4304	95.5787	81.3875	100	93.8213	100	98.3963	98.8716	96.2158	98.8614
78.231	95.5186	95.6603	81.4949	100	93.9139	100	98.4063	98.8778	96.2805	98.8655
78.498	95.6089	95.7533	81.6073	100	94.0044	100	98.4171	98.8838	96.3366	98.8688
78.765	95.6975	95.8639	81.7143	100	94.0918	100	98.4269	98.8896	96.405	98.8732
79.032	95.7819	96.0207	81.8195	100	94.1761	100	98.4375	98.8954	96.4614	98.8774
79.299	95.8711	96.1754	81.9275	100	94.2613	100	98.4487	98.8992	96.5178	98.8804
79.566	95.9559	96.348	82.0374	100	94.3421	100	98.4584	98.9046	96.5763	98.8849
79.833	96.0435	96.523	82.1461	100	94.4313	100	98.4696	98.9084	96.6317	98.8884
80.1	96.1238	96.6889	82.245	100	94.5185	100	98.4798	98.9136	96.6881	98.8913
80.367	96.2092	96.8118	82.353	100	94.6089	100	98.4908	98.9183	96.7412	98.8955
80.634	96.2896	96.8902	82.4604	100	94.6938	100	98.501	98.9226	96.796	98.8992
80.901	96.3751	96.9578	82.5627	100	94.7783	100	98.512	98.9271	96.8498	98.9035
81.168	96.4575	97.0216	82.6613	100	94.8616	100	98.521	98.9322	96.9045	98.9078
81.435	96.5396	97.0945	82.7643	100	94.9442	100	98.5326	98.9365	96.9546	98.9105
81.702	96.6194	97.1815	82.8614	100	95.017	100	98.5422	98.9414	97.0064	98.9145
81.969	96.6985	97.2697	82.9647	100	95.0796	100	98.5532	98.9466	97.0572	98.9182
82.236	96.7788	97.3543	83.0639	100	95.1449	100	98.5638	98.9506	97.106	98.9217
82.503	96.859	97.4348	83.1631	100	95.2073	100	98.5746	98.9553	97.1628	98.9259
82.77	96.9357	97.5081	83.2617	100	95.2749	100	98.585	98.9605	97.2175	98.9299
83.037	97.0176	97.5799	83.3672	100	95.3397	100	98.596	98.9648	97.2763	98.9334
83.304	97.0939	97.6483	83.4674	100	95.4061	100	98.6055	98.9693	97.3314	98.9376
83.571	97.1698	97.7103	83.5691	100	95.4797	100	98.6161	98.9748	97.3851	98.9406
83.838	97.2418	97.7745	83.6714	100	95.5553	100	98.6257	98.9787	97.4426	98.9443
84.105	97.314	97.8354	83.7732	100	95.6313	100	98.6361	98.983	97.5003	98.9488
84.372	97.3792	97.8927	83.873	100	95.7053	100	98.6463	98.9877	97.5501	98.9523
84.639	97.4375	97.9529	83.977	100	95.782	100	98.6559	98.9926	97.6042	98.9566
84.906	97.4963	98.0124	84.0765	100	95.8549	100	98.6655	98.9965	97.6527	98.9595
85.173	97.5494	98.0649	84.1707	100	95.919	100	98.6757	99.0018	97.7018	98.9637
85.44	97.5988	98.1201	84.2749	100	95.977	100	98.6843	99.0065	97.7499	98.967
85.707	97.639	98.1706	84.3691	100	96.0301	100	98.6941	99.0108	97.7934	98.9704
85.974	97.6754	98.2234	84.4696	100	96.0841	100	98.7033	99.0155	97.8375	98.9749
86.241	97.7106	98.276	84.5657	100	96.1356	100	98.7121	99.0202	97.8837	98.9784
86.508	97.7442	98.3221	84.6621	100	96.1826	100	98.7219	99.025	97.9262	98.9822
86.775	97.775	98.3723	84.7638	100	96.2298	100	98.7303	99.0297	97.971	98.9869
87.042	97.8063	98.4165	84.8587	100	96.2645	100	98.7395	99.0346	98.0151	98.9899
87.309	97.8377	98.4599	84.9591	100	96.3033	100	98.7481	99.0397	98.0563	98.9937
87.576	97.8662	98.5001	85.0568	100	96.3385	100	98.7568	99.0436	98.1004	98.9968
87.843	97.8958	98.5387	85.156	100	96.3757	100	98.7664	99.0489	98.1442	99.0008
88.11	97.9253	98.5719	85.2549	100	96.4108	100	98.7742	99.0539	98.1821	99.0051
88.377	97.9531	98.6025	85.351	100	96.4468	100	98.7836	99.0579	98.2279	99.0085
88.644	97.9808	98.6361	85.4493	100	96.4833	100	98.7922	99.0631	98.2687	99.0123
88.911	98.0091	98.6657	85.5485	100	96.5168	100	98.8018	99.0676	98.3075	99.0163
89.178	98.0305	98.695	85.6493	100	96.5544	100	98.81	99.0718	98.3487	99.02
89.445	98.054	98.7257	85.7438	100	96.5887	100	98.8198	99.0763	98.3872	99.0241
89.712	98.0735	98.752	85.8414	100	96.6243	100	98.8274	99.0819	98.4234	99.027
89.979	98.0963	98.7792	85.9426	100	96.6608	100	98.8362	99.086	98.4655	99.031
90.246	98.1174	98.8044	86.0365	100	96.6945	100	98.8434	99.0905	98.503	99.0349
90.513	98.1404	98.8261	86.1369	100	96.7303	100	98.851	99.0954	98.5402	99.0385
90.78	98.1605	98.8452	86.2343	100	96.7612	100	98.8592	99.0997	98.5791	99.0422
91.047	98.1819	98.8649	86.3341	100	96.7964	100	98.8664	99.1046	98.6185	99.0462
91.314	98.2009	98.8809	86.433	100	96.8284	100	98.8748	99.1087	98.6514	99.0502
91.581	98.2175	98.899	86.5307	100	96.8607	100	98.8812	99.1138	98.6903	99.0542
91.848	98.2335	98.9153	86.6308	100	96.8927	100	98.8896	99.1179	98.7261	99.0571
92.115	98.2515	98.9324	86.7241	100	96.9243	100	98.8963	99.1228	98.7629	99.0613
92.382	98.2622	98.948	86.8233	100	96.9572	100	98.9038	99.1277	98.8001	99.0646
92.649	98.2719	98.9654	86.9241	100	96.9863	100	98.9093	99.1327	98.8336	99.0686
92.916	98.2817	98.9824	87.0224	100	97.0173	100	98.9177	99.1369	98.8705	99.0726
93.183	98.2914	98.9986	87.1188	100	97.0464	100	98.9247	99.1419	98.905	99.0766
93.45	98.2999	99.0151	87.218	100	97.076	100	98.9315	99.1466	98.9408	99.0802
93.717	98.3094	99.0323	87.3163	100	97.1047	100	98.9385	99.1511	98.9754	99.0838
93.984	98.3197	99.0466	87.4149	100	97.1339	100	98.9443	99.1554	99.0072	99.0874
94.251	98.3298	99.064	87.5116	100	97.165	100	98.9523	99.1612	99.0384	99.0914
94.518	98.3393	99.0812	87.6121	100	97.195	100	98.9581	99.1648	99.0597	99.0952
94.785	98.3495	99.0954	87.7103	100	97.2239	100	98.9669	99.1697	99.0816	99.0986
95.052	98.3588	99.1124	87.8045	100	97.2533	100	98.9731	99.1751	99.1002	99.1027
95.319	98.3675	99.1289	87.906	100	97.2806	100	98.9801	99.1787	99.1204	99.1059
95.586	98.379	99.1456	88.0039	100	97.3124	100	98.9873	99.1843	99.1436	99.1101
95.853	98.3893	99.1607	88.1019	100	97.3415	100	98.9931	99.189	99.1586	99.1136
96.12	98.3986	99.1777	88.198	100	97.3719	100	99.0001	99.1933	99.1815	99.1176
96.387	98.4079	99.1931	88.2953	100	97.4019	100	99.0063	99.198	99.1984	99.1214
96.654	98.4181	99.2085	88.3974	100	97.43	100	99.0143	99.2023	99.2183	99.1253
96.921	98.4263	99.2254	88.4925	100	97.4595	100	99.0197	99.207	99.2379	99.1293
97.188	98.4354	99.2395	88.5895	100	97.4901	100	99.0271	99.2117	99.2562	99.1331
97.455	98.4454	99.2559	88.6837	100	97.5176	100	99.0337	99.2164	99.2771	99.1359
97.722	98.4553	99.2707	88.7823	100	97.548	100	99.041	99.2207	99.295	99.1405
97.989	98.4658	99.2847	88.8822	100	97.5775	100	99.0469	99.2256	99.3123	99.1434
98.256	98.4763	99.2985	88.9754	100	97.6062	100	99.0541	99.2305	99.3328	99.1475
98.523	98.4846	99.3153	89.0696	100	97.6349	100	99.0606	99.2352	99.3501	99.1515
98.79	98.4935	99.3275	89.166	100	97.6604	100	99.0672	99.2398	99.369	99.1547
99.057	98.502	99.3396	89.2593	100	97.6868	100	99.0744	99.2445	99.3856	99.1594
99.324	98.5119	99.3532	89.3556	100	97.7114	100	99.0808	99.2489	99.4019	99.1626
99.591	98.5212	99.3655	89.4495	100	97.7366	100	99.0882	99.2539	99.4168	99.1663
99.858	98.5298	99.3777	89.5466	100	97.7627	100	99.0942	99.2582	99.4291	99.1706
100.125	98.5397	99.3897	89.6448	100	97.7868	100	99.1014	99.2629	99.4457	99.1738
100.392	98.55	99.4026	89.7397	100	97.8129	100	99.1084	99.268	99.4566	99.1778
100.659	98.5587	99.4134	89.8348	100	97.8356	100	99.115	99.2723	99.4689	99.1814
100.926	98.5674	99.4261	89.9328	100	97.8619	100	99.122	99.2768	99.4809	99.185
101.193	98.5763	99.4381	90.0263	100	97.8844	100	99.1284	99.2817	99.4928	99.1893
101.46	98.5864	99.4491	90.1221	100	97.909	100	99.1346	99.2853	99.5048	99.1928
101.727	98.5955	99.4604	90.2194	100	97.9334	100	99.1414	99.2903	99.5157	99.1965
101.994	98.6052	99.4736	90.3121	100	97.9561	100	99.1474	99.2943	99.5293	99.2006
102.261	98.6137	99.4832	90.4072	100	97.9805	100	99.1532	99.2986	99.54	99.2035
102.528	98.6234	99.4939	90.5027	100	98.0036	100	99.1608	99.3036	99.5519	99.2079
102.795	98.6329	99.5065	90.5975	100	98.0286	100	99.166	99.3074	99.5625	99.2114
103.062	98.6419	99.5148	90.6911	100	98.0515	100	99.173	99.3123	99.5731	99.2151
103.329	98.6509	99.5249	90.7815	100	98.0755	100	99.1794	99.3162	99.5841	99.2192
103.596	98.6602	99.5338	90.8779	100	98.0999	100	99.185	99.3209	99.5964	99.2227
103.863	98.6698	99.5418	90.9749	100	98.123	100	99.191	99.3252	99.606	99.2264
104.13	98.6781	99.5507	91.0679	100	98.1476	100	99.1974	99.3293	99.6176	99.2309
104.397	98.6882	99.5581	91.1592	100	98.1702	100	99.2027	99.3338	99.6269	99.2338
104.664	98.6969	99.5666	91.2522	100	98.1933	100	99.2089	99.3383	99.6379	99.2383
104.931	98.7056	99.5721	91.3451	100	98.2177	100	99.2159	99.3425	99.6485	99.2421
105.198	98.7153	99.5808	91.4352	100	98.2384	100	99.2213	99.347	99.6575	99.2451
105.465	98.7248	99.5877	91.5307	100	98.2621	100	99.2283	99.3513	99.6697	99.2492
105.732	98.7335	99.5931	91.6199	100	98.2855	100	99.2335	99.3565	99.677	99.2525
105.999	98.7412	99.6013	91.7134	100	98.3088	100	99.2413	99.359	99.6877	99.2563
106.266	98.7505	99.6082	91.807	100	98.3322	100	99.2465	99.3644	99.696	99.261
106.533	98.7596	99.6145	91.8968	100	98.353	100	99.2527	99.3684	99.7069	99.2639
106.8	98.7677	99.6219	91.9866	100	98.3778	100	99.2585	99.3721	99.7152	99.2685
107.067	98.776	99.6296	92.0802	100	98.3973	100	99.2643	99.3774	99.7232	99.2725
107.334	98.7847	99.6352	92.17	100	98.42	100	99.2709	99.3819	99.7325	99.2752
107.601	98.7938	99.6428	92.25	100	98.4429	100	99.2771	99.3856	99.7394	99.2796
107.868	98.8025	99.6493	92.3411	100	98.4651	100	99.2831	99.3903	99.7481	99.2823
108.135	98.811	99.6564	92.4256	100	98.4869	100	99.2893	99.3946	99.7547	99.2869
108.402	98.8197	99.6638	92.5081	100	98.5082	100	99.2951	99.3984	99.7607	99.2911
108.669	98.8276	99.6709	92.5895	100	98.5295	100	99.3001	99.4036	99.7673	99.2941
108.936	98.8359	99.6763	92.673	100	98.5527	100	99.3065	99.4074	99.7743	99.2984
109.203	98.844	99.6841	92.7568	100	98.5729	100	99.3117	99.4119	99.7803	99.3021
109.47	98.8521	99.6923	92.8394	100	98.595	100	99.3191	99.4162	99.7876	99.3053
109.737	98.86	99.697	92.9276	100	98.6165	100	99.3243	99.4209	99.7929	99.3095
110.004	98.8691	99.7055	93.008	100	98.637	100	99.3301	99.4254	99.7992	99.3127
110.271	98.878	99.7115	93.0925	100	98.6568	100	99.3357	99.4299	99.8052	99.317
110.538	98.8857	99.7184	93.1691	100	98.6777	100	99.3409	99.4336	99.8115	99.3212
110.805	98.8934	99.7217	93.2501	100	98.6996	100	99.3461	99.4387	99.8168	99.324
111.072	98.9021	99.7258	93.3267	100	98.7194	100	99.3512	99.4428	99.8227	99.3287
111.339	98.9096	99.7302	93.4065	100	98.7391	100	99.3566	99.4468	99.8301	99.332
111.606	98.9185	99.7335	93.4818	100	98.7589	100	99.3614	99.452	99.8347	99.3356
111.873	98.9266	99.7376	93.5591	100	98.7787	100	99.367	99.4556	99.841	99.3397
112.14	98.9354	99.7414	93.6291	100	98.7982	100	99.3712	99.4597	99.8443	99.3431
112.407	98.9433	99.7456	93.6928	100	98.8178	100	99.3762	99.4644	99.8503	99.3469
112.674	98.9516	99.7492	93.7531	100	98.8362	100	99.3814	99.4695	99.8556	99.3511
112.941	98.9603	99.7521	93.815	100	98.8552	100	99.3868	99.4725	99.8609	99.3543
113.208	98.9684	99.7554	93.8724	100	98.8742	100	99.391	99.4777	99.8652	99.358
113.475	98.9777	99.7579	93.9286	100	98.894	100	99.3962	99.4815	99.8699	99.3624
113.742	98.9854	99.7607	93.9867	100	98.9128	100	99.4006	99.4852	99.8765	99.3658
114.009	98.9939	99.7637	94.0426	100	98.932	100	99.4066	99.4901	99.8808	99.37
114.276	99.002	99.7661	94.0985	100	98.9484	100	99.4102	99.4948	99.8858	99.3732
114.543	99.0097	99.7688	94.1497	100	98.967	100	99.416	99.4984	99.8905	99.3772
114.81	99.018	99.771	94.1987	100	98.9837	100	99.4198	99.5032	99.8948	99.3805
115.077	99.0275	99.7741	94.2436	100	99.0025	100	99.4256	99.5076	99.8994	99.3841
115.344	99.0362	99.7763	94.2866	100	99.0201	100	99.43	99.5113	99.9047	99.3885
115.611	99.0447	99.7795	94.3268	100	99.0374	100	99.4348	99.5164	99.9094	99.3922
115.878	99.053	99.7813	94.3648	100	99.0558	100	99.4404	99.5205	99.9137	99.3959
116.145	99.0611	99.7839	94.4028	100	99.073	100	99.4448	99.5252	99.9177	99.4
116.412	99.0688	99.7859	94.4364	100	99.0914	100	99.451	99.5293	99.923	99.4031
116.679	99.0771	99.788	94.4715	100	99.1073	100	99.4542	99.5336	99.9266	99.4069
116.946	99.085	99.7899	94.5086	100	99.1245	100	99.4602	99.5383	99.9313	99.4112
117.213	99.0933	99.7918	94.5431	100	99.141	100	99.4636	99.5423	99.9366	99.4145
117.48	99.103	99.7938	94.5761	100	99.1567	100	99.4702	99.5466	99.9409	99.4185
117.747	99.1115	99.7956	94.6113	100	99.1745	100	99.4734	99.5516	99.9452	99.422
118.014	99.1194	99.7978	94.6452	100	99.1899	100	99.4796	99.5556	99.9489	99.426
118.281	99.1277	99.8	94.6794	100	99.205	100	99.4838	99.5601	99.9532	99.4298
118.548	99.1354	99.8018	94.7124	100	99.2195	100	99.4894	99.5642	99.9559	99.4327
118.815	99.1443	99.8038	94.7456	100	99.2336	100	99.4933	99.5693	99.9595	99.4373
119.082	99.1524	99.8056	94.7789	100	99.2484	100	99.4987	99.5726	99.9615	99.4412
119.349	99.1609	99.8076	94.8128	100	99.261	100	99.5033	99.5777	99.9651	99.4449
119.616	99.1689	99.8098	94.8458	100	99.2741	100	99.5083	99.582	99.9681	99.4485
119.883	99.1781	99.8118	94.875	100	99.2869	100	99.5143	99.5856	99.9705	99.4521
120.15	99.1862	99.8131	94.908	100	99.2995	100	99.5183	99.5905	99.9738	99.4556
120.417	99.194	99.8152	94.9394	100	99.3127	100	99.5239	99.5948	99.9761	99.4594
120.684	99.2024	99.8167	94.9708	100	99.3245	100	99.5277	99.5989	99.9788	99.4634
120.951	99.2106	99.8187	95.0034	100	99.3385	100	99.5337	99.6032	99.9814	99.4673
121.218	99.2191	99.8201	95.0333	100	99.3513	100	99.5373	99.6075	99.9834	99.4716
121.485	99.2272	99.8218	95.065	100	99.3633	100	99.5433	99.6119	99.9857	99.4748
121.752	99.2359	99.8232	95.0945	100	99.3749	100	99.5467	99.616	99.9877	99.4783
122.019	99.2438	99.825	95.124	100	99.3877	100	99.5527	99.6203	99.989	99.4822
122.286	99.2519	99.8268	95.1529	100	99.3997	100	99.5573	99.6254	99.9907	99.4858
122.553	99.2608	99.8285	95.183	100	99.4113	100	99.5625	99.6293	99.9924	99.49
122.82	99.2695	99.8301	95.2119	100	99.4245	100	99.5671	99.6338	99.9937	99.4934
123.087	99.2782	99.8315	95.2402	100	99.4352	100	99.5723	99.6385	99.9954	99.4973
123.354	99.2861	99.8334	95.2678	100	99.4472	100	99.5775	99.6424	99.9964	99.5012
123.621	99.2946	99.8346	95.2933	100	99.46	100	99.5815	99.6469	99.9967	99.5042
123.888	99.3021	99.8364	95.3234	100	99.4716	100	99.5873	99.6518	99.997	99.5085
124.155	99.3096	99.8379	95.3488	100	99.4842	100	99.5913	99.6556	99.9973	99.5127
124.422	99.3179	99.8399	95.378	100	99.496	100	99.5975	99.6597	99.9977	99.5161
124.689	99.328	99.8412	95.4019	100	99.5067	100	99.6011	99.6644	99.998	99.5202
124.956	99.3363	99.8431	95.433	100	99.5187	100	99.6069	99.668	99.9983	99.5233
125.223	99.3452	99.8444	95.4578	100	99.5305	100	99.6109	99.6728	99.9987	99.5273
125.49	99.3539	99.8464	95.4879	100	99.5423	100	99.6165	99.6777	99.999	99.5311
125.757	99.3608	99.8475	95.5127	100	99.5537	100	99.6213	99.6816	99.9993	99.5346
126.024	99.3685	99.8495	95.5426	100	99.5654	100	99.6258	99.6858	99.9997	99.5391
126.291	99.377	99.8509	95.5674	100	99.5772	100	99.6307	99.6903	99.9997	99.5425
126.558	99.3855	99.853	95.595	100	99.5877	100	99.6359	99.6948	100	99.5466
126.825	99.3934	99.8542	95.6217	100	99.5999	100	99.641	99.6989	100	99.5503
127.092	99.4027	99.8562	95.6506	100	99.6115	100	99.6448	99.7038	100	99.5538
127.359	99.412	99.858	95.6779	100	99.622	100	99.6504	99.7075	100	99.5574
127.626	99.4195	99.8595	95.704	100	99.6324	100	99.6546	99.7124	100	99.5612
127.893	99.4273	99.8607	95.7322	100	99.6431	100	99.6598	99.716	100	99.5652
128.16	99.4354	99.8618	95.758	100	99.6541	100	99.6636	99.7201	100	99.5689
128.427	99.4442	99.8629	95.7856	100	99.665	100	99.6694	99.7231	100	99.573
128.694	99.4522	99.864	95.8126	100	99.676	100	99.673	99.727	100	99.5761
128.961	99.4611	99.8653	95.8415	100	99.6865	100	99.6788	99.7302	100	99.5801
129.228	99.4688	99.8664	95.8688	100	99.6967	100	99.6822	99.7344	100	99.5842
129.495	99.4779	99.8676	95.8952	100	99.7064	100	99.6884	99.7374	100	99.5876
129.762	99.4866	99.8687	95.9225	100	99.7161	100	99.6918	99.7409	100	99.5913
130.029	99.4947	99.87	95.9489	100	99.7256	100	99.6976	99.7443	100	99.5951
130.296	99.5028	99.8711	95.9781	100	99.7345	100	99.7022	99.7475	100	99.5987
130.563	99.5111	99.8722	96.0048	100	99.7438	100	99.7066	99.7516	100	99.6025
130.83	99.52	99.8734	96.0318	100	99.752	100	99.7118	99.7548	100	99.606
131.097	99.5279	99.8743	96.0597	100	99.7609	100	99.7158	99.7565	100	99.6107
131.364	99.5358	99.8758	96.0855	100	99.7686	100	99.7212	99.7593	100	99.6143
131.631	99.5445	99.8767	96.115	100	99.7768	100	99.725	99.7614	100	99.6175
131.898	99.5524	99.8778	96.1407	100	99.7845	100	99.7302	99.7642	100	99.6217
132.165	99.5615	99.8791	96.169	100	99.7925	100	99.7344	99.7661	100	99.6249
132.432	99.5698	99.8802	96.1947	100	99.7998	100	99.7398	99.7681	100	99.6291
132.699	99.5787	99.8814	96.2227	100	99.8084	100	99.7436	99.7711	100	99.6327
132.966	99.5868	99.8825	96.2509	100	99.8173	100	99.7498	99.7726	100	99.6361
133.233	99.5951	99.8836	96.2754	100	99.825	100	99.7524	99.7749	100	99.6409
133.5	99.6034	99.8847	96.3053	100	99.8324	100	99.7588	99.7766	100	99.6443
133.767	99.6109	99.8861	96.3297	100	99.8403	100	99.7632	99.7784	100	99.6479
134.034	99.6192	99.887	96.3608	100	99.8481	100	99.768	99.7803	100	99.6515
134.301	99.6277	99.8881	96.3856	100	99.8553	100	99.7733	99.782	100	99.6548
134.568	99.6372	99.8892	96.412	100	99.8646	100	99.7773	99.7841	100	99.6591
134.835	99.6449	99.8903	96.4399	100	99.8711	100	99.7829	99.7861	100	99.6627
135.102	99.6538	99.8916	96.4682	100	99.8787	100	99.7862	99.7878	100	99.6667
135.369	99.6617	99.8927	96.4977	100	99.8863	100	99.7921	99.7901	100	99.671
135.636	99.669	99.8939	96.5219	100	99.893	100	99.7961	99.7914	100	99.6744
135.903	99.6775	99.8954	96.5495	100	99.9	100	99.8011	99.794	100	99.6777
136.17	99.6855	99.8961	96.5765	100	99.907	100	99.8049	99.7955	100	99.6812
136.437	99.6937	99.8974	96.6057	100	99.913	100	99.8099	99.7974	100	99.6851
136.704	99.7017	99.8983	96.6327	100	99.9184	100	99.8147	99.7991	100	99.6894
136.971	99.7113	99.8996	96.6585	100	99.9233	100	99.8193	99.8011	100	99.6929
137.238	99.7197	99.9006	96.6868	100	99.9289	100	99.8245	99.8032	100	99.6966
137.505	99.7278	99.9019	96.7125	100	99.9343	100	99.8287	99.8049	100	99.6999
137.772	99.7363	99.9028	96.7423	100	99.9394	100	99.8345	99.8068	100	99.7039
138.039	99.7446	99.9041	96.7681	100	99.9442	100	99.8381	99.809	100	99.7078
138.306	99.7523	99.905	96.7973	100	99.9483	100	99.8437	99.8107	100	99.7116
138.573	99.7606	99.9066	96.8221	100	99.9533	100	99.8477	99.8133	100	99.7151
138.84	99.7689	99.9073	96.8513	100	99.9572	100	99.8539	99.8148	100	99.7196
139.107	99.7768	99.9088	96.8786	100	99.9609	100	99.8569	99.8167	100	99.7235
139.374	99.7853	99.9097	96.9037	100	99.9642	100	99.8629	99.8184	100	99.7265
139.641	99.7944	99.911	96.9304	100	99.968	100	99.8663	99.8205	100	99.7302
139.908	99.8027	99.9121	96.9574	100	99.9703	100	99.8719	99.8222	100	99.7337
140.175	99.8108	99.9132	96.9891	100	99.9721	100	99.8757	99.8242	100	99.738
140.442	99.8187	99.9142	97.0139	100	99.9744	100	99.8809	99.8265	100	99.742
140.709	99.8276	99.9153	97.0425	100	99.9758	100	99.8863	99.8278	100	99.7452
140.976	99.8351	99.9166	97.0657	100	99.9775	100	99.8901	99.83	100	99.7497
141.243	99.8426	99.9177	97.0965	100	99.9793	100	99.8959	99.8319	100	99.7534
141.51	99.8499	99.9188	97.1241	100	99.9806	100	99.8993	99.8336	100	99.7566
141.777	99.8573	99.92	97.1496	100	99.9822	100	99.9051	99.8357	100	99.7606
142.044	99.8624	99.9211	97.176	100	99.9839	100	99.9087	99.8377	100	99.764
142.311	99.8679	99.9222	97.2036	100	99.9855	100	99.9139	99.8396	100	99.7681
142.578	99.8731	99.9235	97.2331	100	99.987	100	99.9179	99.8413	100	99.7718
142.845	99.8784	99.9246	97.2592	100	99.9888	100	99.9227	99.8432	100	99.7755
143.112	99.8835	99.9258	97.2862	100	99.9903	100	99.9266	99.8454	100	99.7796
143.379	99.8885	99.9269	97.3128	100	99.9917	100	99.9302	99.8469	100	99.7828
143.646	99.8938	99.928	97.3417	100	99.9932	100	99.9339	99.849	100	99.7868
143.913	99.8986	99.9291	97.3697	100	99.994	100	99.937	99.8509	100	99.7907
144.18	99.9049	99.9302	97.3954	100	99.9946	100	99.94	99.8527	100	99.7944
144.447	99.9104	99.9311	97.4224	100	99.9952	100	99.9436	99.8544	100	99.7982
144.714	99.916	99.9326	97.4501	100	99.9957	100	99.9464	99.8569	100	99.8016
144.981	99.9209	99.9338	97.479	100	99.9961	100	99.9496	99.8586	100	99.8054
145.248	99.9255	99.9349	97.5063	100	99.9969	100	99.9516	99.8606	100	99.8097
145.515	99.9304	99.936	97.5311	100	99.9973	100	99.955	99.8625	100	99.8131
145.782	99.935	99.9374	97.5581	100	99.9979	100	99.957	99.8644	100	99.8173
146.049	99.9401	99.9382	97.5863	100	99.9985	100	99.9596	99.8662	100	99.8208
146.316	99.9454	99.9396	97.6146	100	99.999	100	99.9612	99.8679	100	99.8249
146.583	99.952	99.9402	97.641	100	99.9994	100	99.9632	99.8702	100	99.8286
146.85	99.9575	99.9416	97.6692	100	99.9998	100	99.9648	99.8719	100	99.8315
147.117	99.9624	99.9425	97.6937	100	100	100	99.967	99.8736	100	99.8357
147.384	99.9676	99.9438	97.7232	100	100	100	99.9686	99.876	100	99.8392
147.651	99.9725	99.9447	97.7493	100	100	100	99.9704	99.8773	100	99.8425
147.918	99.9777	99.9456	97.7772	100	100	100	99.9718	99.8796	100	99.8449
148.185	99.983	99.9465	97.8049	100	100	100	99.9734	99.8814	100	99.8472
148.452	99.9881	99.9471	97.8319	100	100	100	99.9746	99.8833	100	99.8489
148.719	99.9929	99.9478	97.8605	100	100	100	99.9754	99.885	100	99.8497
148.986	99.9966	99.9483	97.8884	100	100	100	99.9768	99.8865	100	99.8508
149.253	99.9992	99.9494	97.9145	100	100	100	99.9774	99.8889	100	99.8515
149.52	100	99.95	97.9415	100	100	100	99.9788	99.8899	100	99.8523
149.787	100	99.9509	97.9688	100	100	100	99.9794	99.8916	100	99.8533
150.054	100	99.9514	97.9952	100	100	100	99.9806	99.8938	100	99.8544
150.321	100	99.9523	98.0228	100	100	100	99.9814	99.8946	100	99.8553
150.588	100	99.953	98.0507	100	100	100	99.9822	99.8968	100	99.8561
150.855	100	99.9536	98.0774	100	100	100	99.9832	99.8981	100	99.8572
151.122	100	99.9543	98.1054	100	100	100	99.9838	99.8996	100	99.8581
151.389	100	99.955	98.1317	100	100	100	99.985	99.9013	100	99.8592
151.656	100	99.9559	98.1597	100	100	100	99.9852	99.9028	100	99.8601
151.923	100	99.9565	98.1864	100	100	100	99.9864	99.9051	100	99.8606
152.19	100	99.9578	98.2131	100	100	100	99.9864	99.9062	100	99.8617
152.457	100	99.9581	98.2429	100	100	100	99.9876	99.9079	100	99.8627
152.724	100	99.959	98.268	100	100	100	99.988	99.9094	100	99.8637
152.991	100	99.9594	98.2975	100	100	100	99.9888	99.9107	100	99.8646
153.258	100	99.9601	98.322	100	100	100	99.9894	99.9126	100	99.8656
153.525	100	99.9607	98.3518	100	100	100	99.99	99.9143	100	99.8665
153.792	100	99.9614	98.3782	100	100	100	99.991	99.9158	100	99.8675
154.059	100	99.9619	98.4056	100	100	100	99.9912	99.9171	100	99.8686
154.326	100	99.9626	98.4313	100	100	100	99.9924	99.9188	100	99.8691
154.593	100	99.9634	98.4589	100	100	100	99.9924	99.9201	100	99.8701
154.86	100	99.9639	98.4891	100	100	100	99.9936	99.922	100	99.8713
155.127	100	99.9647	98.5148	100	100	100	99.9936	99.9238	100	99.872
155.394	100	99.9652	98.5418	100	100	100	99.9948	99.9253	100	99.8731
155.661	100	99.9659	98.5676	100	100	100	99.9948	99.9265	100	99.8739
155.928	100	99.9663	98.5958	100	100	100	99.9956	99.9278	100	99.875
156.195	100	99.967	98.6222	100	100	100	99.9958	99.9298	100	99.876
156.462	100	99.9674	98.6511	100	100	100	99.9962	99.9304	100	99.8769
156.729	100	99.9683	98.6778	100	100	100	99.9964	99.9315	100	99.8774
156.996	100	99.9685	98.7051	100	100	100	99.9966	99.9327	100	99.8785
157.263	100	99.9692	98.7308	100	100	100	99.9968	99.9332	100	99.8793
157.53	100	99.9694	98.7588	100	100	100	99.997	99.9347	100	99.8806
157.797	100	99.9703	98.7849	100	100	100	99.9972	99.9355	100	99.8814
158.064	100	99.9704	98.8115	100	100	100	99.9976	99.9368	100	99.8824
158.331	100	99.9714	98.8376	100	100	100	99.9978	99.9375	100	99.8832
158.598	100	99.9717	98.8646	100	100	100	99.998	99.9385	100	99.8845
158.865	100	99.9724	98.8922	100	100	100	99.9982	99.9403	100	99.8851
159.132	100	99.973	98.9183	100	100	100	99.9984	99.9407	100	99.8861
159.399	100	99.9733	98.9459	100	100	100	99.9986	99.942	100	99.8869
159.666	100	99.9739	98.9717	100	100	100	99.9988	99.943	100	99.8878
159.933	100	99.9744	98.999	100	100	100	99.999	99.9437	100	99.8888
160.2	100	99.975	99.0241	100	100	100	99.9992	99.9452	100	99.8899
160.467	100	99.9755	99.0514	100	100	100	99.9994	99.946	100	99.8905
160.734	100	99.9761	99.0781	100	100	100	99.9994	99.9469	100	99.8918
161.001	100	99.9766	99.1048	100	100	100	99.9996	99.9477	100	99.8926
161.268	100	99.9773	99.1312	100	100	100	99.9996	99.949	100	99.8936
161.535	100	99.9775	99.1582	100	100	100	99.9998	99.9503	100	99.8944
161.802	100	99.9782	99.183	100	100	100	100	99.951	100	99.8953
162.069	100	99.9786	99.21	100	100	100	100	99.9523	100	99.8961
162.336	100	99.9793	99.2364	100	100	100	100	99.9531	100	99.8973
162.603	100	99.9795	99.2621	100	100	100	100	99.954	100	99.8981
162.87	100	99.9801	99.2866	100	100	100	100	99.9553	100	99.899
163.137	100	99.9802	99.313	100	100	100	100	99.9563	100	99.9
163.404	100	99.9808	99.3409	100	100	100	100	99.957	100	99.9013
163.671	100	99.9808	99.3667	100	100	100	100	99.958	100	99.9019
163.938	100	99.9813	99.3918	100	100	100	100	99.9593	100	99.903
164.205	100	99.9817	99.4163	100	100	100	100	99.96	100	99.9035
164.472	100	99.9821	99.4433	100	100	100	100	99.9612	100	99.9046
164.739	100	99.9824	99.4662	100	100	100	100	99.9623	100	99.9054
165.006	100	99.9828	99.4882	100	100	100	100	99.9634	100	99.9067
165.273	100	99.9831	99.5089	100	100	100	100	99.964	100	99.9075
165.54	100	99.9833	99.5312	100	100	100	100	99.9653	100	99.9085
165.807	100	99.9835	99.556	100	100	100	100	99.9668	100	99.9096
166.074	100	99.9835	99.5758	100	100	100	100	99.9672	100	99.9104
166.341	100	99.9837	99.5997	100	100	100	100	99.9681	100	99.9115
166.608	100	99.9837	99.616	100	100	100	100	99.969	100	99.9121
166.875	100	99.9839	99.6323	100	100	100	100	99.9696	100	99.9129
167.142	100	99.9839	99.6455	100	100	100	100	99.9707	100	99.9139
167.409	100	99.984	99.6596	100	100	100	100	99.9713	100	99.9149
167.676	100	99.984	99.6713	100	100	100	100	99.9722	100	99.916
167.943	100	99.9842	99.6841	100	100	100	100	99.973	100	99.9169
168.21	100	99.9842	99.6973	100	100	100	100	99.9734	100	99.9179
168.477	100	99.9844	99.7105	100	100	100	100	99.9739	100	99.9187
168.744	100	99.9846	99.7234	100	100	100	100	99.9743	100	99.9197
169.011	100	99.9846	99.7356	100	100	100	100	99.9752	100	99.9208
169.278	100	99.9848	99.7485	100	100	100	100	99.9756	100	99.9214
169.545	100	99.9848	99.7607	100	100	100	100	99.976	100	99.9224
169.812	100	99.9849	99.7727	100	100	100	100	99.9764	100	99.9233
170.079	100	99.9849	99.7865	100	100	100	100	99.9769	100	99.9243
170.346	100	99.9851	99.7987	100	100	100	100	99.9775	100	99.9253
170.613	100	99.9851	99.8119	100	100	100	100	99.9779	100	99.9266
170.88	100	99.9853	99.8235	100	100	100	100	99.9786	100	99.9272
171.147	100	99.9853	99.837	100	100	100	100	99.979	100	99.9283
171.414	100	99.9855	99.8477	100	100	100	100	99.9794	100	99.9291
171.681	100	99.9855	99.8603	100	100	100	100	99.9801	100	99.9299
171.948	100	99.9857	99.8722	100	100	100	100	99.9805	100	99.9307
172.215	100	99.9857	99.8841	100	100	100	100	99.9812	100	99.932
172.482	100	99.9859	99.8951	100	100	100	100	99.9816	100	99.9326
172.749	100	99.9859	99.9039	100	100	100	100	99.982	100	99.9338
173.016	100	99.986	99.9137	100	100	100	100	99.9827	100	99.9347
173.283	100	99.986	99.9206	100	100	100	100	99.9831	100	99.9355
173.55	100	99.9862	99.9284	100	100	100	100	99.9835	100	99.9366
173.817	100	99.9864	99.9338	100	100	100	100	99.9839	100	99.9377
174.084	100	99.9864	99.9403	100	100	100	100	99.9846	100	99.9381
174.351	100	99.9866	99.9447	100	100	100	100	99.9852	100	99.9392
174.618	100	99.9866	99.9491	100	100	100	100	99.9857	100	99.94
174.885	100	99.9868	99.9535	100	100	100	100	99.9861	100	99.9413
175.152	100	99.9868	99.9586	100	100	100	100	99.9865	100	99.9421
175.419	100	99.9869	99.9623	100	100	100	100	99.9869	100	99.9432
175.686	100	99.9869	99.9661	100	100	100	100	99.9878	100	99.9438
175.953	100	99.9871	99.9702	100	100	100	100	99.9882	100	99.945
176.22	100	99.9871	99.9746	100	100	100	100	99.9887	100	99.9461
176.487	100	99.9873	99.9783	100	100	100	100	99.9891	100	99.9467
176.754	100	99.9873	99.9818	100	100	100	100	99.9895	100	99.9475
177.021	100	99.9875	99.9849	100	100	100	100	99.9901	100	99.9485
177.288	100	99.9875	99.9893	100	100	100	100	99.9908	100	99.9493
177.555	100	99.9877	99.9925	100	100	100	100	99.9912	100	99.9506
177.822	100	99.9877	99.9947	100	100	100	100	99.9917	100	99.9514
178.089	100	99.9878	99.9962	100	100	100	100	99.9921	100	99.9525
178.356	100	99.988	99.9981	100	100	100	100	99.9927	100	99.9533
178.623	100	99.988	99.9987	100	100	100	100	99.9931	100	99.9542
178.89	100	99.9882	99.9991	100	100	100	100	99.9938	100	99.9552
179.157	100	99.9882	99.9991	100	100	100	100	99.9942	100	99.9558
179.424	100	99.9884	99.9994	100	100	100	100	99.9946	100	99.9568
179.691	100	99.9884	99.9994	100	100	100	100	99.9953	100	99.9579
179.958	100	99.9886	99.9997	100	100	100	100	99.9957	100	99.9587
180.225	100	99.9886	99.9997	100	100	100	100	99.9962	100	99.9597
180.492	100	99.9888	100	100	100	100	100	99.9966	100	99.9605
180.759	100	99.9888	100	100	100	100	100	99.9972	100	99.9619
181.026	100	99.9889	100	100	100	100	100	99.9979	100	99.9625
181.293	100	99.9889	100	100	100	100	100	99.9983	100	99.9637
181.56	100	99.9891	100	100	100	100	100	99.9987	100	99.9642
181.827	100	99.9891	100	100	100	100	100	99.9992	100	99.9651
182.094	100	99.9893	100	100	100	100	100	99.9996	100	99.9662
182.361	100	99.9893	100	100	100	100	100	100	100	99.9673
182.628	100	99.9895	100	100	100	100	100	100	100	99.968
182.895	100	99.9895	100	100	100	100	100	100	100	99.9691
183.162	100	99.9897	100	100	100	100	100	100	100	99.9699
183.429	100	99.9899	100	100	100	100	100	100	100	99.9712
183.696	100	99.9899	100	100	100	100	100	100	100	99.972
183.963	100	99.99	100	100	100	100	100	100	100	99.9728
184.23	100	99.99	100	100	100	100	100	100	100	99.9734
184.497	100	99.9902	100	100	100	100	100	100	100	99.9746
184.764	100	99.9902	100	100	100	100	100	100	100	99.9757
185.031	100	99.9904	100	100	100	100	100	100	100	99.9763
185.298	100	99.9904	100	100	100	100	100	100	100	99.9774
185.565	100	99.9906	100	100	100	100	100	100	100	99.9779
185.832	100	99.9906	100	100	100	100	100	100	100	99.9785
186.099	100	99.9908	100	100	100	100	100	100	100	99.979
186.366	100	99.9908	100	100	100	100	100	100	100	99.9795
186.633	100	99.9909	100	100	100	100	100	100	100	99.9795
186.9	100	99.9909	100	100	100	100	100	100	100	99.9797
187.167	100	99.9911	100	100	100	100	100	100	100	99.9798
187.434	100	99.9911	100	100	100	100	100	100	100	99.9798
187.701	100	99.9913	100	100	100	100	100	100	100	99.98
187.968	100	99.9915	100	100	100	100	100	100	100	99.9802
188.235	100	99.9915	100	100	100	100	100	100	100	99.9802
188.502	100	99.9917	100	100	100	100	100	100	100	99.9803
188.769	100	99.9917	100	100	100	100	100	100	100	99.9805
189.036	100	99.9918	100	100	100	100	100	100	100	99.9805
189.303	100	99.9918	100	100	100	100	100	100	100	99.9806
189.57	100	99.992	100	100	100	100	100	100	100	99.9808
189.837	100	99.992	100	100	100	100	100	100	100	99.9808
190.104	100	99.9922	100	100	100	100	100	100	100	99.981
190.371	100	99.9922	100	100	100	100	100	100	100	99.9811
190.638	100	99.9924	100	100	100	100	100	100	100	99.9811
190.905	100	99.9924	100	100	100	100	100	100	100	99.9813
191.172	100	99.9926	100	100	100	100	100	100	100	99.9814
191.439	100	99.9926	100	100	100	100	100	100	100	99.9814
191.706	100	99.9927	100	100	100	100	100	100	100	99.9816
191.973	100	99.9927	100	100	100	100	100	100	100	99.9818
192.24	100	99.9929	100	100	100	100	100	100	100	99.9818
192.507	100	99.9929	100	100	100	100	100	100	100	99.9819
192.774	100	99.9931	100	100	100	100	100	100	100	99.9821
193.041	100	99.9933	100	100	100	100	100	100	100	99.9821
193.308	100	99.9933	100	100	100	100	100	100	100	99.9822
193.575	100	99.9935	100	100	100	100	100	100	100	99.9824
193.842	100	99.9935	100	100	100	100	100	100	100	99.9824
194.109	100	99.9937	100	100	100	100	100	100	100	99.9826
194.376	100	99.9937	100	100	100	100	100	100	100	99.9827
194.643	100	99.9938	100	100	100	100	100	100	100	99.9827
194.91	100	99.9938	100	100	100	100	100	100	100	99.9829
195.177	100	99.994	100	100	100	100	100	100	100	99.983
195.444	100	99.994	100	100	100	100	100	100	100	99.983
195.711	100	99.9942	100	100	100	100	100	100	100	99.9832
195.978	100	99.9942	100	100	100	100	100	100	100	99.9834
196.245	100	99.9944	100	100	100	100	100	100	100	99.9834
196.512	100	99.9944	100	100	100	100	100	100	100	99.9835
196.779	100	99.9946	100	100	100	100	100	100	100	99.9837
197.046	100	99.9946	100	100	100	100	100	100	100	99.9837
197.313	100	99.9947	100	100	100	100	100	100	100	99.9838
197.58	100	99.9949	100	100	100	100	100	100	100	99.9838
197.847	100	99.9949	100	100	100	100	100	100	100	99.984
198.114	100	99.9951	100	100	100	100	100	100	100	99.9841
198.381	100	99.9951	100	100	100	100	100	100	100	99.9841
198.648	100	99.9953	100	100	100	100	100	100	100	99.9843
198.915	100	99.9953	100	100	100	100	100	100	100	99.9845
199.182	100	99.9955	100	100	100	100	100	100	100	99.9845
199.449	100	99.9955	100	100	100	100	100	100	100	99.9846
199.716	100	99.9956	100	100	100	100	100	100	100	99.9848
199.983	100	99.9956	100	100	100	100	100	100	100	99.9848
200.25	100	99.9958	100	100	100	100	100	100	100	99.9849
200.517	100	99.9958	100	100	100	100	100	100	100	99.9851
200.784	100	99.996	100	100	100	100	100	100	100	99.9851
201.051	100	99.996	100	100	100	100	100	100	100	99.9853
201.318	100	99.9962	100	100	100	100	100	100	100	99.9854
201.585	100	99.9962	100	100	100	100	100	100	100	99.9854
201.852	100	99.9964	100	100	100	100	100	100	100	99.9856
202.119	100	99.9964	100	100	100	100	100	100	100	99.9858
202.386	100	99.9965	100	100	100	100	100	100	100	99.9858
202.653	100	99.9967	100	100	100	100	100	100	100	99.9859
202.92	100	99.9967	100	100	100	100	100	100	100	99.9861
203.187	100	99.9969	100	100	100	100	100	100	100	99.9861
203.454	100	99.9969	100	100	100	100	100	100	100	99.9862
203.721	100	99.9971	100	100	100	100	100	100	100	99.9864
203.988	100	99.9971	100	100	100	100	100	100	100	99.9864
204.255	100	99.9973	100	100	100	100	100	100	100	99.9866
204.522	100	99.9973	100	100	100	100	100	100	100	99.9867
204.789	100	99.9975	100	100	100	100	100	100	100	99.9867
205.056	100	99.9975	100	100	100	100	100	100	100	99.9869
205.323	100	99.9976	100	100	100	100	100	100	100	99.987
205.59	100	99.9976	100	100	100	100	100	100	100	99.987
205.857	100	99.9978	100	100	100	100	100	100	100	99.9872
206.124	100	99.9978	100	100	100	100	100	100	100	99.9874
206.391	100	99.998	100	100	100	100	100	100	100	99.9874
206.658	100	99.998	100	100	100	100	100	100	100	99.9875
206.925	100	99.9982	100	100	100	100	100	100	100	99.9877
207.192	100	99.9984	100	100	100	100	100	100	100	99.9877
207.459	100	99.9984	100	100	100	100	100	100	100	99.9878
207.726	100	99.9985	100	100	100	100	100	100	100	99.988
207.993	100	99.9985	100	100	100	100	100	100	100	99.988
208.26	100	99.9987	100	100	100	100	100	100	100	99.9882
208.527	100	99.9987	100	100	100	100	100	100	100	99.9883
208.794	100	99.9989	100	100	100	100	100	100	100	99.9883
209.061	100	99.9989	100	100	100	100	100	100	100	99.9885
209.328	100	99.9991	100	100	100	100	100	100	100	99.9886
209.595	100	99.9991	100	100	100	100	100	100	100	99.9886
209.862	100	99.9993	100	100	100	100	100	100	100	99.9888
210.129	100	99.9993	100	100	100	100	100	100	100	99.989
210.396	100	99.9995	100	100	100	100	100	100	100	99.989
210.663	100	99.9995	100	100	100	100	100	100	100	99.9891
210.93	100	99.9996	100	100	100	100	100	100	100	99.9893
211.197	100	99.9996	100	100	100	100	100	100	100	99.9893
211.464	100	99.9998	100	100	100	100	100	100	100	99.9894
211.731	100	100	100	100	100	100	100	100	100	99.9896
211.998	100	100	100	100	100	100	100	100	100	99.9896
212.265	100	100	100	100	100	100	100	100	100	99.9898
212.532	100	100	100	100	100	100	100	100	100	99.9899
212.799	100	100	100	100	100	100	100	100	100	99.9899
213.066	100	100	100	100	100	100	100	100	100	99.9901
213.333	100	100	100	100	100	100	100	100	100	99.9902
213.6	100	100	100	100	100	100	100	100	100	99.9902
213.867	100	100	100	100	100	100	100	100	100	99.9904
214.134	100	100	100	100	100	100	100	100	100	99.9905
214.401	100	100	100	100	100	100	100	100	100	99.9905
214.668	100	100	100	100	100	100	100	100	100	99.9907
214.935	100	100	100	100	100	100	100	100	100	99.9909
215.202	100	100	100	100	100	100	100	100	100	99.9909
215.469	100	100	100	100	100	100	100	100	100	99.991
215.736	100	100	100	100	100	100	100	100	100	99.9912
216.003	100	100	100	100	100	100	100	100	100	99.9912
216.27	100	100	100	100	100	100	100	100	100	99.9914
216.537	100	100	100	100	100	100	100	100	100	99.9915
216.804	100	100	100	100	100	100	100	100	100	99.9915
217.071	100	100	100	100	100	100	100	100	100	99.9917
217.338	100	100	100	100	100	100	100	100	100	99.9918
217.605	100	100	100	100	100	100	100	100	100	99.9918
217.872	100	100	100	100	100	100	100	100	100	99.992
218.139	100	100	100	100	100	100	100	100	100	99.992
218.406	100	100	100	100	100	100	100	100	100	99.9922
218.673	100	100	100	100	100	100	100	100	100	99.9923
218.94	100	100	100	100	100	100	100	100	100	99.9923
219.207	100	100	100	100	100	100	100	100	100	99.9925
219.474	100	100	100	100	100	100	100	100	100	99.9926
219.741	100	100	100	100	100	100	100	100	100	99.9926
220.008	100	100	100	100	100	100	100	100	100	99.9928
220.275	100	100	100	100	100	100	100	100	100	99.993
220.542	100	100	100	100	100	100	100	100	100	99.993
220.809	100	100	100	100	100	100	100	100	100	99.9931
221.076	100	100	100	100	100	100	100	100	100	99.9933
221.343	100	100	100	100	100	100	100	100	100	99.9933
221.61	100	100	100	100	100	100	100	100	100	99.9934
221.877	100	100	100	100	100	100	100	100	100	99.9936
222.144	100	100	100	100	100	100	100	100	100	99.9936
222.411	100	100	100	100	100	100	100	100	100	99.9938
222.678	100	100	100	100	100	100	100	100	100	99.9939
222.945	100	100	100	100	100	100	100	100	100	99.9939
223.212	100	100	100	100	100	100	100	100	100	99.9941
223.479	100	100	100	100	100	100	100	100	100	99.9942
223.746	100	100	100	100	100	100	100	100	100	99.9942
224.013	100	100	100	100	100	100	100	100	100	99.9944
224.28	100	100	100	100	100	100	100	100	100	99.9946
224.547	100	100	100	100	100	100	100	100	100	99.9946
224.814	100	100	100	100	100	100	100	100	100	99.9947
225.081	100	100	100	100	100	100	100	100	100	99.9949
225.348	100	100	100	100	100	100	100	100	100	99.9949
225.615	100	100	100	100	100	100	100	100	100	99.995
225.882	100	100	100	100	100	100	100	100	100	99.9952
226.149	100	100	100	100	100	100	100	100	100	99.9952
226.416	100	100	100	100	100	100	100	100	100	99.9954
226.683	100	100	100	100	100	100	100	100	100	99.9955
226.95	100	100	100	100	100	100	100	100	100	99.9955
227.217	100	100	100	100	100	100	100	100	100	99.9957
227.484	100	100	100	100	100	100	100	100	100	99.9958
227.751	100	100	100	100	100	100	100	100	100	99.9958
228.018	100	100	100	100	100	100	100	100	100	99.996
228.285	100	100	100	100	100	100	100	100	100	99.9962
228.552	100	100	100	100	100	100	100	100	100	99.9962
228.819	100	100	100	100	100	100	100	100	100	99.9963
229.086	100	100	100	100	100	100	100	100	100	99.9965
229.353	100	100	100	100	100	100	100	100	100	99.9965
229.62	100	100	100	100	100	100	100	100	100	99.9966
229.887	100	100	100	100	100	100	100	100	100	99.9968
230.154	100	100	100	100	100	100	100	100	100	99.9968
230.421	100	100	100	100	100	100	100	100	100	99.997
230.688	100	100	100	100	100	100	100	100	100	99.9971
230.955	100	100	100	100	100	100	100	100	100	99.9971
231.222	100	100	100	100	100	100	100	100	100	99.9973
231.489	100	100	100	100	100	100	100	100	100	99.9974
231.756	100	100	100	100	100	100	100	100	100	99.9974
232.023	100	100	100	100	100	100	100	100	100	99.9976
232.29	100	100	100	100	100	100	100	100	100	99.9978
232.557	100	100	100	100	100	100	100	100	100	99.9978
232.824	100	100	100	100	100	100	100	100	100	99.9979
233.091	100	100	100	100	100	100	100	100	100	99.9981
233.358	100	100	100	100	100	100	100	100	100	99.9981
233.625	100	100	100	100	100	100	100	100	100	99.9982
233.892	100	100	100	100	100	100	100	100	100	99.9984
234.159	100	100	100	100	100	100	100	100	100	99.9984
234.426	100	100	100	100	100	100	100	100	100	99.9986
234.693	100	100	100	100	100	100	100	100	100	99.9987
234.96	100	100	100	100	100	100	100	100	100	99.9987
235.227	100	100	100	100	100	100	100	100	100	99.9989
235.494	100	100	100	100	100	100	100	100	100	99.999
235.761	100	100	100	100	100	100	100	100	100	99.999
236.028	100	100	100	100	100	100	100	100	100	99.9992
236.295	100	100	100	100	100	100	100	100	100	99.9994
236.562	100	100	100	100	100	100	100	100	100	99.9994
236.829	100	100	100	100	100	100	100	100	100	99.9995
237.096	100	100	100	100	100	100	100	100	100	99.9997
237.363	100	100	100	100	100	100	100	100	100	99.9997
237.63	100	100	100	100	100	100	100	100	100	99.9998
237.897	100	100	100	100	100	100	100	100	100	99.9998
238.164	100	100	100	100	100	100	100	100	100	100
238.431	100	100	100	100	100	100	100	100	100	100
238.698	100	100	100	100	100	100	100	100	100	100
238.965	100	100	100	100	100	100	100	100	100	100
239.232	100	100	100	100	100	100	100	100	100	100
239.499	100	100	100	100	100	100	100	100	100	100
239.766	100	100	100	100	100	100	100	100	100	100
240.033	100	100	100	100	100	100	100	100	100	100
240.3	100	100	100	100	100	100	100	100	100	100
240.567	100	100	100	100	100	100	100	100	100	100
240.834	100	100	100	100	100	100	100	100	100	100
241.101	100	100	100	100	100	100	100	100	100	100
241.368	100	100	100	100	100	100	100	100	100	100
241.635	100	100	100	100	100	100	100	100	100	100
241.902	100	100	100	100	100	100	100	100	100	100
242.169	100	100	100	100	100	100	100	100	100	100
242.436	100	100	100	100	100	100	100	100	100	100
242.703	100	100	100	100	100	100	100	100	100	100
242.97	100	100	100	100	100	100	100	100	100	100
243.237	100	100	100	100	100	100	100	100	100	100
243.504	100	100	100	100	100	100	100	100	100	100
243.771	100	100	100	100	100	100	100	100	100	100
244.038	100	100	100	100	100	100	100	100	100	100
244.305	100	100	100	100	100	100	100	100	100	100
244.572	100	100	100	100	100	100	100	100	100	100
244.839	100	100	100	100	100	100	100	100	100	100
245.106	100	100	100	100	100	100	100	100	100	100
245.373	100	100	100	100	100	100	100	100	100	100
245.64	100	100	100	100	100	100	100	100	100	100
245.907	100	100	100	100	100	100	100	100	100	100
246.174	100	100	100	100	100	100	100	100	100	100
246.441	100	100	100	100	100	100	100	100	100	100
246.708	100	100	100	100	100	100	100	100	100	100
246.975	100	100	100	100	100	100	100	100	100	100
247.242	100	100	100	100	100	100	100	100	100	100
247.509	100	100	100	100	100	100	100	100	100	100
247.776	100	100	100	100	100	100	100	100	100	100
248.043	100	100	100	100	100	100	100	100	100	100
248.31	100	100	100	100	100	100	100	100	100	100
248.577	100	100	100	100	100	100	100	100	100	100
248.844	100	100	100	100	100	100	100	100	100	100
249.111	100	100	100	100	100	100	100	100	100	100
249.378	100	100	100	100	100	100	100	100	100	100
249.645	100	100	100	100	100	100	100	100	100	100
249.912	100	100	100	100	100	100	100	100	100	100
250.179	100	100	100	100	100	100	100	100	100	100
250.446	100	100	100	100	100	100	100	100	100	100
250.713	100	100	100	100	100	100	100	100	100	100
250.98	100	100	100	100	100	100	100	100	100	100
251.247	100	100	100	100	100	100	100	100	100	100
251.514	100	100	100	100	100	100	100	100	100	100
251.781	100	100	100	100	100	100	100	100	100	100
252.048	100	100	100	100	100	100	100	100	100	100
252.315	100	100	100	100	100	100	100	100	100	100
252.582	100	100	100	100	100	100	100	100	100	100
252.849	100	100	100	100	100	100	100	100	100	100
253.116	100	100	100	100	100	100	100	100	100	100
253.383	100	100	100	100	100	100	100	100	100	100
253.65	100	100	100	100	100	100	100	100	100	100
253.917	100	100	100	100	100	100	100	100	100	100
254.184	100	100	100	100	100	100	100	100	100	100
254.451	100	100	100	100	100	100	100	100	100	100
254.718	100	100	100	100	100	100	100	100	100	100
254.985	100	100	100	100	100	100	100	100	100	100
255.252	100	100	100	100	100	100	100	100	100	100
255.519	100	100	100	100	100	100	100	100	100	100
255.786	100	100	100	100	100	100	100	100	100	100
256.053	100	100	100	100	100	100	100	100	100	100
256.32	100	100	100	100	100	100	100	100	100	100
256.587	100	100	100	100	100	100	100	100	100	100
256.854	100	100	100	100	100	100	100	100	100	100
257.121	100	100	100	100	100	100	100	100	100	100
257.388	100	100	100	100	100	100	100	100	100	100
257.655	100	100	100	100	100	100	100	100	100	100
257.922	100	100	100	100	100	100	100	100	100	100
258.189	100	100	100	100	100	100	100	100	100	100
258.456	100	100	100	100	100	100	100	100	100	100
258.723	100	100	100	100	100	100	100	100	100	100
258.99	100	100	100	100	100	100	100	100	100	100
259.257	100	100	100	100	100	100	100	100	100	100
259.524	100	100	100	100	100	100	100	100	100	100
259.791	100	100	100	100	100	100	100	100	100	100
260.058	100	100	100	100	100	100	100	100	100	100
260.325	100	100	100	100	100	100	100	100	100	100
260.592	100	100	100	100	100	100	100	100	100	100
260.859	100	100	100	100	100	100	100	100	100	100
261.126	100	100	100	100	100	100	100	100	100	100
261.393	100	100	100	100	100	100	100	100	100	100
261.66	100	100	100	100	100	100	100	100	100	100
261.927	100	100	100	100	100	100	100	100	100	100
262.194	100	100	100	100	100	100	100	100	100	100
262.461	100	100	100	100	100	100	100	100	100	100
262.728	100	100	100	100	100	100	100	100	100	100
262.995	100	100	100	100	100	100	100	100	100	100
263.262	100	100	100	100	100	100	100	100	100	100
263.529	100	100	100	100	100	100	100	100	100	100
263.796	100	100	100	100	100	100	100	100	100	100
264.063	100	100	100	100	100	100	100	100	100	100
264.33	100	100	100	100	100	100	100	100	100	100
264.597	100	100	100	100	100	100	100	100	100	100
264.864	100	100	100	100	100	100	100	100	100	100
265.131	100	100	100	100	100	100	100	100	100	100
265.398	100	100	100	100	100	100	100	100	100	100
265.665	100	100	100	100	100	100	100	100	100	100
265.932	100	100	100	100	100	100	100	100	100	100
266.199	100	100	100	100	100	100	100	100	100	100
266.466	100	100	100	100	100	100	100	100	100	100
266.733	100	100	100	100	100	100	100	100	100	100
267	100	100	100	100	100	100	100	100	100	100
267.267	100	100	100	100	100	100	100	100	100	100
267.534	100	100	100	100	100	100	100	100	100	100
267.801	100	100	100	100	100	100	100	100	100	100
268.068	100	100	100	100	100	100	100	100	100	100
268.335	100	100	100	100	100	100	100	100	100	100
268.602	100	100	100	100	100	100	100	100	100	100
268.869	100	100	100	100	100	100	100	100	100	100
269.136	100	100	100	100	100	100	100	100	100	100
269.403	100	100	100	100	100	100	100	100	100	100
269.67	100	100	100	100	100	100	100	100	100	100
269.937	100	100	100	100	100	100	100	100	100	100
270.204	100	100	100	100	100	100	100	100	100	100
270.471	100	100	100	100	100	100	100	100	100	100
270.738	100	100	100	100	100	100	100	100	100	100
271.005	100	100	100	100	100	100	100	100	100	100
271.272	100	100	100	100	100	100	100	100	100	100
271.539	100	100	100	100	100	100	100	100	100	100
271.806	100	100	100	100	100	100	100	100	100	100
272.073	100	100	100	100	100	100	100	100	100	100
272.34	100	100	100	100	100	100	100	100	100	100
272.607	100	100	100	100	100	100	100	100	100	100
272.874	100	100	100	100	100	100	100	100	100	100
273.141	100	100	100	100	100	100	100	100	100	100
273.408	100	100	100	100	100	100	100	100	100	100
273.675	100	100	100	100	100	100	100	100	100	100
273.942	100	100	100	100	100	100	100	100	100	100
274.209	100	100	100	100	100	100	100	100	100	100
274.476	100	100	100	100	100	100	100	100	100	100
274.743	100	100	100	100	100	100	100	100	100	100
275.01	100	100	100	100	100	100	100	100	100	100
275.277	100	100	100	100	100	100	100	100	100	100
275.544	100	100	100	100	100	100	100	100	100	100
275.811	100	100	100	100	100	100	100	100	100	100
276.078	100	100	100	100	100	100	100	100	100	100
276.345	100	100	100	100	100	100	100	100	100	100
276.612	100	100	100	100	100	100	100	100	100	100
276.879	100	100	100	100	100	100	100	100	100	100
277.146	100	100	100	100	100	100	100	100	100	100
277.413	100	100	100	100	100	100	100	100	100	100
277.68	100	100	100	100	100	100	100	100	100	100
277.947	100	100	100	100	100	100	100	100	100	100
278.214	100	100	100	100	100	100	100	100	100	100
278.481	100	100	100	100	100	100	100	100	100	100
278.748	100	100	100	100	100	100	100	100	100	100
279.015	100	100	100	100	100	100	100	100	100	100
279.282	100	100	100	100	100	100	100	100	100	100
279.549	100	100	100	100	100	100	100	100	100	100
279.816	100	100	100	100	100	100	100	100	100	100
280.083	100	100	100	100	100	100	100	100	100	100
280.35	100	100	100	100	100	100	100	100	100	100
280.617	100	100	100	100	100	100	100	100	100	100
280.884	100	100	100	100	100	100	100	100	100	100
281.151	100	100	100	100	100	100	100	100	100	100
281.418	100	100	100	100	100	100	100	100	100	100
281.685	100	100	100	100	100	100	100	100	100	100
281.952	100	100	100	100	100	100	100	100	100	100
282.219	100	100	100	100	100	100	100	100	100	100
282.486	100	100	100	100	100	100	100	100	100	100
282.753	100	100	100	100	100	100	100	100	100	100
283.02	100	100	100	100	100	100	100	100	100	100
283.287	100	100	100	100	100	100	100	100	100	100
283.554	100	100	100	100	100	100	100	100	100	100
283.821	100	100	100	100	100	100	100	100	100	100
284.088	100	100	100	100	100	100	100	100	100	100
284.355	100	100	100	100	100	100	100	100	100	100
284.622	100	100	100	100	100	100	100	100	100	100
284.889	100	100	100	100	100	100	100	100	100	100
285.156	100	100	100	100	100	100	100	100	100	100
285.423	100	100	100	100	100	100	100	100	100	100
285.69	100	100	100	100	100	100	100	100	100	100
285.957	100	100	100	100	100	100	100	100	100	100
286.224	100	100	100	100	100	100	100	100	100	100
286.491	100	100	100	100	100	100	100	100	100	100
286.758	100	100	100	100	100	100	100	100	100	100
287.025	100	100	100	100	100	100	100	100	100	100
287.292	100	100	100	100	100	100	100	100	100	100
287.559	100	100	100	100	100	100	100	100	100	100
287.826	100	100	100	100	100	100	100	100	100	100
288.093	100	100	100	100	100	100	100	100	100	100
288.36	100	100	100	100	100	100	100	100	100	100
288.627	100	100	100	100	100	100	100	100	100	100
288.894	100	100	100	100	100	100	100	100	100	100
289.161	100	100	100	100	100	100	100	100	100	100
289.428	100	100	100	100	100	100	100	100	100	100
289.695	100	100	100	100	100	100	100	100	100	100
289.962	100	100	100	100	100	100	100	100	100	100
290.229	100	100	100	100	100	100	100	100	100	100
290.496	100	100	100	100	100	100	100	100	100	100
290.763	100	100	100	100	100	100	100	100	100	100
291.03	100	100	100	100	100	100	100	100	100	100
291.297	100	100	100	100	100	100	100	100	100	100
291.564	100	100	100	100	100	100	100	100	100	100
291.831	100	100	100	100	100	100	100	100	100	100
292.098	100	100	100	100	100	100	100	100	100	100
292.365	100	100	100	100	100	100	100	100	100	100
292.632	100	100	100	100	100	100	100	100	100	100
292.899	100	100	100	100	100	100	100	100	100	100
293.166	100	100	100	100	100	100	100	100	100	100
293.433	100	100	100	100	100	100	100	100	100	100
293.7	100	100	100	100	100	100	100	100	100	100
293.967	100	100	100	100	100	100	100	100	100	100
294.234	100	100	100	100	100	100	100	100	100	100
294.501	100	100	100	100	100	100	100	100	100	100
294.768	100	100	100	100	100	100	100	100	100	100
295.035	100	100	100	100	100	100	100	100	100	100
295.302	100	100	100	100	100	100	100	100	100	100
295.569	100	100	100	100	100	100	100	100	100	100
295.836	100	100	100	100	100	100	100	100	100	100
296.103	100	100	100	100	100	100	100	100	100	100
296.37	100	100	100	100	100	100	100	100	100	100
296.637	100	100	100	100	100	100	100	100	100	100
296.904	100	100	100	100	100	100	100	100	100	100
297.171	100	100	100	100	100	100	100	100	100	100
297.438	100	100	100	100	100	100	100	100	100	100
297.705	100	100	100	100	100	100	100	100	100	100
297.972	100	100	100	100	100	100	100	100	100	100
298.239	100	100	100	100	100	100	100	100	100	100
298.506	100	100	100	100	100	100	100	100	100	100
298.773	100	100	100	100	100	100	100	100	100	100
299.04	100	100	100	100	100	100	100	100	100	100
299.307	100	100	100	100	100	100	100	100	100	100
299.574	100	100	100	100	100	100	100	100	100	100
299.841	100	100	100	100	100	100	100	100	100	100
300.108	100	100	100	100	100	100	100	100	100	100
300.375	100	100	100	100	100	100	100	100	100	100
300.642	100	100	100	100	100	100	100	100	100	100
300.909	100	100	100	100	100	100	100	100	100	100
301.176	100	100	100	100	100	100	100	100	100	100
301.443	100	100	100	100	100	100	100	100	100	100
301.71	100	100	100	100	100	100	100	100	100	100
301.977	100	100	100	100	100	100	100	100	100	100
302.244	100	100	100	100	100	100	100	100	100	100
302.511	100	100	100	100	100	100	100	100	100	100
302.778	100	100	100	100	100	100	100	100	100	100
303.045	100	100	100	100	100	100	100	100	100	100
303.312	100	100	100	100	100	100	100	100	100	100
303.579	100	100	100	100	100	100	100	100	100	100
303.846	100	100	100	100	100	100	100	100	100	100
304.113	100	100	100	100	100	100	100	100	100	100
304.38	100	100	100	100	100	100	100	100	100	100
304.647	100	100	100	100	100	100	100	100	100	100
304.914	100	100	100	100	100	100	100	100	100	100
305.181	100	100	100	100	100	100	100	100	100	100
305.448	100	100	100	100	100	100	100	100	100	100
305.715	100	100	100	100	100	100	100	100	100	100
305.982	100	100	100	100	100	100	100	100	100	100
306.249	100	100	100	100	100	100	100	100	100	100
306.516	100	100	100	100	100	100	100	100	100	100
306.783	100	100	100	100	100	100	100	100	100	100
307.05	100	100	100	100	100	100	100	100	100	100
307.317	100	100	100	100	100	100	100	100	100	100
307.584	100	100	100	100	100	100	100	100	100	100
307.851	100	100	100	100	100	100	100	100	100	100
308.118	100	100	100	100	100	100	100	100	100	100
308.385	100	100	100	100	100	100	100	100	100	100
308.652	100	100	100	100	100	100	100	100	100	100
308.919	100	100	100	100	100	100	100	100	100	100
309.186	100	100	100	100	100	100	100	100	100	100
309.453	100	100	100	100	100	100	100	100	100	100
309.72	100	100	100	100	100	100	100	100	100	100
309.987	100	100	100	100	100	100	100	100	100	100
310.254	100	100	100	100	100	100	100	100	100	100
310.521	100	100	100	100	100	100	100	100	100	100
310.788	100	100	100	100	100	100	100	100	100	100
311.055	100	100	100	100	100	100	100	100	100	100
311.322	100	100	100	100	100	100	100	100	100	100
311.589	100	100	100	100	100	100	100	100	100	100
311.856	100	100	100	100	100	100	100	100	100	100
312.123	100	100	100	100	100	100	100	100	100	100
312.39	100	100	100	100	100	100	100	100	100	100
312.657	100	100	100	100	100	100	100	100	100	100
312.924	100	100	100	100	100	100	100	100	100	100
313.191	100	100	100	100	100	100	100	100	100	100
313.458	100	100	100	100	100	100	100	100	100	100
313.725	100	100	100	100	100	100	100	100	100	100
313.992	100	100	100	100	100	100	100	100	100	100
314.259	100	100	100	100	100	100	100	100	100	100
314.526	100	100	100	100	100	100	100	100	100	100
314.793	100	100	100	100	100	100	100	100	100	100
315.06	100	100	100	100	100	100	100	100	100	100
315.327	100	100	100	100	100	100	100	100	100	100
315.594	100	100	100	100	100	100	100	100	100	100
315.861	100	100	100	100	100	100	100	100	100	100
316.128	100	100	100	100	100	100	100	100	100	100
316.395	100	100	100	100	100	100	100	100	100	100
316.662	100	100	100	100	100	100	100	100	100	100
316.929	100	100	100	100	100	100	100	100	100	100
317.196	100	100	100	100	100	100	100	100	100	100
317.463	100	100	100	100	100	100	100	100	100	100
317.73	100	100	100	100	100	100	100	100	100	100
317.997	100	100	100	100	100	100	100	100	100	100
318.264	100	100	100	100	100	100	100	100	100	100
318.531	100	100	100	100	100	100	100	100	100	100
318.798	100	100	100	100	100	100	100	100	100	100
319.065	100	100	100	100	100	100	100	100	100	100
319.332	100	100	100	100	100	100	100	100	100	100
319.599	100	100	100	100	100	100	100	100	100	100
319.866	100	100	100	100	100	100	100	100	100	100
320.133	100	100	100	100	100	100	100	100	100	100
320.4	100	100	100	100	100	100	100	100	100	100
320.667	100	100	100	100	100	100	100	100	100	100
320.934	100	100	100	100	100	100	100	100	100	100
321.201	100	100	100	100	100	100	100	100	100	100
321.468	100	100	100	100	100	100	100	100	100	100
321.735	100	100	100	100	100	100	100	100	100	100
322.002	100	100	100	100	100	100	100	100	100	100
322.269	100	100	100	100	100	100	100	100	100	100
322.536	100	100	100	100	100	100	100	100	100	100
322.803	100	100	100	100	100	100	100	100	100	100
323.07	100	100	100	100	100	100	100	100	100	100
323.337	100	100	100	100	100	100	100	100	100	100
323.604	100	100	100	100	100	100	100	100	100	100
323.871	100	100	100	100	100	100	100	100	100	100
324.138	100	100	100	100	100	100	100	100	100	100
324.405	100	100	100	100	100	100	100	100	100	100
324.672	100	100	100	100	100	100	100	100	100	100

## Sheet: 2t.top3
Time	Control					Dexmedetomidine (1 μM)
0	0	0	0	0	0	0	0	0	0	0
0.267	0	0	0	0	0	0	0	0	0	0
0.534	0.00119	0.0021	0.00199	0.00239	0.00195	0.00153	0.00216	0.00148	0.00157	0.00177
0.801	0.00792	0.01226	0.00398	0.00864	0.01017	0.00854	0.01135	0.00738	0.00736	0.01065
1.068	0.01979	0.02574	0.00877	0.0182	0.02012	0.01664	0.02595	0.01697	0.0155	0.02155
1.335	0.04355	0.05586	0.01633	0.03437	0.04609	0.03415	0.06037	0.04539	0.03038	0.05552
1.602	0.08392	0.09614	0.02908	0.06065	0.08568	0.05823	0.10109	0.09631	0.05057	0.0905
1.869	0.12885	0.15463	0.07052	0.09943	0.14757	0.09676	0.17264	0.20701	0.09128	0.14501
2.136	0.19457	0.22433	0.11156	0.1577	0.21919	0.13594	0.24454	0.34871	0.13873	0.21422
2.403	0.28225	0.32713	0.18925	0.24739	0.30422	0.19395	0.35464	0.57786	0.22375	0.31511
2.67	0.37528	0.42572	0.30957	0.34535	0.39164	0.25809	0.47196	0.86346	0.30736	0.43198
2.937	0.50315	0.55549	0.49961	0.47345	0.50069	0.34521	0.61684	1.31549	0.41352	0.58282
3.204	0.63062	0.68788	0.73348	0.62692	0.60823	0.43102	0.74424	1.85792	0.53064	0.72047
3.471	0.76442	0.83691	0.99086	0.82432	0.74649	0.56039	0.88318	2.49924	0.67109	0.89185
3.738	0.90654	0.99207	1.26855	1.02557	0.8748	0.71669	1.02608	3.1033	0.83111	1.06727
4.005	1.07458	1.18785	1.56178	1.25605	1.01501	0.89335	1.19512	3.81695	1.00021	1.29087
4.272	1.25767	1.40045	1.87414	1.48341	1.15652	1.08401	1.36739	4.58668	1.17793	1.49824
4.539	1.47599	1.64352	2.21239	1.75891	1.32269	1.28475	1.57355	5.48741	1.39651	1.7226
4.806	1.69946	1.87923	2.54188	2.0664	1.50012	1.49577	1.80439	6.43132	1.61775	1.97256
5.073	1.93599	2.13386	2.89209	2.46542	1.68165	1.76043	2.04352	7.47116	1.87157	2.25877
5.34	2.17747	2.41388	3.24747	2.86811	1.86211	2.00516	2.27202	8.49219	2.13728	2.55943
5.607	2.42667	2.67936	3.62398	3.36785	2.04949	2.26237	2.52088	9.67927	2.44135	2.91738
5.874	2.68339	2.95553	4.02956	3.87273	2.24336	2.52331	2.74704	10.9291	2.75184	3.27889
6.141	2.96504	3.24483	4.41045	4.40831	2.45259	2.8289	3.00041	12.3722	3.14329	3.65535
6.408	3.23127	3.52363	4.8236	4.93488	2.67243	3.13142	3.24062	13.8025	3.53332	4.04296
6.675	3.52599	3.8406	5.24114	5.50777	2.88339	3.45781	3.49579	15.3316	3.96265	4.47545
6.942	3.81398	4.15442	5.63557	6.0847	3.10258	3.80806	3.74789	16.7692	4.35002	4.86433
7.209	4.12098	4.47681	6.0555	6.61568	3.31809	4.17034	4.02703	18.1818	4.7637	5.30443
7.476	4.41906	4.78976	6.47742	7.12369	3.52927	4.54423	4.31824	19.5615	5.17691	5.78305
7.743	4.76624	5.11776	7.00133	7.61883	3.73763	4.90258	4.61594	20.9231	5.64006	6.27942
8.01	5.12391	5.4631	7.4611	8.10662	3.95509	5.26596	4.91634	22.2865	6.11637	6.7692
8.277	5.51166	5.81054	7.95155	8.61978	4.17925	5.62846	5.2189	23.6891	6.59988	7.2458
8.544	5.89149	6.1452	8.45236	9.13863	4.41834	5.98703	5.51985	24.995	7.0837	7.72519
8.811	6.31863	6.47653	8.91054	9.62495	4.66631	6.38587	5.84818	26.2419	7.59884	8.20077
9.078	6.76774	6.80769	9.35676	10.1449	4.89891	6.76676	6.17164	27.433	8.13074	8.68244
9.345	7.21804	7.16616	9.8245	10.6858	5.14514	7.15116	6.51169	28.6027	8.73857	9.14281
9.612	7.66438	7.51115	10.3002	11.1804	5.39267	7.54694	6.85336	29.7179	9.36738	9.58873
9.879	8.14853	7.87453	10.7835	11.6882	5.64194	7.96855	7.20782	30.9112	10.0665	10.0296
10.146	8.61446	8.23475	11.2731	12.196	5.8912	8.39848	7.56643	32.1935	10.7457	10.4535
10.413	9.0998	8.59218	11.76	12.7333	6.14371	8.82446	7.9308	33.4315	11.4283	10.8996
10.68	9.55109	8.95626	12.2261	13.2485	6.37523	9.28985	8.30238	34.6023	12.0915	11.4021
10.947	10.0239	9.3417	12.7357	13.7703	6.62557	9.75568	8.67595	35.7735	12.7671	11.8305
11.214	10.478	9.70683	13.2194	14.2852	6.86812	10.1906	9.05906	36.9289	13.3999	12.2671
11.481	10.9528	10.0671	13.7003	14.7888	7.13491	10.6646	9.43929	38.0008	14.0717	12.7016
11.748	11.414	10.431	14.1676	15.2987	7.38937	11.1558	9.8134	38.9864	14.7377	13.1234
12.015	11.898	10.7991	14.6517	15.8091	7.64967	11.6442	10.1911	39.9388	15.4219	13.5432
12.282	12.3807	11.1546	15.1405	16.3221	7.90996	12.1161	10.5674	40.9156	16.1188	13.9722
12.549	12.8734	11.5309	15.627	16.8273	8.17199	12.5831	10.9408	41.8764	16.8206	14.412
12.816	13.3637	11.8894	16.1127	17.3493	8.42839	13.1097	11.3064	42.8399	17.5263	14.8508
13.083	13.8609	12.2615	16.6314	17.8689	8.68544	13.5933	11.683	43.772	18.2589	15.2813
13.35	14.3791	12.6282	17.1689	18.3846	8.94423	14.0554	12.049	44.7015	18.9062	15.7226
13.617	14.9026	12.9939	17.7047	18.8946	9.19976	14.4995	12.4253	45.6085	19.5781	16.1506
13.884	15.4109	13.3632	18.1733	19.4109	9.45855	14.9391	12.8055	46.4262	20.2462	16.5884
14.151	15.9226	13.7338	18.6677	19.9257	9.71993	15.4017	13.1654	47.2196	20.9195	17.0584
14.418	16.4394	14.109	19.1578	20.4497	9.97633	15.8581	13.5478	48.0185	21.5929	17.5028
14.685	16.9766	14.4859	19.6418	20.9673	10.231	16.3355	13.924	48.7893	22.297	17.9492
14.952	17.5292	14.8692	20.1418	21.4911	10.4997	16.8175	14.3081	49.745	22.9628	18.4022
15.219	18.0741	15.2526	20.6136	22.0362	10.7637	17.316	14.7114	50.5173	23.6543	18.8601
15.486	18.6273	15.6354	21.1076	22.5966	11.0175	17.8037	15.101	51.2085	24.356	19.2951
15.753	19.1711	16.0307	21.5929	23.1533	11.283	18.3063	15.5477	51.8874	25.0099	19.7423
16.02	19.7015	16.4217	22.0801	23.688	11.5489	18.8137	15.9796	52.5557	25.6645	20.1999
16.287	20.2375	16.814	22.5702	24.2385	11.806	19.3216	16.4206	53.224	26.2978	20.6468
16.554	20.7624	17.1985	23.0542	24.7933	12.0721	19.8384	16.8617	53.8756	26.9471	21.0942
16.821	21.2888	17.5936	23.5507	25.3669	12.3339	20.3412	17.3153	54.5288	27.5797	21.5602
17.088	21.8115	17.9862	24.0308	25.9328	12.5977	20.8605	17.7691	55.183	28.1779	22.001
17.355	22.3491	18.3761	24.5212	26.5249	12.8664	21.3799	18.2455	55.8177	28.7853	22.4515
17.622	22.9096	18.7738	25.016	27.0902	13.1313	21.8937	18.7112	56.4346	29.3715	22.9018
17.889	23.4522	19.2443	25.4965	27.6552	13.3946	22.4121	19.1756	57.0712	29.9701	23.3763
18.156	23.9795	19.7311	25.9782	28.2255	13.6638	22.9701	19.6216	57.6763	30.5505	23.8342
18.423	24.5089	20.2035	26.483	28.7712	13.9292	23.512	20.0759	58.2793	31.1097	24.2971
18.69	25.0329	20.6145	26.9547	29.3	14.201	24.0444	20.5266	58.8741	31.6705	24.7595
18.957	25.5467	21.0209	27.4241	29.8398	14.4637	24.588	20.9861	59.4531	32.2247	25.2262
19.224	26.0601	21.429	27.9133	30.3812	14.7365	25.156	21.4393	60.0324	32.7832	25.6982
19.491	26.5686	21.8251	28.4057	30.9179	14.999	25.7096	21.9012	60.6136	33.3337	26.1672
19.758	27.0886	22.2279	28.8831	31.4581	15.2671	26.2302	22.3852	61.2147	33.8614	26.6256
20.025	27.5937	22.6315	29.3675	31.9916	15.5378	26.7387	22.8694	61.7918	34.3918	27.1019
20.292	28.1113	23.0285	29.852	32.5167	15.8018	27.2472	23.3587	62.3837	34.9313	27.5595
20.559	28.6254	23.4252	30.3126	33.0589	16.07	27.7496	23.8928	62.9376	35.4502	28.0422
20.826	29.1055	23.822	30.7962	33.5969	16.333	28.2903	24.4004	63.4763	35.9766	28.5157
21.093	29.6142	24.2218	31.2688	34.149	16.6099	28.8084	24.9275	64.0242	36.5313	28.9895
21.36	30.1079	24.6099	31.7405	34.682	16.8734	29.3281	25.4299	64.546	37.0652	29.4748
21.627	30.6027	24.9911	32.2186	35.2327	17.1359	29.8327	25.9491	65.0944	37.5893	29.9425
21.894	31.0999	25.3816	32.6843	35.773	17.3997	30.3712	26.4805	65.6228	38.0957	30.4236
22.161	31.5801	25.7618	33.1636	36.3071	17.6779	30.8692	27.0442	66.1501	38.6147	30.8893
22.428	32.0852	26.1385	33.6353	36.8513	17.9521	31.3598	27.6234	66.6707	39.1358	31.3748
22.695	32.5761	26.5253	34.0919	37.3537	18.2331	31.8538	28.1752	67.1803	39.7437	31.8605
22.962	33.0506	26.908	34.5644	37.8817	18.5198	32.3462	28.7255	67.6774	40.4307	32.3366
23.229	33.5369	27.2959	35.0266	38.3893	18.8232	32.8336	29.2667	68.1729	40.98	32.8315
23.496	34.0014	27.6756	35.4943	38.8712	19.1326	33.3323	29.7844	68.6305	41.4964	33.301
23.763	34.4834	28.061	35.9728	39.3453	19.4442	33.8329	30.314	69.0773	42.0184	33.7915
24.03	34.959	28.4349	36.4354	39.8143	19.7426	34.3185	30.8644	69.5216	42.5442	34.2927
24.297	35.4392	28.8209	36.9011	40.2784	20.0576	34.8001	31.4349	69.9633	43.0502	34.7805
24.564	35.9069	29.2087	37.3856	40.7408	20.3692	35.2683	32.0752	70.3836	43.5281	35.3103
24.831	36.3923	29.5846	37.8529	41.2003	20.6818	35.735	32.7161	70.8235	43.993	35.8353
25.098	36.8606	29.9726	38.3366	41.6557	20.9967	36.1901	33.2234	71.2452	44.4382	36.3231
25.365	37.3291	30.3635	38.8139	42.1071	21.2918	36.6467	33.7137	71.7497	44.8755	36.825
25.632	37.7921	30.7664	39.2924	42.5565	21.6168	37.0966	34.2244	72.174	45.3256	37.3313
25.899	38.2695	31.1771	39.7753	43.014	21.924	37.5484	34.7315	72.5858	45.7653	37.8651
26.166	38.7204	31.5738	40.2426	43.463	22.236	37.9928	35.2289	72.9972	46.21	38.4302
26.433	39.1768	31.9799	40.7179	43.9056	22.5524	38.4428	35.7313	73.3947	46.66	39.0308
26.7	39.6237	32.3883	41.2	44.3386	22.8711	38.8984	36.2553	73.795	47.1192	39.6374
26.967	40.0812	32.7816	41.6829	44.7782	23.1836	39.3496	36.8306	74.2378	47.6123	40.2304
27.234	40.5249	33.1928	42.1809	45.2155	23.4994	39.8055	37.4188	74.633	48.1453	40.8089
27.501	40.9691	33.5968	42.6901	45.6522	23.8216	40.2573	38.0635	75.0035	48.7102	41.3659
27.768	41.4188	33.9906	43.1969	46.0839	24.146	40.7124	38.7258	75.3666	49.2411	41.9068
28.035	41.8546	34.3785	43.7244	46.5198	24.4833	41.1621	39.3026	75.7124	49.7698	42.474
28.302	42.3041	34.7668	44.2941	46.9663	24.8371	41.6148	39.818	76.0445	50.3002	43.0132
28.569	42.7418	35.1573	44.8053	47.4089	25.185	42.0749	40.3177	76.3673	50.8252	43.5547
28.836	43.1648	35.542	45.3077	47.8627	25.5306	42.5438	40.8028	76.6865	51.3304	44.1101
29.103	43.6105	35.9247	45.8169	48.3352	25.8776	43.0331	41.2841	76.9921	51.8507	44.6638
29.37	44.025	36.3061	46.3276	48.8193	26.232	43.5186	41.761	77.2946	52.3555	45.202
29.637	44.4434	36.6922	46.8252	49.4306	26.5856	43.9702	42.2345	77.6105	52.8712	45.7701
29.904	44.8575	37.0775	47.3404	49.9348	26.969	44.4349	42.7086	77.8976	53.3842	46.3133
30.171	45.2704	37.4685	47.8472	50.4433	27.3405	44.9082	43.1759	78.1939	53.8929	46.8526
30.438	45.6738	37.882	48.3822	50.9197	27.7105	45.3629	43.6475	78.4861	54.377	47.3903
30.705	46.0677	38.3083	48.9078	51.4014	28.0515	45.8427	44.1054	78.774	54.8623	47.9262
30.972	46.477	38.8464	49.4313	51.8824	28.3971	46.3146	44.5649	79.0529	55.3802	48.4053
31.239	46.8721	39.2973	49.9715	52.3766	28.7296	46.8299	45.0288	79.3271	55.9077	48.8659
31.506	47.2723	39.6926	50.5393	52.8896	29.0804	47.368	45.484	79.6009	56.4736	49.3121
31.773	47.6555	40.1071	51.1341	53.4103	29.4235	47.9435	45.9377	79.8802	57.1458	49.7702
32.04	48.0383	40.4866	51.7229	53.9229	29.7687	48.5759	46.3897	80.1444	57.7295	50.2062
32.307	48.4245	40.892	52.3811	54.4443	30.122	49.2239	46.8425	80.402	58.3424	50.6501
32.574	48.8053	41.2818	53.0584	54.95	30.4665	49.8537	47.2817	80.661	58.9867	51.093
32.841	49.1768	41.6737	53.8138	55.4547	30.8103	50.5478	47.7319	80.9149	59.7448	51.5273
33.108	49.5566	42.0657	54.5437	55.9823	31.1524	51.0629	48.1791	81.1452	60.6743	51.9451
33.375	49.9248	42.4588	55.2421	56.5109	31.5012	51.5587	48.6248	81.385	61.7335	52.3654
33.642	50.2987	42.8586	55.9246	57.0485	31.8456	52.0526	49.0666	81.6156	62.6305	52.7834
33.909	50.6559	43.2561	56.5999	57.6019	32.1816	52.5068	49.5231	81.8452	63.643	53.2129
34.176	51.0192	43.6789	57.3079	58.1515	32.5252	52.9207	49.9532	82.0706	64.4858	53.6207
34.443	51.3917	44.0897	58.0601	58.6992	32.8658	53.3163	50.3868	82.2883	65.1229	54.0459
34.71	51.7632	44.5002	58.7844	59.2886	33.2081	53.6957	50.8272	82.4938	65.8735	54.467
34.977	52.1616	44.8925	59.5498	59.854	33.5433	54.0914	51.2502	82.7149	67.3612	54.8918
35.244	52.5551	45.2904	60.3518	60.4298	33.8778	54.4833	51.6585	82.9326	68.6033	55.3259
35.511	52.9407	45.6933	61.1694	61.0832	34.2275	54.8764	52.0634	83.1617	69.0702	55.7558
35.778	53.3174	46.084	62	61.7092	34.5717	55.2772	52.4541	83.4079	69.5409	56.1822
36.045	53.698	46.4682	62.8817	62.3262	34.9095	55.6837	52.8345	83.6673	70.0128	56.5997
36.312	54.0751	46.8482	63.7957	62.9235	35.2507	56.0953	53.2021	83.9046	70.4681	57.0266
36.579	54.4729	47.226	64.7101	63.4646	35.5882	56.5011	53.575	84.1352	70.9271	57.4482
36.846	54.8848	47.63	65.6364	63.9768	35.9273	56.9129	53.9388	84.3363	71.3843	57.8691
37.113	55.3753	48.0093	66.5471	64.4582	36.267	57.3564	54.2989	84.5414	71.821	58.2848
37.38	55.8575	48.3765	67.4428	64.9603	36.6102	57.8163	54.6618	84.744	72.2614	58.7077
37.647	56.3812	48.7495	68.3037	65.4893	36.9507	58.3491	55.0269	84.9503	72.6865	59.1285
37.914	56.9413	49.1066	69.0918	66.0263	37.3203	58.8784	55.3878	85.1462	73.1069	59.5511
38.181	57.4914	49.4693	69.8273	66.5981	37.6881	59.4213	55.756	85.3525	73.5568	59.9879
38.448	58.0161	49.8402	70.454	67.1767	38.075	59.9414	56.1101	85.5551	74.0286	60.4384
38.715	58.5626	50.1953	71.0353	67.6671	38.4794	60.451	56.4721	85.7573	74.5091	60.863
38.982	59.0962	50.5521	71.5074	68.1049	38.8442	60.965	56.8385	85.9577	75.012	61.2876
39.249	59.6431	50.9109	71.9672	68.6015	39.2612	61.4948	57.2014	86.1713	75.5445	61.7003
39.516	60.2229	51.2659	72.4066	69.0446	39.6578	61.9831	57.5651	86.4544	76.0794	62.1181
39.783	60.8485	51.632	72.8325	69.4602	40.1174	62.4829	57.9444	86.7307	76.8186	62.5245
40.05	61.5488	51.9774	73.2545	69.8424	40.5847	62.9816	58.3902	87.0488	77.646	62.9372
40.317	62.2828	52.324	73.6855	70.211	41.0649	63.4607	58.7988	87.2979	78.6834	63.3504
40.584	62.9451	52.667	74.1043	70.5923	41.4346	63.9399	59.1896	87.5514	79.9631	63.7565
40.851	63.5507	53.0001	74.5011	70.9656	41.7886	64.4222	59.5953	87.7909	81.7356	64.1665
41.118	64.2144	53.3407	74.8987	71.3014	42.1249	64.8832	60.0144	88.0333	83.1816	64.5718
41.385	64.8759	53.6801	75.2939	71.6231	42.4564	65.3514	60.4357	88.2713	84.4832	64.9805
41.652	65.4929	54.0232	75.6712	71.9263	42.7926	65.821	60.8567	88.6665	85.5885	65.3894
41.919	66.115	54.3668	76.0386	72.2299	43.1293	66.2761	61.2852	89.089	86.7235	65.7993
42.186	66.7325	54.703	76.4063	72.547	43.4528	66.7303	61.7146	89.4554	87.476	66.2049
42.453	67.3713	55.0399	76.776	72.8815	43.7786	67.1703	62.1561	89.7097	88.0871	66.6123
42.72	68.0333	55.3824	77.1513	73.2074	44.1017	67.6195	62.7007	90.0226	88.6488	67.0403
42.987	68.737	55.7201	77.5095	73.5275	44.4223	68.0623	63.1803	90.275	89.124	67.4763
43.254	69.4614	56.0474	77.8725	73.8466	44.7358	68.5369	63.6419	90.5063	89.525	67.8882
43.521	70.2993	56.3926	78.2243	74.1603	45.0583	69.089	64.1135	90.7418	89.8976	68.3007
43.788	71.2973	56.7223	78.5685	74.4489	45.3843	69.6704	64.5642	91.0311	90.2017	68.6815
44.055	72.3817	57.0598	78.9199	74.7431	45.7007	70.3105	65.052	91.2742	90.4259	69.0617
44.322	73.3809	57.3937	79.2649	75.0418	46.0244	71.039	65.5703	91.5078	90.6188	69.4425
44.589	74.3134	57.7237	79.5845	75.3254	46.347	71.9387	66.079	91.7536	90.8003	69.858
44.856	75.1977	58.0583	79.912	75.6114	46.6624	72.9739	66.5951	92.1576	90.9535	70.2129
45.123	75.9527	58.3953	80.2279	75.8932	46.9872	73.9449	67.1303	92.4495	91.1075	70.5405
45.39	76.5271	58.7224	80.5271	76.1723	47.3113	74.6284	67.6982	92.7945	91.2628	70.835
45.657	76.9663	59.0569	80.8391	76.4765	47.7839	75.1815	68.34	93.0362	91.4222	71.1365
45.924	77.3988	59.38	81.1263	76.7586	48.3246	75.6822	69.0544	93.2547	91.5827	71.4303
46.191	77.8304	59.6968	81.4196	77.0477	48.7909	76.1349	69.6914	93.4491	91.742	71.715
46.458	78.2625	60.0164	81.6921	77.324	49.2001	76.5562	70.3468	93.6296	91.8951	72.0032
46.725	78.6901	60.3454	81.9642	77.5888	49.5203	76.9194	71.0051	93.8713	92.0442	72.278
46.992	79.1095	60.6664	82.2331	77.8239	49.8254	77.2478	71.6399	94.0639	92.194	72.5574
47.259	79.5281	60.9995	82.4917	78.0279	50.1311	77.5426	72.3721	94.258	92.3414	72.8271
47.526	79.9523	61.3191	82.7419	78.2233	50.4297	77.7775	73.0856	94.4344	92.4859	73.0974
47.793	80.3636	61.635	82.9873	78.4172	50.7099	77.9934	73.7833	94.6163	92.6355	73.3602
48.06	80.7753	61.9648	83.2403	78.603	50.9804	78.2079	74.509	94.7749	92.7649	73.6259
48.327	81.1979	62.2882	83.4861	78.7909	51.2515	78.4106	75.2404	94.9373	92.8779	73.8815
48.594	81.6583	62.6061	83.7188	78.9813	51.5172	78.5885	76.0434	95.0905	92.9796	74.1492
48.861	82.1161	62.9281	83.9578	79.1682	51.7868	78.7534	76.9129	95.2458	93.0721	74.4169
49.128	82.5949	63.2547	84.1849	79.3534	52.056	78.9143	77.731	95.389	93.1692	74.6866
49.395	83.0688	63.5759	84.4053	79.5398	52.3297	79.0658	78.5726	95.5244	93.2614	74.9386
49.662	83.5359	63.8909	84.624	79.7253	52.5848	79.2094	79.4758	95.6557	93.3522	75.2015
49.929	83.9818	64.2231	84.8435	79.917	52.8581	79.3525	80.3644	95.7856	93.441	75.4697
50.196	84.4632	64.5417	85.0591	80.0938	53.1104	79.4998	81.2465	95.9059	93.5271	75.7255
50.463	84.9737	64.8672	85.2961	80.2789	53.3607	79.6384	82.1324	96.014	93.6109	76.0074
50.73	85.5602	65.1858	85.5252	80.4593	53.6188	79.7779	83.0022	96.1266	93.6918	76.272
50.997	86.2258	65.4863	85.7511	80.6303	53.8631	79.9083	83.8153	96.2428	93.772	76.5499
51.264	86.9497	65.8089	85.9659	80.8082	54.1113	80.0399	84.6201	96.362	93.8481	76.8227
51.531	87.8534	66.126	86.1611	81.035	54.3532	80.1647	85.3496	96.4963	93.927	77.0883
51.798	88.6962	66.4507	86.3543	81.234	54.6042	80.2936	86.0626	96.614	94.0009	77.3654
52.065	89.2997	66.7792	86.5416	81.3987	54.8422	80.4236	86.6555	96.727	94.0797	77.6438
52.332	89.8418	67.0922	86.7117	81.5559	55.0876	80.5366	87.1873	96.8432	94.1548	77.9064
52.599	90.3868	67.4303	86.8814	81.7176	55.3195	80.6568	87.6956	96.9539	94.2297	78.1853
52.866	90.8856	67.7487	87.0619	81.8764	55.5615	80.7809	88.1724	97.0675	94.3026	78.4527
53.133	91.3487	68.0737	87.2559	82.0378	55.8098	80.8945	88.6327	97.1628	94.3751	78.7202
53.4	91.744	68.3958	87.4416	82.1991	56.0608	81.0144	89.0951	97.2565	94.4553	78.9833
53.667	92.2432	68.725	87.6269	82.3486	56.3278	81.1333	89.5948	97.3487	94.5233	79.2518
53.934	92.5252	69.0533	87.8033	82.5024	56.5823	81.2474	90.0372	97.4318	94.6004	79.5061
54.201	92.7422	69.3878	87.9878	82.6621	56.8506	81.3664	90.4589	97.5222	94.6715	79.7798
54.468	92.9506	69.7146	88.1587	82.8073	57.1087	81.4835	90.8656	97.603	94.7467	80.0316
54.735	93.2301	70.0528	88.305	82.9663	57.3727	81.5961	91.261	97.6871	94.827	80.2912
55.002	93.4854	70.3829	88.4623	83.108	57.6265	81.7108	91.6367	97.7712	94.9097	80.5538
55.269	93.7281	70.714	88.6197	83.2561	57.8814	81.8213	91.9895	97.8502	95.0052	80.8094
55.536	93.851	71.0471	88.7954	83.4006	58.1309	81.9358	92.3145	97.9325	95.103	81.0844
55.803	93.9753	71.3958	88.9643	83.5366	58.3771	82.0474	92.6149	98.01	95.2144	81.3252
56.07	94.097	71.7527	89.1356	83.6796	58.6147	82.1534	92.8879	98.0923	95.3334	81.582
56.337	94.2097	72.1167	89.2998	83.8182	58.8527	82.2666	93.1492	98.1697	95.4953	81.8447
56.604	94.3215	72.474	89.4663	83.961	59.0929	82.3789	93.3921	98.2476	95.709	82.0916
56.871	94.4102	72.8356	89.6269	84.0981	59.3179	82.4883	93.6139	98.3269	95.9268	82.3416
57.138	94.4988	73.2009	89.7886	84.2405	59.5583	82.6052	93.8166	98.3889	96.0721	82.5867
57.405	94.5833	73.568	89.9337	84.3817	59.8008	82.7121	94.0049	98.4454	96.2216	82.8265
57.672	94.6625	73.9447	90.064	84.5249	60.0228	82.8305	94.174	98.4985	96.3544	83.0689
57.939	94.7365	74.3215	90.1958	84.6673	60.2412	82.9437	94.307	98.5539	96.4784	83.3166
58.206	94.8098	74.7133	90.3217	84.8112	60.4632	83.0544	94.4088	98.6078	96.6029	83.5475
58.473	94.8824	75.1042	90.4588	84.9643	60.6767	83.1794	94.4937	98.6594	96.7202	83.7878
58.74	94.9553	75.4829	90.5962	85.1115	60.9031	83.2915	94.5645	98.7085	96.8271	84.0213
59.007	95.0259	75.8726	90.7273	85.2621	61.127	83.4132	94.6303	98.7546	96.9215	84.2477
59.274	95.0962	76.2712	90.8628	85.4102	61.3618	83.5272	94.6867	98.8026	97.0095	84.4738
59.541	95.1641	76.6823	91.001	85.5547	61.6015	83.6435	94.7326	98.8443	97.0943	84.6954
59.808	95.2352	77.1126	91.1357	85.6991	61.8326	83.761	94.778	98.8871	97.1705	84.9063
60.075	95.305	77.5557	91.2815	85.8528	62.0827	83.8805	94.824	98.9266	97.2411	85.1127
60.342	95.3699	78.0045	91.4369	85.9925	62.324	83.9994	94.8717	98.9672	97.3072	85.314
60.609	95.443	78.4642	91.5986	86.1353	62.565	84.1139	94.9145	99.0037	97.367	85.5223
60.876	95.5125	78.9243	91.7648	86.2726	62.808	84.2271	94.9602	99.0402	97.4266	85.7196
61.143	95.5825	79.3841	91.946	86.4119	63.0633	84.34	95.0028	99.0775	97.4835	85.9219
61.41	95.6577	79.8515	92.1441	86.5611	63.3145	84.4558	95.048	99.1148	97.5403	86.1204
61.677	95.7314	80.3221	92.3369	86.7321	63.5671	84.5712	95.0905	99.1524	97.5922	86.3214
61.944	95.8036	80.7944	92.5289	86.9111	63.7849	84.6846	95.1347	99.1893	97.6409	86.5042
62.211	95.8772	81.3418	92.7246	87.1136	63.9784	84.8013	95.1779	99.2269	97.6853	86.7078
62.478	95.9509	81.8367	92.9202	87.309	64.1774	84.916	95.222	99.2635	97.7296	86.9037
62.745	96.0227	82.2864	93.111	87.5242	64.3631	85.0272	95.2673	99.3	97.7713	87.0926
63.012	96.0946	82.7302	93.2987	87.6887	64.56	85.1419	95.3078	99.3321	97.8106	87.2842
63.279	96.1686	83.1729	93.4855	87.8288	64.7487	85.2555	95.3516	99.3598	97.8504	87.4738
63.546	96.2399	83.6142	93.7644	87.9751	64.9438	85.3663	95.3947	99.376	97.8887	87.6607
63.813	96.3147	84.0285	93.9525	88.1127	65.1377	85.4825	95.4379	99.3915	97.9286	87.8452
64.08	96.3828	84.4222	94.1433	88.2511	65.334	85.5944	95.4817	99.4026	97.9651	88.026
64.347	96.4542	84.8084	94.3333	88.3963	65.5267	85.711	95.5232	99.4151	98.0035	88.2146
64.614	96.5296	85.1854	94.6119	88.527	65.7152	85.8225	95.5661	99.4262	98.042	88.3971
64.881	96.5999	85.5332	94.9067	88.6632	65.9526	85.9319	95.6073	99.438	98.0808	88.5743
65.148	96.6706	85.8402	95.1553	88.7952	66.1345	86.0433	95.6486	99.4487	98.1181	88.7508
65.415	96.741	86.1226	95.4517	88.9207	66.3169	86.153	95.6902	99.4594	98.156	88.9353
65.682	96.8109	86.395	95.7306	89.0528	66.4946	86.2601	95.7301	99.4683	98.1934	89.1229
65.949	96.8784	86.6571	95.8784	89.1769	66.6848	86.3688	95.7711	99.476	98.2313	89.3113
66.216	96.9459	86.9165	96.0262	89.3072	66.862	86.4752	95.8083	99.4838	98.2681	89.5083
66.483	97.0102	87.1583	96.1561	89.4329	67.0457	86.5774	95.8488	99.4904	98.3022	89.6885
66.75	97.0761	87.3805	96.2844	89.5511	67.2305	86.6845	95.8832	99.4978	98.3406	89.9154
67.017	97.1389	87.6121	96.4031	89.672	67.4059	86.792	95.9214	99.5048	98.3799	90.1372
67.284	97.2042	87.8224	96.5115	89.7935	67.5899	86.8929	95.9562	99.5114	98.4158	90.3208
67.551	97.2608	88.0281	96.6214	89.9161	67.7677	86.9964	95.9888	99.5188	98.4518	90.4959
67.818	97.3174	88.2311	96.7238	90.0372	67.9516	87.0993	96.0274	99.5251	98.4867	90.6731
68.085	97.3702	88.4411	96.8557	90.155	68.1317	87.2044	96.0595	99.5332	98.5249	90.847
68.352	97.4229	88.6437	96.9832	90.2752	68.3147	87.3023	96.0966	99.5391	98.5604	91.0273
68.619	97.4692	88.8432	97.1235	90.3993	68.5006	87.4058	96.1294	99.5458	98.5982	91.1918
68.886	97.5159	89.0214	97.2661	90.5164	68.6864	87.5063	96.1643	99.5546	98.6329	91.368
69.153	97.5603	89.2361	97.4107	90.6263	68.8669	87.6089	96.1973	99.5601	98.67	91.5303
69.42	97.6003	89.4424	97.5486	90.7285	69.0435	87.7122	96.233	99.5675	98.7076	91.6697
69.687	97.6428	89.6405	97.6924	90.8279	69.2295	87.8138	96.2663	99.5708	98.7475	91.8157
69.954	97.6834	89.7911	97.8266	90.9231	69.4018	87.9121	96.3002	99.5782	98.782	91.9511
70.221	97.7248	89.9277	97.9653	91.0176	69.5753	88.0076	96.3346	99.5852	98.8229	92.0941
70.488	97.7643	90.0699	98.102	91.1154	69.7458	88.1045	96.3673	99.59	98.8631	92.2294
70.755	97.8043	90.2063	98.237	91.2163	69.9243	88.2004	96.4015	99.5956	98.9033	92.3656
71.022	97.8421	90.3394	98.3693	91.3065	70.0922	88.2961	96.4356	99.5985	98.9459	92.4997
71.289	97.8807	90.4748	98.5028	91.405	70.2742	88.3968	96.4703	99.6048	98.986	92.6396
71.556	97.9162	90.6042	98.6247	91.4977	70.4406	88.4889	96.5049	99.6089	99.0259	92.7692
71.823	97.9528	90.7361	98.7326	91.5899	70.6178	88.5824	96.5377	99.6159	99.0673	92.9068
72.09	97.9872	90.8716	98.8402	91.6774	70.7913	88.6785	96.5714	99.6207	99.1056	93.0401
72.357	98.0236	90.9996	98.9454	91.7627	70.9638	88.7726	96.6075	99.6244	99.1437	93.1684
72.624	98.0565	91.1357	99.0251	91.8528	71.1373	88.8707	96.6399	99.6303	99.1825	93.3005
72.891	98.0899	91.2674	99.0936	91.9443	71.3046	88.9604	96.6747	99.6343	99.219	93.4397
73.158	98.1266	91.3947	99.1625	92.0285	71.4742	89.0579	96.7075	99.6398	99.2553	93.5718
73.425	98.1588	91.5253	99.2279	92.1141	71.6425	89.1542	96.7428	99.6443	99.2923	93.7031
73.692	98.1958	91.6514	99.2892	92.1981	71.8029	89.2492	96.776	99.6487	99.3283	93.8324
73.959	98.2303	91.7759	99.3498	92.2784	71.9628	89.344	96.8106	99.652	99.3624	93.966
74.226	98.2631	91.8959	99.4024	92.3608	72.1238	89.437	96.8437	99.6535	99.3998	94.0958
74.493	98.3019	92.0104	99.4605	92.442	72.2886	89.5364	96.8785	99.6561	99.4343	94.2225
74.76	98.3342	92.126	99.5068	92.5251	72.4425	89.6277	96.9129	99.6579	99.4684	94.3508
75.027	98.3714	92.2435	99.5474	92.6094	72.6056	89.724	96.9463	99.6605	99.5046	94.4778
75.294	98.407	92.3579	99.5868	92.6848	72.7499	89.8175	96.98	99.662	99.5372	94.6058
75.561	98.4415	92.4691	99.6219	92.7677	72.8947	89.9146	97.0136	99.6642	99.5721	94.7285
75.828	98.4783	92.5748	99.6554	92.8499	73.0338	90.0112	97.0466	99.6664	99.604	94.8522
76.095	98.5119	92.6764	99.6841	92.9292	73.1749	90.1075	97.0791	99.6683	99.6334	94.9643
76.362	98.5478	92.7816	99.7123	93.0101	73.3177	90.2021	97.1137	99.6705	99.6605	95.0933
76.629	98.5822	92.8838	99.7406	93.0901	73.4579	90.2931	97.1448	99.6723	99.6894	95.2074
76.896	98.6172	92.9864	99.7669	93.1685	73.594	90.3916	97.1793	99.6745	99.715	95.3304
77.163	98.6511	93.0878	99.7932	93.2535	73.7357	90.4864	97.2117	99.6768	99.7395	95.4419
77.43	98.6843	93.1886	99.8167	93.3255	73.8695	90.5775	97.2467	99.6793	99.7648	95.5448
77.697	98.7166	93.2919	99.8414	93.4014	74.0053	90.6751	97.2778	99.6808	99.7908	95.6541
77.964	98.7451	93.3848	99.857	93.4705	74.1397	90.7642	97.311	99.683	99.813	95.7575
78.231	98.7744	93.4823	99.8657	93.5286	74.2702	90.8575	97.3443	99.6849	99.837	95.8574
78.498	98.8001	93.5727	99.8677	93.5887	74.3959	90.9468	97.3749	99.6874	99.8602	95.953
78.765	98.8245	93.6608	99.8701	93.6451	74.5157	91.0433	97.4103	99.6889	99.8833	96.0422
79.032	98.8508	93.7473	99.8729	93.7054	74.6423	91.1344	97.4422	99.6911	99.9051	96.1282
79.299	98.8751	93.8343	99.8749	93.7633	74.7609	91.2294	97.4759	99.6934	99.9247	96.2148
79.566	98.9011	93.9215	99.8781	93.8181	74.8797	91.3187	97.5072	99.6952	99.9394	96.3005
79.833	98.9258	94.0035	99.8797	93.8769	74.9963	91.4093	97.5395	99.6974	99.9551	96.3883
80.1	98.9494	94.0888	99.8825	93.934	75.1142	91.5006	97.5703	99.6989	99.9618	96.4704
80.367	98.9745	94.1634	99.8852	93.9908	75.2298	91.5904	97.6024	99.7015	99.9652	96.5543
80.634	98.9957	94.2457	99.8869	94.0445	75.351	91.6827	97.6343	99.7037	99.9659	96.6352
80.901	99.0186	94.3183	99.8892	94.0987	75.4661	91.7732	97.6651	99.7059	99.9663	96.7196
81.168	99.0412	94.3959	99.8916	94.1533	75.5799	91.862	97.6968	99.7081	99.9665	96.7994
81.435	99.0622	94.4726	99.8936	94.2088	75.6982	91.9507	97.7287	99.71	99.9668	96.8803
81.702	99.0855	94.5472	99.8952	94.2599	75.8194	92.0391	97.7588	99.7125	99.967	96.9625
81.969	99.1069	94.6239	99.8968	94.3106	75.9356	92.1262	97.7896	99.714	99.9673	97.0365
82.236	99.1303	94.6971	99.8984	94.366	76.052	92.2153	97.8204	99.7162	99.9674	97.113
82.503	99.1511	94.7721	99.8996	94.4169	76.1643	92.3009	97.8493	99.7173	99.9677	97.183
82.77	99.1734	94.8472	99.9012	94.4652	76.2859	92.3889	97.8815	99.7196	99.9681	97.2423
83.037	99.1952	94.919	99.9028	94.5156	76.4014	92.4725	97.9091	99.7214	99.9682	97.3016
83.304	99.2158	94.9941	99.9044	94.561	76.5209	92.5581	97.9392	99.7229	99.9687	97.3544
83.571	99.239	95.0691	99.9056	94.6078	76.6345	92.6409	97.9671	99.7251	99.9687	97.4102
83.838	99.2595	95.1463	99.908	94.6536	76.7539	92.7265	97.9967	99.7262	99.9691	97.4601
84.105	99.2809	95.2211	99.9088	94.6959	76.8664	92.8121	98.0255	99.7288	99.9691	97.511
84.372	99.3033	95.2941	99.9107	94.7402	76.9861	92.8946	98.0529	99.7303	99.9696	97.5567
84.639	99.3233	95.3689	99.9112	94.781	77.0984	92.9751	98.0817	99.7325	99.9696	97.6069
84.906	99.346	95.4428	99.9127	94.826	77.2074	93.0583	98.1089	99.7339	99.9701	97.653
85.173	99.3668	95.5174	99.9135	94.8738	77.3221	93.1409	98.1329	99.7358	99.9701	97.7002
85.44	99.3872	95.5892	99.9147	94.9267	77.4394	93.2216	98.1587	99.7376	99.9706	97.746
85.707	99.4096	95.6633	99.9159	94.9839	77.5502	93.2991	98.1839	99.7391	99.9706	97.7919
85.974	99.4303	95.734	99.9171	95.0453	77.6633	93.3801	98.2082	99.741	99.971	97.8366
86.241	99.4515	95.8036	99.9187	95.1057	77.7733	93.4539	98.2306	99.7531	99.971	97.8776
86.508	99.4721	95.8736	99.9191	95.166	77.8918	93.5331	98.254	99.7649	99.9715	97.9235
86.775	99.4915	95.9424	99.9207	95.2204	78.0039	93.6106	98.2794	99.776	99.9715	97.9628
87.042	99.5129	96.0123	99.9211	95.2846	78.1175	93.6809	98.3028	99.7882	99.972	98.0013
87.309	99.5335	96.0795	99.9227	95.3465	78.2311	93.7555	98.3261	99.7996	99.9721	98.0414
87.576	99.5531	96.1484	99.9231	95.4151	78.3382	93.8223	98.3488	99.8114	99.9724	98.0776
87.843	99.575	96.2149	99.9251	95.479	78.4531	93.8989	98.3704	99.8233	99.9726	98.1149
88.11	99.5954	96.2825	99.9251	95.5439	78.5665	93.9666	98.3928	99.835	99.9729	98.1512
88.377	99.6158	96.3477	99.9267	95.6104	78.6775	94.037	98.4151	99.8461	99.9731	98.1851
88.644	99.6342	96.4114	99.9275	95.6759	78.7922	94.1075	98.4371	99.8583	99.9734	98.2168
88.911	99.6552	96.4793	99.9279	95.7387	78.9038	94.1769	98.4594	99.8694	99.9738	98.2439
89.178	99.6724	96.5441	99.9287	95.8056	79.0168	94.2457	98.4809	99.8816	99.9738	98.269
89.445	99.6908	96.6079	99.9291	95.8736	79.128	94.3076	98.5021	99.883	99.9743	98.2934
89.712	99.7065	96.6697	99.9303	95.9449	79.2375	94.3689	98.525	99.8849	99.9743	98.3134
89.979	99.7215	96.7275	99.9303	96.0133	79.3506	94.4234	98.5466	99.886	99.9748	98.3355
90.246	99.7381	96.7858	99.9315	96.1102	79.4599	94.481	98.5694	99.8875	99.9748	98.3532
90.513	99.7528	96.8469	99.9315	96.2074	79.5711	94.534	98.5912	99.8889	99.9753	98.372
90.78	99.77	96.907	99.9327	96.3375	79.6771	94.581	98.6128	99.8904	99.9753	98.3889
91.047	99.7843	96.963	99.9327	96.4658	79.7842	94.6279	98.6346	99.8915	99.9757	98.4069
91.314	99.7997	97.0213	99.9339	96.5838	79.8935	94.671	98.6531	99.8934	99.9757	98.426
91.581	99.8157	97.0797	99.9347	96.6875	80.0049	94.7165	98.6748	99.8945	99.9762	98.4414
91.848	99.8306	97.1315	99.9351	96.7592	80.112	94.7509	98.6935	99.8956	99.9762	98.4571
92.115	99.8462	97.1826	99.9359	96.8314	80.2202	94.7899	98.7124	99.8967	99.9767	98.4736
92.382	99.8616	97.2273	99.9363	96.9203	80.3276	94.8249	98.7314	99.8978	99.9767	98.4893
92.649	99.8749	97.2762	99.937	97.0258	80.4379	94.8577	98.7494	99.8993	99.9771	98.5028
92.916	99.8909	97.3189	99.937	97.1442	80.5446	94.8928	98.7679	99.9	99.9771	98.5167
93.183	99.9054	97.3627	99.9378	97.2789	80.6545	94.9221	98.7863	99.9015	99.9776	98.5322
93.45	99.9224	97.407	99.9382	97.4335	80.762	94.9484	98.8045	99.9022	99.9778	98.5454
93.717	99.9361	97.4495	99.9386	97.6142	80.8715	94.9716	98.8234	99.9037	99.9781	98.5596
93.984	99.9497	97.4886	99.939	97.7961	80.976	94.9917	98.8406	99.9048	99.9782	98.5717
94.251	99.9628	97.5325	99.9394	97.9784	81.0907	95.0134	98.8588	99.9059	99.9785	98.5859
94.518	99.9739	97.57	99.9402	98.1542	81.1982	95.0333	98.8764	99.907	99.9789	98.5973
94.785	99.984	97.6094	99.9402	98.2973	81.3053	95.0554	98.8948	99.9085	99.979	98.6123
95.052	99.9909	97.6462	99.941	98.3982	81.4096	95.0753	98.9121	99.91	99.9795	98.6262
95.319	99.9984	97.6865	99.9414	98.458	81.5217	95.097	98.931	99.9111	99.9795	98.6366
95.586	100	97.7246	99.9418	98.5058	81.6292	95.1173	98.9483	99.9118	99.98	98.6501
95.853	100.002	97.7649	99.9422	98.535	81.7407	95.1388	98.9644	99.9122	99.98	98.6595
96.12	100.003	97.8026	99.9426	98.5574	81.8465	95.1605	98.9815	99.9129	99.9804	98.6741
96.387	100.005	97.8428	99.943	98.5813	81.9547	95.1815	98.997	99.9133	99.9804	98.6835
96.654	100.006	97.8796	99.9434	98.6019	82.0644	95.2023	99.0146	99.914	99.9809	98.6959
96.921	100.008	97.9145	99.9438	98.6219	82.1741	95.2213	99.0305	99.9144	99.9809	98.7071
97.188	100.01	97.953	99.9442	98.6416	82.2814	95.2432	99.0471	99.9151	99.9814	98.7185
97.455	100.011	97.9887	99.945	98.6636	82.3905	95.2629	99.0635	99.9155	99.9814	98.7304
97.722	100.013	98.0243	99.9454	98.6842	82.4965	95.2844	99.0808	99.9162	99.9818	98.7416
97.989	100.014	98.06	99.9458	98.7043	82.6081	95.3045	99.097	99.9166	99.9818	98.7535
98.256	100.016	98.0956	99.9462	98.7239	82.7189	95.3238	99.1119	99.9177	99.9823	98.7677
98.523	100.017	98.1295	99.9466	98.7451	82.8262	95.3457	99.1267	99.9181	99.9823	98.7789
98.79	100.019	98.1626	99.947	98.7673	82.9331	95.3658	99.1374	99.9188	99.9828	98.7905
99.057	100.021	98.1968	99.9474	98.7881	83.04	95.3857	99.1489	99.9192	99.9828	98.8009
99.324	100.022	98.2301	99.9478	98.8083	83.1534	95.4059	99.1601	99.9199	99.9832	98.8136
99.591	100.024	98.2593	99.9486	98.8274	83.2564	95.428	99.172	99.9207	99.9834	98.8255
99.858	100.025	98.2934	99.9486	98.85	83.3674	95.4464	99.1817	99.921	99.9837	98.8372
100.125	100.027	98.3243	99.9494	98.8713	83.4686	95.4669	99.1939	99.9218	99.984	98.8503
100.392	100.029	98.3554	99.9498	98.8912	83.5829	95.4886	99.2042	99.9221	99.9842	98.8597
100.659	100.03	98.3852	99.9502	98.9106	83.6883	95.5059	99.2132	99.9229	99.9847	98.8726
100.926	100.032	98.4155	99.9506	98.9303	83.8025	95.5263	99.2228	99.9232	99.9847	98.8841
101.193	100.033	98.4456	99.951	98.9489	83.9094	95.547	99.2322	99.924	99.9851	98.8957
101.46	100.035	98.4754	99.9518	98.9665	84.0189	95.567	99.2413	99.9244	99.9851	98.9076
101.727	100.037	98.5046	99.9518	98.9807	84.1275	95.586	99.2503	99.9255	99.9856	98.9185
101.994	100.038	98.5356	99.9526	98.9934	84.2344	95.6068	99.2592	99.9258	99.9856	98.9309
102.261	100.04	98.5656	99.9526	99.0066	84.3452	95.6269	99.2687	99.9266	99.9861	98.9411
102.528	100.041	98.5953	99.9534	99.0182	84.4495	95.646	99.2772	99.9269	99.9861	98.954
102.795	100.043	98.6248	99.9534	99.0286	84.5529	95.6681	99.286	99.9277	99.9865	98.9644
103.062	100.045	98.6512	99.9542	99.0384	84.6583	95.686	99.2943	99.928	99.9865	98.9768
103.329	100.046	98.6815	99.955	99.0461	84.7632	95.7077	99.3028	99.9288	99.987	98.9885
103.596	100.048	98.7081	99.955	99.0533	84.8718	95.7266	99.3102	99.9292	99.987	98.9999
103.863	100.049	98.7353	99.9558	99.0615	84.9783	95.7491	99.317	99.9299	99.9875	99.0121
104.13	100.051	98.7603	99.9558	99.0682	85.0815	95.767	99.3257	99.9303	99.9875	99.0225
104.397	100.052	98.788	99.9566	99.0763	85.1888	95.7876	99.3331	99.931	99.9879	99.0334
104.664	100.054	98.8128	99.9566	99.0827	85.2929	95.8067	99.3414	99.9317	99.9879	99.0455
104.931	100.056	98.8388	99.9574	99.0904	85.3993	95.8268	99.3486	99.9321	99.9884	99.057
105.198	100.057	98.8652	99.9578	99.0968	85.5047	95.8483	99.357	99.9332	99.9884	99.0689
105.465	100.059	98.8908	99.9582	99.1042	85.6053	95.8656	99.3641	99.9336	99.9889	99.08
105.732	100.06	98.9171	99.9586	99.1099	85.7107	95.8877	99.3709	99.9343	99.9892	99.0917
105.999	100.062	98.9424	99.959	99.1163	85.8115	95.9076	99.3786	99.9347	99.9894	99.1021
106.266	100.064	98.9678	99.9598	99.1218	85.9171	95.9277	99.386	99.9354	99.9898	99.115
106.533	100.065	98.9946	99.9598	99.1279	86.0188	95.9459	99.3931	99.9358	99.9898	99.1274
106.8	100.067	99.0184	99.9606	99.1332	86.1216	95.9667	99.3994	99.9365	99.9903	99.1368
107.067	100.068	99.0444	99.9609	99.14	86.2257	95.9868	99.4062	99.9369	99.9903	99.1505
107.334	100.07	99.0677	99.9613	99.1452	86.3295	96.005	99.4115	99.9376	99.9908	99.1589
107.601	100.072	99.0934	99.9617	99.151	86.4347	96.0269	99.4176	99.938	99.9908	99.1733
107.868	100.073	99.1176	99.9621	99.1569	86.5373	96.0462	99.4232	99.9387	99.9912	99.1824
108.135	100.075	99.1433	99.9625	99.163	86.6405	96.0663	99.4298	99.9391	99.9912	99.1956
108.402	100.076	99.1671	99.963	99.1687	86.7454	96.0858	99.4349	99.9399	99.9917	99.2075
108.669	100.078	99.1902	99.9638	99.1737	86.8447	96.1068	99.4401	99.9406	99.9917	99.2182
108.936	100.079	99.2139	99.9641	99.1803	86.9445	96.1256	99.4459	99.9413	99.9922	99.2314
109.203	100.081	99.2356	99.9645	99.1863	87.0477	96.1458	99.4511	99.9421	99.9922	99.241
109.47	100.083	99.2571	99.9649	99.1917	87.1487	96.167	99.4576	99.9424	99.9926	99.2529
109.737	100.084	99.275	99.9653	99.1976	87.2502	96.1867	99.4628	99.9432	99.9926	99.2663
110.004	100.086	99.295	99.9657	99.204	87.3493	96.2068	99.4688	99.9435	99.9931	99.276
110.271	100.087	99.3144	99.9661	99.2093	87.4467	96.2265	99.4738	99.9443	99.9931	99.2879
110.538	100.089	99.3335	99.9665	99.2154	87.546	96.2473	99.479	99.9446	99.9936	99.2995
110.805	100.091	99.3522	99.9673	99.2216	87.6431	96.2673	99.4848	99.9454	99.9936	99.3097
111.072	100.092	99.3706	99.9673	99.2264	87.7412	96.2867	99.4909	99.9458	99.9941	99.3224
111.339	100.094	99.3885	99.9681	99.2332	87.8379	96.3056	99.4949	99.9465	99.9942	99.3323
111.606	100.095	99.4062	99.9685	99.2374	87.9344	96.3248	99.5005	99.9469	99.9945	99.3462
111.873	100.097	99.4237	99.9689	99.2446	88.0339	96.3471	99.5048	99.9476	99.995	99.3566
112.14	100.099	99.4415	99.9693	99.2501	88.1317	96.3653	99.51	99.9483	99.995	99.368
112.407	100.1	99.4592	99.9697	99.256	88.2317	96.3852	99.5149	99.9491	99.9955	99.3797
112.674	100.102	99.4759	99.9705	99.2615	88.3277	96.4043	99.5187	99.9494	99.9955	99.3885
112.941	100.103	99.4923	99.9705	99.2685	88.4253	96.4238	99.5234	99.9502	99.9959	99.3997
113.208	100.105	99.5067	99.9713	99.2731	88.5233	96.4441	99.5282	99.9506	99.9959	99.4076
113.475	100.107	99.5226	99.9713	99.2799	88.6211	96.4636	99.5324	99.9513	99.9964	99.4174
113.742	100.108	99.5354	99.9721	99.2847	88.7159	96.4833	99.5363	99.952	99.9964	99.4253
114.009	100.11	99.548	99.9721	99.2902	88.8092	96.5021	99.5399	99.9524	99.9969	99.4339
114.276	100.111	99.5597	99.9729	99.2968	88.9048	96.5218	99.5441	99.9531	99.9969	99.4415
114.543	100.113	99.5732	99.9733	99.3025	89.0017	96.5422	99.5481	99.9535	99.9973	99.4514
114.81	100.114	99.5857	99.9737	99.3082	89.0931	96.5599	99.5518	99.9542	99.9973	99.4593
115.077	100.116	99.5983	99.9745	99.3144	89.1878	96.5805	99.5565	99.9546	99.9978	99.4676
115.344	100.118	99.6109	99.9745	99.3205	89.2796	96.5993	99.5589	99.9553	99.9978	99.4752
115.611	100.119	99.6228	99.9753	99.3256	89.3709	96.6192	99.563	99.9557	99.9983	99.4834
115.878	100.121	99.6345	99.9753	99.3325	89.4579	96.6387	99.5657	99.9565	99.9983	99.4902
116.145	100.122	99.6468	99.9761	99.3378	89.5509	96.6569	99.5695	99.9565	99.9988	99.4975
116.412	100.124	99.6589	99.9761	99.3435	89.6437	96.6788	99.5722	99.9568	99.9988	99.5059
116.679	100.126	99.6706	99.9769	99.3492	89.7327	96.6972	99.5769	99.9568	99.9992	99.5138
116.946	100.127	99.6821	99.9773	99.3547	89.819	96.7164	99.5796	99.9572	99.9992	99.5206
117.213	100.129	99.6941	99.9777	99.3606	89.907	96.7348	99.5828	99.9572	99.9997	99.5282
117.48	100.13	99.7063	99.9785	99.3668	89.9986	96.7543	99.5861	99.9576	99.9997	99.5348
117.747	100.132	99.717	99.9785	99.372	90.0881	96.7749	99.5893	99.9576	100	99.5417
118.014	100.134	99.7301	99.9793	99.3784	90.1751	96.7933	99.5926	99.9579	100	99.546
118.281	100.135	99.7412	99.9793	99.3839	90.2645	96.8132	99.596	99.9579	100	99.5536
118.548	100.137	99.7525	99.9801	99.39	90.3513	96.8327	99.5996	99.9583	100	99.5591
118.815	100.138	99.7641	99.9805	99.3964	90.443	96.8508	99.603	99.9587	100	99.565
119.082	100.14	99.7751	99.9809	99.4012	90.5272	96.8721	99.6057	99.9587	100	99.57
119.349	100.142	99.7874	99.9813	99.4076	90.6148	96.89	99.6099	99.959	100	99.5749
119.616	100.143	99.7977	99.9817	99.4133	90.6988	96.9091	99.6126	99.959	100	99.5797
119.883	100.145	99.8105	99.9821	99.419	90.784	96.9294	99.6169	99.9594	100	99.5855
120.15	100.146	99.8208	99.9825	99.4245	90.871	96.9483	99.6194	99.9594	100	99.5888
120.417	100.148	99.8319	99.9833	99.4306	90.9545	96.9682	99.623	99.9598	100	99.5946
120.684	100.149	99.8433	99.9837	99.4363	91.04	96.9872	99.6264	99.9598	100	99.5969
120.951	100.151	99.8543	99.9841	99.4429	91.1205	97.0069	99.6297	99.9601	100	99.6022
121.218	100.153	99.8664	99.9845	99.4481	91.2066	97.026	99.6331	99.9601	100	99.605
121.485	100.154	99.8764	99.9849	99.4541	91.2882	97.0459	99.6362	99.9605	100	99.6101
121.752	100.156	99.8867	99.9853	99.4598	91.3682	97.0652	99.6403	99.9605	100	99.6147
122.019	100.157	99.8948	99.9857	99.4657	91.4461	97.0844	99.643	99.9609	100	99.6177
122.286	100.159	99.9033	99.9861	99.4712	91.5272	97.1032	99.6466	99.9609	100	99.6223
122.553	100.161	99.9109	99.9869	99.4773	91.6028	97.1243	99.6499	99.9613	100	99.6256
122.82	100.162	99.9187	99.9869	99.4832	91.6798	97.1413	99.6535	99.9613	100	99.6301
123.087	100.164	99.9266	99.9877	99.4892	91.7555	97.1624	99.6569	99.9616	100	99.635
123.354	100.165	99.9331	99.9881	99.4953	91.8287	97.1814	99.6596	99.962	100	99.6377
123.621	100.167	99.9405	99.9885	99.5008	91.9042	97.2015	99.6637	99.962	100	99.64
123.888	100.169	99.9445	99.9888	99.5067	91.9784	97.2217	99.6668	99.9624	100	99.6431
124.155	100.17	99.9496	99.9892	99.512	92.0563	97.2392	99.67	99.9624	100	99.6451
124.422	100.172	99.9527	99.99	99.5179	92.1242	97.2598	99.6735	99.9627	100	99.6479
124.689	100.173	99.9562	99.99	99.5232	92.2017	97.2768	99.6765	99.9627	100	99.6504
124.956	100.175	99.9595	99.9908	99.5293	92.2766	97.2992	99.6801	99.9631	100	99.6532
125.223	100.176	99.963	99.9908	99.5354	92.3514	97.3169	99.683	99.9631	100	99.6555
125.49	100.178	99.9669	99.9916	99.5416	92.4219	97.3364	99.687	99.9635	100	99.6583
125.757	100.18	99.9695	99.9916	99.5473	92.494	97.3556	99.6899	99.9635	100	99.6608
126.024	100.181	99.9727	99.9924	99.5534	92.5704	97.3745	99.6933	99.9638	100	99.6636
126.291	100.183	99.9753	99.9932	99.5591	92.6396	97.3935	99.6969	99.9638	100	99.6659
126.558	100.184	99.9779	99.9932	99.565	92.713	97.4132	99.6996	99.9642	100	99.6684
126.825	100.186	99.9804	99.994	99.5708	92.7831	97.4334	99.7032	99.9642	100	99.6712
127.092	100.188	99.9825	99.994	99.5758	92.8562	97.4513	99.7066	99.9646	100	99.674
127.359	100.189	99.9849	99.9948	99.5804	92.9263	97.4732	99.7093	99.9646	100	99.6763
127.626	100.191	99.9865	99.9948	99.5833	92.9977	97.4929	99.7126	99.9649	100	99.6788
127.893	100.192	99.9884	99.9956	99.587	93.0654	97.5108	99.7158	99.9649	100	99.6813
128.16	100.194	99.9891	99.996	99.5894	93.1347	97.5303	99.7185	99.9653	100	99.6841
128.427	100.196	99.9907	99.9964	99.5925	93.2063	97.5507	99.7218	99.9657	100	99.6862
128.694	100.197	99.9918	99.9968	99.5951	93.276	97.5693	99.7248	99.9657	100	99.6892
128.961	100.199	99.9932	99.9972	99.5984	93.345	97.5879	99.7279	99.966	100	99.6917
129.228	100.2	99.9942	99.9976	99.601	93.4125	97.6082	99.731	99.966	100	99.6943
129.495	100.202	99.9953	99.9976	99.6039	93.4818	97.6275	99.7338	99.9664	100	99.6966
129.762	100.204	99.9962	99.998	99.6067	93.5482	97.6459	99.7374	99.9664	100	99.6998
130.029	100.205	99.9972	99.9984	99.6091	93.6155	97.6674	99.7398	99.9668	100	99.7016
130.296	100.207	99.9982	99.9984	99.6126	93.678	97.6851	99.7434	99.9668	100	99.7049
130.563	100.208	99.9993	99.9988	99.6149	93.7462	97.7057	99.7461	99.9672	100	99.7064
130.83	100.21	99.9995	99.9988	99.6181	93.8111	97.7234	99.7495	99.9672	100	99.7097
131.097	100.211	100	99.9992	99.6205	93.8747	97.7442	99.7528	99.9675	100	99.7113
131.364	100.213	100	99.9992	99.6239	93.9383	97.7619	99.7555	99.9675	100	99.7146
131.631	100.215	100	99.9996	99.6262	93.9991	97.7827	99.7587	99.9679	100	99.7166
131.898	100.216	100	99.9996	99.6293	94.0612	97.8016	99.7616	99.9679	100	99.7196
132.165	100.218	100	100	99.6315	94.1216	97.8213	99.7652	99.9683	100	99.7221
132.432	100.219	100	100	99.6342	94.18	97.8403	99.7683	99.9683	100	99.7247
132.699	100.221	100	100	99.6359	94.2349	97.8589	99.7711	99.9686	100	99.7277
132.966	100.223	100	100	99.6383	94.2914	97.8799	99.7744	99.969	100	99.7295
133.233	100.224	100	100	99.6401	94.3477	97.8998	99.7771	99.969	100	99.7331
133.5	100.226	100	100	99.6423	94.4005	97.9184	99.7803	99.9694	100	99.7346
133.767	100.227	100	100	99.6445	94.4502	97.9392	99.7836	99.9694	100	99.7379
134.034	100.229	100	100	99.6467	94.5037	97.9559	99.7865	99.9697	100	99.7394
134.301	100.231	100	100	99.649	94.5556	97.9765	99.7897	99.9697	100	99.7427
134.568	100.232	100	100	99.6504	94.6019	97.9959	99.7931	99.9701	100	99.7445
134.835	100.234	100	100	99.6528	94.6539	98.015	99.7958	99.9701	100	99.7475
135.102	100.235	100	100	99.6545	94.7036	98.0338	99.7991	99.9705	100	99.7503
135.369	100.237	100	100	99.657	94.7553	98.054	99.8018	99.9705	100	99.7526
135.636	100.239	100	100	99.6583	94.8042	98.0732	99.8052	99.9708	100	99.7559
135.903	100.24	100	100	99.6609	94.8544	98.0909	99.8077	99.9708	100	99.7576
136.17	100.242	100	100	99.6627	94.9031	98.1098	99.8108	99.9712	100	99.7609
136.437	100.243	100	100	99.6653	94.952	98.1297	99.8128	99.9712	100	99.763
136.704	100.245	100	100	99.6672	95.0033	98.1481	99.8157	99.9716	100	99.7658
136.971	100.246	100	100	99.6692	95.0511	98.1682	99.8176	99.9716	100	99.7678
137.238	100.248	100	100	99.6712	95.0983	98.1875	99.8207	99.972	100	99.7706
137.505	100.25	100	100	99.6732	95.1476	98.2043	99.8223	99.9723	100	99.7729
137.772	100.251	100	100	99.6752	95.1948	98.2232	99.8256	99.9723	100	99.7754
138.039	100.253	100	100	99.6771	95.2437	98.2413	99.8281	99.9727	100	99.7784
138.306	100.254	100	100	99.6796	95.2917	98.2593	99.8306	99.9727	100	99.781
138.573	100.256	100	100	99.6813	95.3376	98.2777	99.8329	99.9731	100	99.7832
138.84	100.258	100	100	99.6839	95.3847	98.295	99.8351	99.9731	100	99.7853
139.107	100.259	100	100	99.6855	95.4306	98.3125	99.8378	99.9734	100	99.7873
139.374	100.261	100	100	99.6879	95.4782	98.3311	99.84	99.9734	100	99.7893
139.641	100.262	100	100	99.6892	95.5271	98.349	99.8429	99.9738	100	99.7914
139.908	100.264	100	100	99.692	95.5719	98.3646	99.8452	99.9738	100	99.7936
140.175	100.266	100	100	99.6936	95.6208	98.3832	99.8481	99.9742	100	99.7952
140.442	100.267	100	100	99.6958	95.666	98.4007	99.8499	99.9742	100	99.7974
140.709	100.269	100	100	99.6978	95.7119	98.4178	99.8531	99.9745	100	99.7992
140.976	100.27	100	100	99.6999	95.7571	98.4333	99.8547	99.9745	100	99.8015
141.243	100.272	100	100	99.7021	95.8026	98.4497	99.858	99.9749	100	99.8033
141.51	100.273	100	100	99.7043	95.8478	98.4655	99.8598	99.9749	100	99.8056
141.777	100.275	100	100	99.7061	95.893	98.4815	99.8632	99.9753	100	99.8071
142.044	100.277	100	100	99.7081	95.9389	98.4979	99.865	99.9753	100	99.8094
142.311	100.278	100	100	99.7103	95.9828	98.5136	99.8679	99.9757	100	99.8114
142.578	100.28	100	100	99.7124	96.0278	98.5294	99.8699	99.976	100	99.8137
142.845	100.281	100	100	99.7142	96.0696	98.5449	99.8726	99.976	100	99.8152
143.112	100.283	100	100	99.7162	96.1159	98.56	99.8751	99.9764	100	99.8177
143.379	100.285	100	100	99.7186	96.1587	98.5736	99.8778	99.9764	100	99.8192
143.646	100.286	100	100	99.7204	96.2026	98.5911	99.8802	99.9767	100	99.8215
143.913	100.288	100	100	99.7227	96.2429	98.6054	99.8823	99.9767	100	99.8233
144.18	100.289	100	100	99.7247	96.2866	98.6194	99.8852	99.9771	100	99.8253
144.447	100.291	100	100	99.7269	96.3292	98.6347	99.8876	99.9771	100	99.8271
144.714	100.293	100	100	99.7287	96.3703	98.6489	99.8908	99.9775	100	99.8296
144.981	100.294	100	100	99.7309	96.4117	98.6629	99.8928	99.9775	100	99.8309
145.248	100.296	100	100	99.7326	96.451	98.6774	99.8957	99.9779	100	99.8334
145.515	100.297	100	100	99.7348	96.4911	98.6947	99.8976	99.9779	100	99.8347
145.782	100.299	100	100	99.7368	96.5328	98.7071	99.9002	99.9782	100	99.8375
146.049	100.301	100	100	99.739	96.57	98.7233	99.9023	99.9782	100	99.839
146.316	100.302	100	100	99.7416	96.6081	98.7367	99.9052	99.9786	100	99.8413
146.583	100.304	100	100	99.7431	96.6477	98.7498	99.9072	99.9786	100	99.8428
146.85	100.305	100	100	99.7456	96.683	98.7645	99.9103	99.979	100	99.8456
147.117	100.307	100	100	99.7471	96.7226	98.777	99.9122	99.9793	100	99.8469
147.384	100.308	100	100	99.7497	96.7581	98.7925	99.915	99.9793	100	99.8499
147.651	100.31	100	100	99.751	96.7979	98.805	99.9173	99.9797	100	99.8509
147.918	100.312	100	100	99.7535	96.8329	98.8212	99.9198	99.9797	100	99.8537
148.185	100.313	100	100	99.7552	96.8712	98.8332	99.9223	99.9801	100	99.8555
148.452	100.315	100	100	99.7578	96.9063	98.8473	99.925	99.9801	100	99.8575
148.719	100.316	100	100	99.7594	96.9422	98.8599	99.9277	99.9805	100	99.8595
148.986	100.318	100	100	99.762	96.9758	98.8751	99.9303	99.9805	100	99.8616
149.253	100.32	100	100	99.7636	97.011	98.8893	99.9324	99.9808	100	99.8634
149.52	100.321	100	100	99.7659	97.043	98.9026	99.9351	99.9808	100	99.8656
149.787	100.323	100	100	99.7681	97.0787	98.9164	99.9371	99.9812	100	99.8677
150.054	100.324	100	100	99.7695	97.1106	98.9306	99.9398	99.9812	100	99.8697
150.321	100.326	100	100	99.7721	97.1443	98.9442	99.9421	99.9815	100	99.8715
150.588	100.328	100	100	99.7736	97.1768	98.9593	99.9447	99.9815	100	99.8738
150.855	100.329	100	100	99.7763	97.207	98.9711	99.9472	99.9819	100	99.8755
151.122	100.331	100	100	99.778	97.2376	98.9871	99.9497	99.9819	100	99.8776
151.389	100.332	100	100	99.7807	97.2659	98.9994	99.9519	99.9823	100	99.8793
151.656	100.334	100	100	99.7824	97.2953	99.0165	99.9542	99.9823	100	99.8816
151.923	100.335	100	100	99.7846	97.3232	99.0285	99.9562	99.9827	100	99.8836
152.19	100.337	100	100	99.7864	97.3522	99.0425	99.9587	99.983	100	99.8857
152.457	100.339	100	100	99.7886	97.381	99.0556	99.9611	99.983	100	99.8877
152.724	100.34	100	100	99.7903	97.4091	99.0697	99.9631	99.9834	100	99.8895
152.991	100.342	100	100	99.7925	97.4375	99.0828	99.9647	99.9834	100	99.8915
153.258	100.343	100	100	99.7947	97.4635	99.097	99.9668	99.9838	100	99.8933
153.525	100.345	100	100	99.7967	97.4922	99.111	99.9685	99.9838	100	99.8956
153.792	100.347	100	100	99.7993	97.5193	99.125	99.9703	99.9841	100	99.8971
154.059	100.348	100	100	99.8008	97.5459	99.139	99.9719	99.9841	100	99.9001
154.326	100.35	100	100	99.8033	97.5723	99.1524	99.9735	99.9845	100	99.9009
154.593	100.351	100	100	99.805	97.5965	99.1673	99.9753	99.9845	100	99.9042
154.86	100.353	100	100	99.8072	97.6227	99.18	99.9762	99.9849	100	99.9052
155.127	100.355	100	100	99.809	97.6461	99.1936	99.9784	99.9849	100	99.9082
155.394	100.356	100	100	99.8109	97.671	99.2078	99.9794	99.9852	100	99.9093
155.661	100.358	100	100	99.8131	97.6948	99.222	99.9811	99.9852	100	99.912
155.928	100.359	100	100	99.8151	97.7216	99.2352	99.9825	99.9856	100	99.913
156.195	100.361	100	100	99.8173	97.7465	99.25	99.9838	99.9856	100	99.9158
156.462	100.363	100	100	99.8195	97.772	99.263	99.9851	99.986	100	99.9168
156.729	100.364	100	100	99.8215	97.7962	99.2759	99.986	99.9863	100	99.9196
156.996	100.366	100	100	99.8235	97.8196	99.289	99.9872	99.9863	100	99.9212
157.263	100.367	100	100	99.8258	97.8449	99.3059	99.9883	99.9867	100	99.9239
157.53	100.369	100	100	99.8272	97.8689	99.315	99.989	99.9867	100	99.925
157.797	100.37	100	100	99.83	97.8942	99.326	99.9901	99.9871	100	99.9278
158.064	100.372	100	100	99.8311	97.9176	99.3354	99.991	99.9871	100	99.9298
158.331	100.374	100	100	99.834	97.9425	99.3444	99.9917	99.9874	100	99.9321
158.598	100.375	100	100	99.8357	97.965	99.3534	99.9928	99.9874	100	99.9336
158.865	100.377	100	100	99.8383	97.9886	99.3643	99.9937	99.9878	100	99.9359
159.132	100.378	100	100	99.8401	98.0111	99.3735	99.9946	99.9878	100	99.9374
159.399	100.38	100	100	99.8423	98.0356	99.3831	99.9955	99.9882	100	99.9397
159.666	100.382	100	100	99.8441	98.0583	99.3934	99.9962	99.9882	100	99.9414
159.933	100.383	100	100	99.8463	98.0819	99.4028	99.9966	99.9886	100	99.9437
160.2	100.385	100	100	99.8482	98.1005	99.4114	99.9973	99.9886	100	99.9452
160.467	100.386	100	100	99.8498	98.1199	99.4221	99.9977	99.9889	100	99.9478
160.734	100.388	100	100	99.852	98.1379	99.4298	99.9982	99.9889	100	99.9493
161.001	100.39	100	100	99.8541	98.1565	99.4411	99.9986	99.9893	100	99.9521
161.268	100.391	100	100	99.8564	98.1758	99.4514	99.9989	99.9897	100	99.9531
161.535	100.393	100	100	99.8583	98.1941	99.4597	99.9995	99.9897	100	99.9559
161.802	100.394	100	100	99.8609	98.2127	99.4691	99.9995	99.99	100	99.9571
162.069	100.396	100	100	99.8623	98.2311	99.4786	99.9996	99.99	100	99.96
162.336	100.397	100	100	99.8649	98.2482	99.4891	99.9996	99.9904	100	99.9612
162.603	100.399	100	100	99.8669	98.2664	99.4965	99.9998	99.9904	100	99.9638
162.87	100.401	100	100	99.8688	98.2844	99.5086	99.9998	99.9908	100	99.965
163.137	100.402	100	100	99.8706	98.3025	99.5156	100	99.9908	100	99.9676
163.404	100.404	100	100	99.8726	98.3209	99.5274	100	99.9911	100	99.9691
163.671	100.405	100	100	99.875	98.3396	99.5366	100	99.9911	100	99.9714
163.938	100.407	100	100	99.8769	98.3575	99.5462	100	99.9915	100	99.9736
164.205	100.409	100	100	99.8791	98.3761	99.5565	100	99.9915	100	99.9752
164.472	100.41	100	100	99.8811	98.3923	99.5646	100	99.9919	100	99.9777
164.739	100.412	100	100	99.8833	98.4092	99.5758	100	99.9919	100	99.9792
165.006	100.413	100	100	99.8853	98.4244	99.5834	100	99.9922	100	99.9815
165.273	100.415	100	100	99.8879	98.4397	99.5946	100	99.9922	100	99.9828
165.54	100.417	100	100	99.889	98.4555	99.6027	100	99.9926	100	99.9851
165.807	100.418	100	100	99.8916	98.4705	99.6123	100	99.9926	100	99.9863
166.074	100.42	100	100	99.8932	98.4849	99.6217	100	99.993	100	99.9883
166.341	100.421	100	100	99.8956	98.5005	99.6316	100	99.9934	100	99.9899
166.608	100.423	100	100	99.8975	98.515	99.6423	100	99.9934	100	99.9914
166.875	100.425	100	100	99.8998	98.5282	99.6506	100	99.9937	100	99.9929
167.142	100.426	100	100	99.9017	98.5427	99.6611	100	99.9937	100	99.9942
167.409	100.428	100	100	99.9041	98.5551	99.6695	100	99.9941	100	99.9957
167.676	100.429	100	100	99.9059	98.5685	99.6789	100	99.9941	100	99.9962
167.943	100.431	100	100	99.9081	98.5821	99.685	100	99.9945	100	99.9975
168.21	100.432	100	100	99.9096	98.5951	99.6933	100	99.9945	100	99.9975
168.477	100.434	100	100	99.9118	98.6096	99.7018	100	99.9948	100	99.9985
168.744	100.436	100	100	99.9136	98.6228	99.7086	100	99.9948	100	99.9985
169.011	100.437	100	100	99.9158	98.6368	99.7172	100	99.9952	100	99.9995
169.278	100.439	100	100	99.918	98.6503	99.7233	100	99.9952	100	99.9995
169.545	100.44	100	100	99.9199	98.663	99.7316	100	99.9956	100	100
169.812	100.442	100	100	99.9224	98.6758	99.7378	100	99.9956	100	100
170.079	100.444	100	100	99.9245	98.6894	99.7454	100	99.9959	100	100
170.346	100.445	100	100	99.9269	98.7035	99.7526	100	99.9959	100	100
170.613	100.447	100	100	99.9287	98.7163	99.7596	100	99.9963	100	100
170.88	100.448	100	100	99.9307	98.731	99.7675	100	99.9967	100	100
171.147	100.45	100	100	99.9326	98.7435	99.7719	100	99.9967	100	100
171.414	100.452	100	100	99.9346	98.7582	99.7785	100	99.9971	100	100
171.681	100.453	100	100	99.9364	98.7714	99.7837	100	99.9971	100	100
171.948	100.455	100	100	99.9386	98.7848	99.7901	100	99.9974	100	100
172.215	100.456	100	100	99.9406	98.7974	99.7949	100	99.9974	100	100
172.482	100.458	100	100	99.9428	98.8113	99.801	100	99.9978	100	100
172.749	100.46	100	100	99.945	98.8238	99.8078	100	99.9978	100	100
173.016	100.461	100	100	99.9469	98.8385	99.8126	100	99.9981	100	100
173.283	100.463	100	100	99.9493	98.8521	99.8201	100	99.9981	100	100
173.55	100.464	100	100	99.9509	98.8647	99.8251	100	99.9985	100	100
173.817	100.466	100	100	99.9531	98.879	99.8314	100	99.9985	100	100
174.084	100.467	100	100	99.955	98.8924	99.8363	100	99.9989	100	100
174.351	100.469	100	100	99.9572	98.9058	99.843	100	99.9989	100	100
174.618	100.471	100	100	99.9592	98.9197	99.8479	100	99.9993	100	100
174.885	100.472	100	100	99.9614	98.9322	99.854	100	99.9993	100	100
175.152	100.474	100	100	99.9634	98.9454	99.8603	100	99.9996	100	100
175.419	100.475	100	100	99.9656	98.9595	99.8645	100	99.9996	100	100
175.686	100.477	100	100	99.9675	98.9735	99.8704	100	100	100	100
175.953	100.479	100	100	99.9693	98.9865	99.8748	100	100	100	100
176.22	100.48	100	100	99.9713	98.9999	99.8796	100	100	100	100
176.487	100.482	100	100	99.9732	99.014	99.8829	100	100	100	100
176.754	100.483	100	100	99.9752	99.0263	99.8879	100	100	100	100
177.021	100.485	100	100	99.977	99.0397	99.891	100	100	100	100
177.288	100.487	100	100	99.9794	99.0529	99.8943	100	100	100	100
177.555	100.488	100	100	99.9809	99.0672	99.8969	100	100	100	100
177.822	100.49	100	100	99.9825	99.0813	99.9	100	100	100	100
178.089	100.491	100	100	99.984	99.0949	99.9019	100	100	100	100
178.356	100.493	100	100	99.9853	99.1077	99.9054	100	100	100	100
178.623	100.494	100	100	99.9866	99.1217	99.9074	100	100	100	100
178.89	100.496	100	100	99.9879	99.1345	99.9116	100	100	100	100
179.157	100.498	100	100	99.9895	99.1492	99.9133	100	100	100	100
179.424	100.499	100	100	99.991	99.1624	99.9166	100	100	100	100
179.691	100.501	100	100	99.9926	99.1758	99.9188	100	100	100	100
179.958	100.502	100	100	99.9941	99.1886	99.9216	100	100	100	100
180.225	100.504	100	100	99.9958	99.2016	99.9238	100	100	100	100
180.492	100.506	100	100	99.9972	99.2154	99.9258	100	100	100	100
180.759	100.507	100	100	99.9989	99.2291	99.9284	100	100	100	100
181.026	100.509	100	100	99.9996	99.2425	99.9295	100	100	100	100
181.293	100.51	100	100	100	99.2555	99.9324	100	100	100	100
181.56	100.512	100	100	100	99.2689	99.9334	100	100	100	100
181.827	100.514	100	100	100	99.2829	99.9363	100	100	100	100
182.094	100.515	100	100	100	99.2972	99.9372	100	100	100	100
182.361	100.517	100	100	100	99.31	99.9398	100	100	100	100
182.628	100.518	100	100	100	99.3227	99.9409	100	100	100	100
182.895	100.52	100	100	100	99.3362	99.9431	100	100	100	100
183.162	100.522	100	100	100	99.3485	99.9442	100	100	100	100
183.429	100.523	100	100	100	99.3615	99.9455	100	100	100	100
183.696	100.525	100	100	100	99.3727	99.9466	100	100	100	100
183.963	100.526	100	100	100	99.3844	99.9481	100	100	100	100
184.23	100.528	100	100	100	99.3963	99.9492	100	100	100	100
184.497	100.529	100	100	100	99.4084	99.9505	100	100	100	100
184.764	100.531	100	100	100	99.4199	99.9516	100	100	100	100
185.031	100.533	100	100	100	99.4322	99.9529	100	100	100	100
185.298	100.534	100	100	100	99.443	99.954	100	100	100	100
185.565	100.536	100	100	100	99.4556	99.9553	100	100	100	100
185.832	100.537	100	100	100	99.4664	99.9567	100	100	100	100
186.099	100.539	100	100	100	99.4781	99.9582	100	100	100	100
186.366	100.541	100	100	100	99.4898	99.9593	100	100	100	100
186.633	100.542	100	100	100	99.5013	99.9606	100	100	100	100
186.9	100.544	100	100	100	99.5145	99.9619	100	100	100	100
187.167	100.545	100	100	100	99.5262	99.963	100	100	100	100
187.434	100.547	100	100	100	99.5367	99.9643	100	100	100	100
187.701	100.549	100	100	100	99.548	99.9654	100	100	100	100
187.968	100.55	100	100	100	99.5603	99.9667	100	100	100	100
188.235	100.552	100	100	100	99.5709	99.968	100	100	100	100
188.502	100.553	100	100	100	99.5837	99.9691	100	100	100	100
188.769	100.555	100	100	100	99.5945	99.9707	100	100	100	100
189.036	100.556	100	100	100	99.6075	99.9715	100	100	100	100
189.303	100.558	100	100	100	99.6181	99.9731	100	100	100	100
189.57	100.56	100	100	100	99.6304	99.9744	100	100	100	100
189.837	100.561	100	100	100	99.6417	99.9757	100	100	100	100
190.104	100.563	100	100	100	99.6536	99.9768	100	100	100	100
190.371	100.564	100	100	100	99.6655	99.9781	100	100	100	100
190.638	100.566	100	100	100	99.6748	99.9792	100	100	100	100
190.905	100.568	100	100	100	99.6867	99.9805	100	100	100	100
191.172	100.569	100	100	100	99.6964	99.9816	100	100	100	100
191.439	100.571	100	100	100	99.7072	99.9829	100	100	100	100
191.706	100.572	100	100	100	99.717	99.9842	100	100	100	100
191.973	100.574	100	100	100	99.7295	99.9853	100	100	100	100
192.24	100.576	100	100	100	99.738	99.9869	100	100	100	100
192.507	100.577	100	100	100	99.749	99.9877	100	100	100	100
192.774	100.579	100	100	100	99.7594	99.9893	100	100	100	100
193.041	100.58	100	100	100	99.7683	99.9899	100	100	100	100
193.308	100.582	100	100	100	99.7791	99.9912	100	100	100	100
193.575	100.584	100	100	100	99.788	99.9917	100	100	100	100
193.842	100.585	100	100	100	99.7983	99.9923	100	100	100	100
194.109	100.587	100	100	100	99.8059	99.9925	100	100	100	100
194.376	100.588	100	100	100	99.815	99.993	100	100	100	100
194.643	100.59	100	100	100	99.8224	99.9932	100	100	100	100
194.91	100.591	100	100	100	99.8284	99.9937	100	100	100	100
195.177	100.593	100	100	100	99.8356	99.9939	100	100	100	100
195.444	100.595	100	100	100	99.8399	99.9943	100	100	100	100
195.711	100.596	100	100	100	99.8449	99.9945	100	100	100	100
195.978	100.598	100	100	100	99.849	99.995	100	100	100	100
196.245	100.599	100	100	100	99.8531	99.9952	100	100	100	100
196.512	100.601	100	100	100	99.8572	99.9956	100	100	100	100
196.779	100.603	100	100	100	99.8609	99.9956	100	100	100	100
197.046	100.604	100	100	100	99.8648	99.9961	100	100	100	100
197.313	100.606	100	100	100	99.8689	99.9961	100	100	100	100
197.58	100.607	100	100	100	99.8723	99.9965	100	100	100	100
197.847	100.609	100	100	100	99.8765	99.9965	100	100	100	100
198.114	100.611	100	100	100	99.8806	99.9969	100	100	100	100
198.381	100.612	100	100	100	99.8842	99.9969	100	100	100	100
198.648	100.614	100	100	100	99.8875	99.9974	100	100	100	100
198.915	100.615	100	100	100	99.8916	99.9976	100	100	100	100
199.182	100.617	100	100	100	99.8959	99.9978	100	100	100	100
199.449	100.619	100	100	100	99.9	99.998	100	100	100	100
199.716	100.62	100	100	100	99.9035	99.9982	100	100	100	100
199.983	100.622	100	100	100	99.9061	99.9985	100	100	100	100
200.25	100.623	100	100	100	99.9104	99.9987	100	100	100	100
200.517	100.625	100	100	100	99.9145	99.9989	100	100	100	100
200.784	100.626	100	100	100	99.9186	99.9991	100	100	100	100
201.051	100.628	100	100	100	99.9223	99.9993	100	100	100	100
201.318	100.63	100	100	100	99.926	99.9996	100	100	100	100
201.585	100.631	100	100	100	99.9301	100	100	100	100	100
201.852	100.633	100	100	100	99.934	100	100	100	100	100
202.119	100.634	100	100	100	99.937	100	100	100	100	100
202.386	100.636	100	100	100	99.9407	100	100	100	100	100
202.653	100.638	100	100	100	99.9442	100	100	100	100	100
202.92	100.639	100	100	100	99.9476	100	100	100	100	100
203.187	100.641	100	100	100	99.9513	100	100	100	100	100
203.454	100.642	100	100	100	99.9546	100	100	100	100	100
203.721	100.644	100	100	100	99.9576	100	100	100	100	100
203.988	100.646	100	100	100	99.9608	100	100	100	100	100
204.255	100.647	100	100	100	99.9643	100	100	100	100	100
204.522	100.649	100	100	100	99.9675	100	100	100	100	100
204.789	100.65	100	100	100	99.9704	100	100	100	100	100
205.056	100.652	100	100	100	99.9738	100	100	100	100	100
205.323	100.653	100	100	100	99.9775	100	100	100	100	100
205.59	100.655	100	100	100	99.9805	100	100	100	100	100
205.857	100.657	100	100	100	99.9838	100	100	100	100	100
206.124	100.658	100	100	100	99.9866	100	100	100	100	100
206.391	100.66	100	100	100	99.9894	100	100	100	100	100
206.658	100.661	100	100	100	99.9926	100	100	100	100	100
206.925	100.663	100	100	100	99.9946	100	100	100	100	100
207.192	100.665	100	100	100	99.9968	100	100	100	100	100
207.459	100.666	100	100	100	99.9981	100	100	100	100	100
207.726	100.668	100	100	100	99.9991	100	100	100	100	100
207.993	100.669	100	100	100	99.9998	100	100	100	100	100
208.26	100.671	100	100	100	100	100	100	100	100	100
208.527	100	100	100	100	100	100	100	100	100	100
208.794	100	100	100	100	100	100	100	100	100	100
209.061	100	100	100	100	100	100	100	100	100	100
209.328	100	100	100	100	100	100	100	100	100	100
209.595	100	100	100	100	100	100	100	100	100	100
209.862	100	100	100	100	100	100	100	100	100	100
210.129	100	100	100	100	100	100	100	100	100	100
210.396	100	100	100	100	100	100	100	100	100	100
210.663	100	100	100	100	100	100	100	100	100	100
210.93	100	100	100	100	100	100	100	100	100	100
211.197	100	100	100	100	100	100	100	100	100	100
211.464	100	100	100	100	100	100	100	100	100	100
211.731	100	100	100	100	100	100	100	100	100	100
211.998	100	100	100	100	100	100	100	100	100	100
212.265	100	100	100	100	100	100	100	100	100	100
212.532	100	100	100	100	100	100	100	100	100	100
212.799	100	100	100	100	100	100	100	100	100	100
213.066	100	100	100	100	100	100	100	100	100	100
213.333	100	100	100	100	100	100	100	100	100	100
213.6	100	100	100	100	100	100	100	100	100	100
213.867	100	100	100	100	100	100	100	100	100	100
214.134	100	100	100	100	100	100	100	100	100	100
214.401	100	100	100	100	100	100	100	100	100	100
214.668	100	100	100	100	100	100	100	100	100	100
214.935	100	100	100	100	100	100	100	100	100	100
215.202	100	100	100	100	100	100	100	100	100	100
215.469	100	100	100	100	100	100	100	100	100	100
215.736	100	100	100	100	100	100	100	100	100	100
216.003	100	100	100	100	100	100	100	100	100	100
216.27	100	100	100	100	100	100	100	100	100	100
216.537	100	100	100	100	100	100	100	100	100	100
216.804	100	100	100	100	100	100	100	100	100	100
217.071	100	100	100	100	100	100	100	100	100	100
217.338	100	100	100	100	100	100	100	100	100	100
217.605	100	100	100	100	100	100	100	100	100	100
217.872	100	100	100	100	100	100	100	100	100	100
218.139	100	100	100	100	100	100	100	100	100	100
218.406	100	100	100	100	100	100	100	100	100	100
218.673	100	100	100	100	100	100	100	100	100	100
218.94	100	100	100	100	100	100	100	100	100	100
219.207	100	100	100	100	100	100	100	100	100	100
219.474	100	100	100	100	100	100	100	100	100	100
219.741	100	100	100	100	100	100	100	100	100	100
220.008	100	100	100	100	100	100	100	100	100	100
220.275	100	100	100	100	100	100	100	100	100	100
220.542	100	100	100	100	100	100	100	100	100	100
220.809	100	100	100	100	100	100	100	100	100	100
221.076	100	100	100	100	100	100	100	100	100	100
221.343	100	100	100	100	100	100	100	100	100	100
221.61	100	100	100	100	100	100	100	100	100	100
221.877	100	100	100	100	100	100	100	100	100	100
222.144	100	100	100	100	100	100	100	100	100	100
222.411	100	100	100	100	100	100	100	100	100	100
222.678	100	100	100	100	100	100	100	100	100	100
222.945	100	100	100	100	100	100	100	100	100	100
223.212	100	100	100	100	100	100	100	100	100	100
223.479	100	100	100	100	100	100	100	100	100	100
223.746	100	100	100	100	100	100	100	100	100	100
224.013	100	100	100	100	100	100	100	100	100	100
224.28	100	100	100	100	100	100	100	100	100	100
224.547	100	100	100	100	100	100	100	100	100	100
224.814	100	100	100	100	100	100	100	100	100	100
225.081	100	100	100	100	100	100	100	100	100	100
225.348	100	100	100	100	100	100	100	100	100	100
225.615	100	100	100	100	100	100	100	100	100	100
225.882	100	100	100	100	100	100	100	100	100	100
226.149	100	100	100	100	100	100	100	100	100	100
226.416	100	100	100	100	100	100	100	100	100	100
226.683	100	100	100	100	100	100	100	100	100	100
226.95	100	100	100	100	100	100	100	100	100	100
227.217	100	100	100	100	100	100	100	100	100	100
227.484	100	100	100	100	100	100	100	100	100	100
227.751	100	100	100	100	100	100	100	100	100	100
228.018	100	100	100	100	100	100	100	100	100	100
228.285	100	100	100	100	100	100	100	100	100	100
228.552	100	100	100	100	100	100	100	100	100	100
228.819	100	100	100	100	100	100	100	100	100	100
229.086	100	100	100	100	100	100	100	100	100	100
229.353	100	100	100	100	100	100	100	100	100	100
229.62	100	100	100	100	100	100	100	100	100	100
229.887	100	100	100	100	100	100	100	100	100	100
230.154	100	100	100	100	100	100	100	100	100	100
230.421	100	100	100	100	100	100	100	100	100	100
230.688	100	100	100	100	100	100	100	100	100	100
230.955	100	100	100	100	100	100	100	100	100	100
231.222	100	100	100	100	100	100	100	100	100	100
231.489	100	100	100	100	100	100	100	100	100	100
231.756	100	100	100	100	100	100	100	100	100	100
232.023	100	100	100	100	100	100	100	100	100	100
232.29	100	100	100	100	100	100	100	100	100	100
232.557	100	100	100	100	100	100	100	100	100	100
232.824	100	100	100	100	100	100	100	100	100	100
233.091	100	100	100	100	100	100	100	100	100	100
233.358	100	100	100	100	100	100	100	100	100	100
233.625	100	100	100	100	100	100	100	100	100	100
233.892	100	100	100	100	100	100	100	100	100	100
234.159	100	100	100	100	100	100	100	100	100	100
234.426	100	100	100	100	100	100	100	100	100	100
234.693	100	100	100	100	100	100	100	100	100	100
234.96	100	100	100	100	100	100	100	100	100	100
235.227	100	100	100	100	100	100	100	100	100	100
235.494	100	100	100	100	100	100	100	100	100	100
235.761	100	100	100	100	100	100	100	100	100	100
236.028	100	100	100	100	100	100	100	100	100	100
236.295	100	100	100	100	100	100	100	100	100	100
236.562	100	100	100	100	100	100	100	100	100	100
236.829	100	100	100	100	100	100	100	100	100	100
237.096	100	100	100	100	100	100	100	100	100	100
237.363	100	100	100	100	100	100	100	100	100	100
237.63	100	100	100	100	100	100	100	100	100	100
237.897	100	100	100	100	100	100	100	100	100	100
238.164	100	100	100	100	100	100	100	100	100	100
238.431	100	100	100	100	100	100	100	100	100	100
238.698	100	100	100	100	100	100	100	100	100	100
238.965	100	100	100	100	100	100	100	100	100	100
239.232	100	100	100	100	100	100	100	100	100	100
239.499	100	100	100	100	100	100	100	100	100	100
239.766	100	100	100	100	100	100	100	100	100	100
240.033	100	100	100	100	100	100	100	100	100	100
240.3	100	100	100	100	100	100	100	100	100	100
240.567	100	100	100	100	100	100	100	100	100	100
240.834	100	100	100	100	100	100	100	100	100	100
241.101	100	100	100	100	100	100	100	100	100	100
241.368	100	100	100	100	100	100	100	100	100	100
241.635	100	100	100	100	100	100	100	100	100	100
241.902	100	100	100	100	100	100	100	100	100	100
242.169	100	100	100	100	100	100	100	100	100	100
242.436	100	100	100	100	100	100	100	100	100	100
242.703	100	100	100	100	100	100	100	100	100	100
242.97	100	100	100	100	100	100	100	100	100	100
243.237	100	100	100	100	100	100	100	100	100	100
243.504	100	100	100	100	100	100	100	100	100	100
243.771	100	100	100	100	100	100	100	100	100	100
244.038	100	100	100	100	100	100	100	100	100	100
244.305	100	100	100	100	100	100	100	100	100	100
244.572	100	100	100	100	100	100	100	100	100	100
244.839	100	100	100	100	100	100	100	100	100	100
245.106	100	100	100	100	100	100	100	100	100	100
245.373	100	100	100	100	100	100	100	100	100	100
245.64	100	100	100	100	100	100	100	100	100	100
245.907	100	100	100	100	100	100	100	100	100	100
246.174	100	100	100	100	100	100	100	100	100	100
246.441	100	100	100	100	100	100	100	100	100	100
246.708	100	100	100	100	100	100	100	100	100	100
246.975	100	100	100	100	100	100	100	100	100	100
247.242	100	100	100	100	100	100	100	100	100	100
247.509	100	100	100	100	100	100	100	100	100	100
247.776	100	100	100	100	100	100	100	100	100	100
248.043	100	100	100	100	100	100	100	100	100	100
248.31	100	100	100	100	100	100	100	100	100	100
248.577	100	100	100	100	100	100	100	100	100	100
248.844	100	100	100	100	100	100	100	100	100	100
249.111	100	100	100	100	100	100	100	100	100	100
249.378	100	100	100	100	100	100	100	100	100	100
249.645	100	100	100	100	100	100	100	100	100	100
249.912	100	100	100	100	100	100	100	100	100	100
250.179	100	100	100	100	100	100	100	100	100	100
250.446	100	100	100	100	100	100	100	100	100	100
250.713	100	100	100	100	100	100	100	100	100	100
250.98	100	100	100	100	100	100	100	100	100	100
251.247	100	100	100	100	100	100	100	100	100	100
251.514	100	100	100	100	100	100	100	100	100	100
251.781	100	100	100	100	100	100	100	100	100	100
252.048	100	100	100	100	100	100	100	100	100	100
252.315	100	100	100	100	100	100	100	100	100	100
252.582	100	100	100	100	100	100	100	100	100	100
252.849	100	100	100	100	100	100	100	100	100	100
253.116	100	100	100	100	100	100	100	100	100	100
253.383	100	100	100	100	100	100	100	100	100	100
253.65	100	100	100	100	100	100	100	100	100	100
253.917	100	100	100	100	100	100	100	100	100	100
254.184	100	100	100	100	100	100	100	100	100	100
254.451	100	100	100	100	100	100	100	100	100	100
254.718	100	100	100	100	100	100	100	100	100	100
254.985	100	100	100	100	100	100	100	100	100	100
255.252	100	100	100	100	100	100	100	100	100	100
255.519	100	100	100	100	100	100	100	100	100	100
255.786	100	100	100	100	100	100	100	100	100	100
256.053	100	100	100	100	100	100	100	100	100	100
256.32	100	100	100	100	100	100	100	100	100	100
256.587	100	100	100	100	100	100	100	100	100	100
256.854	100	100	100	100	100	100	100	100	100	100
257.121	100	100	100	100	100	100	100	100	100	100
257.388	100	100	100	100	100	100	100	100	100	100
257.655	100	100	100	100	100	100	100	100	100	100
257.922	100	100	100	100	100	100	100	100	100	100
258.189	100	100	100	100	100	100	100	100	100	100
258.456	100	100	100	100	100	100	100	100	100	100
258.723	100	100	100	100	100	100	100	100	100	100
258.99	100	100	100	100	100	100	100	100	100	100
259.257	100	100	100	100	100	100	100	100	100	100
259.524	100	100	100	100	100	100	100	100	100	100
259.791	100	100	100	100	100	100	100	100	100	100
260.058	100	100	100	100	100	100	100	100	100	100
260.325	100	100	100	100	100	100	100	100	100	100
260.592	100	100	100	100	100	100	100	100	100	100
260.859	100	100	100	100	100	100	100	100	100	100
261.126	100	100	100	100	100	100	100	100	100	100
261.393	100	100	100	100	100	100	100	100	100	100
261.66	100	100	100	100	100	100	100	100	100	100
261.927	100	100	100	100	100	100	100	100	100	100
262.194	100	100	100	100	100	100	100	100	100	100
262.461	100	100	100	100	100	100	100	100	100	100
262.728	100	100	100	100	100	100	100	100	100	100
262.995	100	100	100	100	100	100	100	100	100	100
263.262	100	100	100	100	100	100	100	100	100	100
263.529	100	100	100	100	100	100	100	100	100	100
263.796	100	100	100	100	100	100	100	100	100	100
264.063	100	100	100	100	100	100	100	100	100	100
264.33	100	100	100	100	100	100	100	100	100	100
264.597	100	100	100	100	100	100	100	100	100	100
264.864	100	100	100	100	100	100	100	100	100	100
265.131	100	100	100	100	100	100	100	100	100	100
265.398	100	100	100	100	100	100	100	100	100	100
265.665	100	100	100	100	100	100	100	100	100	100
265.932	100	100	100	100	100	100	100	100	100	100
266.199	100	100	100	100	100	100	100	100	100	100
266.466	100	100	100	100	100	100	100	100	100	100
266.733	100	100	100	100	100	100	100	100	100	100
267	100	100	100	100	100	100	100	100	100	100
267.267	100	100	100	100	100	100	100	100	100	100
267.534	100	100	100	100	100	100	100	100	100	100
267.801	100	100	100	100	100	100	100	100	100	100
268.068	100	100	100	100	100	100	100	100	100	100
268.335	100	100	100	100	100	100	100	100	100	100
268.602	100	100	100	100	100	100	100	100	100	100
268.869	100	100	100	100	100	100	100	100	100	100
269.136	100	100	100	100	100	100	100	100	100	100
269.403	100	100	100	100	100	100	100	100	100	100
269.67	100	100	100	100	100	100	100	100	100	100
269.937	100	100	100	100	100	100	100	100	100	100
270.204	100	100	100	100	100	100	100	100	100	100
270.471	100	100	100	100	100	100	100	100	100	100
270.738	100	100	100	100	100	100	100	100	100	100
271.005	100	100	100	100	100	100	100	100	100	100
271.272	100	100	100	100	100	100	100	100	100	100
271.539	100	100	100	100	100	100	100	100	100	100
271.806	100	100	100	100	100	100	100	100	100	100
272.073	100	100	100	100	100	100	100	100	100	100
272.34	100	100	100	100	100	100	100	100	100	100
272.607	100	100	100	100	100	100	100	100	100	100
272.874	100	100	100	100	100	100	100	100	100	100
273.141	100	100	100	100	100	100	100	100	100	100
273.408	100	100	100	100	100	100	100	100	100	100
273.675	100	100	100	100	100	100	100	100	100	100
273.942	100	100	100	100	100	100	100	100	100	100
274.209	100	100	100	100	100	100	100	100	100	100
274.476	100	100	100	100	100	100	100	100	100	100
274.743	100	100	100	100	100	100	100	100	100	100
275.01	100	100	100	100	100	100	100	100	100	100
275.277	100	100	100	100	100	100	100	100	100	100
275.544	100	100	100	100	100	100	100	100	100	100
275.811	100	100	100	100	100	100	100	100	100	100
276.078	100	100	100	100	100	100	100	100	100	100
276.345	100	100	100	100	100	100	100	100	100	100
276.612	100	100	100	100	100	100	100	100	100	100
276.879	100	100	100	100	100	100	100	100	100	100
277.146	100	100	100	100	100	100	100	100	100	100
277.413	100	100	100	100	100	100	100	100	100	100
277.68	100	100	100	100	100	100	100	100	100	100
277.947	100	100	100	100	100	100	100	100	100	100
278.214	100	100	100	100	100	100	100	100	100	100
278.481	100	100	100	100	100	100	100	100	100	100
278.748	100	100	100	100	100	100	100	100	100	100
279.015	100	100	100	100	100	100	100	100	100	100
279.282	100	100	100	100	100	100	100	100	100	100
279.549	100	100	100	100	100	100	100	100	100	100
279.816	100	100	100	100	100	100	100	100	100	100
280.083	100	100	100	100	100	100	100	100	100	100
280.35	100	100	100	100	100	100	100	100	100	100
280.617	100	100	100	100	100	100	100	100	100	100
280.884	100	100	100	100	100	100	100	100	100	100
281.151	100	100	100	100	100	100	100	100	100	100
281.418	100	100	100	100	100	100	100	100	100	100
281.685	100	100	100	100	100	100	100	100	100	100
281.952	100	100	100	100	100	100	100	100	100	100
282.219	100	100	100	100	100	100	100	100	100	100
282.486	100	100	100	100	100	100	100	100	100	100
282.753	100	100	100	100	100	100	100	100	100	100
283.02	100	100	100	100	100	100	100	100	100	100
283.287	100	100	100	100	100	100	100	100	100	100
283.554	100	100	100	100	100	100	100	100	100	100
283.821	100	100	100	100	100	100	100	100	100	100
284.088	100	100	100	100	100	100	100	100	100	100
284.355	100	100	100	100	100	100	100	100	100	100
284.622	100	100	100	100	100	100	100	100	100	100
284.889	100	100	100	100	100	100	100	100	100	100
285.156	100	100	100	100	100	100	100	100	100	100
285.423	100	100	100	100	100	100	100	100	100	100
285.69	100	100	100	100	100	100	100	100	100	100
285.957	100	100	100	100	100	100	100	100	100	100
286.224	100	100	100	100	100	100	100	100	100	100
286.491	100	100	100	100	100	100	100	100	100	100
286.758	100	100	100	100	100	100	100	100	100	100
287.025	100	100	100	100	100	100	100	100	100	100
287.292	100	100	100	100	100	100	100	100	100	100
287.559	100	100	100	100	100	100	100	100	100	100
287.826	100	100	100	100	100	100	100	100	100	100
288.093	100	100	100	100	100	100	100	100	100	100
288.36	100	100	100	100	100	100	100	100	100	100
288.627	100	100	100	100	100	100	100	100	100	100
288.894	100	100	100	100	100	100	100	100	100	100
289.161	100	100	100	100	100	100	100	100	100	100
289.428	100	100	100	100	100	100	100	100	100	100
289.695	100	100	100	100	100	100	100	100	100	100
289.962	100	100	100	100	100	100	100	100	100	100
290.229	100	100	100	100	100	100	100	100	100	100
290.496	100	100	100	100	100	100	100	100	100	100
290.763	100	100	100	100	100	100	100	100	100	100
291.03	100	100	100	100	100	100	100	100	100	100
291.297	100	100	100	100	100	100	100	100	100	100
291.564	100	100	100	100	100	100	100	100	100	100
291.831	100	100	100	100	100	100	100	100	100	100
292.098	100	100	100	100	100	100	100	100	100	100
292.365	100	100	100	100	100	100	100	100	100	100
292.632	100	100	100	100	100	100	100	100	100	100
292.899	100	100	100	100	100	100	100	100	100	100
293.166	100	100	100	100	100	100	100	100	100	100
293.433	100	100	100	100	100	100	100	100	100	100
293.7	100	100	100	100	100	100	100	100	100	100
293.967	100	100	100	100	100	100	100	100	100	100
294.234	100	100	100	100	100	100	100	100	100	100
294.501	100	100	100	100	100	100	100	100	100	100
294.768	100	100	100	100	100	100	100	100	100	100

## Sheet: 2r.top4
Time (seconds)	Control					Dexmedetomidine (1 μM)
0	0	0	0	0	0	0	0	0	0	0
0.267	0	0	0	0	0	0	0	0	0	0
0.534	0	0.00231	0	0.00253	0.00645	0.00334	0.00084	0.00063	0.00404	0.00836
0.801	0.00637	0.01577	0.00109	0.01571	0.04176	0.01315	0.00842	0.00536	0.01213	0.03559
1.068	0.01486	0.04186	0.00383	0.03558	0.10468	0.02756	0.02358	0.0104	0.02173	0.0726
1.335	0.02867	0.15207	0.01587	0.08072	0.27479	0.05554	0.07412	0.01954	0.04649	0.15161
1.602	0.06158	0.30729	0.03721	0.14031	0.45261	0.09186	0.13645	0.03405	0.07377	0.25517
1.869	0.13059	0.56137	0.09194	0.24632	0.70386	0.15951	0.25942	0.07061	0.1238	0.44147
2.136	0.19641	0.83691	0.1401	0.37092	0.95567	0.22194	0.37566	0.10718	0.17989	0.64183
2.403	0.28559	1.185	0.21672	0.54157	1.25415	0.30963	0.56096	0.16644	0.26225	0.92174
2.67	0.38857	1.57453	0.32672	0.7097	1.56818	0.41297	0.70499	0.23579	0.35219	1.20876
2.937	0.5181	2.07049	0.45205	0.90563	1.97945	0.53574	0.87766	0.33761	0.46437	1.56517
3.204	0.64762	2.65164	0.60036	1.09814	2.48181	0.64932	1.04696	0.47348	0.56745	1.95219
3.471	0.78033	3.53187	0.77603	1.31267	3.09782	0.78127	1.25753	0.62542	0.73015	2.41217
3.738	0.90455	4.58605	0.96976	1.52847	3.79481	0.91614	1.4462	0.7988	0.87214	2.87037
4.005	1.09352	5.95825	1.22808	1.76558	4.73591	1.07544	1.6315	1.0141	1.07577	3.39138
4.272	1.2687	7.66445	1.51922	2.01135	5.7709	1.22556	1.81343	1.23697	1.26374	3.92289
4.539	1.45661	9.93623	1.87823	2.27139	7.11781	1.3763	2.03411	1.52351	1.49113	4.51989
4.806	1.63498	12.3853	2.26679	2.52566	8.63092	1.52976	2.26237	1.81447	1.76197	5.10709
5.073	1.85156	15.3072	2.69914	2.79653	10.4045	1.69136	2.55296	2.13065	2.09243	5.7806
5.34	2.07345	18.2462	3.13477	3.09793	12.1561	1.8659	2.84944	2.46417	2.40268	6.45518
5.607	2.33037	21.4748	3.67383	3.42154	14.0413	2.05944	3.14508	2.78097	2.72759	7.18847
5.874	2.55438	24.2501	4.19921	3.75146	15.873	2.2628	3.37081	3.11071	3.07018	7.95362
6.141	2.72744	26.8472	4.66165	4.08013	17.7942	2.47659	3.60413	3.48363	3.43601	8.77091
6.408	2.92172	29.2873	5.12355	4.39651	19.7344	2.72442	3.83997	3.81651	3.77355	9.58339
6.675	3.10539	31.5675	5.65659	4.73764	21.7977	2.99041	4.10444	4.21717	4.1035	10.4398
6.942	3.29118	33.7107	6.15843	5.05854	23.836	3.23092	4.37819	4.57244	4.47187	11.2454
7.209	3.48335	35.8681	6.75386	5.41176	25.8977	3.50276	4.65277	4.96679	4.93017	12.0472
7.476	3.71692	37.8738	7.46532	5.73067	28.0387	3.76583	4.93662	5.30976	5.40666	12.8376
7.743	3.95685	39.8871	8.07169	6.05879	30.1937	4.03244	5.19857	5.65715	5.95188	13.6232
8.01	4.14795	41.77	8.66329	6.37698	32.4397	4.3095	5.47568	6.00075	6.50012	14.4277
8.277	4.39426	43.4991	9.31619	6.7098	34.8741	4.60493	5.79575	6.34971	7.0519	15.262
8.544	4.61934	45.1422	9.9647	7.02438	37.4121	4.8943	6.07202	6.72547	7.54558	16.0638
8.811	4.9028	46.7773	10.6362	7.36424	40.1501	5.1866	6.33818	7.08231	8.01651	16.8904
9.078	5.15548	48.3575	11.3088	7.69218	42.893	5.48829	6.59676	7.42055	8.4162	17.7036
9.345	5.3986	49.8601	12.0372	8.03024	45.7299	5.80063	6.87134	7.78307	8.8068	18.5433
9.612	5.64385	51.331	12.6666	8.36071	48.614	6.11339	7.14845	8.14496	9.19031	19.3351
9.879	5.87742	52.7202	13.297	8.70328	51.5479	6.45454	7.41882	8.51472	9.57838	20.1823
10.146	6.11842	54.0331	13.8859	9.04783	54.3465	6.79862	7.69762	8.88859	9.93613	21.0634
10.413	6.33712	55.3193	14.4726	9.4137	57.0312	7.13309	7.97726	9.31447	10.2807	21.954
10.68	6.55901	56.4161	15.0636	9.76963	59.4124	7.47048	8.25437	9.69211	10.6021	22.8628
10.947	6.77559	57.4987	15.6514	10.1342	61.8223	7.80266	8.53822	10.0783	10.9265	23.8363
11.214	6.96882	58.4717	16.237	10.4849	64.3106	8.14465	8.80775	10.4739	11.2484	24.7555
11.481	7.18646	59.4487	16.8576	10.8486	66.6115	8.4858	9.09412	10.85	11.5819	25.6719
11.748	7.38287	60.3931	17.4716	11.2248	68.6023	8.82695	9.36787	11.2251	11.9416	26.5771
12.015	7.58884	61.288	18.1081	11.6026	70.3905	9.17854	9.6694	11.6084	12.3024	27.4864
12.282	7.80011	62.0997	18.6926	11.9697	72.0076	9.5247	9.94315	11.992	12.6865	28.4108
12.549	7.99333	62.8781	19.2929	12.3619	73.5966	9.88611	10.2034	12.3678	13.0194	29.35
12.816	8.20354	63.6315	19.8851	12.7525	75.1501	10.2387	10.489	12.7574	13.3706	30.3009
13.083	8.39889	64.4102	20.4728	13.1532	76.6831	10.5964	10.7736	13.1622	13.7026	31.2673
13.35	8.60592	65.0578	21.077	13.5556	78.0427	10.9561	11.0684	13.5496	14.0508	32.2197
13.617	8.81188	65.6406	21.6566	13.9809	79.3098	11.3246	11.3565	13.9626	14.3792	33.1699
13.884	9.02209	66.1839	22.2279	14.3982	80.4347	11.6931	11.6294	14.3623	14.6884	34.1096
14.151	9.22381	66.7219	22.779	14.8265	81.5446	12.0587	11.9933	14.7617	15.0154	35.0422
14.418	9.42447	67.216	23.3351	15.267	82.5378	12.4364	12.2931	15.151	15.3261	35.9358
14.685	9.62725	67.6981	23.8955	15.6943	83.4297	12.8082	12.5803	15.546	15.6728	36.8332
14.952	9.82578	68.153	24.4619	16.126	84.3058	13.1945	12.8482	15.9432	15.9754	37.7143
15.219	10.0349	68.5981	25.0245	16.5741	85.0777	13.5688	13.1463	16.3337	16.2791	38.6078
15.486	10.2335	69.025	25.5991	17.0226	85.7457	13.9513	13.4192	16.7205	16.599	39.456
15.753	10.4415	69.4354	26.171	17.4902	86.3526	14.3451	13.7166	17.1102	16.8809	40.2576
16.02	10.6528	69.8081	26.7467	17.9508	86.8529	14.7251	13.9903	17.496	17.1811	41.0441
16.287	10.8471	70.1678	27.3148	18.4267	87.331	15.1166	14.2759	17.8856	17.5075	41.8198
16.554	11.051	70.5531	27.8988	18.8893	87.8107	15.5214	14.5631	18.2797	17.8152	42.5814
16.821	11.2559	70.8873	28.4477	19.3599	88.2619	15.9181	14.857	18.68	18.1148	43.3291
17.088	11.4608	71.2184	29.0004	19.8329	88.6799	16.3214	15.1257	19.0857	18.3837	44.0805
17.355	11.6646	71.5576	29.5515	20.3271	89.0982	16.7233	15.4163	19.4797	18.6727	44.8161
17.622	11.8695	71.8599	30.0917	20.8046	89.4804	17.123	15.7086	19.8741	18.9496	45.5781
17.889	12.0691	72.169	30.6499	21.3159	89.8453	17.5332	15.9899	20.2845	19.2124	46.3167
18.156	12.2846	72.4604	31.1879	21.8237	90.1844	17.9562	16.2687	20.6953	19.5029	47.0375
18.423	12.4853	72.7456	31.7493	22.3116	90.5244	18.3823	16.5576	21.0855	19.7646	47.7673
18.69	12.6891	73.0179	32.3048	22.8044	90.8551	18.8181	16.8558	21.4739	20.0415	48.4584
18.957	12.9184	73.3015	32.8264	23.3016	91.1847	19.2626	17.1303	21.8749	20.3038	49.1437
19.224	13.1414	73.5627	33.3972	23.7909	91.5011	19.7171	17.4134	22.2623	20.5776	49.8284
19.491	13.3909	73.8345	33.9406	24.278	91.7944	20.171	17.698	22.6604	20.846	50.4935
19.758	13.634	74.1043	34.4797	24.7571	92.0662	20.5646	17.9996	23.074	21.1133	51.1758
20.025	13.9069	74.3716	34.9936	25.2324	92.3378	20.95	18.2615	23.4813	21.4114	51.8439
20.292	14.1457	74.6406	35.543	25.7234	92.5934	21.3164	18.5403	23.9176	21.6842	52.4728
20.559	14.3963	74.9063	36.0755	26.1994	92.8336	21.6797	18.8427	24.3267	21.9728	53.0943
20.826	14.6776	75.2098	36.5938	26.6974	93.0648	22.0258	19.1148	24.7365	22.2537	53.7077
21.093	14.908	75.5083	37.0984	27.1809	93.3026	22.377	19.4045	25.1555	22.5443	54.3381
21.36	15.1766	75.7916	37.6248	27.6567	93.5251	22.7161	19.701	25.5558	22.8217	54.9387
21.627	15.4367	76.0469	38.1223	28.1414	93.7339	23.0547	19.9899	25.9524	23.1011	55.5289
21.894	15.6809	76.2739	38.6116	28.6149	93.947	23.3888	20.2678	26.353	23.3922	56.1188
22.161	15.9431	76.526	39.1112	29.0916	94.1473	23.7201	20.5466	26.7559	23.6615	56.7309
22.428	16.2107	76.7656	39.6082	29.5765	94.3388	24.0373	20.8305	27.1752	23.9626	57.3357
22.695	16.4697	77.0123	40.0985	30.0632	94.5301	24.3621	21.1118	27.5761	24.2294	57.9089
22.962	16.715	77.2561	40.5916	30.5609	94.6912	24.6778	21.4007	27.9796	24.5114	58.4808
23.229	16.9931	77.5058	41.1285	31.0625	94.8452	24.9883	21.6913	28.3986	24.8065	59.0587
23.496	17.2416	77.7504	41.7168	31.5528	94.9777	25.3002	21.981	28.8008	25.0753	59.6004
23.763	17.4985	77.9944	42.4162	32.0514	95.1098	25.6136	22.2556	29.2172	25.3623	60.1511
24.03	17.7618	78.2209	43.1955	32.5636	95.2296	25.9161	22.5471	29.6277	25.6438	60.6835
24.297	18.023	78.4565	43.9967	33.106	95.3469	26.2142	22.8486	30.0548	25.9262	61.2298
24.564	18.2862	78.6899	44.7935	33.6359	95.4621	26.517	23.1308	30.5062	26.1986	61.762
24.831	18.5421	78.9301	45.4951	34.1718	95.5847	26.8172	23.423	30.9236	26.483	62.2925
25.098	18.8022	79.1548	46.0769	34.6981	95.7097	27.1318	23.7002	31.3495	26.7746	62.8604
25.365	19.0634	79.3779	46.6072	35.2653	95.8312	27.439	23.9756	31.7687	27.0601	63.3953
25.632	19.3214	79.5912	47.1014	35.7865	95.9408	27.7394	24.2594	32.1751	27.342	63.9224
25.899	19.5836	79.8047	47.6043	36.4093	96.0429	28.049	24.5298	32.576	27.6432	64.4532
26.166	19.8246	80.0081	48.0728	37.0195	96.1491	28.348	24.8069	32.9603	27.9166	64.9733
26.433	20.1007	80.2075	48.5517	37.616	96.2652	28.6403	25.0806	33.3269	28.2046	65.4934
26.7	20.3459	80.3892	49.0283	38.2137	96.3691	28.9282	25.3477	33.6954	28.4916	66.0041
26.967	20.6166	80.5741	49.4765	38.8015	96.4672	29.2368	25.6214	34.0561	28.7943	66.51
27.234	20.8682	80.7449	49.9319	39.3925	96.5554	29.5285	25.8892	34.4258	29.0798	67.0084
27.501	21.1368	80.9186	50.3987	39.9944	96.6434	29.8145	26.1722	34.7943	29.3637	67.4969
27.768	21.381	81.0858	50.8195	40.6012	96.7263	30.0874	26.462	35.165	29.6285	67.9743
28.035	21.6528	81.2528	51.2842	41.2331	96.8054	30.3724	26.7644	35.5266	29.9211	68.4629
28.302	21.9097	81.4177	51.7428	41.8862	96.8844	30.6463	27.0608	35.8999	30.1899	68.9371
28.569	22.155	81.5694	52.1658	42.5342	96.9619	30.9246	27.3514	36.2759	30.4582	69.425
28.836	22.448	81.7254	52.6075	43.1944	97.0343	31.2029	27.6572	36.6454	30.7407	69.9156
29.103	22.6858	81.8781	53.0447	43.8095	97.1104	31.4812	27.9545	37.0243	31.009	70.4196
29.37	22.947	82.0359	53.4847	44.4058	97.1778	31.7668	28.2476	37.389	31.299	70.919
29.637	23.2039	82.1968	53.9165	45.0208	97.2484	32.0468	28.5289	37.7704	31.588	71.4217
29.904	23.464	82.352	54.3489	45.6301	97.3114	32.3431	28.8381	38.1519	31.8857	71.9194
30.171	23.7188	82.5104	54.784	46.2788	97.3753	32.6498	29.1135	38.5235	32.209	72.4041
30.438	23.9885	82.6648	55.207	46.9827	97.435	32.9527	29.3906	38.8952	32.5314	72.8985
30.705	24.2454	82.8143	55.6306	47.6554	97.4944	33.293	29.6526	39.2706	32.8705	73.3777
30.972	24.5108	82.9786	56.0482	48.3591	97.5534	33.61	29.8943	39.6284	33.207	73.859
31.239	24.7656	83.1296	56.4641	49.0132	97.6098	33.9403	30.1436	39.9975	33.6284	74.3636
31.506	25.0194	83.2878	56.8844	49.5775	97.6677	34.2706	30.3963	40.3597	34.2858	74.8485
31.773	25.2912	83.4365	57.3014	50.1272	97.7232	34.6084	30.6389	40.7144	35.6147	75.3437
32.04	25.5417	83.5951	57.7124	50.6737	97.7743	34.9894	30.8958	41.0696	36.6218	75.8277
32.307	25.8008	83.7417	58.1513	51.2165	97.8279	35.4195	31.1308	41.418	37.1529	76.3254
32.574	26.0704	83.8813	58.5568	51.7621	97.8813	35.8755	31.3548	41.7534	37.6521	76.8084
32.841	26.3093	84.0208	58.9629	52.2986	97.9323	36.3415	31.5957	42.0916	38.1215	77.2685
33.108	26.5885	84.1634	59.4073	52.8273	97.9813	36.8342	31.8256	42.451	38.5823	77.6945
33.375	26.8391	84.3175	59.8435	53.3467	98.0322	37.446	32.0489	42.804	39.0341	78.1465
33.642	27.0971	84.4522	60.284	53.8453	98.0791	38.0581	32.2796	43.1612	39.4732	78.5613
33.909	27.354	84.5981	60.724	54.3319	98.121	38.7047	32.5096	43.5222	39.9259	78.9793
34.176	27.6268	84.7384	61.1504	54.8044	98.1652	39.586	32.7244	43.8869	40.3453	79.3851
34.443	27.8763	84.8739	61.598	55.2853	98.2082	40.7621	32.9535	44.2629	40.7349	79.7738
34.71	28.1364	85.0118	62.0216	55.7485	98.2491	41.4398	33.1725	44.6289	41.1048	80.1494
34.977	28.3966	85.1513	62.3921	56.199	98.2897	42.2434	33.4091	45.0082	41.4307	80.5158
35.244	28.6514	85.2922	62.7774	56.638	98.3269	43.1157	33.6197	45.3893	41.7364	80.8758
35.511	28.9189	85.4169	63.1479	57.0449	98.3662	43.9143	33.8606	45.7729	42.0027	81.2923
35.778	29.1673	85.5345	63.5173	57.4564	98.4018	44.7369	34.0771	46.1906	42.2265	81.645
36.045	29.4296	85.6552	63.9081	57.8696	98.4343	45.6384	34.3154	46.6108	42.4686	81.9847
36.312	29.6886	85.7695	64.2988	58.2667	98.4663	46.6662	34.5311	47.0266	42.6752	82.3128
36.579	29.9445	85.8761	64.7175	58.6723	98.4978	47.7995	34.7593	47.4793	42.8956	82.6367
36.846	30.2088	85.9911	65.129	59.064	98.5282	49.2817	34.9859	47.9931	43.1063	82.952
37.113	30.47	86.0999	65.5455	59.4844	98.5599	50.8215	35.2251	48.4606	43.317	83.2564
37.38	30.7291	86.2097	65.9455	59.8678	98.5913	52.7316	35.4399	48.9164	43.5307	83.544
37.647	30.9902	86.3197	66.3533	60.2569	98.6214	55.0829	35.6841	49.359	43.7414	83.8141
37.914	31.2408	86.4251	66.7593	60.627	98.652	57.9667	35.9301	49.7953	43.9521	84.0803
38.181	31.503	86.5311	67.1671	61.0027	98.6815	60.8794	36.1718	50.2463	44.1653	84.3419
38.448	31.7706	86.6352	67.5677	61.3674	98.7097	63.4337	36.4237	50.6959	44.371	84.5981
38.715	32.0264	86.741	67.9699	61.7164	98.7383	65.8549	36.6654	51.1728	44.5858	84.8533
38.982	32.2812	86.8457	68.3612	62.0592	98.7666	68.0883	36.8987	51.6425	44.7924	85.0944
39.249	32.5392	86.9523	68.7957	62.4028	98.7922	69.3961	37.1607	52.1242	44.9996	85.3394
39.516	32.8057	87.0468	69.2035	62.7411	98.8187	70.2513	37.4251	52.5898	45.2042	85.5659
39.783	33.0573	87.1522	69.586	63.0777	98.8437	70.8739	37.6719	53.0595	45.4053	85.8056
40.05	33.3217	87.2479	70.0145	63.4099	98.869	71.3852	37.9693	53.5279	45.6201	86.0417
40.317	33.5754	87.349	70.4074	63.7446	98.8934	71.8549	38.2556	54.0156	45.8232	86.2697
40.584	33.8376	87.4489	70.8195	64.0795	98.9181	72.2318	38.5496	54.4582	46.0289	86.4873
40.851	34.1052	87.5383	71.2349	64.4203	98.9426	72.5203	38.8511	54.8673	46.2234	86.6951
41.118	34.3398	87.6376	71.624	64.7475	98.9674	72.7903	39.151	55.2724	46.4326	86.9069
41.385	34.6105	87.7354	72.0285	65.0747	98.9908	73.0275	39.434	55.6797	46.6322	87.114
41.652	34.8876	87.8265	72.4121	65.4083	99.0136	73.2544	39.7566	56.115	46.8505	87.3112
41.919	35.1339	87.9226	72.7963	65.7371	99.0369	73.4726	40.0329	56.5608	47.0556	87.5316
42.186	35.3983	88.0187	73.1706	66.0597	99.0585	73.6849	40.31	56.9879	47.2583	87.7489
42.453	35.6488	88.1077	73.5439	66.3894	99.0815	73.9027	40.6073	57.4002	47.468	87.937
42.72	35.9121	88.2078	73.9291	66.711	99.1025	74.1125	40.8996	57.8192	47.6726	88.1137
42.987	36.1627	88.2983	74.2892	67.0339	99.1225	74.3263	41.2028	58.2302	47.8717	88.2954
43.254	36.426	88.395	74.6471	67.3613	99.1414	74.5288	41.4731	58.6214	48.0713	88.4774
43.521	36.6978	88.4869	75.0111	67.6784	99.1612	74.7385	41.7334	59.0107	48.2724	88.6438
43.788	36.9356	88.5776	75.3411	68.0004	99.1783	74.9353	41.9979	59.4123	48.4861	88.807
44.055	37.2137	88.6731	75.6689	68.3175	99.1955	75.1387	42.2607	59.8077	48.6857	88.9735
44.322	37.4717	88.7629	75.9863	68.633	99.2105	75.3372	42.5395	60.2143	48.8904	89.139
44.589	37.7297	88.8443	76.3125	68.9655	99.2265	75.5352	42.8006	60.6068	49.1036	89.2995
44.856	37.992	88.9307	76.6146	69.2891	99.2408	75.7293	43.0785	61.056	49.3052	89.4614
45.123	38.2425	89.0064	76.9167	69.6025	99.2538	75.921	43.3548	61.4954	49.5068	89.6218
45.39	38.5026	89.0977	77.198	69.9238	99.2692	76.1135	43.6201	61.9279	49.7115	89.7748
45.657	38.7723	89.1749	77.4891	70.2409	99.2816	76.3026	43.8981	62.3415	49.9181	89.9291
45.924	39.0271	89.2569	77.7666	70.5481	99.2949	76.4966	44.1659	62.7462	50.1172	90.0791
46.191	39.2914	89.3428	78.0397	70.867	99.3079	76.6814	44.4371	63.1384	50.3315	90.2267
46.458	39.5484	89.4267	78.3078	71.1865	99.3197	76.8705	44.7143	63.5293	50.5381	90.3744
46.725	39.818	89.5066	78.582	71.5177	99.3313	77.0628	45.0006	63.9788	50.7529	90.5211
46.992	40.0675	89.5865	78.8458	71.84	99.3429	77.2472	45.2609	64.3568	50.9636	90.6616
47.259	40.3191	89.6618	79.1058	72.1605	99.3543	77.4347	45.5388	64.7454	51.1688	90.8088
47.526	40.592	89.7392	79.3778	72.4892	99.3662	77.6205	45.8134	65.1265	51.38	90.9524
47.793	40.834	89.8141	79.6339	72.809	99.3773	77.8065	46.0872	65.5263	51.5957	91.0988
48.06	41.0899	89.8877	79.8884	73.1348	99.3882	77.9809	46.3491	65.9269	51.7963	91.2496
48.327	41.3543	89.9666	80.1543	73.4598	99.3998	78.1635	46.6212	66.3124	52.0141	91.3957
48.594	41.5995	90.043	80.4099	73.7872	99.4122	78.3366	46.8941	66.7112	52.2137	91.5426
48.861	41.8533	90.1174	80.6622	74.1121	99.4218	78.5101	47.1729	67.1377	52.4365	91.6928
49.128	42.0996	90.1944	80.9205	74.4431	99.4336	78.6849	47.4517	67.6802	52.6457	91.8426
49.395	42.3512	90.2749	81.1673	74.7763	99.4452	78.8588	47.7111	68.0648	52.8433	91.9832
49.662	42.5901	90.3471	81.4256	75.1033	99.4564	79.0231	47.9764	68.4535	53.0666	92.1227
49.929	42.8427	90.4268	81.6801	75.4427	99.4675	79.1839	48.2417	68.84	53.2677	92.2695
50.196	43.1039	90.4973	81.9324	75.7654	99.477	79.34	48.5087	69.2252	53.4835	92.4112
50.463	43.33	90.5738	82.1907	76.1022	99.4867	79.5058	48.7606	69.6079	53.6892	92.5471
50.73	43.5902	90.6479	82.4321	76.4303	99.4944	79.6603	49.0276	69.9899	53.8943	92.6743
50.997	43.8248	90.7204	82.6833	76.8053	99.5032	79.8236	49.2626	70.3688	54.107	92.8001
51.264	44.0796	90.7911	82.9246	77.2203	99.5109	79.9787	49.5279	70.737	54.3122	92.9215
51.531	44.3185	90.862	83.1627	77.5978	99.5195	80.1324	49.7797	71.0576	54.5113	93.0436
51.798	44.5648	90.9299	83.3832	77.9696	99.5271	80.2844	50.0223	71.3789	54.7215	93.1485
52.065	44.8111	90.9978	83.6076	78.3396	99.5359	80.4412	50.2725	71.6944	54.9317	93.2535
52.332	45.0351	91.0647	83.8369	78.7112	99.5432	80.5927	50.5311	72.0084	55.1343	93.3557
52.599	45.2867	91.1306	84.0493	79.0988	99.5509	80.7466	50.7736	72.3157	55.3379	93.4571
52.866	45.5362	91.196	84.2539	79.4993	99.5594	80.8961	51.0255	72.612	55.5305	93.5518
53.133	45.7602	91.261	84.4696	79.9244	99.5671	81.0473	51.2782	72.9169	55.7477	93.6537
53.4	46.0129	91.318	84.6682	80.3508	99.5747	81.1965	51.5216	73.2015	55.9448	93.7463
53.667	46.239	91.3832	84.863	80.7712	99.5809	81.3441	51.7692	73.4915	56.1495	93.8395
53.934	46.4768	91.4452	85.0535	81.1843	99.588	81.4934	52.0219	73.7869	56.3602	93.9256
54.201	46.7189	91.5043	85.239	81.5972	99.5945	81.6433	52.2586	74.0728	56.5552	94.0142
54.468	46.9599	91.5662	85.4311	81.9957	99.6002	81.7937	52.4995	74.3543	56.7634	94.097
54.735	47.1786	91.6341	85.6035	82.3462	99.6065	81.939	52.7555	74.6251	56.9554	94.1845
55.002	47.4111	91.6928	85.789	82.6561	99.6125	82.0895	52.9939	74.8874	57.1676	94.263
55.269	47.6394	91.7557	85.9658	82.9637	99.6187	82.2275	53.2533	75.1547	57.3662	94.3416
55.536	47.8581	91.8165	86.1404	83.2716	99.6243	82.3772	53.4883	75.4037	57.5592	94.4169
55.803	48.0969	91.8768	86.3248	83.5767	99.6303	82.5225	53.7157	75.6525	57.7543	94.4915
56.07	48.3019	91.9389	86.4895	83.8732	99.6357	82.6651	53.9592	75.898	57.969	94.5666
56.337	48.5312	92.0013	86.6581	84.1743	99.6423	82.8136	54.1958	76.1515	58.1605	94.6401
56.604	48.7382	92.0636	86.8381	84.4723	99.6484	82.9541	54.4308	76.3932	58.3611	94.7103
56.871	48.9569	92.1267	87.0072	84.7755	99.6528	83.0946	54.6692	76.6338	58.5521	94.7886
57.138	49.1639	92.1867	87.172	85.0675	99.6582	83.2343	54.9008	76.8696	58.7467	94.8616
57.405	49.3752	92.2493	87.3405	85.3777	99.664	83.3779	55.1299	77.0934	58.9422	94.9358
57.672	49.5833	92.3057	87.5069	85.6773	99.6686	83.5115	55.3582	77.315	59.1342	95.0089
57.939	49.7882	92.3684	87.6711	85.9881	99.6741	83.6541	55.5805	77.5249	59.3237	95.0822
58.206	49.9878	92.4262	87.8331	86.3079	99.6792	83.7921	55.8012	77.7355	59.5228	95.1529
58.473	50.1969	92.4885	87.9994	86.6571	99.6843	83.932	56.0261	77.9423	59.7178	95.2257
58.74	50.4061	92.5434	88.1697	87.0122	99.6889	84.0682	56.2434	78.1409	59.9013	95.2968
59.007	50.6014	92.6056	88.3344	87.3627	99.693	84.2112	56.4633	78.3325	60.0943	95.3668
59.274	50.801	92.6645	88.4898	87.6888	99.6969	84.3575	56.6772	78.5166	60.2838	95.4367
59.541	51.0176	92.727	88.6534	88.0159	99.7006	84.5152	56.892	78.6878	60.4758	95.5047
59.808	51.214	92.7798	88.8094	88.3326	99.7043	84.668	57.1118	78.8552	60.6597	95.575
60.075	51.4221	92.8406	88.961	88.6526	99.708	84.8225	57.3131	79.0185	60.8265	95.6413
60.342	51.6344	92.8957	89.112	88.9652	99.712	84.9757	57.5237	79.1925	61.0063	95.7105
60.609	51.834	92.9489	89.2658	89.2846	99.716	85.1386	57.7292	79.3561	61.1766	95.778
60.876	52.0485	93.0063	89.4065	89.5978	99.7199	85.3428	57.933	79.5279	61.3454	95.8412
61.143	52.2449	93.0591	89.5592	89.9153	99.7231	85.4994	58.131	79.6855	61.5137	95.9052
61.41	52.4466	93.1161	89.7113	90.2305	99.7276	85.6522	58.3205	79.8526	61.6698	95.97
61.677	52.6515	93.1706	89.8558	90.5372	99.731	85.7956	58.5167	80.0216	61.8462	96.0328
61.944	52.8532	93.2257	89.9943	90.8841	99.7349	85.9401	58.7138	80.1817	62.0114	96.0942
62.211	53.0592	93.2797	90.1371	91.272	99.7384	86.0856	58.8932	80.3444	62.17	96.1579
62.478	53.2652	93.335	90.2569	91.6035	99.7417	86.2245	59.0853	80.5039	62.3322	96.2182
62.745	53.4913	93.3925	90.3784	91.9138	99.7458	86.3654	59.2748	80.6678	62.4985	96.2792
63.012	53.6654	93.4455	90.4884	92.215	99.749	86.5063	59.4567	80.8349	62.6597	96.338
63.279	53.8884	93.4966	90.6028	92.505	99.7525	86.6537	59.6353	80.9922	62.8239	96.3969
63.546	54.0742	93.5561	90.7166	92.7824	99.756	86.7967	59.7987	81.1564	62.9841	96.454
63.813	54.295	93.6097	90.8212	93.0518	99.7597	86.9464	59.9781	81.3162	63.1468	96.5138
64.08	54.4808	93.6661	90.9274	93.3108	99.7635	87.0966	60.1836	81.472	63.312	96.5723
64.347	54.6857	93.721	91.0264	93.565	99.7667	87.2354	60.3757	81.634	63.4732	96.6323
64.614	54.8938	93.7753	91.1162	93.7987	99.77	87.3801	60.5803	81.7784	63.6324	96.6882
64.881	55.0923	93.8257	91.2021	94.0243	99.7738	87.5198	60.7698	81.935	63.7991	96.746
65.148	55.2919	93.8781	91.2787	94.2381	99.7771	87.6551	60.9619	82.08	63.9527	96.8019
65.415	55.5032	93.9343	91.3602	94.4552	99.7803	87.7905	61.1539	82.2231	64.1205	96.8567
65.682	55.689	93.982	91.4341	94.6632	99.7836	87.924	61.3367	82.3763	64.2786	96.9111
65.949	55.8992	94.0357	91.5025	94.8826	99.7871	88.057	61.5321	82.5157	64.4388	96.9622
66.216	56.0988	94.084	91.5726	95.0899	99.7909	88.1897	61.7098	82.6613	64.6051	97.0086
66.483	56.292	94.1387	91.6426	95.2965	99.7939	88.3144	61.8741	82.7994	64.7668	97.0567
66.75	56.4863	94.19	91.7132	95.4942	99.7975	88.4417	62.0215	82.9403	64.9249	97.1001
67.017	56.6965	94.242	91.7964	95.6734	99.8004	88.5607	62.1731	83.0765	65.0856	97.144
67.284	56.8887	94.2904	91.9042	95.842	99.804	88.6818	62.3323	83.2139	65.2468	97.1882
67.551	57.0798	94.3373	92.0126	96.0082	99.8065	88.8075	62.4788	83.3536	65.3994	97.2332
67.818	57.2857	94.3884	92.116	96.1651	99.8103	88.9343	62.6355	83.4828	65.5601	97.2768
68.085	57.4811	94.4334	92.2277	96.3273	99.8135	89.0529	62.7854	83.6199	65.7162	97.3213
68.352	57.6839	94.4866	92.3371	96.4804	99.8154	89.1631	62.9387	83.7476	65.8835	97.3677
68.619	57.8771	94.5295	92.44	96.6334	99.8187	89.2631	63.0777	83.8832	66.0411	97.4067
68.886	58.0756	94.5798	92.5478	96.7786	99.821	89.3652	63.2209	84.0118	66.1947	97.4472
69.153	58.2763	94.6223	92.6513	96.9192	99.8232	89.46	63.3616	84.1479	66.3534	97.491
69.42	58.4748	94.6658	92.7623	97.0525	99.8257	89.5473	63.4971	84.2658	66.508	97.535
69.687	58.6765	94.7093	92.8592	97.1914	99.8272	89.6256	63.6395	84.3935	66.6753	97.5985
69.954	58.8634	94.7504	92.9523	97.3088	99.8302	89.7034	63.7835	84.5165	66.8319	97.6723
70.221	59.0587	94.7926	93.0491	97.4305	99.8325	89.7748	63.9208	84.641	66.987	97.7453
70.488	59.2657	94.8318	93.1438	97.5278	99.8342	89.8464	64.0556	84.7664	67.1502	97.8177
70.755	59.4547	94.878	93.239	97.6304	99.8366	89.9164	64.1853	84.8878	67.3043	97.8958
71.022	59.6501	94.9167	93.337	97.7161	99.8387	89.9859	64.3217	85.0044	67.4757	97.9708
71.289	59.8592	94.9634	93.4432	97.7969	99.8408	90.0581	64.4506	85.1308	67.6232	98.0466
71.556	60.0471	95.0034	93.5581	97.8725	99.8433	90.1204	64.5904	85.2522	67.7834	98.1209
71.823	60.2435	95.049	93.6719	97.9422	99.8457	90.1874	64.7261	85.3666	67.938	98.196
72.09	60.4421	95.0936	93.7814	98.0071	99.8478	90.2477	64.8625	85.4877	68.0971	98.2685
72.357	60.6342	95.1319	93.8925	98.0715	99.8501	90.3093	64.9947	85.6027	68.2629	98.3441
72.624	60.8296	95.1769	94.0063	98.1277	99.852	90.3609	65.1379	85.7191	68.416	98.4151
72.891	61.0207	95.2173	94.1196	98.1859	99.8543	90.4108	65.2651	85.8303	68.5757	98.4861
73.158	61.216	95.2562	94.2318	98.2434	99.8562	90.4532	65.4058	85.9451	68.7303	98.535
73.425	61.3965	95.2972	94.3543	98.2978	99.8589	90.5003	65.5397	86.0583	68.8965	98.5592
73.692	61.5972	95.3374	94.4731	98.3498	99.8611	90.5409	65.6736	86.1683	69.0471	98.5806
73.959	61.7819	95.3717	94.6061	98.4072	99.8631	90.5814	65.8	86.2811	69.2118	98.6037
74.226	61.9582	95.4127	94.7342	98.4555	99.8655	90.6183	65.9347	86.3908	69.3634	98.6224
74.493	62.1439	95.4522	94.8518	98.5035	99.8676	90.6565	66.0754	86.4961	69.5378	98.6414
74.76	62.3361	95.4897	94.9788	98.5508	99.8698	90.6908	66.2034	86.6083	69.6823	98.6596
75.027	62.5028	95.5332	95.1162	98.5954	99.8719	90.7281	66.3382	86.7117	69.8515	98.6779
75.294	62.6918	95.5677	95.2464	98.6436	99.8743	90.7624	66.4712	86.8246	70.0067	98.6967
75.561	62.8818	95.6075	95.381	98.6864	99.8763	90.7972	66.6052	86.9302	70.1573	98.7135
75.828	63.0538	95.6453	95.5102	98.7274	99.8779	90.8319	66.7181	87.0402	70.324	98.7315
76.095	63.2428	95.6857	95.6372	98.7675	99.8799	90.8678	66.8478	87.1436	70.4776	98.7478
76.362	63.4307	95.7227	95.7636	98.8018	99.881	90.9027	66.9783	87.2524	70.6474	98.7647
76.629	63.6069	95.7618	95.884	98.8388	99.8836	90.9376	67.0945	87.3646	70.7944	98.7829
76.896	63.7842	95.8014	96.0006	98.8679	99.8848	90.9726	67.2099	87.4664	70.9546	98.7989
77.163	63.969	95.8401	96.1226	98.8983	99.8868	91.0081	67.327	87.577	71.1112	98.8158
77.43	64.142	95.8746	96.2359	98.927	99.8886	91.0411	67.4382	87.6804	71.2724	98.8325
77.697	64.3363	95.9116	96.3519	98.9557	99.89	91.0785	67.5637	87.7968	71.4356	98.8494
77.964	64.5168	95.9495	96.4805	98.9851	99.8917	91.1115	67.6816	87.9096	71.5842	98.8669
78.231	64.6962	95.9816	96.6151	99.0124	99.8932	91.1482	67.7987	88.0177	71.7499	98.8834
78.498	64.8735	96.0197	96.7574	99.0389	99.8949	91.1806	67.9166	88.1312	71.897	98.8994
78.765	65.0667	96.0557	96.9276	99.0633	99.8965	91.2177	68.0438	88.2374	72.0572	98.9165
79.032	65.2451	96.0887	97.1159	99.0911	99.8974	91.2509	68.1617	88.3446	72.2118	98.9322
79.299	65.4224	96.1236	97.2959	99.116	99.8992	91.287	68.2729	88.4505	72.3674	98.9489
79.566	65.6082	96.1547	97.4765	99.1413	99.9004	91.3177	68.3849	88.5511	72.5205	98.9635
79.833	65.7834	96.1913	97.6779	99.1668	99.9018	91.3524	68.502	88.6586	72.6716	98.9973
80.1	65.9628	96.221	97.8667	99.1923	99.9033	91.3885	68.625	88.7554	72.8338	99.0443
80.367	66.1518	96.2561	98.0747	99.2146	99.9046	91.4209	68.7471	88.8503	72.9808	99.0952
80.634	66.3375	96.2885	98.3834	99.2383	99.9062	91.4568	68.8633	88.9448	73.1395	99.1889
80.901	66.517	96.3236	98.6865	99.2573	99.9078	91.4906	68.9728	89.04	73.2906	99.2941
81.168	66.6953	96.3533	98.9744	99.2737	99.9091	91.5278	69.095	89.1362	73.4422	99.345
81.435	66.8896	96.3878	99.1052	99.2928	99.9104	91.5578	69.2196	89.2203	73.5973	99.3954
81.702	67.051	96.4223	99.2245	99.3066	99.9119	91.5938	69.3367	89.3102	73.7509	99.4438
81.969	67.2347	96.4509	99.3203	99.3224	99.9135	91.6257	69.4538	89.3953	73.9101	99.4932
82.236	67.4279	96.4862	99.41	99.3394	99.9148	91.6631	69.5616	89.4877	74.0435	99.542
82.503	67.5956	96.518	99.5003	99.3531	99.9162	91.6973	69.6896	89.5866	74.2011	99.5909
82.77	67.774	96.5516	99.5638	99.3703	99.9176	91.7305	69.8059	89.685	74.3537	99.6402
83.037	67.9651	96.5817	99.5967	99.3844	99.9191	91.7627	69.9246	89.8004	74.5099	99.6884
83.304	68.1381	96.6147	99.6218	99.3988	99.9208	91.7979	70.0366	89.9189	74.6529	99.7368
83.571	68.3133	96.6463	99.6443	99.4142	99.9217	91.8328	70.1571	90.0358	74.7989	99.7858
83.838	68.5044	96.6791	99.6667	99.429	99.9233	91.8671	70.2784	90.155	74.957	99.8331
84.105	68.6743	96.7115	99.6903	99.4445	99.9248	91.8996	70.3954	90.2729	75.1021	99.8774
84.372	68.8643	96.743	99.7127	99.4582	99.9264	91.9353	70.5125	90.3889	75.2405	99.9128
84.639	69.048	96.7733	99.7297	99.4721	99.9273	91.9679	70.6279	90.5021	75.3946	99.9219
84.906	69.2168	96.8024	99.7411	99.4855	99.9294	92.0021	70.7484	90.6051	75.5462	99.9238
85.173	69.4005	96.831	99.7499	99.4985	99.9305	92.0368	70.8688	90.7161	75.6963	99.9256
85.44	69.5799	96.8591	99.7543	99.5117	99.9318	92.0689	70.9867	90.8249	75.8322	99.927
85.707	69.7668	96.8882	99.7581	99.5242	99.9332	92.1015	71.1021	90.9361	75.9894	99.9285
85.974	69.9334	96.9168	99.7619	99.5353	99.9348	92.136	71.2167	91.043	76.1324	99.9295
86.241	70.1128	96.9447	99.7658	99.5469	99.9362	92.1727	71.3371	91.1663	76.2814	99.9313
86.508	70.2891	96.9733	99.7696	99.5577	99.9376	92.2042	71.4584	91.2873	76.4219	99.932
86.775	70.4696	96.9996	99.7729	99.5671	99.9388	92.2404	71.5755	91.4153	76.5705	99.9336
87.042	70.649	97.0266	99.7756	99.5755	99.9403	92.2704	71.6934	91.5338	76.717	99.9347
87.309	70.8327	97.0484	99.7784	99.5825	99.942	92.3061	71.8181	91.6498	76.8575	99.9359
87.576	71.0004	97.0758	99.7816	99.5879	99.9434	92.3372	71.9309	91.7586	77.0131	99.9374
87.843	71.1862	97.0985	99.7833	99.593	99.9444	92.3719	72.0446	91.8651	77.1566	99.9379
88.11	71.3678	97.1208	99.7866	99.5982	99.9463	92.4038	72.1617	91.9669	77.3158	99.9395
88.377	71.5451	97.1456	99.7882	99.6034	99.9476	92.4397	72.2788	92.0609	77.4583	99.9406
88.644	71.7255	97.1685	99.7915	99.6085	99.949	92.474	72.3992	92.1539	77.6093	99.9416
88.911	71.905	97.1921	99.7931	99.6136	99.9503	92.5059	72.5205	92.2463	77.7619	99.9423
89.178	72.0801	97.2167	99.7964	99.6182	99.9518	92.5397	72.6393	92.3411	77.9135	99.9431
89.445	72.2532	97.2405	99.7986	99.6226	99.9532	92.5742	72.7564	92.436	78.0929	99.9432
89.712	72.4432	97.2638	99.8019	99.6271	99.9546	92.6091	72.8718	92.5104	78.2536	99.9434
89.979	72.6089	97.288	99.8041	99.6303	99.9561	92.6416	72.988	92.5839	78.4198	99.9436
90.246	72.8042	97.3095	99.8068	99.6358	99.9575	92.6761	73.1093	92.6642	78.5931	99.9438
90.513	72.973	97.3341	99.8096	99.6394	99.9588	92.7087	73.2264	92.7349	78.7503	99.944
90.78	73.1492	97.3566	99.8117	99.6435	99.9603	92.745	73.3485	92.8108	78.916	99.9441
91.047	73.334	97.3797	99.8145	99.6471	99.9615	92.7801	73.4656	92.8827	79.0702	99.9443
91.314	73.5081	97.4016	99.8167	99.6513	99.9633	92.8139	73.5734	92.9577	79.2364	99.9447
91.581	73.6896	97.4247	99.82	99.6549	99.9646	92.8465	73.6972	93.0299	79.3935	99.9448
91.848	73.8627	97.4436	99.8221	99.6591	99.9662	92.8828	73.8143	93.1015	79.5477	99.945
92.115	74.0474	97.4655	99.8249	99.6627	99.9673	92.9147	73.9373	93.1737	79.7063	99.9452
92.382	74.2343	97.4865	99.8276	99.667	99.9689	92.9492	74.051	93.2443	79.8615	99.9454
92.649	74.4041	97.5074	99.8303	99.6706	99.9702	92.9813	74.1706	93.3155	80.014	99.9455
92.916	74.5857	97.5276	99.8325	99.6742	99.9717	93.016	74.2893	93.3852	80.1626	99.9457
93.183	74.7715	97.5486	99.8342	99.6786	99.9723	93.0486	74.4115	93.4561	80.3177	99.9461
93.45	74.9467	97.5677	99.8364	99.6822	99.9731	93.0822	74.5218	93.5248	80.4678	99.9461
93.717	75.125	97.5875	99.8391	99.6858	99.9737	93.1149	74.6431	93.5951	80.6138	99.9464
93.984	75.3087	97.6075	99.8413	99.6898	99.9741	93.1471	74.7559	93.6651	80.7588	99.9464
94.251	75.4945	97.6262	99.8446	99.6934	99.9742	93.1792	74.8705	93.7332	80.8963	99.9468
94.518	75.6739	97.646	99.8462	99.6977	99.9745	93.2116	74.9918	93.8029	81.0353	99.9468
94.785	75.8438	97.6666	99.85	99.701	99.9746	93.2434	75.108	93.8678	81.1798	99.9471
95.052	76.0232	97.6847	99.8511	99.7051	99.9748	93.2745	75.2209	93.928	81.3046	99.9473
95.319	76.2122	97.7061	99.855	99.7091	99.975	93.3056	75.3413	93.9967	81.4572	99.9475
95.586	76.381	97.7238	99.8566	99.7127	99.9752	93.3356	75.4525	94.0538	81.5901	99.9479
95.853	76.554	97.7427	99.8594	99.7168	99.9753	93.3665	75.5662	94.12	81.7346	99.9479
96.12	76.743	97.7617	99.861	99.7203	99.9755	93.3987	75.6749	94.1811	81.874	99.9482
96.387	76.9129	97.7806	99.8637	99.7241	99.9758	93.429	75.7869	94.2407	82.0175	99.9482
96.654	77.0806	97.7985	99.8659	99.727	99.9759	93.4599	75.8964	94.3019	82.1666	99.9486
96.921	77.2569	97.8184	99.8681	99.7308	99.976	93.4882	76.0059	94.3649	82.3041	99.9486
97.188	77.4246	97.8363	99.8708	99.7345	99.9763	93.5208	76.1162	94.4236	82.4561	99.9489
97.455	77.5998	97.8542	99.8725	99.7382	99.9765	93.55	76.2139	94.48	82.5835	99.9491
97.722	77.7686	97.8721	99.8752	99.7419	99.9766	93.5833	76.3217	94.5424	82.726	99.9493
97.989	77.9459	97.8919	99.8774	99.7457	99.9769	93.611	76.4304	94.5995	82.8846	99.9495
98.256	78.1221	97.9083	99.8796	99.7494	99.977	93.6417	76.5458	94.6543	83.0933	99.9496
98.523	78.292	97.9243	99.8818	99.7531	99.9772	93.6726	76.6502	94.7195	83.3288	99.95
98.79	78.4693	97.9421	99.8845	99.7567	99.9774	93.7033	76.7589	94.7754	83.5799	99.95
99.057	78.6423	97.957	99.8862	99.7602	99.9776	93.7315	76.8701	94.8365	83.8265	99.9504
99.324	78.8228	97.972	99.8889	99.7638	99.9777	93.7615	76.9703	94.8967	84.067	99.9505
99.591	78.9959	97.9876	99.8916	99.7678	99.978	93.7916	77.0857	94.9462	84.3202	99.9507
99.858	79.1657	98.0029	99.8933	99.771	99.9781	93.8188	77.1893	95.0045	84.5567	99.9509
100.125	79.3558	98.0176	99.896	99.775	99.9783	93.8497	77.3038	95.0546	84.8048	99.9511
100.392	79.5384	98.0347	99.8977	99.7786	99.9786	93.8791	77.4024	95.1092	85.0316	99.9512
100.659	79.7348	98.0469	99.9004	99.782	99.9787	93.9094	77.5161	95.159	85.2752	99.9514
100.926	79.9163	98.0652	99.9026	99.7856	99.9788	93.939	77.618	95.2135	85.5021	99.9516
101.193	80.1191	98.0795	99.9048	99.79	99.9791	93.9689	77.7284	95.2646	85.731	99.952
101.46	80.307	98.094	99.907	99.793	99.9793	93.995	77.8387	95.3185	85.9563	99.952
101.727	80.4992	98.1091	99.9091	99.797	99.9794	94.0267	77.9474	95.3655	86.1943	99.9523
101.994	80.6935	98.1226	99.9124	99.8004	99.9797	94.0549	78.0627	95.4131	86.5273	99.9525
102.261	80.8729	98.1352	99.9135	99.8044	99.9798	94.0839	78.1621	95.4607	86.8871	99.9527
102.528	81.0661	98.148	99.9163	99.8079	99.98	94.114	78.2742	95.5098	87.1246	99.9528
102.795	81.2604	98.1619	99.9168	99.8111	99.9802	94.1442	78.3803	95.5518	87.2974	99.953
103.062	81.4728	98.1741	99.9201	99.8145	99.9804	94.1728	78.4864	95.5918	87.4429	99.9534
103.329	81.684	98.1851	99.9212	99.8191	99.9805	94.2025	78.5892	95.629	87.5753	99.9534
103.596	81.8857	98.196	99.9245	99.8218	99.9808	94.2326	78.702	95.6668	87.7744	99.9537
103.863	82.1108	98.2097	99.9261	99.8261	99.9809	94.2605	78.8132	95.704	88.1806	99.9537
104.13	82.3062	98.2223	99.9289	99.8294	99.9811	94.2889	78.9202	95.7384	88.787	99.9541
104.397	82.5291	98.233	99.9316	99.8335	99.9814	94.3188	79.0322	95.7775	88.8966	99.9541
104.664	82.7404	98.2446	99.9332	99.8369	99.9815	94.3497	79.1383	95.808	89.0022	99.9544
104.931	82.9548	98.2553	99.936	99.8409	99.9816	94.3766	79.2462	95.8478	89.1089	99.9544
105.198	83.1502	98.2654	99.9376	99.844	99.9819	94.409	79.3489	95.8828	89.2125	99.9548
105.465	83.3625	98.2772	99.9403	99.8483	99.9821	94.4357	79.4584	95.9177	89.3186	99.9552
105.732	83.5759	98.289	99.942	99.8517	99.9822	94.4647	79.5645	95.9559	89.4206	99.9552
105.999	83.7808	98.3005	99.9447	99.8548	99.9825	94.4923	79.6724	95.9899	89.5283	99.9555
106.266	84.0038	98.3106	99.9464	99.8593	99.9826	94.5203	79.781	96.0262	89.6329	99.9555
106.533	84.1991	98.3214	99.9491	99.8622	99.9828	94.5478	79.8922	96.0628	89.7354	99.9559
106.8	84.4136	98.3333	99.9518	99.8657	99.983	94.5764	79.9891	96.099	89.839	99.9559
107.067	84.6185	98.3434	99.9529	99.8705	99.9832	94.605	80.0943	96.1327	89.9451	99.9562
107.334	84.8266	98.3542	99.9551	99.8732	99.9833	94.6324	80.2005	96.1649	90.0512	99.9564
107.601	85.0262	98.3649	99.9562	99.877	99.9836	94.661	80.3091	96.1996	90.1528	99.9566
107.868	85.2428	98.3748	99.9584	99.8806	99.9838	94.6888	80.4119	96.2301	90.2619	99.9568
108.135	85.4519	98.3849	99.9595	99.8841	99.9839	94.7151	80.5239	96.2623	90.362	99.9569
108.402	85.6462	98.3939	99.9617	99.8877	99.9842	94.7434	80.6309	96.297	90.4701	99.9571
108.669	85.8659	98.4042	99.9633	99.8915	99.9843	94.7706	80.737	96.3257	90.5606	99.9573
108.936	86.0687	98.4143	99.965	99.8947	99.9844	94.7984	80.8448	96.3569	90.6364	99.9577
109.203	86.28	98.4244	99.9666	99.8991	99.9847	94.827	80.9425	96.3856	90.7066	99.9578
109.47	86.4796	98.436	99.9677	99.9023	99.9849	94.8543	81.0579	96.4187	90.7672	99.958
109.737	86.6898	98.4473	99.9694	99.9063	99.985	94.8821	81.1556	96.4467	90.8269	99.9582
110.004	86.8915	98.4587	99.9704	99.9104	99.9853	94.9086	81.2668	96.4726	90.8875	99.9584
110.271	87.0911	98.4703	99.9721	99.9131	99.9854	94.936	81.3704	96.5044	90.9507	99.9585
110.538	87.3056	98.4802	99.9732	99.9167	99.9856	94.9637	81.4807	96.5328	91.0078	99.9587
110.805	87.5031	98.4924	99.9748	99.9216	99.9858	94.9927	81.5936	96.5592	91.0669	99.9589
111.072	87.7143	98.5029	99.9759	99.9236	99.986	95.0191	81.6854	96.587	91.1139	99.9592
111.339	87.9235	98.514	99.9776	99.9285	99.9861	95.0474	81.7848	96.6188	91.1669	99.9592
111.606	88.139	98.5243	99.9787	99.9308	99.9864	95.0746	81.8884	96.6469	91.2134	99.9596
111.873	88.3311	98.535	99.9803	99.9352	99.9865	95.1042	81.9945	96.6743	91.2614	99.9596
112.14	88.5424	98.5466	99.9814	99.9388	99.9867	95.1312	82.0973	96.7036	91.3124	99.96
112.407	88.7484	98.5578	99.9814	99.9426	99.987	95.1579	82.2026	96.7285	91.3594	99.9601
112.674	88.9406	98.5691	99.9819	99.9458	99.9871	95.1859	82.3079	96.7575	91.4069	99.9603
112.941	89.1508	98.5801	99.9819	99.9503	99.9873	95.2136	82.3954	96.7859	91.4539	99.9607
113.208	89.3514	98.5908	99.9825	99.9531	99.9875	95.241	82.5075	96.8158	91.5065	99.9607
113.475	89.5531	98.6019	99.9825	99.9567	99.9877	95.2681	82.6077	96.8452	91.5494	99.961
113.742	89.7549	98.612	99.983	99.961	99.9878	95.2972	82.7138	96.872	91.5995	99.961
114.009	89.9449	98.624	99.983	99.9641	99.9879	95.3256	82.8132	96.8978	91.6505	99.9614
114.276	90.1487	98.6337	99.9836	99.9677	99.9882	95.3516	82.9244	96.9287	91.697	99.9614
114.543	90.3377	98.6453	99.9836	99.9716	99.9884	95.3794	83.0137	96.9568	91.7495	99.9617
114.81	90.5405	98.6551	99.9841	99.974	99.9885	95.4076	83.1232	96.9829	91.794	99.9617
115.077	90.7412	98.6671	99.9847	99.9753	99.9888	95.4343	83.2209	97.0119	91.845	99.9621
115.344	90.9238	98.6781	99.9847	99.9772	99.9889	95.4621	83.3253	97.04	91.89	99.9625
115.611	91.1212	98.6884	99.9852	99.9778	99.9891	95.4919	83.4289	97.0655	91.9385	99.9625
115.878	91.3123	98.7006	99.9852	99.9796	99.9894	95.5189	83.5334	97.0958	91.9865	99.9628
116.145	91.5055	98.7283	99.9858	99.9803	99.9895	95.546	83.6387	97.1241	92.035	99.9628
116.412	91.702	98.758	99.9858	99.9816	99.9896	95.5744	83.7364	97.1509	92.0861	99.9632
116.679	91.892	98.7868	99.9863	99.9827	99.9899	95.6007	83.8324	97.1793	92.1315	99.9632
116.946	92.0863	98.8158	99.9863	99.9838	99.99	95.6289	83.9377	97.2086	92.1805	99.9635
117.213	92.2785	98.844	99.9869	99.9847	99.9902	95.6569	84.0438	97.2364	92.227	99.9637
117.48	92.4643	98.8554	99.9869	99.9861	99.9905	95.6851	84.1457	97.2641	92.2771	99.9639
117.747	92.6405	98.8651	99.9874	99.9868	99.9906	95.711	84.2527	97.2915	92.324	99.9641
118.014	92.8199	98.8754	99.988	99.9883	99.9908	95.7408	84.358	97.3205	92.37	99.9642
118.281	92.9951	98.8848	99.988	99.9893	99.991	95.7655	84.4439	97.3489	92.4251	99.9644
118.548	93.1681	98.8945	99.9885	99.9903	99.9912	95.7953	84.5534	97.3766	92.4701	99.9646
118.815	93.3412	98.9044	99.9885	99.9913	99.9913	95.8225	84.6578	97.4028	92.5201	99.9649
119.082	93.5153	98.9141	99.9891	99.9921	99.9916	95.8502	84.7639	97.4324	92.5651	99.9651
119.349	93.6799	98.9223	99.9891	99.9931	99.9917	95.8763	84.8642	97.4608	92.6176	99.9653
119.616	93.8497	98.9317	99.9896	99.9939	99.9919	95.9045	84.9669	97.4854	92.6626	99.9655
119.883	94.0153	98.9416	99.9896	99.9946	99.9921	95.9289	85.0655	97.5172	92.7121	99.9656
120.15	94.1757	98.95	99.9901	99.9951	99.9923	95.9573	85.1624	97.5437	92.7631	99.9658
120.417	94.3338	98.9584	99.9907	99.996	99.9924	95.9836	85.2685	97.5721	92.8056	99.966
120.684	94.4952	98.9681	99.9907	99.9966	99.9927	96.0126	85.3729	97.6005	92.8612	99.9662
120.951	94.6449	98.9765	99.9912	99.9973	99.9929	96.0381	85.4799	97.6285	92.9021	99.9665
121.218	94.7883	98.9862	99.9912	99.998	99.993	96.0636	85.5843	97.6572	92.9552	99.9665
121.485	94.9231	98.9957	99.9918	99.9986	99.9933	96.0926	85.6871	97.6827	93.0042	99.9669
121.752	95.0484	99.0045	99.9918	99.9991	99.9934	96.1185	85.7882	97.7092	93.0502	99.9669
122.019	95.1662	99.0131	99.9923	99.9996	99.9935	96.1463	85.8816	97.7363	93.0967	99.9673
122.286	95.2915	99.0217	99.9923	99.9998	99.9938	96.1705	85.9895	97.7638	93.1431	99.9674
122.553	95.4104	99.0308	99.9929	100	99.994	96.1976	86.0922	97.7905	93.1972	99.9676
122.82	95.5187	99.04	99.9929	100	99.9941	96.2239	86.1933	97.8158	93.2447	99.968
123.087	95.645	99.0493	99.9934	100	99.9944	96.2519	86.3003	97.8438	93.2902	99.968
123.354	95.7501	99.0569	99.994	100	99.9945	96.2761	86.3963	97.87	93.3412	99.9683
123.621	95.8605	99.0668	99.994	100	99.9947	96.3037	86.4999	97.8961	93.3837	99.9683
123.888	95.9858	99.0762	99.9945	100	99.995	96.3292	86.6026	97.9248	93.4382	99.9687
124.155	96.0899	99.0842	99.9945	100	99.9951	96.3538	86.7079	97.9497	93.4827	99.9687
124.422	96.1981	99.092	99.9951	100	99.9952	96.3784	86.8082	97.9743	93.5362	99.969
124.689	96.3171	99.0996	99.9951	100	99.9955	96.4037	86.9134	98.0014	93.5812	99.969
124.956	96.419	99.108	99.9956	100	99.9956	96.4281	87.0137	98.0232	93.6338	99.9694
125.223	96.523	99.1154	99.9956	100	99.9958	96.4546	87.1139	98.0519	93.6767	99.9696
125.49	96.608	99.1238	99.9962	100	99.9961	96.4803	87.215	98.0708	93.7273	99.9698
125.757	96.6886	99.1318	99.9962	100	99.9962	96.5052	87.3203	98.0922	93.7748	99.9701
126.024	96.7608	99.1389	99.9967	100	99.9964	96.5298	87.4239	98.1114	93.8238	99.9701
126.291	96.8362	99.1461	99.9973	100	99.9966	96.5565	87.525	98.1323	93.8662	99.9705
126.558	96.9095	99.1545	99.9973	100	99.9968	96.5791	87.6302	98.1515	93.9142	99.9705
126.825	96.988	99.1627	99.9978	100	99.9969	96.6062	87.7338	98.1694	93.9683	99.9708
127.092	97.0592	99.1705	99.9978	100	99.9972	96.6302	87.8341	98.1921	94.0042	99.971
127.359	97.1271	99.1778	99.9984	100	99.9973	96.6576	87.9326	98.2088	94.0582	99.9712
127.626	97.2025	99.1858	99.9984	100	99.9975	96.6805	88.0286	98.2309	94.0951	99.9714
127.893	97.2726	99.194	99.9989	100	99.9978	96.7083	88.1398	98.2486	94.1487	99.9715
128.16	97.3479	99.2014	99.9989	100	99.9979	96.7313	88.2493	98.2694	94.184	99.9717
128.427	97.4233	99.209	99.9994	100	99.998	96.757	88.3453	98.2896	94.2341	99.9719
128.694	97.4881	99.2172	100	100	99.9983	96.7812	88.4447	98.3085	94.2796	99.9721
128.961	97.5613	99.2245	100	100	99.9985	96.8062	88.5509	98.3286	94.3245	99.9724
129.228	97.6272	99.2319	100	100	99.9986	96.8305	88.6486	98.3476	94.373	99.9726
129.495	97.6845	99.2401	100	100	99.9989	96.8561	88.7555	98.3677	94.4084	99.9728
129.762	97.7461	99.2485	100	100	99.999	96.8825	88.8566	98.3863	94.4589	99.9729
130.029	97.8055	99.2554	100	100	99.9992	96.905	88.956	98.4059	94.4978	99.9731
130.296	97.8565	99.263	100	100	99.9994	96.9315	89.0621	98.4257	94.5474	99.9733
130.563	97.9117	99.271	100	100	99.9996	96.9551	89.1674	98.4453	94.5878	99.9735
130.83	97.9616	99.2792	100	100	99.9997	96.9797	89.266	98.4664	94.6333	99.9738
131.097	98.0083	99.2868	100	100	100	97.0037	89.3704	98.4825	94.6777	99.9738
131.364	98.0593	99.2943	100	100	100	97.028	89.4656	98.502	94.7181	99.9742
131.631	98.1102	99.3023	100	100	100	97.0509	89.5759	98.5209	94.7656	99.9742
131.898	98.1612	99.3091	100	100	100	97.0751	89.6795	98.5395	94.8071	99.9746
132.165	98.2068	99.3154	100	100	100	97.0969	89.7797	98.5584	94.8536	99.9746
132.432	98.2567	99.3221	100	100	100	97.1205	89.8791	98.5799	94.8935	99.9749
132.699	98.2992	99.3269	100	100	100	97.143	89.981	98.5991	94.9395	99.9753
132.966	98.348	99.3326	100	100	100	97.1664	90.0872	98.6174	94.9844	99.9753
133.233	98.3852	99.3377	100	100	100	97.19	90.1832	98.636	95.0269	99.9756
133.5	98.434	99.3421	100	100	100	97.2109	90.2885	98.6559	95.0713	99.9756
133.767	98.4723	99.3471	100	100	100	97.2343	90.3887	98.6748	95.1128	99.976
134.034	98.5126	99.3511	100	100	100	97.258	90.4923	98.6946	95.1577	99.976
134.301	98.5487	99.356	100	100	100	97.2823	90.5984	98.7139	95.2002	99.9763
134.568	98.589	99.3598	100	100	100	97.3032	90.7037	98.7334	95.2477	99.9765
134.835	98.6251	99.365	100	100	100	97.3263	90.8065	98.7511	95.2937	99.9767
135.102	98.6687	99.3692	100	100	100	97.3478	90.9042	98.7709	95.3376	99.9769
135.369	98.7048	99.3739	100	100	100	97.3729	91.0061	98.7886	95.3801	99.977
135.636	98.7419	99.3783	100	100	100	97.3942	91.1089	98.8081	95.4225	99.9772
135.903	98.7769	99.3827	100	100	100	97.4165	91.2125	98.8242	95.4655	99.9774
136.17	98.8162	99.3871	100	100	100	97.4391	91.3085	98.8434	95.5089	99.9778
136.437	98.8534	99.3913	100	100	100	97.4618	91.4214	98.862	95.5549	99.9778
136.704	98.8916	99.3961	100	100	100	97.4831	91.5207	98.8806	95.5948	99.9781
136.971	98.9277	99.401	100	100	100	97.505	91.6193	98.8986	95.6428	99.9783
137.238	98.9638	99.4052	100	100	100	97.527	91.7246	98.9153	95.6863	99.9785
137.505	98.9999	99.4096	100	100	100	97.551	91.8265	98.9345	95.7292	99.9787
137.772	99.0381	99.4144	100	100	100	97.5727	91.9309	98.95	95.7747	99.9788
138.039	99.0753	99.4182	100	100	100	97.5929	92.0269	98.9682	95.8172	99.979
138.306	99.1114	99.4233	100	100	100	97.6153	92.1373	98.9846	95.8596	99.9792
138.573	99.1475	99.4277	100	100	100	97.6387	92.2367	99.0007	95.9026	99.9794
138.84	99.1836	99.4321	100	100	100	97.661	92.3445	99.0187	95.948	99.9797
139.107	99.2154	99.4359	100	100	100	97.6825	92.4346	99.0373	95.992	99.9797
139.374	99.2441	99.4409	100	100	100	97.7046	92.5416	99.0537	96.0304	99.9801
139.641	99.2738	99.4454	100	100	100	97.7253	92.6494	99.0685	96.0734	99.9802
139.908	99.3025	99.4498	100	100	100	97.7472	92.7488	99.0814	96.1102	99.9804
140.175	99.3333	99.4538	100	100	100	97.7691	92.8566	99.0965	96.1567	99.9806
140.442	99.3588	99.4582	100	100	100	97.7896	92.9543	99.1095	96.1936	99.9808
140.709	99.3821	99.4626	100	100	100	97.8126	93.0579	99.1246	96.2391	99.9811
140.976	99.4012	99.467	100	100	100	97.8332	93.1573	99.1363	96.278	99.9811
141.243	99.4224	99.4714	100	100	100	97.855	93.2609	99.1523	96.3174	99.9815
141.51	99.4458	99.4761	100	100	100	97.8763	93.3628	99.1653	96.3538	99.9815
141.777	99.4649	99.4798	100	100	100	97.8969	93.4664	99.1773	96.3927	99.9818
142.044	99.484	99.4843	100	100	100	97.918	93.565	99.1905	96.4281	99.9818
142.311	99.5031	99.4887	100	100	100	97.9397	93.6711	99.2018	96.4634	99.9822
142.578	99.5244	99.4933	100	100	100	97.9587	93.7806	99.216	96.4988	99.9826
142.845	99.5456	99.4979	100	100	100	97.9806	93.8741	99.2264	96.5322	99.9826
143.112	99.5636	99.5017	100	100	100	97.9994	93.9785	99.2406	96.5655	99.9829
143.379	99.5828	99.507	100	100	100	98.0191	94.072	99.2507	96.5988	99.9829
143.646	99.6008	99.5106	100	100	100	98.0389	94.1857	99.262	96.6266	99.9833
143.913	99.6199	99.515	100	100	100	98.0583	94.2826	99.2743	96.6549	99.9833
144.18	99.6359	99.5192	100	100	100	98.079	94.3896	99.2857	96.6847	99.9836
144.447	99.6539	99.5244	100	100	100	98.098	94.4915	99.2967	96.7141	99.9838
144.714	99.6656	99.528	100	100	100	98.1157	94.5883	99.3087	96.7393	99.984
144.981	99.6815	99.5327	100	100	100	98.1354	94.697	99.3204	96.7717	99.9842
145.248	99.6932	99.5373	100	100	100	98.1541	94.7989	99.3314	96.8025	99.9843
145.515	99.708	99.5415	100	100	100	98.1736	94.8991	99.3415	96.8273	99.9845
145.782	99.7186	99.5455	100	100	100	98.1903	94.9968	99.3519	96.8591	99.9847
146.049	99.7303	99.5497	100	100	100	98.208	95.108	99.3617	96.8803	99.9851
146.316	99.7356	99.5541	100	100	100	98.2268	95.2091	99.3714	96.9126	99.9851
146.583	99.7463	99.5589	100	100	100	98.246	95.3085	99.3818	96.9339	99.9854
146.85	99.7516	99.5629	100	100	100	98.264	95.4104	99.3916	96.9647	99.9856
147.117	99.7601	99.5678	100	100	100	98.2827	95.5098	99.4014	96.9869	99.9858
147.384	99.7643	99.572	100	100	100	98.2999	95.6218	99.4112	97.0152	99.986
147.651	99.7707	99.5762	100	100	100	98.3153	95.7237	99.4203	97.041	99.9861
147.918	99.7728	99.5806	100	100	100	98.3335	95.8231	99.4304	97.0683	99.9863
148.185	99.7781	99.585	100	100	100	98.3508	95.9183	99.4398	97.094	99.9865
148.452	99.7802	99.5897	100	100	100	98.3677	96.0244	99.4477	97.1183	99.9867
148.719	99.7856	99.5936	100	100	100	98.3821	96.1137	99.4581	97.1481	99.987
148.986	99.7877	99.5981	100	100	100	98.398	96.224	99.4657	97.1709	99.987
149.253	99.793	99.601	100	100	100	98.4147	96.3133	99.4742	97.2012	99.9874
149.52	99.7962	99.6048	100	100	100	98.431	96.4136	99.483	97.2234	99.9875
149.787	99.8004	99.6079	100	100	100	98.4467	96.5113	99.4915	97.2502	99.9877
150.054	99.8036	99.6117	100	100	100	98.4598	96.6123	99.5004	97.2724	99.9879
150.321	99.8046	99.6149	100	100	100	98.4773	96.7075	99.506	97.2972	99.9881
150.588	99.8057	99.6183	100	100	100	98.4922	96.7993	99.5161	97.3189	99.9884
150.855	99.8068	99.622	100	100	100	98.5082	96.9004	99.5224	97.3431	99.9884
151.122	99.8078	99.6256	100	100	100	98.5218	96.9981	99.53	97.3649	99.9888
151.389	99.8089	99.6283	100	100	100	98.5379	97.0933	99.5369	97.3912	99.9888
151.656	99.81	99.6325	100	100	100	98.5533	97.1817	99.5429	97.4129	99.9891
151.923	99.811	99.6359	100	100	100	98.5692	97.2735	99.5499	97.4361	99.9891
152.19	99.8121	99.6393	100	100	100	98.583	97.3637	99.5562	97.4584	99.9895
152.457	99.8131	99.6429	100	100	100	98.6003	97.4605	99.5628	97.4816	99.9897
152.724	99.8142	99.6462	100	100	100	98.6149	97.5464	99.5675	97.5028	99.9899
152.991	99.8153	99.65	100	100	100	98.6312	97.6273	99.5741	97.5246	99.9902
153.258	99.8163	99.653	100	100	100	98.6458	97.7132	99.5792	97.5483	99.9902
153.525	99.8174	99.6569	100	100	100	98.6594	97.7974	99.5848	97.57	99.9906
153.792	99.8185	99.6599	100	100	100	98.6763	97.8833	99.5915	97.5948	99.9906
154.059	99.8195	99.6637	100	100	100	98.6918	97.9558	99.5965	97.6135	99.9909
154.326	99.8206	99.6668	100	100	100	98.7072	98.0333	99.6025	97.6382	99.9911
154.593	99.8216	99.6708	100	100	100	98.7216	98.1116	99.6082	97.6574	99.9913
154.86	99.8238	99.6744	100	100	100	98.7381	98.1925	99.6145	97.6827	99.9915
155.127	99.8238	99.6774	100	100	100	98.7527	98.2683	99.6201	97.7024	99.9916
155.394	99.8259	99.6809	100	100	100	98.7686	98.3281	99.6249	97.7241	99.9918
155.661	99.8259	99.6845	100	100	100	98.7834	98.3938	99.6318	97.7464	99.992
155.928	99.828	99.6877	100	100	100	98.7978	98.4561	99.6375	97.7651	99.9922
156.195	99.828	99.6912	100	100	100	98.8149	98.5209	99.6432	97.7883	99.9924
156.462	99.8301	99.6946	100	100	100	98.8296	98.5833	99.6495	97.807	99.9927
156.729	99.8301	99.6988	100	100	100	98.8452	98.6481	99.6536	97.8287	99.9929
156.996	99.8323	99.7018	100	100	100	98.8584	98.7062	99.6608	97.8484	99.9931
157.263	99.8323	99.7053	100	100	100	98.8753	98.761	99.6652	97.8676	99.9932
157.53	99.8344	99.7087	100	100	100	98.8891	98.8132	99.6712	97.8899	99.9934
157.797	99.8344	99.7123	100	100	100	98.9066	98.868	99.6772	97.9076	99.9936
158.064	99.8365	99.7158	100	100	100	98.9191	98.9168	99.6819	97.9303	99.9938
158.331	99.8365	99.719	100	100	100	98.9364	98.9615	99.6882	97.949	99.9939
158.598	99.8386	99.7228	100	100	100	98.9519	99.0095	99.692	97.9707	99.9943
158.865	99.8386	99.7259	100	100	100	98.9669	99.0541	99.6971	97.9869	99.9943
159.132	99.8407	99.7297	100	100	100	98.9822	99.0971	99.7015	98.0071	99.9947
159.399	99.8418	99.7327	100	100	100	98.9978	99.1383	99.7056	98.0248	99.9947
159.666	99.8429	99.7367	100	100	100	99.0131	99.1754	99.7112	98.0405	99.995
159.933	99.8439	99.74	100	100	100	99.0292	99.2142	99.7144	98.0597	99.9952
160.2	99.845	99.7434	100	100	100	99.0442	99.252	99.7191	98.0763	99.9954
160.467	99.8461	99.7465	100	100	100	99.0588	99.2916	99.7232	98.093	99.9957
160.734	99.8471	99.7506	100	100	100	99.074	99.3253	99.7273	98.1077	99.9957
161.001	99.8482	99.7537	100	100	100	99.0899	99.3632	99.7317	98.1289	99.9961
161.268	99.8492	99.7571	100	100	100	99.1041	99.4011	99.7352	98.139	99.9961
161.535	99.8503	99.7604	100	100	100	99.1198	99.4365	99.7396	98.1607	99.9964
161.802	99.8514	99.7644	100	100	100	99.1348	99.4719	99.7434	98.1728	99.9964
162.069	99.8524	99.7678	100	100	100	99.1507	99.5031	99.7478	98.1915	99.9968
162.336	99.8535	99.7712	100	100	100	99.1655	99.5258	99.7513	98.2113	99.997
162.603	99.8546	99.7747	100	100	100	99.1814	99.5561	99.7551	98.2254	99.9972
162.87	99.8556	99.7783	100	100	100	99.1968	99.5687	99.7585	98.2426	99.9973
163.137	99.8567	99.7817	100	100	100	99.2123	99.5797	99.7623	98.2577	99.9975
163.404	99.8577	99.7846	100	100	100	99.2281	99.5898	99.7667	98.2775	99.9979
163.671	99.8588	99.7888	100	100	100	99.2429	99.6041	99.7692	98.2901	99.9979
163.938	99.8599	99.792	100	100	100	99.2571	99.6134	99.7733	98.3113	99.9982
164.205	99.8609	99.7956	100	100	100	99.2738	99.6227	99.7768	98.3244	99.9984
164.472	99.862	99.7987	100	100	100	99.288	99.6319	99.7806	98.3426	99.9986
164.739	99.863	99.8027	100	100	100	99.3045	99.6412	99.785	98.3583	99.9988
165.006	99.8641	99.8059	100	100	100	99.3181	99.6488	99.7872	98.376	99.9989
165.273	99.8652	99.8092	100	100	100	99.335	99.6564	99.7923	98.3947	99.9991
165.54	99.8662	99.8126	100	100	100	99.3492	99.6648	99.7948	98.4098	99.9993
165.807	99.8673	99.8166	100	100	100	99.3657	99.6724	99.7992	98.4285	99.9995
166.074	99.8684	99.8195	100	100	100	99.3803	99.6774	99.8024	98.4427	99.9996
166.341	99.8694	99.8231	100	100	100	99.3952	99.6833	99.8058	98.4614	100
166.608	99.8705	99.8269	100	100	100	99.4108	99.6875	99.8096	98.476	100
166.875	99.8715	99.8303	100	100	100	99.4263	99.6909	99.8137	98.4957	100
167.142	99.8726	99.8332	100	100	100	99.4396	99.6951	99.8169	98.5099	100
167.409	99.8737	99.837	100	100	100	99.4534	99.6985	99.8206	98.5281	100
167.676	99.8747	99.8408	100	100	100	99.4684	99.701	99.8235	98.5458	100
167.943	99.8758	99.8439	100	100	100	99.4824	99.7027	99.8276	98.5599	100
168.21	99.8769	99.8477	100	100	100	99.4956	99.7052	99.8307	98.5791	100
168.477	99.8779	99.8509	100	100	100	99.5085	99.7077	99.8351	98.5923	100
168.744	99.879	99.8547	100	100	100	99.5215	99.7103	99.8392	98.611	100
169.011	99.88	99.8578	100	100	100	99.534	99.7119	99.8424	98.6261	100
169.278	99.8822	99.8614	100	100	100	99.5447	99.7136	99.8458	98.6458	100
169.545	99.8822	99.865	100	100	100	99.5572	99.7161	99.8493	98.6605	100
169.812	99.8843	99.8683	100	100	100	99.5697	99.7187	99.8528	98.6782	100
170.079	99.8843	99.8719	100	100	100	99.5831	99.7204	99.8569	98.6953	100
170.346	99.8864	99.8749	100	100	100	99.5937	99.7229	99.8607	98.71	100
170.613	99.8864	99.8761	100	100	100	99.606	99.7254	99.8635	98.7292	100
170.88	99.8885	99.8774	100	100	100	99.6154	99.7271	99.8676	98.7433	100
171.147	99.8885	99.8782	100	100	100	99.6273	99.7305	99.8708	98.761	100
171.414	99.8906	99.8795	100	100	100	99.6378	99.7313	99.8752	98.7777	100
171.681	99.8906	99.8805	100	100	100	99.6488	99.7338	99.878	98.7959	100
171.948	99.8928	99.882	100	100	100	99.6593	99.7355	99.8818	98.812	100
172.215	99.8928	99.8826	100	100	100	99.6705	99.7389	99.8856	98.8297	100
172.482	99.8949	99.8839	100	100	100	99.681	99.7397	99.8884	98.8439	100
172.749	99.8949	99.8852	100	100	100	99.6914	99.7431	99.8919	98.8636	100
173.016	99.897	99.8858	100	100	100	99.7012	99.7439	99.8947	98.8772	100
173.283	99.897	99.8873	100	100	100	99.7119	99.7473	99.8985	98.8954	100
173.55	99.8991	99.8881	100	100	100	99.7215	99.749	99.901	98.9111	100
173.817	99.8991	99.8894	100	100	100	99.7323	99.7515	99.9051	98.9288	100
174.084	99.9013	99.8904	100	100	100	99.7419	99.7532	99.9083	98.9465	100
174.351	99.9013	99.8915	100	100	100	99.7501	99.7557	99.9114	98.9621	100
174.618	99.9034	99.8925	100	100	100	99.758	99.7574	99.9149	98.9808	100
174.885	99.9034	99.8936	100	100	100	99.7666	99.76	99.9174	98.995	100
175.152	99.9055	99.8944	100	100	100	99.7735	99.7616	99.9221	99.0127	100
175.419	99.9055	99.8959	100	100	100	99.7816	99.765	99.9234	99.0263	100
175.686	99.9076	99.8967	100	100	100	99.7879	99.7659	99.9278	99.0415	100
175.953	99.9076	99.8978	100	100	100	99.7958	99.7684	99.931	99.0576	100
176.22	99.9098	99.8986	100	100	100	99.8016	99.7701	99.9332	99.0718	100
176.487	99.9098	99.9003	100	100	100	99.8088	99.7734	99.937	99.0864	100
176.754	99.9119	99.9009	100	100	100	99.8146	99.7751	99.9388	99.1016	100
177.021	99.9129	99.902	100	100	100	99.8211	99.7776	99.9423	99.1162	100
177.288	99.914	99.9028	100	100	100	99.8282	99.7785	99.9458	99.1289	100
177.555	99.9151	99.9039	100	100	100	99.8344	99.7819	99.948	99.1435	100
177.822	99.9161	99.9047	100	100	100	99.8405	99.7835	99.9508	99.1572	100
178.089	99.9172	99.9056	100	100	100	99.8465	99.7869	99.9521	99.1733	100
178.356	99.9183	99.9068	100	100	100	99.852	99.7869	99.954	99.1855	100
178.623	99.9193	99.9075	100	100	100	99.8578	99.7903	99.9556	99.2016	100
178.89	99.9204	99.9087	100	100	100	99.862	99.7928	99.9568	99.2163	100
179.157	99.9225	99.9094	100	100	100	99.8687	99.7953	99.9587	99.2294	100
179.424	99.9225	99.9106	100	100	100	99.8733	99.7978	99.96	99.2446	100
179.691	99.9246	99.9115	100	100	100	99.8791	99.7987	99.9615	99.2567	100
179.958	99.9246	99.9125	100	100	100	99.8827	99.8012	99.9631	99.2714	100
180.225	99.9267	99.9131	100	100	100	99.8879	99.8037	99.9644	99.2855	100
180.492	99.9267	99.9142	100	100	100	99.8916	99.8063	99.966	99.2997	100
180.759	99.9289	99.9148	100	100	100	99.8969	99.808	99.9675	99.3133	100
181.026	99.9289	99.9161	100	100	100	99.9008	99.8097	99.9688	99.33	100
181.293	99.931	99.9169	100	100	100	99.9062	99.8122	99.9707	99.3441	100
181.56	99.931	99.9182	100	100	100	99.9111	99.8147	99.9716	99.3563	100
181.827	99.9331	99.9188	100	100	100	99.9154	99.8164	99.9735	99.3704	100
182.094	99.9331	99.9199	100	100	100	99.9196	99.8189	99.9748	99.3846	100
182.361	99.9352	99.9205	100	100	100	99.9238	99.8206	99.9764	99.3992	100
182.628	99.9352	99.9215	100	100	100	99.929	99.824	99.9783	99.4144	100
182.895	99.9374	99.9224	100	100	100	99.9338	99.8256	99.9795	99.4275	100
183.162	99.9374	99.9236	100	100	100	99.9376	99.8282	99.9811	99.4421	100
183.429	99.9395	99.9247	100	100	100	99.942	99.8299	99.9827	99.4558	100
183.696	99.9395	99.9253	100	100	100	99.9466	99.8324	99.9839	99.4689	100
183.963	99.9416	99.9266	100	100	100	99.9507	99.8341	99.9855	99.4846	100
184.23	99.9416	99.9274	100	100	100	99.9532	99.8366	99.9871	99.4982	100
184.497	99.9437	99.9283	100	100	100	99.9572	99.8383	99.9883	99.5109	100
184.764	99.9437	99.9291	100	100	100	99.9603	99.8417	99.9902	99.526	100
185.031	99.9458	99.9304	100	100	100	99.9639	99.8425	99.9912	99.5392	100
185.298	99.9458	99.931	100	100	100	99.9662	99.8459	99.9931	99.5538	100
185.565	99.948	99.9321	100	100	100	99.9697	99.8467	99.9943	99.5654	100
185.832	99.948	99.9327	100	100	100	99.9718	99.8501	99.9959	99.5786	100
186.099	99.9501	99.934	100	100	100	99.9747	99.8518	99.9978	99.5907	100
186.366	99.9501	99.9348	100	100	100	99.9764	99.8543	99.9987	99.6033	100
186.633	99.9522	99.9358	100	100	100	99.9787	99.8551	99.9994	99.6165	100
186.9	99.9522	99.9367	100	100	100	99.981	99.8585	100	99.6286	100
187.167	99.9544	99.9377	100	100	100	99.9831	99.8602	100	99.6438	100
187.434	99.9544	99.9386	100	100	100	99.9843	99.8636	100	99.6549	100
187.701	99.9565	99.9394	100	100	100	99.9852	99.8636	100	99.668	100
187.968	99.9565	99.9403	100	100	100	99.9864	99.8669	100	99.6771	100
188.235	99.9586	99.9413	100	100	100	99.9875	99.8686	100	99.6903	100
188.502	99.9586	99.9424	100	100	100	99.9883	99.872	100	99.6998	100
188.769	99.9607	99.9432	100	100	100	99.9894	99.8737	100	99.7125	100
189.036	99.9618	99.9445	100	100	100	99.9906	99.8753	100	99.7221	100
189.303	99.9628	99.9453	100	100	100	99.9912	99.877	100	99.7352	100
189.57	99.9639	99.9462	100	100	100	99.9921	99.8804	100	99.7494	100
189.837	99.965	99.947	100	100	100	99.9923	99.8821	100	99.7615	100
190.104	99.966	99.948	100	100	100	99.9925	99.8846	100	99.7741	100
190.371	99.9671	99.9487	100	100	100	99.9927	99.8855	100	99.7812	100
190.638	99.9681	99.9497	100	100	100	99.9931	99.8888	100	99.7928	100
190.905	99.9692	99.9506	100	100	100	99.9931	99.8905	100	99.7994	100
191.172	99.9703	99.952	100	100	100	99.9935	99.8939	100	99.8115	100
191.439	99.9713	99.9527	100	100	100	99.9937	99.8947	100	99.8186	100
191.706	99.9724	99.9537	100	100	100	99.9942	99.8972	100	99.8307	100
191.973	99.9735	99.9544	100	100	100	99.9942	99.8989	100	99.8388	100
192.24	99.9745	99.9554	100	100	100	99.9946	99.9023	100	99.8504	100
192.507	99.9756	99.9562	100	100	100	99.995	99.9031	100	99.8636	100
192.774	99.9766	99.9573	100	100	100	99.995	99.9065	100	99.8691	100
193.041	99.9777	99.9582	100	100	100	99.9954	99.9073	100	99.8798	100
193.308	99.9788	99.9592	100	100	100	99.9956	99.9107	100	99.8858	100
193.575	99.9798	99.9598	100	100	100	99.9958	99.9116	100	99.8964	100
193.842	99.9809	99.9609	100	100	100	99.996	99.9149	100	99.9035	100
194.109	99.9819	99.9613	100	100	100	99.9964	99.9166	100	99.9131	100
194.376	99.983	99.9619	100	100	100	99.9964	99.9191	100	99.9197	100
194.643	99.9841	99.9626	100	100	100	99.9969	99.9217	100	99.9288	100
194.91	99.9851	99.963	100	100	100	99.9971	99.9234	100	99.9343	100
195.177	99.9862	99.9634	100	100	100	99.9973	99.925	100	99.9414	100
195.444	99.9873	99.9638	100	100	100	99.9977	99.9276	100	99.9454	100
195.711	99.9883	99.9644	100	100	100	99.9979	99.9284	100	99.948	100
195.978	99.9894	99.9647	100	100	100	99.9981	99.9292	100	99.9505	100
196.245	99.9904	99.9653	100	100	100	99.9983	99.9301	100	99.953	100
196.512	99.9915	99.9659	100	100	100	99.9988	99.9318	100	99.9545	100
196.779	99.9926	99.9664	100	100	100	99.9988	99.9326	100	99.957	100
197.046	99.9936	99.9668	100	100	100	99.9992	99.9335	100	99.9581	100
197.313	99.9947	99.9672	100	100	100	99.9994	99.9343	100	99.9606	100
197.58	99.9958	99.9678	100	100	100	99.9996	99.9351	100	99.9616	100
197.847	99.9968	99.9682	100	100	100	100	99.9351	100	99.9636	100
198.114	99.9979	99.9687	100	100	100	100	99.936	100	99.9651	100
198.381	99.9989	99.9693	100	100	100	100	99.936	100	99.9672	100
198.648	100	99.9695	100	100	100	100	99.9368	100	99.9692	100
198.915	100	99.9699	100	100	100	100	99.9377	100	99.9702	100
199.182	100	99.9699	100	100	100	100	99.9377	100	99.9722	100
199.449	100	99.9703	100	100	100	100	99.9385	100	99.9732	100
199.716	100	99.9706	100	100	100	100	99.9385	100	99.9752	100
199.983	100	99.9708	100	100	100	100	99.9394	100	99.9767	100
200.25	100	99.971	100	100	100	100	99.9394	100	99.9788	100
200.517	100	99.9712	100	100	100	100	99.9402	100	99.9808	100
200.784	100	99.9716	100	100	100	100	99.9402	100	99.9818	100
201.051	100	99.9718	100	100	100	100	99.941	100	99.9838	100
201.318	100	99.972	100	100	100	100	99.941	100	99.9848	100
201.585	100	99.9722	100	100	100	100	99.9419	100	99.9864	100
201.852	100	99.9724	100	100	100	100	99.9419	100	99.9869	100
202.119	100	99.9729	100	100	100	100	99.9427	100	99.9884	100
202.386	100	99.9729	100	100	100	100	99.9427	100	99.9894	100
202.653	100	99.9733	100	100	100	100	99.9436	100	99.9909	100
202.92	100	99.9735	100	100	100	100	99.9436	100	99.9924	100
203.187	100	99.9737	100	100	100	100	99.9444	100	99.9929	100
203.454	100	99.9739	100	100	100	100	99.9444	100	99.9944	100
203.721	100	99.9741	100	100	100	100	99.9453	100	99.995	100
203.988	100	99.9745	100	100	100	100	99.9453	100	99.9965	100
204.255	100	99.9748	100	100	100	100	99.9461	100	99.997	100
204.522	100	99.975	100	100	100	100	99.9461	100	99.9985	100
204.789	100	99.9752	100	100	100	100	99.9469	100	99.999	100
205.056	100	99.9754	100	100	100	100	99.9469	100	100	100
205.323	100	99.9756	100	100	100	100	99.9478	100	100	100
205.59	100	99.9758	100	100	100	100	99.9478	100	100	100
205.857	100	99.9762	100	100	100	100	99.9486	100	100	100
206.124	100	99.9764	100	100	100	100	99.9486	100	100	100
206.391	100	99.9767	100	100	100	100	99.9495	100	100	100
206.658	100	99.9769	100	100	100	100	99.9495	100	100	100
206.925	100	99.9771	100	100	100	100	99.9503	100	100	100
207.192	100	99.9775	100	100	100	100	99.9503	100	100	100
207.459	100	99.9777	100	100	100	100	99.9511	100	100	100
207.726	100	99.9779	100	100	100	100	99.9511	100	100	100
207.993	100	99.9781	100	100	100	100	99.952	100	100	100
208.26	100	99.9783	100	100	100	100	99.952	100	100	100
208.527	100	99.9785	100	100	100	100	99.9528	100	100	100
208.794	100	99.9788	100	100	100	100	99.9528	100	100	100
209.061	100	99.9792	100	100	100	100	99.9537	100	100	100
209.328	100	99.9794	100	100	100	100	99.9537	100	100	100
209.595	100	99.9796	100	100	100	100	99.9545	100	100	100
209.862	100	99.9798	100	100	100	100	99.9545	100	100	100
210.129	100	99.98	100	100	100	100	99.9553	100	100	100
210.396	100	99.9804	100	100	100	100	99.9553	100	100	100
210.663	100	99.9804	100	100	100	100	99.9562	100	100	100
210.93	100	99.9809	100	100	100	100	99.9562	100	100	100
211.197	100	99.9811	100	100	100	100	99.957	100	100	100
211.464	100	99.9813	100	100	100	100	99.957	100	100	100
211.731	100	99.9815	100	100	100	100	99.9579	100	100	100
211.998	100	99.9817	100	100	100	100	99.9579	100	100	100
212.265	100	99.9821	100	100	100	100	99.9587	100	100	100
212.532	100	99.9823	100	100	100	100	99.9587	100	100	100
212.799	100	99.9825	100	100	100	100	99.9596	100	100	100
213.066	100	99.9827	100	100	100	100	99.9596	100	100	100
213.333	100	99.983	100	100	100	100	99.9604	100	100	100
213.6	100	99.9834	100	100	100	100	99.9604	100	100	100
213.867	100	99.9834	100	100	100	100	99.9613	100	100	100
214.134	100	99.9838	100	100	100	100	99.9613	100	100	100
214.401	100	99.984	100	100	100	100	99.9621	100	100	100
214.668	100	99.9842	100	100	100	100	99.9621	100	100	100
214.935	100	99.9844	100	100	100	100	99.9629	100	100	100
215.202	100	99.9847	100	100	100	100	99.9629	100	100	100
215.469	100	99.9851	100	100	100	100	99.9638	100	100	100
215.736	100	99.9853	100	100	100	100	99.9638	100	100	100
216.003	100	99.9855	100	100	100	100	99.9646	100	100	100
216.27	100	99.9857	100	100	100	100	99.9646	100	100	100
216.537	100	99.9859	100	100	100	100	99.9655	100	100	100
216.804	100	99.9863	100	100	100	100	99.9655	100	100	100
217.071	100	99.9863	100	100	100	100	99.9663	100	100	100
217.338	100	99.9868	100	100	100	100	99.9663	100	100	100
217.605	100	99.987	100	100	100	100	99.9672	100	100	100
217.872	100	99.9872	100	100	100	100	99.9672	100	100	100
218.139	100	99.9874	100	100	100	100	99.968	100	100	100
218.406	100	99.9876	100	100	100	100	99.9688	100	100	100
218.673	100	99.988	100	100	100	100	99.9688	100	100	100
218.94	100	99.9882	100	100	100	100	99.9697	100	100	100
219.207	100	99.9884	100	100	100	100	99.9697	100	100	100
219.474	100	99.9886	100	100	100	100	99.9705	100	100	100
219.741	100	99.9888	100	100	100	100	99.9705	100	100	100
220.008	100	99.9891	100	100	100	100	99.9714	100	100	100
220.275	100	99.9893	100	100	100	100	99.9714	100	100	100
220.542	100	99.9897	100	100	100	100	99.9722	100	100	100
220.809	100	99.9899	100	100	100	100	99.9722	100	100	100
221.076	100	99.9901	100	100	100	100	99.9731	100	100	100
221.343	100	99.9903	100	100	100	100	99.9731	100	100	100
221.61	100	99.9905	100	100	100	100	99.9739	100	100	100
221.877	100	99.991	100	100	100	100	99.9739	100	100	100
222.144	100	99.9912	100	100	100	100	99.9747	100	100	100
222.411	100	99.9914	100	100	100	100	99.9747	100	100	100
222.678	100	99.9916	100	100	100	100	99.9756	100	100	100
222.945	100	99.9918	100	100	100	100	99.9756	100	100	100
223.212	100	99.992	100	100	100	100	99.9764	100	100	100
223.479	100	99.9922	100	100	100	100	99.9764	100	100	100
223.746	100	99.9926	100	100	100	100	99.9773	100	100	100
224.013	100	99.9928	100	100	100	100	99.9773	100	100	100
224.28	100	99.9931	100	100	100	100	99.9781	100	100	100
224.547	100	99.9933	100	100	100	100	99.9781	100	100	100
224.814	100	99.9935	100	100	100	100	99.9789	100	100	100
225.081	100	99.9939	100	100	100	100	99.9789	100	100	100
225.348	100	99.9941	100	100	100	100	99.9798	100	100	100
225.615	100	99.9943	100	100	100	100	99.9798	100	100	100
225.882	100	99.9945	100	100	100	100	99.9806	100	100	100
226.149	100	99.9947	100	100	100	100	99.9806	100	100	100
226.416	100	99.995	100	100	100	100	99.9815	100	100	100
226.683	100	99.9952	100	100	100	100	99.9815	100	100	100
226.95	100	99.9956	100	100	100	100	99.9823	100	100	100
227.217	100	99.9958	100	100	100	100	99.9823	100	100	100
227.484	100	99.996	100	100	100	100	99.9831	100	100	100
227.751	100	99.9962	100	100	100	100	99.9831	100	100	100
228.018	100	99.9964	100	100	100	100	99.984	100	100	100
228.285	100	99.9968	100	100	100	100	99.984	100	100	100
228.552	100	99.9971	100	100	100	100	99.9848	100	100	100
228.819	100	99.9973	100	100	100	100	99.9848	100	100	100
229.086	100	99.9975	100	100	100	100	99.9857	100	100	100
229.353	100	99.9977	100	100	100	100	99.9857	100	100	100
229.62	100	99.9979	100	100	100	100	99.9865	100	100	100
229.887	100	99.9981	100	100	100	100	99.9865	100	100	100
230.154	100	99.9985	100	100	100	100	99.9874	100	100	100
230.421	100	99.9987	100	100	100	100	99.9874	100	100	100
230.688	100	99.9989	100	100	100	100	99.9882	100	100	100
230.955	100	99.9992	100	100	100	100	99.9882	100	100	100
231.222	100	99.9994	100	100	100	100	99.9891	100	100	100
231.489	100	99.9998	100	100	100	100	99.9891	100	100	100
231.756	100	100	100	100	100	100	99.9899	100	100	100
232.023	100	100	100	100	100	100	99.9899	100	100	100
232.29	100	100	100	100	100	100	99.9907	100	100	100
232.557	100	100	100	100	100	100	99.9907	100	100	100
232.824	100	100	100	100	100	100	99.9916	100	100	100
233.091	100	100	100	100	100	100	99.9916	100	100	100
233.358	100	100	100	100	100	100	99.9924	100	100	100
233.625	100	100	100	100	100	100	99.9924	100	100	100
233.892	100	100	100	100	100	100	99.9933	100	100	100
234.159	100	100	100	100	100	100	99.9933	100	100	100
234.426	100	100	100	100	100	100	99.9941	100	100	100
234.693	100	100	100	100	100	100	99.9941	100	100	100
234.96	100	100	100	100	100	100	99.995	100	100	100
235.227	100	100	100	100	100	100	99.995	100	100	100
235.494	100	100	100	100	100	100	99.9958	100	100	100
235.761	100	100	100	100	100	100	99.9958	100	100	100
236.028	100	100	100	100	100	100	99.9966	100	100	100
236.295	100	100	100	100	100	100	99.9966	100	100	100
236.562	100	100	100	100	100	100	99.9975	100	100	100
236.829	100	100	100	100	100	100	99.9975	100	100	100
237.096	100	100	100	100	100	100	99.9983	100	100	100
237.363	100	100	100	100	100	100	99.9983	100	100	100
237.63	100	100	100	100	100	100	99.9992	100	100	100
237.897	100	100	100	100	100	100	100	100	100	100
238.164	100	100	100	100	100	100	100	100	100	100
238.431	100	100	100	100	100	100	100	100	100	100
238.698	100	100	100	100	100	100	100	100	100	100
238.965	100	100	100	100	100	100	100	100	100	100
239.232	100	100	100	100	100	100	100	100	100	100
239.499	100	100	100	100	100	100	100	100	100	100
239.766	100	100	100	100	100	100	100	100	100	100
240.033	100	100	100	100	100	100	100	100	100	100
240.3	100	100	100	100	100	100	100	100	100	100
240.567	100	100	100	100	100	100	100	100	100	100
240.834	100	100	100	100	100	100	100	100	100	100
241.101	100	100	100	100	100	100	100	100	100	100
241.368	100	100	100	100	100	100	100	100	100	100
241.635	100	100	100	100	100	100	100	100	100	100
241.902	100	100	100	100	100	100	100	100	100	100
242.169	100	100	100	100	100	100	100	100	100	100
242.436	100	100	100	100	100	100	100	100	100	100
242.703	100	100	100	100	100	100	100	100	100	100
242.97	100	100	100	100	100	100	100	100	100	100
243.237	100	100	100	100	100	100	100	100	100	100
243.504	100	100	100	100	100	100	100	100	100	100
243.771	100	100	100	100	100	100	100	100	100	100
244.038	100	100	100	100	100	100	100	100	100	100
244.305	100	100	100	100	100	100	100	100	100	100
244.572	100	100	100	100	100	100	100	100	100	100
244.839	100	100	100	100	100	100	100	100	100	100
245.106	100	100	100	100	100	100	100	100	100	100
245.373	100	100	100	100	100	100	100	100	100	100
245.64	100	100	100	100	100	100	100	100	100	100
245.907	100	100	100	100	100	100	100	100	100	100
246.174	100	100	100	100	100	100	100	100	100	100
246.441	100	100	100	100	100	100	100	100	100	100
246.708	100	100	100	100	100	100	100	100	100	100
246.975	100	100	100	100	100	100	100	100	100	100
247.242	100	100	100	100	100	100	100	100	100	100
247.509	100	100	100	100	100	100	100	100	100	100
247.776	100	100	100	100	100	100	100	100	100	100
248.043	100	100	100	100	100	100	100	100	100	100
248.31	100	100	100	100	100	100	100	100	100	100
248.577	100	100	100	100	100	100	100	100	100	100
248.844	100	100	100	100	100	100	100	100	100	100
249.111	100	100	100	100	100	100	100	100	100	100
249.378	100	100	100	100	100	100	100	100	100	100
249.645	100	100	100	100	100	100	100	100	100	100
249.912	100	100	100	100	100	100	100	100	100	100
250.179	100	100	100	100	100	100	100	100	100	100
250.446	100	100	100	100	100	100	100	100	100	100
250.713	100	100	100	100	100	100	100	100	100	100
250.98	100	100	100	100	100	100	100	100	100	100
251.247	100	100	100	100	100	100	100	100	100	100
251.514	100	100	100	100	100	100	100	100	100	100
251.781	100	100	100	100	100	100	100	100	100	100
252.048	100	100	100	100	100	100	100	100	100	100
252.315	100	100	100	100	100	100	100	100	100	100
252.582	100	100	100	100	100	100	100	100	100	100
252.849	100	100	100	100	100	100	100	100	100	100
253.116	100	100	100	100	100	100	100	100	100	100
253.383	100	100	100	100	100	100	100	100	100	100
253.65	100	100	100	100	100	100	100	100	100	100
253.917	100	100	100	100	100	100	100	100	100	100
254.184	100	100	100	100	100	100	100	100	100	100
254.451	100	100	100	100	100	100	100	100	100	100
254.718	100	100	100	100	100	100	100	100	100	100
254.985	100	100	100	100	100	100	100	100	100	100
255.252	100	100	100	100	100	100	100	100	100	100
255.519	100	100	100	100	100	100	100	100	100	100
255.786	100	100	100	100	100	100	100	100	100	100
256.053	100	100	100	100	100	100	100	100	100	100
256.32	100	100	100	100	100	100	100	100	100	100
256.587	100	100	100	100	100	100	100	100	100	100
256.854	100	100	100	100	100	100	100	100	100	100
257.121	100	100	100	100	100	100	100	100	100	100
257.388	100	100	100	100	100	100	100	100	100	100
257.655	100	100	100	100	100	100	100	100	100	100
257.922	100	100	100	100	100	100	100	100	100	100
258.189	100	100	100	100	100	100	100	100	100	100
258.456	100	100	100	100	100	100	100	100	100	100
258.723	100	100	100	100	100	100	100	100	100	100
258.99	100	100	100	100	100	100	100	100	100	100
259.257	100	100	100	100	100	100	100	100	100	100
259.524	100	100	100	100	100	100	100	100	100	100
259.791	100	100	100	100	100	100	100	100	100	100
260.058	100	100	100	100	100	100	100	100	100	100
260.325	100	100	100	100	100	100	100	100	100	100
260.592	100	100	100	100	100	100	100	100	100	100
260.859	100	100	100	100	100	100	100	100	100	100
261.126	100	100	100	100	100	100	100	100	100	100
261.393	100	100	100	100	100	100	100	100	100	100
261.66	100	100	100	100	100	100	100	100	100	100
261.927	100	100	100	100	100	100	100	100	100	100
262.194	100	100	100	100	100	100	100	100	100	100
262.461	100	100	100	100	100	100	100	100	100	100
262.728	100	100	100	100	100	100	100	100	100	100
262.995	100	100	100	100	100	100	100	100	100	100
263.262	100	100	100	100	100	100	100	100	100	100
263.529	100	100	100	100	100	100	100	100	100	100
263.796	100	100	100	100	100	100	100	100	100	100
264.063	100	100	100	100	100	100	100	100	100	100
264.33	100	100	100	100	100	100	100	100	100	100
264.597	100	100	100	100	100	100	100	100	100	100
264.864	100	100	100	100	100	100	100	100	100	100
265.131	100	100	100	100	100	100	100	100	100	100
265.398	100	100	100	100	100	100	100	100	100	100
265.665	100	100	100	100	100	100	100	100	100	100
265.932	100	100	100	100	100	100	100	100	100	100
266.199	100	100	100	100	100	100	100	100	100	100
266.466	100	100	100	100	100	100	100	100	100	100
266.733	100	100	100	100	100	100	100	100	100	100
267	100	100	100	100	100	100	100	100	100	100
267.267	100	100	100	100	100	100	100	100	100	100
267.534	100	100	100	100	100	100	100	100	100	100
267.801	100	100	100	100	100	100	100	100	100	100
268.068	100	100	100	100	100	100	100	100	100	100
268.335	100	100	100	100	100	100	100	100	100	100
268.602	100	100	100	100	100	100	100	100	100	100
268.869	100	100	100	100	100	100	100	100	100	100
269.136	100	100	100	100	100	100	100	100	100	100
269.403	100	100	100	100	100	100	100	100	100	100
269.67	100	100	100	100	100	100	100	100	100	100
269.937	100	100	100	100	100	100	100	100	100	100
270.204	100	100	100	100	100	100	100	100	100	100
270.471	100	100	100	100	100	100	100	100	100	100
270.738	100	100	100	100	100	100	100	100	100	100
271.005	100	100	100	100	100	100	100	100	100	100
271.272	100	100	100	100	100	100	100	100	100	100
271.539	100	100	100	100	100	100	100	100	100	100
271.806	100	100	100	100	100	100	100	100	100	100
272.073	100	100	100	100	100	100	100	100	100	100
272.34	100	100	100	100	100	100	100	100	100	100
272.607	100	100	100	100	100	100	100	100	100	100
272.874	100	100	100	100	100	100	100	100	100	100
273.141	100	100	100	100	100	100	100	100	100	100
273.408	100	100	100	100	100	100	100	100	100	100
273.675	100	100	100	100	100	100	100	100	100	100
273.942	100	100	100	100	100	100	100	100	100	100
274.209	100	100	100	100	100	100	100	100	100	100
274.476	100	100	100	100	100	100	100	100	100	100
274.743	100	100	100	100	100	100	100	100	100	100
275.01	100	100	100	100	100	100	100	100	100	100
275.277	100	100	100	100	100	100	100	100	100	100
275.544	100	100	100	100	100	100	100	100	100	100
275.811	100	100	100	100	100	100	100	100	100	100
276.078	100	100	100	100	100	100	100	100	100	100
276.345	100	100	100	100	100	100	100	100	100	100
276.612	100	100	100	100	100	100	100	100	100	100
276.879	100	100	100	100	100	100	100	100	100	100
277.146	100	100	100	100	100	100	100	100	100	100
277.413	100	100	100	100	100	100	100	100	100	100
277.68	100	100	100	100	100	100	100	100	100	100
277.947	100	100	100	100	100	100	100	100	100	100
278.214	100	100	100	100	100	100	100	100	100	100
278.481	100	100	100	100	100	100	100	100	100	100
278.748	100	100	100	100	100	100	100	100	100	100
279.015	100	100	100	100	100	100	100	100	100	100
279.282	100	100	100	100	100	100	100	100	100	100
279.549	100	100	100	100	100	100	100	100	100	100
279.816	100	100	100	100	100	100	100	100	100	100
280.083	100	100	100	100	100	100	100	100	100	100
280.35	100	100	100	100	100	100	100	100	100	100
280.617	100	100	100	100	100	100	100	100	100	100
280.884	100	100	100	100	100	100	100	100	100	100
281.151	100	100	100	100	100	100	100	100	100	100
281.418	100	100	100	100	100	100	100	100	100	100
281.685	100	100	100	100	100	100	100	100	100	100
281.952	100	100	100	100	100	100	100	100	100	100
282.219	100	100	100	100	100	100	100	100	100	100
282.486	100	100	100	100	100	100	100	100	100	100
282.753	100	100	100	100	100	100	100	100	100	100
283.02	100	100	100	100	100	100	100	100	100	100
283.287	100	100	100	100	100	100	100	100	100	100
283.554	100	100	100	100	100	100	100	100	100	100
283.821	100	100	100	100	100	100	100	100	100	100
284.088	100	100	100	100	100	100	100	100	100	100
284.355	100	100	100	100	100	100	100	100	100	100
284.622	100	100	100	100	100	100	100	100	100	100
284.889	100	100	100	100	100	100	100	100	100	100
285.156	100	100	100	100	100	100	100	100	100	100
285.423	100	100	100	100	100	100	100	100	100	100
285.69	100	100	100	100	100	100	100	100	100	100
285.957	100	100	100	100	100	100	100	100	100	100
286.224	100	100	100	100	100	100	100	100	100	100
286.491	100	100	100	100	100	100	100	100	100	100
286.758	100	100	100	100	100	100	100	100	100	100
287.025	100	100	100	100	100	100	100	100	100	100
287.292	100	100	100	100	100	100	100	100	100	100
287.559	100	100	100	100	100	100	100	100	100	100
287.826	100	100	100	100	100	100	100	100	100	100
288.093	100	100	100	100	100	100	100	100	100	100
288.36	100	100	100	100	100	100	100	100	100	100
288.627	100	100	100	100	100	100	100	100	100	100
288.894	100	100	100	100	100	100	100	100	100	100
289.161	100	100	100	100	100	100	100	100	100	100
289.428	100	100	100	100	100	100	100	100	100	100
289.695	100	100	100	100	100	100	100	100	100	100
289.962	100	100	100	100	100	100	100	100	100	100
290.229	100	100	100	100	100	100	100	100	100	100
290.496	100	100	100	100	100	100	100	100	100	100
290.763	100	100	100	100	100	100	100	100	100	100
291.03	100	100	100	100	100	100	100	100	100	100
291.297	100	100	100	100	100	100	100	100	100	100
291.564	100	100	100	100	100	100	100	100	100	100
291.831	100	100	100	100	100	100	100	100	100	100
292.098	100	100	100	100	100	100	100	100	100	100
292.365	100	100	100	100	100	100	100	100	100	100
292.632	100	100	100	100	100	100	100	100	100	100
292.899	100	100	100	100	100	100	100	100	100	100
293.166	100	100	100	100	100	100	100	100	100	100
293.433	100	100	100	100	100	100	100	100	100	100
293.7	100	100	100	100	100	100	100	100	100	100
293.967	100	100	100	100	100	100	100	100	100	100
294.234	100	100	100	100	100	100	100	100	100	100
294.501	100	100	100	100	100	100	100	100	100	100
294.768	100	100	100	100	100	100	100	100	100	100
295.035	100	100	100	100	100	100	100	100	100	100
295.302	100	100	100	100	100	100	100	100	100	100
295.569	100	100	100	100	100	100	100	100	100	100
295.836	100	100	100	100	100	100	100	100	100	100
296.103	100	100	100	100	100	100	100	100	100	100
296.37	100	100	100	100	100	100	100	100	100	100
296.637	100	100	100	100	100	100	100	100	100	100
296.904	100	100	100	100	100	100	100	100	100	100
297.171	100	100	100	100	100	100	100	100	100	100
297.438	100	100	100	100	100	100	100	100	100	100
297.705	100	100	100	100	100	100	100	100	100	100
297.972	100	100	100	100	100	100	100	100	100	100
298.239	100	100	100	100	100	100	100	100	100	100
298.506	100	100	100	100	100	100	100	100	100	100
298.773	100	100	100	100	100	100	100	100	100	100
299.04	100	100	100	100	100	100	100	100	100	100
299.307	100	100	100	100	100	100	100	100	100	100
299.574	100	100	100	100	100	100	100	100	100	100
299.841	100	100	100	100	100	100	100	100	100	100
300.108	100	100	100	100	100	100	100	100	100	100
300.375	100	100	100	100	100	100	100	100	100	100
300.642	100	100	100	100	100	100	100	100	100	100
300.909	100	100	100	100	100	100	100	100	100	100
301.176	100	100	100	100	100	100	100	100	100	100
301.443	100	100	100	100	100	100	100	100	100	100
301.71	100	100	100	100	100	100	100	100	100	100
301.977	100	100	100	100	100	100	100	100	100	100
302.244	100	100	100	100	100	100	100	100	100	100
302.511	100	100	100	100	100	100	100	100	100	100
302.778	100	100	100	100	100	100	100	100	100	100
303.045	100	100	100	100	100	100	100	100	100	100
303.312	100	100	100	100	100	100	100	100	100	100
303.579	100	100	100	100	100	100	100	100	100	100
303.846	100	100	100	100	100	100	100	100	100	100
304.113	100	100	100	100	100	100	100	100	100	100
304.38	100	100	100	100	100	100	100	100	100	100
304.647	100	100	100	100	100	100	100	100	100	100
304.914	100	100	100	100	100	100	100	100	100	100
305.181	100	100	100	100	100	100	100	100	100	100
305.448	100	100	100	100	100	100	100	100	100	100
305.715	100	100	100	100	100	100	100	100	100	100
305.982	100	100	100	100	100	100	100	100	100	100
306.249	100	100	100	100	100	100	100	100	100	100
306.516	100	100	100	100	100	100	100	100	100	100
306.783	100	100	100	100	100	100	100	100	100	100
307.05	100	100	100	100	100	100	100	100	100	100
307.317	100	100	100	100	100	100	100	100	100	100
307.584	100	100	100	100	100	100	100	100	100	100
307.851	100	100	100	100	100	100	100	100	100	100
308.118	100	100	100	100	100	100	100	100	100	100
308.385	100	100	100	100	100	100	100	100	100	100
308.652	100	100	100	100	100	100	100	100	100	100
308.919	100	100	100	100	100	100	100	100	100	100
309.186	100	100	100	100	100	100	100	100	100	100
309.453	100	100	100	100	100	100	100	100	100	100
309.72	100	100	100	100	100	100	100	100	100	100
309.987	100	100	100	100	100	100	100	100	100	100
310.254	100	100	100	100	100	100	100	100	100	100
310.521	100	100	100	100	100	100	100	100	100	100
310.788	100	100	100	100	100	100	100	100	100	100
311.055	100	100	100	100	100	100	100	100	100	100
311.322	100	100	100	100	100	100	100	100	100	100
311.589	100	100	100	100	100	100	100	100	100	100
311.856	100	100	100	100	100	100	100	100	100	100
312.123	100	100	100	100	100	100	100	100	100	100
312.39	100	100	100	100	100	100	100	100	100	100
312.657	100	100	100	100	100	100	100	100	100	100
312.924	100	100	100	100	100	100	100	100	100	100
313.191	100	100	100	100	100	100	100	100	100	100
313.458	100	100	100	100	100	100	100	100	100	100
313.725	100	100	100	100	100	100	100	100	100	100
313.992	100	100	100	100	100	100	100	100	100	100
314.259	100	100	100	100	100	100	100	100	100	100
314.526	100	100	100	100	100	100	100	100	100	100
314.793	100	100	100	100	100	100	100	100	100	100
315.06	100	100	100	100	100	100	100	100	100	100
315.327	100	100	100	100	100	100	100	100	100	100
315.594	100	100	100	100	100	100	100	100	100	100
315.861	100	100	100	100	100	100	100	100	100	100
316.128	100	100	100	100	100	100	100	100	100	100
316.395	100	100	100	100	100	100	100	100	100	100
316.662	100	100	100	100	100	100	100	100	100	100
316.929	100	100	100	100	100	100	100	100	100	100
317.196	100	100	100	100	100	100	100	100	100	100
317.463	100	100	100	100	100	100	100	100	100	100
317.73	100	100	100	100	100	100	100	100	100	100
317.997	100	100	100	100	100	100	100	100	100	100
318.264	100	100	100	100	100	100	100	100	100	100
318.531	100	100	100	100	100	100	100	100	100	100
318.798	100	100	100	100	100	100	100	100	100	100
319.065	100	100	100	100	100	100	100	100	100	100
319.332	100	100	100	100	100	100	100	100	100	100
319.599	100	100	100	100	100	100	100	100	100	100
319.866	100	100	100	100	100	100	100	100	100	100
320.133	100	100	100	100	100	100	100	100	100	100
320.4	100	100	100	100	100	100	100	100	100	100
320.667	100	100	100	100	100	100	100	100	100	100
320.934	100	100	100	100	100	100	100	100	100	100
321.201	100	100	100	100	100	100	100	100	100	100
321.468	100	100	100	100	100	100	100	100	100	100
321.735	100	100	100	100	100	100	100	100	100	100
322.002	100	100	100	100	100	100	100	100	100	100
322.269	100	100	100	100	100	100	100	100	100	100
322.536	100	100	100	100	100	100	100	100	100	100
322.803	100	100	100	100	100	100	100	100	100	100
323.07	100	100	100	100	100	100	100	100	100	100
323.337	100	100	100	100	100	100	100	100	100	100
323.604	100	100	100	100	100	100	100	100	100	100
323.871	100	100	100	100	100	100	100	100	100	100
324.138	100	100	100	100	100	100	100	100	100	100
324.405	100	100	100	100	100	100	100	100	100	100

[truncated: 6 more sheets: 2t.bottom1, 2t.bottom2, 2t.bottom3, 2r.bottom4, 2u, 2v]
