# Supplementary material for: Engrafted nitrergic neurons derived from hPSCs improve gut dysmotility in mice
Source: Nature. 2025 Jun 25;645(8079):158–67. doi: 10.1038/s41586-025-09208-3 (PMC12408359; doi:10.1038/s41586-025-09208-3)
Supplement: Supplementary file 8 — Source Data Fig. 4 [file 41586_2025_9208_MOESM8_ESM.xlsx]

## Sheet: Fig.4.e
Standard gangliod	Enriched NO ganglioid
27.2	36.9
25.7	51.8
20.4	49.4
34.7	28
17.65

## Sheet: Fig.4.f
Sham	Standard gangliod	Enriched NO ganglioid
190	196	208
182	151	116
176	116	232
197	183	121
234	171	165
238	230	89
	99	225
	220	94
	121	98
	103	214
	189	166
	228	194
	211

## Sheet: Fig.4.h
Sham	Standard gangliod	Enriched NO ganglioid
41.179	91.063	70.575
59.075	69.786	55.794
20.71	85.695	84.646
35.343	85.123	69.109
18.493	10.88	62.337
	52.646	35.761
	72.801	83.711
	96.168	49.368
	97.816	27.574
	59.414	55.009
	23.729	72.797
	57.697	32.928
	50.855

## Sheet: Fig.4.i
Sham	Sham	Standard gangliod	Standard gangliod	Enriched NO ganglioid	Enriched NO ganglioid
Vehicle	NANC	Vehicle	NANC	Vehicle	NANC
-2.101	-1.38	1.3	-0.154	1.326	-1.849
-0.517	-1.382	1.195	-0.345	4.918	-0.598
-0.519	-0.41	0.086	-0.197	4.539	-0.435
0.223	0.013	5.426	-0.831	-0.044	-0.202
-0.209	-0.299	0.025	-1.451	3.907	-0.786
		0.746	-0.617	0.225	-0.399
		-0.994	-1.839	1.747	-3.91
		0.439	-0.643	-1.792	-2.159
		2.421	-0.437	0.048	-0.228
		1.615	-0.833	1.912	-0.825
		0.347	-0.88	1.507	-1.948
		0.219	-0.263	0.949	-1.98
		0.966	-0.895

## Sheet: Fig.4.j
Sham	Standard gangliod	Enriched NO ganglioid
0.721	1.454	3.175
-0.865	1.54	5.516
0.109	0.283	4.974
-0.21	6.257	0.158
-0.09	1.476	4.693
	1.363	0.624
	0.845	5.657
	1.082	0.367
	2.858	0.276
	2.448	2.737
	1.227	3.455
	0.482	2.929
	1.861
