# Supplementary material for: Engrafted nitrergic neurons derived from hPSCs improve gut dysmotility in mice
Source: Nature. 2025 Jun 25;645(8079):158–67. doi: 10.1038/s41586-025-09208-3 (PMC12408359; doi:10.1038/s41586-025-09208-3)
Supplement: Supplementary file 9 — Source Data Extended Data Fig. 5 [file 41586_2025_9208_MOESM9_ESM.xlsx]

## Sheet: 5a.arip
	time	Control					Aripiprazole
0	0	0	0	0	0	0	0	0	0	0	0
0.267	0.267	0	0	0	0	0	0	0	0	0	0
0.534	0.534	0.00187	0.00148	0.00165	0.00172	0.00127	0.00048	0.00389	0.0015	0.22831	0.53476
0.801	0.801	0.00825	0.00602	0.00623	0.00848	0.00626	0.00555	0.01749	0.01154	1.59817	1.06952
1.068	1.068	0.01924	0.01414	0.01549	0.02005	0.0146	0.01745	0.03821	0.02351	2.51142	6.41711
1.335	1.335	0.03986	0.03569	0.03328	0.04274	0.03534	0.03807	0.1114	0.06306	4.10959	14.4385
1.602	1.602	0.06873	0.06615	0.05922	0.07735	0.06547	0.06979	0.1943	0.12121	5.93607	21.9251
1.869	1.869	0.12421	0.11659	0.09984	0.13465	0.11785	0.12611	0.35687	0.20308	7.53425	31.5508
2.136	2.136	0.19282	0.17043	0.14622	0.19814	0.17429	0.18496	0.52073	0.30548	9.36073	45.4545
2.403	2.403	0.28054	0.25255	0.20893	0.28798	0.25888	0.27617	0.74223	0.42284	12.1005	58.2888
2.67	2.67	0.37027	0.34096	0.27191	0.37599	0.34069	0.3742	0.99547	0.54768	16.4384	77.0054
2.937	2.937	0.49261	0.44795	0.3591	0.48887	0.44476	0.51252	1.33873	0.68663	18.7215	82.3529
3.204	3.204	0.62207	0.55302	0.45141	0.60621	0.55264	0.64576	1.67552	0.8196	21.4612	85.0267
3.471	3.471	0.76603	0.68375	0.56353	0.75003	0.67872	0.80819	1.98964	0.98142	23.7443	88.7701
3.738	3.738	0.93023	0.81473	0.66979	0.91104	0.80353	0.96841	2.30635	1.14367	26.484	90.3743
4.005	4.005	1.10668	0.94939	0.78411	1.08488	0.95498	1.16669	2.63666	1.31747	31.0502	92.5134
4.272	4.272	1.29087	1.08073	0.89953	1.25242	1.09694	1.35561	2.99676	1.48335	38.5845	93.5829
4.539	4.539	1.4647	1.22236	1.0276	1.43635	1.25083	1.59164	3.3478	1.65972	41.5525	95.1872
4.806	4.806	1.66402	1.36697	1.16209	1.62395	1.41399	1.79674	3.69495	1.83287	47.9452	96.2567
5.073	5.073	1.86946	1.51803	1.31042	1.83778	1.59755	2.0396	4.01749	2.00282	63.242	97.3262
5.34	5.34	2.08089	1.68183	1.45646	2.06938	1.78111	2.275	4.30764	2.17212	67.8082	98.9305
5.607	5.607	2.29708	1.84685	1.6124	2.32654	1.97892	2.53657	4.61528	2.35789	71.4612	99.4652
5.874	5.874	2.51052	2.00664	1.76138	2.59996	2.16873	2.78149	4.90026	2.54387	73.7443	100
6.141	6.141	2.7322	2.17201	1.91998	2.90995	2.38694	3.0686	5.26554	2.7322	76.0274	100
6.408	6.408	2.95002	2.3476	2.08371	3.20927	2.59738	3.35444	5.59909	2.9184	78.3105	100
6.675	6.675	3.1862	2.52554	2.25111	3.51192	2.81872	3.6479	5.87176	3.08899	80.8219	100
6.942	6.942	3.39789	2.69841	2.41146	3.79864	3.02754	3.94611	6.12435	3.27604	83.105	100
7.209	7.209	3.6192	2.87976	2.57913	4.10828	3.25119	4.25955	6.40868	3.46501	84.9315	100
7.476	7.476	3.85763	3.04801	2.75754	4.41586	3.48828	4.56998	6.66192	3.63859	86.0731	100
7.743	7.743	4.10343	3.22499	2.93988	4.73145	3.70614	4.88263	6.91516	3.81217	87.2146	100
8.01	8.01	4.34061	3.39796	3.10976	5.049	3.9196	5.18148	7.12111	3.97485	88.1278	100
8.277	8.277	4.60703	3.58244	3.27716	5.38167	4.14464	5.47589	7.31801	4.14266	88.8128	100
8.544	8.544	4.86458	3.75453	3.44511	5.70426	4.35126	5.75079	7.48381	4.30128	89.726	100
8.811	8.811	5.13663	3.94565	3.62195	6.02571	4.56239	6.00903	7.66192	4.46225	90.6393	100
9.078	9.078	5.39993	4.13031	3.78935	6.33947	4.76484	6.26886	7.8342	4.62771	91.3242	100
9.345	9.345	5.66173	4.33949	3.975	6.64716	4.97181	6.52932	8.00583	4.7859	92.2374	100
9.612	9.612	5.9209	4.5464	4.15111	6.95898	5.17993	6.79184	8.16127	4.94751	92.9224	100
9.879	9.879	6.19744	4.76457	4.32722	7.28776	5.37519	7.04977	8.32124	5.10634	93.8356	100
10.146	10.146	6.47062	4.96965	4.5037	7.60381	5.57092	7.31499	8.47409	5.26175	94.7489	100
10.413	10.413	6.74054	5.1633	4.68347	7.90715	5.77522	7.56911	8.61982	5.42058	95.4338	100
10.68	10.68	7.02021	5.36306	4.85812	8.19742	5.97523	7.82148	8.76878	5.57322	96.347	100
10.947	10.947	7.27813	5.55758	5.03799	8.48987	6.18521	8.07686	8.92617	5.73354	97.032	100
11.214	11.214	7.54943	5.74765	5.21565	8.77235	6.38916	8.34208	9.06865	5.89601	97.9452	100
11.481	11.481	7.79823	5.94304	5.39552	9.05816	6.59161	8.60842	9.21826	6.05505	98.8584	100
11.748	11.748	8.05778	6.13328	5.5709	9.33938	6.79417	8.90584	9.35104	6.21752	99.5434	100
12.015	12.015	8.31195	6.33356	5.75022	9.6332	7.00716	9.18407	9.50194	6.38105	99.7717	100
12.282	12.282	8.56863	6.53192	5.9289	9.9111	7.20856	9.47689	9.63666	6.54673	100	100
12.549	12.549	8.82506	6.73159	6.10996	10.2092	7.40324	9.77256	9.78238	6.71048	100	100
12.816	12.816	9.07561	6.9379	6.28937	10.5049	7.59816	10.0505	9.91969	6.87914	100	100
13.083	13.083	9.33766	7.13713	6.46759	10.795	7.80141	10.3316	10.0602	7.04674	100	100
13.35	13.35	9.58783	7.33758	6.64517	11.0887	7.98961	10.6133	10.2053	7.20963	100	100
13.617	13.617	9.84563	7.53402	6.82944	11.3846	8.18452	10.888	10.3433	7.37872	100	100
13.884	13.884	10.1006	7.73256	7.00197	11.677	8.37318	11.1672	10.4825	7.54482	100	100
14.151	14.151	10.3549	7.93354	7.18193	11.9704	8.56751	11.4524	10.6192	7.71798	100	100
14.418	14.418	10.6077	8.13164	7.36767	12.261	8.75767	11.7522	10.7662	7.88408	100	100
14.685	14.685	10.8723	8.33427	7.55029	12.5507	8.95317	12.0625	10.908	8.05616	100	100
14.952	14.952	11.1275	8.53036	7.72521	12.8337	9.13997	12.3924	11.0531	8.23295	100	100
15.219	15.219	11.3898	8.73213	7.90828	13.124	9.33384	12.7271	11.193	8.40525	100	100
15.486	15.486	11.6465	8.93066	8.09264	13.4098	9.52192	13.0383	11.3381	8.58353	100	100
15.753	15.753	11.9128	9.13059	8.27609	13.6943	9.71521	13.334	11.4812	8.7537	100	100
16.02	16.02	12.1748	9.33262	8.46072	13.9851	9.90224	13.6088	11.625	8.93839	100	100
16.287	16.287	12.4426	9.53115	8.64866	14.269	10.0896	13.9028	11.761	9.11433	100	100
16.554	16.554	12.7103	9.72855	8.83605	14.5564	10.2762	14.185	11.9067	9.29005	100	100
16.821	16.821	12.9811	9.92718	9.02041	14.8471	10.4688	14.4874	12.0518	9.47261	100	100
17.088	17.088	13.2519	10.1251	9.20257	15.1346	10.66	14.7742	12.1982	9.64426	100	100
17.355	17.355	13.5227	10.3253	9.38546	15.4368	10.847	15.066	12.3452	9.82661	100	100
17.622	17.622	13.79	10.5179	9.56506	15.758	11.0373	15.3638	12.4812	9.99528	100	100
17.889	17.889	14.0619	10.7209	9.7486	16.0508	11.2239	15.6487	12.6276	10.181	100	100
18.156	18.156	14.3367	10.9181	9.92819	16.3314	11.413	15.9329	12.7714	10.3516	100	100
18.423	18.423	14.6026	11.1196	10.1102	16.6136	11.608	16.2075	12.9132	10.5425	100	100
18.69	18.69	14.8639	11.3198	10.2885	16.8969	11.7968	16.4865	13.0589	10.7174	100	100
18.957	18.957	15.1262	11.5206	10.4747	17.1803	11.993	16.7522	13.2027	10.8991	100	100
19.224	19.224	15.3901	11.7244	10.6525	17.4594	12.1789	17.0281	13.3459	11.0699	100	100
19.491	19.491	15.6554	11.9265	10.833	17.7452	12.3749	17.2944	13.487	11.2471	100	100
19.758	19.758	15.9157	12.1317	11.014	18.0258	12.5673	17.5639	13.6328	11.4325	100	100
20.025	20.025	16.1843	12.3357	11.1964	18.3049	12.7602	17.8194	13.7804	11.6024	100	100
20.292	20.292	16.449	12.542	11.3714	18.5889	12.955	18.0878	13.9242	11.7912	100	100
20.559	20.559	16.7178	12.7417	11.5498	18.8747	13.1522	18.331	14.0602	11.9675	100	100
20.826	20.826	16.9798	12.9459	11.7294	19.154	13.3415	18.592	14.2086	12.1464	100	100
21.093*	21.093	17.2547	13.1509	11.9018	19.441	13.5355	18.8354	14.3543	12.3258	100	100
21.36*	21.36	17.5223	13.3593	12.0843	19.7255	13.7334	19.0854	14.4987	12.5015	100	100
21.627*	21.627	17.7872	13.5653	12.2564	20.0074	13.9208	19.3288	14.6354	12.676	100	100
21.894*	21.894	18.0517	13.7804	12.4304	20.2935	14.1238	19.5723	14.7843	12.8555	100	100
22.161*	22.161	18.3262	13.9956	12.5995	20.5812	14.3128	19.8246	14.93	13.0387	100	100
22.428*	22.428	18.6006	14.2058	12.7761	20.8693	14.5089	20.063	15.0725	13.2196	100	100
22.695*	22.695	18.8691	14.4262	12.9422	21.1522	14.7036	20.3119	15.2189	13.3872	100	100
22.962*	22.962	19.135	14.6353	13.1112	21.4398	14.9017	20.5526	15.362	13.5749	100	100
23.229*	23.229	19.4062	14.8474	13.2825	21.7341	15.0939	20.8008	15.5026	13.7429	100	100
23.496*	23.496	19.6845	15.0572	13.4513	22.0169	15.2921	21.0367	15.6516	13.919	100	100
23.763*	23.763	19.9653	15.2687	13.6161	22.3163	15.4834	21.2798	15.7882	14.0975	100	100
24.03*	24.03	20.2596	15.4788	13.7876	22.6108	15.6793	21.5143	15.9339	14.2827	100	100
24.297*	24.297	20.5473	15.6831	13.9525	22.9016	15.875	21.7497	16.0784	14.4682	100	100
24.564*	24.564	20.8322	15.8978	14.121	23.1904	16.0711	21.9808	16.2234	14.645	100	100
24.831*	24.831	21.1147	16.1095	14.2895	23.481	16.2605	22.2191	16.3653	14.8246	100	100
25.098*	25.098	21.4009	16.325	14.4613	23.7729	16.4628	22.4494	16.5065	15.0065	100	100
25.365*	25.365	21.6911	16.5385	14.6239	24.0704	16.6534	22.6822	16.6606	15.1967	100	100
25.632*	25.632	21.9777	16.7595	14.7951	24.3577	16.8499	22.9169	16.7895	15.3832	100	100
25.899*	25.899	22.2623	16.9818	14.961	24.6472	17.0409	23.1529	16.9514	15.5779	100	100
26.166*	26.166	22.5449	17.2054	15.1296	24.9276	17.2401	23.3907	17.0719	15.7639	100	100
26.433*	26.433	22.8362	17.4242	15.2966	25.2059	17.4328	23.6219	17.2325	15.9556	100	100
26.7*	26.7	23.1244	17.6486	15.4616	25.487	17.6258	23.8662	17.3607	16.1444	100	100
26.967*	26.967	23.4271	17.8823	15.6285	25.7739	17.8237	24.1007	17.5162	16.3297	100	100
27.234*	27.234	23.7095	18.1145	15.7903	26.0742	18.0131	24.3354	17.6587	16.5249	100	100
27.501*	27.501	24.0074	18.3514	15.9576	26.3682	18.2105	24.5715	17.8044	16.7045	100	100
27.768*	27.768	24.2999	18.5866	16.129	26.6457	18.4039	24.8045	17.9508	16.8952	100	100
28.035*	28.035	24.5877	18.8248	16.303	26.9249	18.5949	25.047	18.0861	17.0826	100	100
28.302*	28.302	24.8814	19.0672	16.4874	27.2051	18.7913	25.2807	18.2351	17.2641	100	100
28.569*	28.569	25.166	19.307	16.6622	27.4864	18.9859	25.5229	18.3776	17.4531	100	100
28.836*	28.836	25.4485	19.5505	16.8299	27.7736	19.1771	25.7688	18.5227	17.6369	100	100
29.103*	29.103	25.7353	19.7949	16.9962	28.0683	19.3763	26.0127	18.6723	17.8263	100	100
29.37*	29.37	26.0229	20.0364	17.167	28.3687	19.5624	26.2768	18.8076	18.0125	100	100
29.637*	29.637	26.3187	20.2886	17.3361	28.6632	19.7583	26.5568	18.9592	18.1974	100	100
29.904*	29.904	26.6144	20.543	17.5038	28.9616	19.9507	26.8005	19.092	18.3898	100	100
30.171*	30.171	26.9212	20.8033	17.6757	29.264	20.1434	27.0524	19.2448	18.5662	100	100
30.438*	30.438	27.2261	21.0672	17.8449	29.5692	20.3379	27.293	19.3841	18.7526	100	100
30.705*	30.705	27.5244	21.3477	18.0161	29.8758	20.5339	27.5317	19.5317	18.935	100	100
30.972*	30.972	27.8256	21.6086	18.1837	30.1746	20.7324	27.7638	19.6703	19.1243	100	100
31.239*	31.239	28.1219	21.8694	18.3605	30.481	20.9252	28.0048	19.8187	19.3022	100	100
31.506*	31.506	28.422	22.1307	18.5389	30.7845	21.1229	28.2463	19.9592	19.4916	100	100
31.773*	31.773	28.731	22.3962	18.7321	31.0861	21.3217	28.479	20.1062	19.6718	100	100
32.04*	32.04	29.053	22.66	18.9074	31.39	21.5117	28.7186	20.25	19.8563	100	100
32.307*	32.307	29.3967	22.9231	19.0912	31.6906	21.7154	28.9524	20.3893	20.0376	100	100
32.574*	32.574	29.7282	23.1884	19.2708	31.9916	21.899	29.1949	20.5382	20.2182	100	100
32.841*	32.841	30.069	23.4529	19.4519	32.3049	22.1001	29.436	20.6749	20.3984	100	100
33.108*	33.108	30.3933	23.7189	19.6335	32.6133	22.2943	29.6817	20.8284	20.5729	100	100
33.375*	33.375	30.6971	23.9808	19.8136	32.9323	22.4907	29.9154	20.9618	20.7618	100	100
33.642*	33.642	31.0138	24.2485	19.9909	33.2495	22.686	30.1865	21.1166	20.9311	100	100
33.909*	33.909	31.3133	24.5104	20.1703	33.5497	22.8807	30.5207	21.2442	21.1167	100	100
34.176*	34.176	31.6018	24.7742	20.343	33.848	23.0761	30.7993	21.4067	21.2888	100	100
34.443*	34.443	31.8958	25.0318	20.5197	34.1449	23.2706	31.0665	21.5279	21.476	100	100
34.71*	34.71	32.1756	25.3028	20.6904	34.43	23.4657	31.3256	21.6949	21.6522	100	100
34.977*	34.977	32.4687	25.563	20.8614	34.7102	23.6566	31.5811	21.8128	21.8382	100	100
35.244*	35.244	32.7787	25.8285	21.0289	34.9938	23.8527	31.8368	21.9786	22.0145	100	100
35.511*	35.511	33.1272	26.0938	21.202	35.2684	24.0424	32.097	22.1069	22.1969	100	100
35.778*	35.778	33.4695	26.3598	21.3689	35.5485	24.2386	32.32	22.2643	22.3756	100	100
36.045*	36.045	33.8348	26.6312	21.5424	35.8299	24.4264	32.5392	22.3912	22.5582	100	100
36.312*	36.312	34.2269	26.9033	21.7171	36.1068	24.626	32.7464	22.5531	22.7332	100	100
36.579*	36.579	34.629	27.1785	21.8907	36.3856	24.808	32.9556	22.6807	22.9181	100	100
36.846*	36.846	34.9586	27.4637	22.0651	36.6697	25.0064	33.164	22.8387	23.0939	100	100
37.113*	37.113	35.2655	27.7655	22.2371	36.9568	25.1998	33.3764	22.9754	23.2788	100	100
37.38*	37.38	35.5538	28.0439	22.4625	37.2478	25.3892	33.5758	23.1231	23.4682	100	100
37.647*	37.647	35.8393	28.3305	22.6581	37.5214	25.5817	33.7854	23.261	23.6655	100	100
37.914*	37.914	36.1237	28.6061	22.8349	37.8043	25.7755	33.9887	23.4035	23.8624	100	100
38.181*	38.181	36.4104	28.8873	23.0071	38.0784	25.9629	34.1954	23.5492	24.0584	100	100
38.448*	38.448	36.6996	29.1733	23.1749	38.3518	26.1563	34.3931	23.7001	24.2561	100	100
38.715*	38.715	36.9901	29.4505	23.3462	38.6308	26.3551	34.5939	23.8374	24.4547	100	100
38.982*	38.982	37.2786	29.7281	23.5122	38.9031	26.5437	34.8036	23.9864	24.6458	100	100
39.249*	39.249	37.5641	30.0062	23.6801	39.1795	26.7391	35.0025	24.1224	24.8455	100	100
39.516*	39.516	37.857	30.2844	23.8494	39.4502	26.926	35.2081	24.2733	25.04	100	100
39.783*	39.783	38.151	30.5548	24.0171	39.7216	27.1206	35.4109	24.4119	25.2433	100	100
40.05*	40.05	38.4466	30.8252	24.182	39.9964	27.3063	35.6159	24.5557	25.4409	100	100
40.317*	40.317	38.7487	31.0959	24.3563	40.2671	27.4965	35.8134	24.7027	25.6394	100	100
40.584*	40.584	39.0466	31.362	24.5184	40.5463	27.6862	36.022	24.8413	25.8434	100	100
40.851*	40.851	39.335	31.6334	24.6825	40.8235	27.8818	36.2156	24.9955	26.0407	100	100
41.118*	41.118	39.636	31.9014	24.847	41.107	28.0677	36.4188	25.1269	26.2459	100	100
41.385*	41.385	39.9311	32.168	25.0128	41.3876	28.2569	36.62	25.2792	26.4392	100	100
41.652*	41.652	40.2259	32.4332	25.1781	41.673	28.4473	36.8186	25.4165	26.6418	100	100
41.919*	41.919	40.5182	32.7005	25.3474	41.9557	28.633	37.0169	25.5641	26.838	100	100
42.186*	42.186	40.8006	32.97	25.5169	42.2337	28.8244	37.211	25.7021	27.0443	100	100
42.453*	42.453	41.0955	33.2421	25.6986	42.5154	29.0127	37.4111	25.8562	27.2393	100	100
42.72*	42.72	41.3823	33.5087	25.882	42.7974	29.2017	37.6017	25.9942	27.4449	100	100
42.987*	42.987	41.6632	33.7809	26.0733	43.0948	29.391	37.8036	26.149	27.6433	100	100
43.254*	43.254	41.9505	34.048	26.2892	43.392	29.5726	37.9953	26.2792	27.8453	100	100
43.521*	43.521	42.2334	34.3246	26.4654	43.6906	29.7582	38.1967	26.4359	28.0403	100	100
43.788*	43.788	42.5097	34.5972	26.6465	43.9874	29.9457	38.3909	26.5635	28.2502	100	100
44.055*	44.055	42.7889	34.8717	26.82	44.2854	30.1329	38.5872	26.7176	28.449	100	100
44.322*	44.322	43.0692	35.1426	26.9985	44.5803	30.3152	38.779	26.8543	28.6575	100	100
44.589*	44.589	43.3453	35.4154	27.1722	44.8708	30.4992	38.9753	27.0091	28.8607	100	100
44.856*	44.856	43.6122	35.6875	27.3512	45.1545	30.6836	39.168	27.1399	29.0623	100	100
45.123*	45.123	43.888	35.9544	27.5258	45.4525	30.865	39.3566	27.2973	29.2646	100	100
45.39*	45.39	44.1611	36.2289	27.7025	45.7376	31.0529	39.5506	27.4275	29.4687	100	100
45.657*	45.657	44.4331	36.5008	27.8772	46.0272	31.2308	39.74	27.5829	29.6701	100	100
45.924*	45.924	44.6957	36.7843	28.0579	46.3099	31.4209	39.9324	27.7196	29.8651	100	100
46.191*	46.191	44.9592	37.0618	28.2375	46.5969	31.6017	40.1259	27.8692	30.076	100	100
46.458*	46.458	45.2255	37.344	28.4184	46.8806	31.784	40.3183	28.0013	30.2689	100	100
46.725*	46.725	45.4885	37.6293	28.6015	47.1671	31.9696	40.5149	28.1593	30.4839	100	100
46.992*	46.992	45.7532	37.921	28.7799	47.4509	32.1499	40.7033	28.2928	30.6849	100	100
47.259*	47.259	46.0205	38.2086	28.962	47.7291	32.3354	40.8995	28.4404	30.8834	100	100
47.526*	47.526	46.29	38.503	29.1426	48.0145	32.5148	41.0956	28.5797	31.0882	100	100
47.793*	47.793	46.5536	38.7995	29.3233	48.2909	32.7008	41.2985	28.728	31.2947	100	100
48.06*	48.06	46.8191	39.0959	29.5025	48.5728	32.8836	41.4966	28.8653	31.497	100	100
48.327*	48.327	47.0879	39.4239	29.6777	48.8481	33.0617	41.6958	29.013	31.702	100	100
48.594*	48.594	47.3473	39.7309	29.8567	49.1285	33.2469	41.8859	29.1567	31.9031	100	100
48.861*	48.861	47.6165	40.0292	30.0338	49.3997	33.4283	42.083	29.307	32.1045	100	100
49.128*	49.128	47.8814	40.3109	30.2099	49.6787	33.6113	42.2756	29.4398	32.3059	100	100
49.395*	49.395	48.1476	40.5988	30.3851	49.948	33.7908	42.4671	29.5887	32.5109	100	100
49.662*	49.662	48.4115	40.8764	30.5581	50.2195	33.9668	42.6636	29.7345	32.7163	100	100
49.929*	49.929	48.6825	41.1525	30.7297	50.4837	34.1482	42.8554	29.875	32.9185	100	100
50.196*	50.196	48.9436	41.4266	30.9047	50.7522	34.3265	43.059	30.0168	33.1231	100	100
	50.463	49.2162	41.7019	31.0777	51.0143	34.5024	43.2591	30.1593	33.3254	100	100
	50.73	49.4768	41.9748	31.2566	51.2679	34.6816	43.4686	30.3109	33.5289	100	100
	50.997	49.746	42.244	31.4257	51.5229	34.8537	43.6677	30.4443	33.7334	100	100
	51.264	50.0059	42.5163	31.6031	51.7756	35.0314	43.871	30.5965	33.9359	100	100
	51.531	50.274	42.7811	31.7746	52.018	35.2043	44.0666	30.7319	34.1345	100	100
	51.798	50.5311	43.0535	31.951	52.2689	35.3792	44.2675	30.8834	34.3465	100	100
	52.065	50.7983	43.322	32.1244	52.5133	35.5503	44.4614	31.0175	34.5411	100	100
	52.332	51.0603	43.59	32.2993	52.7607	35.7232	44.6561	31.1755	34.7454	100	100
	52.599	51.3263	43.8569	32.4723	53.0013	35.8956	44.8483	31.3044	34.946	100	100
	52.866	51.5902	44.124	32.646	53.2426	36.067	45.0398	31.4631	35.1454	100	100
	53.133	51.8519	44.3876	32.8207	53.4858	36.2391	45.2305	31.5965	35.3483	100	100
	53.4	52.1173	44.6577	32.9943	53.7248	36.4076	45.4186	31.7448	35.5503	100	100
	53.667	52.3844	44.9178	33.1692	53.9609	36.5768	45.6127	31.8834	35.7431	100	100
	53.934	52.6514	45.1808	33.3444	54.2056	36.7423	45.7931	32.033	35.9449	100	100
	54.201	52.9131	45.445	33.5358	54.4469	36.9141	45.9776	32.1768	36.1386	100	100
	54.468	53.1745	45.7018	33.7199	54.685	37.0774	46.1553	32.3206	36.3372	100	100
	54.735	53.4406	45.9698	33.901	54.9295	37.2493	46.3353	32.4637	36.5311	100	100
	55.002	53.7007	46.229	34.0793	55.1639	37.4144	46.5129	32.6133	36.7245	100	100
	55.269	53.9638	46.4941	34.2608	55.4029	37.5836	46.6904	32.7429	36.919	100	100
	55.536	54.2223	46.759	34.4446	55.6333	37.7475	46.8718	32.9009	37.1142	100	100
	55.803	54.48	47.0252	34.6265	55.8733	37.9206	47.0467	33.0298	37.3049	100	100
	56.07	54.7369	47.2924	34.8082	56.1066	38.0771	47.2283	33.1865	37.4892	100	100
	56.337	54.9911	47.5578	34.9911	56.337	38.2467	47.403	33.3174	37.6844	100	100
	56.604	55.2438	47.8244	35.1726	56.5696	38.4117	47.5783	33.4696	37.872	100	100
	56.871	55.4912	48.0914	35.3554	56.7934	38.5817	47.7501	33.6114	38.0687	100	100
	57.138	55.7405	48.3551	35.5374	57.019	38.7499	47.9174	33.7565	38.2523	100	100
	57.405	55.9871	48.6214	35.7217	57.2396	38.9149	48.086	33.9003	38.4514	100	100
	57.672	56.2285	48.8886	35.9054	57.4639	39.0887	48.254	34.0453	38.6367	100	100
	57.939	56.4697	49.1528	36.0923	57.6832	39.2541	48.4217	34.1865	38.8357	100	100
	58.206	56.7064	49.4183	36.2815	57.8983	39.4226	48.5917	34.3381	39.026	100	100
	58.473	56.9389	49.6779	36.4737	58.1091	39.5922	48.7708	34.4773	39.2261	100	100
	58.74	57.1784	49.9432	36.6686	58.3136	39.768	48.9753	34.6205	39.4289	100	100
	59.007	57.4072	50.2063	36.8629	58.5204	39.9413	49.1682	34.7571	39.6333	100	100
	59.274	57.6405	50.4679	37.0539	58.7313	40.1164	49.3579	34.9093	39.8359	100	100
	59.541	57.8669	50.7319	37.2475	58.935	40.287	49.5154	35.0421	40.0418	100	100
	59.808	58.1014	50.9904	37.4422	59.1444	40.463	49.6748	35.2014	40.2445	100	100
	60.075	58.3235	51.251	37.6332	59.3474	40.6367	49.833	35.3329	40.4381	100	100
	60.342	58.5548	51.509	37.8279	59.5493	40.8085	49.9908	35.4825	40.6399	100	100
	60.609	58.7837	51.7677	38.0213	59.7682	40.984	50.1464	35.6237	40.8383	100	100
	60.876	59.0083	52.0211	38.2193	59.988	41.1597	50.2985	35.7655	41.0354	100	100
	61.143	59.2415	52.2865	38.4065	60.2007	41.347	50.453	35.9139	41.2451	100	100
	61.41	59.4643	52.567	38.6013	60.4059	41.5311	50.5994	36.0512	41.492	100	100
	61.677	59.6939	52.8289	38.7952	60.6144	41.7245	50.753	36.2027	41.7665	100	100
	61.944	59.9148	53.0897	38.9883	60.8054	41.9194	50.9015	36.3387	42.0731	100	100
	62.211	60.1462	53.3538	39.1806	60.9983	42.1219	51.0514	36.489	42.4155	100	100
	62.478	60.3763	53.615	39.3765	61.1882	42.3185	51.1919	36.6321	42.7734	100	100
	62.745	60.5992	53.8747	39.5673	61.384	42.523	51.3423	36.774	43.1471	100	100
	63.012	60.8308	54.1339	39.7612	61.6336	42.7213	51.4774	36.9203	43.5367	100	100
	63.279	61.0565	54.4023	39.9541	61.8645	42.9243	51.6246	37.0635	43.9173	100	100
	63.546	61.2905	54.6615	40.1449	62.0625	43.1314	51.7653	37.2047	44.305	100	100
	63.813	61.5207	54.9234	40.3375	62.2876	43.3374	51.9043	37.3549	44.6999	100	100
	64.08	61.7878	55.1865	40.5273	62.582	43.5377	52.0502	37.4961	45.0975	100	100
	64.347	62.0301	55.4409	40.7201	62.8098	43.7402	52.1935	37.6392	45.4874	100	100
	64.614	62.2761	55.7021	40.9073	63.0373	43.9409	52.3356	37.7843	45.8803	100	100
	64.881	62.5374	55.9605	41.0962	63.262	44.1426	52.4768	37.9197	46.2696	100	100
	65.148	62.7942	56.2183	41.2785	63.4793	44.3353	52.6179	38.0699	46.6602	100	100
	65.415	63.0485	56.4768	41.4702	63.6891	44.5268	52.7575	38.206	47.0466	100	100
	65.682	63.3002	56.7336	41.6495	63.8932	44.7209	52.9011	38.3569	47.4282	100	100
	65.949	63.5461	56.9958	41.8393	64.0912	44.9038	53.0383	38.4993	47.8107	100	100
	66.216	63.7892	57.2492	42.0215	64.2867	45.0842	53.183	38.6451	48.1884	100	100
	66.483	64.0366	57.5045	42.2097	64.4796	45.2595	53.3194	38.7863	48.5683	100	100
	66.75	64.2719	57.7539	42.3928	64.6658	45.4442	53.462	38.9307	48.928	100	100
	67.017	64.5175	58.0071	42.5756	64.8566	45.622	53.6005	39.0816	49.2707	100	100
	67.284	64.7584	58.2594	42.7576	65.0387	45.8012	53.7415	39.2176	49.5813	100	100
	67.551	64.9936	58.5072	42.9408	65.2067	45.9783	53.8781	39.3653	49.8958	100	100
	67.818	65.2315	58.753	43.1259	65.3623	46.1569	54.0243	39.4961	50.2051	100	100
	68.085	65.4644	58.995	43.3064	65.5242	46.3345	54.158	39.6567	50.514	100	100
	68.352	65.7081	59.2443	43.4907	65.6834	46.5104	54.3021	39.7908	50.8133	100	100
	68.619	65.9488	59.4947	43.6718	65.843	46.6869	54.442	39.943	51.1179	100	100
	68.886	66.1848	59.7452	43.8541	66.0069	46.8644	54.5808	40.0732	51.4144	100	100
	69.153	66.4228	59.9972	44.0349	66.1651	47.0429	54.7219	40.2312	51.7096	100	100
	69.42	66.6718	60.2492	44.2166	66.3307	47.2229	54.8614	40.3646	52.0025	100	100
	69.687	66.9214	60.499	44.3994	66.4894	47.3912	54.9959	40.5123	52.3011	100	100
	69.954	67.2002	60.7502	44.58	66.6514	47.578	55.1386	40.6522	52.5998	100	100
	70.221	67.5333	60.9995	44.7561	66.8105	47.7643	55.2794	40.8018	52.8886	100	100
	70.488	67.844	61.2677	44.9423	66.9718	47.9638	55.4164	40.932	53.178	100	100
	70.755	68.2104	61.5566	45.1211	67.1366	48.1673	55.5551	41.0848	53.4672	100	100
	71.022	68.4881	61.8078	45.3026	67.2979	48.3818	55.69	41.2273	53.7591	100	100
	71.289	68.7197	62.0566	45.4827	67.4597	48.6317	55.8352	41.3776	54.0474	100	100
	71.556	68.9434	62.2931	45.6603	67.6215	48.8656	55.971	41.511	54.3405	100	100
	71.823	69.162	62.5233	45.8438	67.7824	49.0771	56.115	41.658	54.6652	100	100
	72.09	69.3809	62.7563	46.0253	67.9459	49.2857	56.2511	41.7999	54.9827	100	100
	72.357	69.598	62.9879	46.2023	68.1048	49.4559	56.3942	41.9443	55.2711	100	100
	72.624	69.8092	63.213	46.3817	68.2682	49.6104	56.5309	42.0823	55.5586	100	100
	72.891	70.02	63.4407	46.5595	68.4273	49.7592	56.6718	42.2196	55.8433	100	100
	73.158	70.2272	63.6645	46.7379	68.5765	49.9015	56.8099	42.3575	56.1603	100	100
	73.425	70.4306	63.8883	46.9174	68.7367	50.0458	56.9516	42.4987	56.4895	100	100
	73.692	70.6338	64.1105	47.0998	68.8869	50.1882	57.0866	42.6263	56.8852	100	100
	73.959	70.8314	64.3325	47.2836	69.0383	50.3297	57.2271	42.7675	57.4336	100	100
	74.226	71.0258	64.5536	47.47	69.1936	50.4693	57.3635	42.9009	57.8681	100	100
	74.493	71.215	64.7744	47.654	69.3459	50.6151	57.503	43.0369	58.2149	100	100
	74.76	71.4018	64.992	47.8334	69.5014	50.7557	57.647	43.171	58.5526	100	100
	75.027	71.5868	65.2151	48.0209	69.6563	50.8953	57.7818	43.3076	58.837	100	100
	75.294	71.7726	65.4353	48.2024	69.8084	51.0412	57.922	43.4417	59.096	100	100
	75.561	71.9517	65.659	48.3895	69.967	51.1826	58.0578	43.568	59.3395	100	100
	75.828	72.1429	65.8825	48.5714	70.1135	51.3246	58.1982	43.6995	59.5725	100	100
	76.095	72.3231	66.1024	48.7526	70.2659	51.4674	58.3332	43.8316	59.7874	100	100
	76.362	72.5067	66.3229	48.9387	70.4133	51.609	58.4729	43.956	59.9856	100	100
	76.629	72.6869	66.5432	49.1171	70.5614	51.7553	58.6095	44.079	60.1816	100	100
	76.896	72.8715	66.7653	49.3012	70.7099	51.8959	58.7532	44.2034	60.3723	100	100
	77.163	73.0496	66.9834	49.4822	70.8602	52.0431	58.8871	44.3342	60.5514	100	100
	77.43	73.2245	67.2071	49.6652	71.0062	52.185	59.025	44.4566	60.7288	100	100
	77.697	73.4026	67.433	49.8457	71.1595	52.3347	59.1644	44.5699	60.9005	100	100
	77.964	73.579	67.658	50.0245	71.3045	52.4763	59.2943	44.6956	61.0702	100	100
	78.231	73.7557	67.8849	50.1984	71.4516	52.6223	59.4322	44.8044	61.2425	100	100
	78.498	73.9295	68.1082	50.374	71.5978	52.7666	59.5648	44.9177	61.4073	100	100
	78.765	74.104	68.3423	50.5487	71.744	52.9134	59.7004	45.0207	61.5724	100	100
	79.032	74.282	68.5722	50.719	71.8904	53.0672	59.8325	45.1315	61.7406	100	100
	79.299	74.4641	68.8007	50.8912	72.0322	53.2345	59.9732	45.2325	61.9076	100	100
	79.566	74.6394	69.0358	51.0611	72.1792	53.4037	60.1025	45.3452	62.0705	100	100
	79.833	74.8226	69.2715	51.2258	72.3219	53.5759	60.238	45.4424	62.2445	100	100
	80.1	75.0075	69.4951	51.3935	72.4611	53.7477	60.3741	45.5518	62.4033	100	100
	80.367	75.1968	69.7159	51.5511	72.6089	53.9222	60.5052	45.6535	62.5901	100	100
	80.634	75.3793	69.9314	51.7132	72.7509	54.0977	60.641	45.7552	62.8018	100	100
	80.901	75.568	70.1418	51.8696	72.8972	54.2757	60.7743	45.8588	63.0559	100	100
	81.168	75.7639	70.3523	52.0281	73.0421	54.4582	60.9104	45.9663	63.3193	100	100
	81.435	75.9699	70.5632	52.185	73.1775	54.6427	61.043	46.0589	63.5957	100	100
	81.702	76.1766	70.771	52.3405	73.3201	54.8438	61.1789	46.1703	63.8751	100	100
	81.969	76.3821	70.9885	52.4947	73.459	55.0817	61.3068	46.2662	64.2133	100	100
	82.236	76.5818	71.2028	52.6493	73.6003	55.2613	61.4467	46.3763	64.547	100	100
	82.503	76.7875	71.4168	52.7994	73.7369	55.4408	61.5744	46.4741	64.9048	100	100
	82.77	76.9728	71.6293	52.9536	73.8787	55.6053	61.7076	46.5803	65.2417	100	100
	83.037	77.1559	71.8436	53.1054	74.0114	55.7742	61.8426	46.6762	65.5594	100	100
	83.304	77.3199	72.0769	53.2547	74.1503	55.9365	61.9729	46.7772	65.8482	100	100
	83.571	77.4859	72.3291	53.4052	74.2887	56.1092	62.1058	46.8776	66.096	100	100
	83.838	77.6475	72.5536	53.5536	74.4265	56.2633	62.2408	46.9747	66.2766	100	100
	84.105	77.812	72.778	53.702	74.5668	56.4311	62.3696	47.0771	66.4181	100	100
	84.372	77.9742	73.0052	53.8483	74.7003	56.5866	62.5042	47.1729	66.5607	100	100
	84.639	78.1346	73.2195	53.9949	74.8413	56.7497	62.6381	47.2714	66.6856	100	100
	84.906	78.2942	73.4275	54.1432	74.9781	56.9062	62.7679	47.3621	66.8183	100	100
	85.173	78.457	73.6448	54.2887	75.1157	57.0621	62.9018	47.4618	66.9419	100	100
	85.44	78.6149	73.8567	54.4388	75.2521	57.2145	63.0334	47.5518	67.0691	100	100
	85.707	78.7793	74.0875	54.5892	75.3914	57.3634	63.1641	47.6548	67.1892	100	100
	85.974	78.9375	74.3102	54.7383	75.5303	57.5224	63.2985	47.7396	67.3151	100	100
	86.241	79.1	74.5217	54.8908	75.6689	57.6728	63.4327	47.8387	67.4346	100	100
	86.508	79.258	74.7251	55.0405	75.808	57.8298	63.5707	47.9281	67.5543	100	100
	86.775	79.4157	74.9275	55.188	75.9446	57.974	63.7109	48.022	67.6762	100	100
	87.042	79.5733	75.1253	55.3373	76.0837	58.1333	63.8468	48.1166	67.7982	100	100
	87.309	79.7274	75.3244	55.4857	76.2191	58.2842	63.9858	48.2099	67.9134	100	100
	87.576	79.8804	75.5161	55.6337	76.3573	58.4354	64.1235	48.3031	68.0374	100	100
	87.843	80.0277	75.7058	55.7848	76.4917	58.5869	64.2645	48.3983	68.1582	100	100
	88.11	80.1754	75.8889	55.9348	76.6315	58.7402	64.4022	48.4909	68.2762	100	100
	88.377	80.3192	76.0642	56.0818	76.7664	58.8898	64.5432	48.5849	68.3998	100	100
	88.644	80.4676	76.2396	56.2334	76.9072	59.0382	64.68	48.669	68.5165	100	100
	88.911	80.6095	76.4148	56.3808	77.0392	59.1883	64.8162	48.7662	68.642	100	100
	89.178	80.7541	76.5846	56.5336	77.1771	59.3384	64.9528	48.851	68.7587	100	100
	89.445	80.8937	76.7521	56.6813	77.3111	59.4883	65.0928	48.9547	68.881	100	100
	89.712	81.038	76.9176	56.8318	77.4494	59.637	65.2351	49.0395	68.9992	100	100
	89.979	81.174	77.0806	56.9791	77.5835	59.7851	65.3711	49.1399	69.1245	100	100
	90.246	81.3147	77.2426	57.1292	77.7116	59.9304	65.5107	49.2215	69.244	100	100
	90.513	81.4489	77.3999	57.2785	77.8469	60.0806	65.6485	49.3251	69.3626	100	100
	90.78	81.5915	77.5596	57.4245	77.9756	60.2288	65.7922	49.4016	69.4855	100	100
	91.047	81.7273	77.7127	57.5749	78.1092	60.3789	65.9261	49.5052	69.602	100	100
	91.314	81.8614	77.8679	57.7215	78.2343	60.5223	66.0695	49.5816	69.7269	100	100
	91.581	81.9956	78.0121	57.8727	78.3654	60.6693	66.1999	49.6911	69.8491	100	100
	91.848	82.1265	78.1512	58.0196	78.4943	60.8125	66.3425	49.7707	69.9663	100	100
	92.115	82.2595	78.2888	58.1668	78.6209	60.959	66.4765	49.8685	70.0907	100	100
	92.382	82.3954	78.4265	58.3131	78.7479	61.108	66.6163	49.9534	70.2068	100	100
	92.649	82.5236	78.5626	58.4587	78.8739	61.2562	66.7543	50.0473	70.3331	100	100
	92.916	82.6574	78.6993	58.6031	79.0028	61.3991	66.8855	50.1399	70.4473	100	100
	93.183	82.7915	78.8301	58.7454	79.1311	61.5467	67.0265	50.2325	70.5719	100	100
	93.45	82.9211	78.966	58.8873	79.2586	61.6909	67.1632	50.3225	70.6882	100	100
	93.717	83.0529	79.093	59.0334	79.3871	61.8405	67.3011	50.408	70.8083	100	100
	93.984	83.183	79.2258	59.1752	79.5146	61.9816	67.4351	50.5045	70.9287	100	100
	94.251	83.3147	79.3547	59.3152	79.6406	62.1262	67.5737	50.5913	71.0482	100	100
	94.518	83.4451	79.4833	59.4561	79.7678	62.2756	67.7075	50.682	71.163	100	100
	94.785	83.5779	79.6044	59.5943	79.8934	62.4131	67.8429	50.7694	71.2806	100	100
	95.052	83.7089	79.7367	59.7325	80.0244	62.5606	67.9795	50.8653	71.4015	100	100
	95.319	83.839	79.8649	59.8738	80.1497	62.6951	68.1143	50.9547	71.5191	100	100
	95.586	83.967	79.9927	60.0119	80.2744	62.8393	68.2515	51.0525	71.635	100	100
	95.853	84.0956	80.1262	60.152	80.4015	62.9805	68.3802	51.1354	71.7536	100	100
	96.12	84.2257	80.2596	60.2884	80.5174	63.1197	68.5206	51.2312	71.8652	100	100
	96.387	84.3464	80.3901	60.4253	80.6336	63.2588	68.6508	51.3141	71.9858	100	100
	96.654	84.4728	80.5178	60.5593	80.7406	63.3971	68.7891	51.4139	72.098	100	100
	96.921	84.6069	80.6332	60.6931	80.8511	63.538	68.9227	51.4987	72.2139	100	100
	97.188	84.7455	80.751	60.8208	80.9594	63.6752	69.0596	51.5959	72.3289	100	100
	97.455	84.8816	80.8692	60.9546	81.0704	63.8115	69.1911	51.6839	72.446	100	100
	97.722	85.0155	80.9881	61.0806	81.1766	63.9528	69.3235	51.7779	72.5572	100	100
	97.989	85.1901	81.1053	61.2079	81.287	64.0858	69.4579	51.8646	72.6737	100	100
	98.256	85.3218	81.2235	61.3339	81.3962	64.2292	69.5883	51.9618	72.7844	100	100
	98.523	85.4519	81.3407	61.4638	81.503	64.3657	69.7212	52.0486	72.8928	100	100
	98.79	85.5758	81.46	61.5915	81.6102	64.5004	69.8479	52.1464	73.0117	100	100
	99.057	85.6854	81.5761	61.7182	81.7136	64.636	69.9844	52.2358	73.1168	100	100
	99.324	85.7993	81.691	61.8468	81.8215	64.7773	70.1098	52.3284	73.2306	100	100
	99.591	85.9056	81.8107	61.9778	81.9251	64.9104	70.2421	52.4177	73.3381	100	100
	99.858	86.0149	81.9227	62.1096	82.0261	65.0467	70.3746	52.5084	73.452	100	100
	100.125	86.1227	82.0357	62.2387	82.1288	65.1803	70.5066	52.5997	73.5602	100	100
	100.392	86.2286	82.1469	62.3715	82.2231	65.317	70.6338	52.6943	73.6761	100	100
	100.659	86.3379	82.2588	62.5047	82.3249	65.4534	70.7642	52.7811	73.7913	100	100
	100.926	86.4362	82.3721	62.6368	82.4201	65.5895	70.8952	52.8776	73.9035	100	100
	101.193	86.5454	82.4823	62.7703	82.518	65.7251	71.0259	52.9618	74.0162	100	100
	101.46	86.6444	82.595	62.9008	82.6139	65.859	71.1634	53.0609	74.131	100	100
	101.727	86.7514	82.7031	63.0326	82.7087	65.9918	71.2962	53.1464	74.2408	100	100
	101.994	86.8475	82.8144	63.1665	82.8071	66.1299	71.4355	53.2468	74.3539	100	100
	102.261	86.9531	82.9251	63.2979	82.9051	66.2626	71.5744	53.3336	74.463	100	100
	102.528	87.0508	83.0347	63.4311	82.9984	66.4021	71.7186	53.4307	74.5803	100	100
	102.795	87.1529	83.1423	63.5648	83.0962	66.5339	71.8563	53.5227	74.6898	100	100
	103.062	87.2491	83.2536	63.6962	83.1912	66.6697	72.0008	53.6198	74.8035	100	100
	103.329	87.3483	83.3658	63.8267	83.2896	66.8019	72.1432	53.7073	74.9166	100	100
	103.596	87.442	83.4723	63.9565	83.3858	66.9325	72.2854	53.8057	75.028	100	100
	103.863	87.5449	83.5847	64.0898	83.482	67.065	72.4299	53.8938	75.1419	100	100
	104.13	87.6414	83.6941	64.2196	83.578	67.1947	72.5712	53.9974	75.2548	100	100
	104.397	87.7418	83.8037	64.3506	83.6731	67.3245	72.7191	54.079	75.3698	100	100
	104.664	87.8492	83.9108	64.484	83.7681	67.4562	72.8574	54.1833	75.4848	100	100
	104.931	87.9608	84.0235	64.6121	83.8631	67.5886	73.0101	54.2642	75.5932	100	100
	105.198	88.0702	84.1328	64.7461	83.96	67.7207	73.151	54.3672	75.7065	100	100
	105.465	88.1783	84.2417	64.8766	84.0539	67.8493	73.2985	54.4521	75.8217	100	100
	105.732	88.2758	84.3512	65.007	84.1465	67.9843	73.4405	54.5538	75.9346	100	100
	105.999	88.3721	84.4562	65.1396	84.2456	68.1064	73.5815	54.6405	76.0468	100	100
	106.266	88.4691	84.5627	65.2667	84.3464	68.2432	73.7268	54.7383	76.156	100	100
	106.533	88.5636	84.6679	65.3968	84.4447	68.3713	73.8678	54.8245	76.2719	100	100
	106.8	88.6578	84.7732	65.5272	84.547	68.5001	74.0152	54.9229	76.3854	100	100
	107.067	88.7448	84.8757	65.6596	84.6448	68.6289	74.1535	55.0142	76.5004	100	100
	107.334	88.8324	84.9815	65.7869	84.7453	68.7584	74.3007	55.1095	76.6058	100	100
	107.601	88.9205	85.0836	65.9168	84.8457	68.8866	74.442	55.2021	76.7276	100	100
	107.868	89.0057	85.186	66.0474	84.9518	69.0165	74.5864	55.2934	76.8356	100	100
	108.135	89.0932	85.2884	66.1761	85.0597	69.1394	74.728	55.3931	76.9513	100	100
	108.402	89.1765	85.3911	66.3065	85.1656	69.2743	74.8727	55.4812	77.0586	100	100
	108.669	89.262	85.4918	66.4363	85.2659	69.3958	75.0163	55.5803	77.1719	100	100
	108.936	89.3461	85.5887	66.5656	85.3693	69.5278	75.1597	55.671	77.2805	100	100
	109.203	89.4271	85.6863	66.6951	85.4718	69.6529	75.3035	55.7617	77.3912	100	100
	109.47	89.5054	85.7823	66.8241	85.5807	69.7766	75.4445	55.8582	77.5032	100	100
	109.737	89.5883	85.8782	66.9496	85.6914	69.9032	75.5948	55.9501	77.6092	100	100
	110.004	89.6669	85.9739	67.0742	85.7972	70.026	75.7297	56.0402	77.7198	100	100
	110.271	89.743	86.0713	67.2018	85.9205	70.1488	75.8785	56.1334	77.8271	100	100
	110.538	89.8205	86.1659	67.3285	86.0414	70.2716	76.0185	56.2254	77.9363	100	100
	110.805	89.8931	86.2627	67.455	86.1629	70.3889	76.1625	56.3199	78.0425	100	100
	111.072	89.9682	86.356	67.5817	86.2701	70.5077	76.3029	56.4145	78.1484	100	100
	111.339	90.0393	86.4509	67.7072	86.3748	70.6282	76.4461	56.5091	78.2488	100	100
	111.606	90.1114	86.5447	67.8339	86.4767	70.7423	76.5885	56.5991	78.3517	100	100
	111.873	90.1817	86.6366	67.957	86.575	70.8664	76.7288	56.6956	78.4476	100	100
	112.14	90.2523	86.7322	68.0831	86.6707	70.9829	76.8738	56.785	78.5451	100	100
	112.407	90.3206	86.8244	68.208	86.7674	71.1013	77.0113	56.8828	78.6364	100	100
	112.674	90.3928	86.9202	68.3333	86.8567	71.2209	77.1544	56.9747	78.733	100	100
	112.941	90.4649	87.0113	68.4585	86.9429	71.3426	77.2914	57.0674	78.8232	100	100
	113.208	90.5365	87.1044	68.5807	87.0278	71.4636	77.4323	57.1593	78.9237	100	100
	113.475	90.6099	87.1975	68.7049	87.1068	71.5836	77.5663	57.2539	79.0143	100	100
	113.742	90.6813	87.2864	68.8218	87.1869	71.7026	77.7035	57.3471	79.109	100	100
	114.009	90.7518	87.3795	68.9421	87.2636	71.8212	77.8377	57.4469	79.1997	100	100
	114.276	90.8237	87.4675	69.0621	87.3412	71.9434	77.9792	57.5324	79.2963	100	100
	114.543	90.8944	87.5602	69.18	87.4167	72.066	78.1123	57.6289	79.3867	100	100
	114.81	90.9651	87.6486	69.2987	87.4939	72.1928	78.2516	57.7163	79.4806	100	100
	115.077	91.0339	87.736	69.4162	87.5663	72.3159	78.3855	57.8161	79.5764	100	100
	115.344	91.1041	87.8258	69.5329	87.642	72.4413	78.523	57.9061	79.6685	100	100
	115.611	91.1729	87.9126	69.6478	87.7162	72.5701	78.6556	58.0052	79.7623	100	100
	115.878	91.2408	87.9976	69.767	87.7885	72.6981	78.7928	58.0913	79.8566	100	100
	116.145	91.3073	88.0813	69.8821	87.8644	72.8266	78.9194	58.1898	79.9477	100	100
	116.412	91.3725	88.1667	69.9977	87.9331	72.9561	79.0531	58.2759	80.0413	100	100
	116.679	91.4412	88.2514	70.1138	88.0088	73.088	79.1802	58.3802	80.1358	100	100
	116.946	91.5044	88.3301	70.2313	88.0785	73.2163	79.3131	58.465	80.2245	100	100
	117.213	91.5707	88.4122	70.3462	88.1529	73.3509	79.4405	58.5615	80.3216	100	100
	117.48	91.6344	88.4909	70.4602	88.2237	73.487	79.5731	58.6477	80.4098	100	100
	117.747	91.7022	88.5722	70.5777	88.2967	73.6282	79.7001	58.7435	80.505	100	100
	118.014	91.7626	88.65	70.6885	88.3654	73.7721	79.8286	58.8374	80.5915	100	100
	118.281	91.8289	88.7308	70.8053	88.4392	73.9225	79.9588	58.9352	80.6901	100	100
	118.548	91.892	88.8089	70.9172	88.509	74.0692	80.0853	59.0266	80.7788	100	100
	118.815	91.9582	88.8874	71.0293	88.5785	74.2202	80.2155	59.1205	80.8744	100	100
	119.082	92.0213	88.9658	71.1392	88.649	74.3707	80.3421	59.2086	80.9616	100	100
	119.349	92.0848	89.0433	71.2477	88.7176	74.5241	80.4709	59.3102	81.0586	100	100
	119.616	92.1482	89.1202	71.3592	88.7898	74.683	80.5937	59.3983	81.1458	100	100
	119.883	92.2085	89.1959	71.4687	88.8588	74.844	80.7233	59.4968	81.241	100	100
	120.15	92.2693	89.2746	71.5809	88.928	75.0174	80.847	59.5836	81.3301	100	100
	120.417	92.3274	89.3488	71.6887	88.9977	75.196	80.9718	59.682	81.4227	100	100
	120.684	92.3868	89.4261	71.7992	89.0651	75.3739	81.0916	59.7688	81.5189	100	100
	120.951	92.4442	89.5006	71.9094	89.1354	75.5543	81.2126	59.8679	81.6089	100	100
	121.218	92.5023	89.5753	72.0183	89.2015	75.7329	81.3338	59.9547	81.7023	100	100
	121.485	92.56	89.6479	72.1269	89.2693	75.9142	81.4518	60.0518	81.7919	100	100
	121.752	92.6192	89.7212	72.2344	89.3354	76.0894	81.5691	60.1412	81.887	100	100
	122.019	92.6748	89.7942	72.3421	89.4026	76.2714	81.6899	60.2403	81.9736	100	100
	122.286	92.7331	89.8643	72.4499	89.4689	76.4509	81.8018	60.3336	82.0753	100	100
	122.553	92.7903	89.9372	72.559	89.5355	76.6291	81.9188	60.4262	82.1662	100	100
	122.82	92.8479	90.0063	72.6643	89.6004	76.8069	82.0292	60.5162	82.2553	100	100
	123.087	92.9061	90.0758	72.7715	89.6666	76.9887	82.143	60.6133	82.3464	100	100
	123.354	92.9633	90.1443	72.8781	89.7321	77.177	82.2523	60.7027	82.44	100	100
	123.621	93.0212	90.2134	72.9855	89.801	77.3664	82.3611	60.8051	82.5302	100	100
	123.888	93.0791	90.2824	73.0929	89.8643	77.5622	82.4675	60.8905	82.6234	100	100
	124.155	93.1375	90.3503	73.2054	89.9298	77.7615	82.5676	60.9903	82.7145	100	100
	124.422	93.1941	90.4181	73.309	89.9932	77.9576	82.6691	61.0725	82.8109	100	100
	124.689	93.2532	90.4852	73.4214	90.0574	78.1552	82.7621	61.1736	82.902	100	100
	124.956	93.3087	90.5524	73.5285	90.1247	78.348	82.858	61.2642	82.9943	100	100
	125.223	93.3668	90.6196	73.6348	90.1867	78.5486	82.9477	61.3588	83.0807	100	100
	125.49	93.4243	90.6868	73.7485	90.2525	78.7369	83.0357	61.4488	83.1775	100	100
	125.757	93.4817	90.7511	73.8529	90.3131	78.923	83.1237	61.5421	83.265	100	100
	126.024	93.5385	90.8184	73.9642	90.377	79.0895	83.2075	61.6321	83.3618	100	100
	126.291	93.5961	90.883	74.0725	90.4404	79.2579	83.2943	61.7267	83.452	100	100
	126.558	93.6529	90.9492	74.1827	90.5012	79.4199	83.3748	61.8219	83.5414	100	100
	126.825	93.7092	91.0121	74.2903	90.5631	79.5824	83.4587	61.9139	83.6337	100	100
	127.092	93.7674	91.0766	74.4002	90.6242	79.7271	83.5344	62.0091	83.7205	100	100
	127.359	93.8223	91.1406	74.5117	90.6838	79.8605	83.6158	62.0991	83.8141	100	100
	127.626	93.8803	91.2021	74.6204	90.7464	79.9913	83.6938	62.193	83.9026	100	100
	127.893	93.9358	91.2666	74.7315	90.8042	80.1142	83.772	62.2869	83.9961	100	100
	128.16	93.9895	91.3273	74.843	90.8656	80.2328	83.8493	62.386	84.0824	100	100
	128.427	94.043	91.3921	74.9537	90.9247	80.3539	83.9272	62.4754	84.1775	100	100
	128.694	94.0973	91.4543	75.0635	90.9831	80.4734	84.0041	62.5674	84.2635	100	100
	128.961	94.1517	91.5196	75.1759	91.0406	80.5919	84.0798	62.66	84.3548	100	100
	129.228	94.2037	91.5843	75.2872	91.0983	80.7111	84.1518	62.7578	84.4452	100	100
	129.495	94.2579	91.649	75.3971	91.1558	80.8306	84.2282	62.8504	84.5354	100	100
	129.762	94.3114	91.7141	75.5076	91.2123	80.9485	84.3028	62.9456	84.6213	100	100
	130.029	94.3655	91.7788	75.6169	91.2676	81.0654	84.3808	63.0298	84.7139	100	100
	130.296	94.4159	91.8424	75.728	91.3245	81.1813	84.4525	63.1308	84.803	100	100
	130.563	94.4712	91.9064	75.84	91.3798	81.2955	84.5263	63.2176	84.8926	100	100
	130.83	94.5218	91.9672	75.9496	91.4347	81.4091	84.5986	63.3238	84.9796	100	100
	131.097	94.5746	92.0294	76.0592	91.4891	81.5214	84.6683	63.4067	85.0707	100	100
	131.364	94.6234	92.0905	76.1693	91.5448	81.6358	84.7414	63.5045	85.1558	100	100
	131.631	94.6747	92.1525	76.2808	91.5954	81.7509	84.8132	63.5946	85.2473	100	100
	131.898	94.725	92.2114	76.3886	91.6473	81.8624	84.8816	63.6936	85.3368	100	100
	132.165	94.7756	92.2742	76.4974	91.6996	81.9708	84.9493	63.783	85.4228	100	100
	132.432	94.8249	92.3353	76.6059	91.7515	82.0757	85.0198	63.8782	85.5157	100	100
	132.699	94.8744	92.4	76.7165	91.7968	82.1755	85.0836	63.967	85.6047	100	100
	132.966	94.924	92.4607	76.8243	91.8462	82.273	85.1552	64.068	85.6917	100	100
	133.233	94.9722	92.5229	76.936	91.8924	82.3721	85.22	64.1541	85.7806	100	100
	133.5	95.0206	92.5851	77.0504	91.939	82.4678	85.288	64.25	85.8715	100	100
	133.767	95.0687	92.6458	77.166	91.9865	82.5643	85.3567	64.34	85.9589	100	100
	134.034	95.1168	92.7065	77.2798	92.0339	82.6599	85.4225	64.4339	86.047	100	100
	134.301	95.1655	92.7663	77.4102	92.0822	82.7529	85.4912	64.5259	86.1378	100	100
	134.568	95.2125	92.8258	77.5425	92.1278	82.8451	85.5548	64.6185	86.2248	100	100
	134.835	95.2599	92.8832	77.6721	92.1763	82.9284	85.6211	64.7137	86.3136	100	100
	135.102	95.3069	92.9397	77.8141	92.2204	83.0168	85.6819	64.8063	86.404	100	100
	135.369	95.3538	92.9942	77.951	92.27	83.0971	85.7485	64.899	86.4908	100	100
	135.636	95.4008	93.0503	78.0914	92.3137	83.1863	85.8085	64.9922	86.5829	100	100
	135.903	95.447	93.1064	78.2301	92.3614	83.2692	85.8679	65.0823	86.6714	100	100
	136.17	95.4901	93.162	78.3625	92.4056	83.3534	85.9285	65.18	86.7618	100	100
	136.437	95.528	93.2171	78.4877	92.4507	83.435	85.9912	65.2746	86.8484	100	100
	136.704	95.5679	93.2707	78.6066	92.4947	83.517	86.0527	65.3666	86.9373	100	100
	136.971	95.6073	93.3244	78.722	92.5379	83.5967	86.1151	65.4592	87.0295	100	100
	137.238	95.6463	93.3758	78.8378	92.581	83.6786	86.1788	65.5518	87.119	100	100
	137.505	95.6824	93.4299	78.9496	92.6229	83.7587	86.2423	65.6503	87.208	100	100
	137.772	95.723	93.4826	79.0705	92.6656	83.8387	86.3046	65.7409	87.2947	100	100
	138.039	95.7592	93.5351	79.2288	92.7081	83.9164	86.3681	65.8342	87.386	100	100
	138.306	95.7995	93.5856	79.3896	92.7489	84	86.4279	65.9262	87.4739	100	100
	138.573	95.8352	93.636	79.5229	92.7928	84.0759	86.489	66.0136	87.5618	100	100
	138.84	95.8718	93.686	79.6456	92.8359	84.159	86.5473	66.114	87.6502	100	100
	139.107	95.9098	93.7376	79.7687	92.8829	84.2338	86.604	66.2034	87.7407	100	100
	139.374	95.9463	93.7901	79.8897	92.9284	84.3144	86.6663	66.2999	87.829	100	100
	139.641	95.9813	93.8431	80.0141	92.9737	84.3878	86.721	66.3893	87.919	100	100
	139.908	96.0177	93.8963	80.1345	93.0191	84.4681	86.7827	66.4831	88.0062	100	100
	140.175	96.0556	93.9511	80.2592	93.0649	84.5404	86.8376	66.5751	88.0966	100	100
	140.442	96.0914	94.0066	80.388	93.1132	84.6174	86.8982	66.6729	88.1825	100	100
	140.709	96.128	94.0622	80.5199	93.1595	84.6883	86.956	66.7636	88.2785	100	100
	140.976	96.1642	94.1189	80.6501	93.2064	84.7604	87.0153	66.8562	88.3642	100	100
	141.243	96.199	94.1742	80.7846	93.2512	84.8332	87.0735	66.9527	88.4557	100	100
	141.51	96.2332	94.2302	80.9059	93.2975	84.9032	87.1296	67.044	88.5421	100	100
	141.777	96.2702	94.2853	81.0308	93.3406	84.9762	87.1891	67.1399	88.6317	100	100
	142.044	96.3031	94.3425	81.1532	93.3858	85.046	87.2439	67.2306	88.7193	100	100
	142.311	96.3409	94.3992	81.2764	93.4278	85.1178	87.304	67.3284	88.8063	100	100
	142.578	96.3733	94.4556	81.4015	93.4729	85.1876	87.36	67.4164	88.8974	100	100
	142.845	96.4076	94.5129	81.5249	93.5147	85.2578	87.4201	67.5156	88.9835	100	100
	143.112	96.4402	94.5699	81.6482	93.5572	85.3281	87.4769	67.601	89.0744	100	100
	143.379	96.4723	94.6252	81.7695	93.5988	85.3939	87.5362	67.7027	89.1612	100	100
	143.646	96.5031	94.6803	81.8896	93.6415	85.4636	87.5917	67.7901	89.2537	100	100
	143.913	96.5354	94.7357	82.0101	93.6857	85.5297	87.6488	67.8886	89.3378	100	100
	144.18	96.5644	94.7902	82.1312	93.7295	85.5972	87.7083	67.9721	89.4299	100	100
	144.447	96.5961	94.8436	82.2481	93.779	85.6621	87.7662	68.0751	89.5199	100	100
	144.714	96.6262	94.8979	82.3672	93.8265	85.7305	87.8255	68.1574	89.6095	100	100
	144.981	96.6561	94.9508	82.4835	93.8792	85.7955	87.883	68.2597	89.6943	100	100
	145.248	96.6863	95.0026	82.6028	93.9349	85.8618	87.9388	68.3446	89.7835	100	100
	145.515	96.7158	95.0532	82.721	93.9909	85.9226	87.9976	68.4456	89.8718	100	100
	145.782	96.7463	95.1042	82.8381	94.0502	85.9858	88.0562	68.5363	89.9628	100	100
	146.049	96.7739	95.1493	82.9566	94.108	86.0448	88.1138	68.6315	90.0513	100	100
	146.316	96.8042	95.1964	83.0688	94.1668	86.1071	88.1716	68.7241	90.1385	100	100
	146.583	96.8307	95.2482	83.1787	94.2254	86.168	88.2308	68.8193	90.2266	100	100
	146.85	96.8572	95.3013	83.2837	94.2838	86.2264	88.2875	68.9106	90.316	100	100
	147.117	96.8819	95.3522	83.3881	94.3404	86.2843	88.3449	69.0052	90.4064	100	100
	147.384	96.9084	95.4033	83.4899	94.4	86.3432	88.402	69.0997	90.4919	100	100
	147.651	96.9315	95.4548	83.5887	94.4575	86.3998	88.4612	69.1885	90.5838	100	100
	147.918	96.9574	95.5087	83.6852	94.5163	86.4566	88.5182	69.285	90.6687	100	100
	148.185	96.9797	95.5665	83.7775	94.5731	86.5104	88.5754	69.375	90.7591	100	100
	148.452	97.0053	95.6176	83.8702	94.6328	86.5681	88.6344	69.4683	90.8489	100	100
	148.719	97.0289	95.6688	83.9627	94.6897	86.623	88.694	69.5622	90.9393	100	100
	148.986	97.0547	95.7181	84.0547	94.749	86.6771	88.7503	69.6522	91.024	100	100
	149.253	97.0784	95.7678	84.1411	94.806	86.7315	88.8077	69.7494	91.1204	100	100
	149.52	97.1036	95.822	84.2361	94.8642	86.7855	88.8647	69.84	91.2095	100	100
	149.787	97.128	95.8832	84.3246	94.9185	86.836	88.9232	69.9365	91.2995	100	100
	150.054	97.1517	95.9473	84.4136	94.9697	86.8891	88.9798	70.0266	91.39	100	100
	150.321	97.1765	96.0208	84.5019	95.0235	86.9386	89.0384	70.1211	91.484	100	100
	150.588	97.2003	96.0938	84.591	95.0747	86.9899	89.0961	70.215	91.5697	100	100
	150.855	97.2257	96.1662	84.6789	95.1288	87.0411	89.1542	70.3122	91.6664	100	100
	151.122	97.2481	96.2386	84.7664	95.1796	87.0926	89.2135	70.3996	91.7596	100	100
	151.389	97.2708	96.3095	84.853	95.2329	87.1414	89.27	70.4974	91.8513	100	100
	151.656	97.294	96.3771	84.9378	95.2849	87.1924	89.3291	70.5855	91.9441	100	100
	151.923	97.316	96.4449	85.0246	95.3383	87.2555	89.3855	70.6826	92.0428	100	100
	152.19	97.3379	96.5108	85.1084	95.3912	87.318	89.444	70.7746	92.1418	100	100
	152.457	97.3594	96.5726	85.1934	95.4406	87.3837	89.5027	70.8659	92.244	100	100
	152.724	97.3814	96.6283	85.274	95.4918	87.4442	89.5587	70.965	92.3436	100	100
	152.991	97.402	96.6727	85.3639	95.5409	87.5101	89.6171	71.0531	92.4357	100	100
	153.258	97.4234	96.7164	85.4466	95.5958	87.5572	89.6754	71.1548	92.5343	100	100
	153.525	97.4429	96.7525	85.5339	95.6489	87.608	89.7346	71.237	92.6337	100	100
	153.792	97.4642	96.7855	85.6145	95.7036	87.6544	89.7912	71.3336	92.7294	100	100
	154.059	97.4836	96.8236	85.703	95.7572	87.7053	89.8504	71.4249	92.825	100	100
	154.326	97.5044	96.8618	85.7912	95.8098	87.7515	89.9078	71.524	92.9227	100	100
	154.593	97.5215	96.8967	85.88	95.8643	87.8027	89.9665	71.6095	93.0127	100	100
	154.86	97.54	96.9318	85.9642	95.9165	87.849	90.0238	71.7111	93.1125	100	100
	155.127	97.5565	96.9639	86.0505	95.9694	87.8989	90.0798	71.7934	93.2042	100	100
	155.394	97.5727	96.991	86.1369	96.0221	87.9451	90.1381	71.897	93.3015	100	100
	155.661	97.5897	97.0209	86.2196	96.0743	87.9942	90.1956	71.9825	93.3906	100	100
	155.928	97.6062	97.0484	86.3044	96.1264	88.0388	90.2552	72.0836	93.489	100	100
	156.195	97.6232	97.075	86.3871	96.1741	88.0874	90.311	72.171	93.5777	100	100
	156.462	97.6383	97.0993	86.472	96.2213	88.1338	90.3704	72.272	93.6722	100	100
	156.729	97.6556	97.1237	86.5532	96.2647	88.1809	90.4265	72.3588	93.7692	100	100
	156.996	97.6712	97.1472	86.6377	96.3063	88.2254	90.4866	72.454	93.865	100	100
	157.263	97.6887	97.1699	86.7178	96.3498	88.2759	90.5425	72.5414	93.9599	100	100
	157.53	97.7038	97.2013	86.791	96.3902	88.3208	90.6007	72.6418	94.0557	100	100
	157.797	97.7217	97.2332	86.8638	96.4277	88.3715	90.6595	72.7299	94.1465	100	100
	158.064	97.7363	97.2641	86.9346	96.4633	88.4149	90.7174	72.8329	94.2399	100	100
	158.331	97.7535	97.2946	87.0065	96.4983	88.4639	90.7728	72.9197	94.334	100	100
	158.598	97.7678	97.324	87.0775	96.5335	88.5101	90.8321	73.0136	94.4285	100	100
	158.865	97.7855	97.3472	87.1467	96.568	88.5584	90.8883	73.1082	94.5202	100	100
	159.132	97.8001	97.3619	87.2133	96.6015	88.6022	90.9454	73.1995	94.6091	100	100
	159.399	97.8173	97.3764	87.2804	96.6326	88.6505	91.0022	73.2947	94.6979	100	100
	159.666	97.8321	97.44	87.3453	96.6626	88.6976	91.0597	73.3828	94.8077	100	100
	159.933	97.8494	97.4512	87.4093	96.6912	88.746	91.1161	73.4806	94.9289	100	100
	160.2	97.8635	97.4626	87.4724	96.7212	88.7911	91.1722	73.5706	95.0454	100	100
	160.467	97.8807	97.4738	87.5362	96.7506	88.8403	91.2285	73.6723	95.1692	100	100
	160.734	97.8957	97.4845	87.5965	96.7793	88.8869	91.2863	73.7604	95.2857	100	100
	161.001	97.913	97.496	87.659	96.8085	88.9347	91.3424	73.8588	95.4059	100	100
	161.268	97.9288	97.5064	87.7204	96.8385	88.9808	91.3983	73.9469	95.5192	100	100
	161.535	97.9447	97.5175	87.7936	96.8674	89.0271	91.4535	74.0421	95.6393	100	100
	161.802	97.9617	97.5284	87.8665	96.897	89.0752	91.5083	74.1341	95.7584	100	100
	162.069	97.975	97.5388	87.9393	96.9252	89.1223	91.5662	74.2247	95.8665	100	100
	162.336	97.9911	97.5489	88.0128	96.9551	89.1683	91.6195	74.3193	95.9738	100	100
	162.603	98.0041	97.6107	88.086	96.9839	89.2147	91.6743	74.4139	96.079	100	100
	162.87	98.0191	97.7005	88.2144	97.0134	89.2612	91.7261	74.5045	96.1838	100	100
	163.137	98.0315	97.7624	88.2789	97.0422	89.3105	91.7809	74.5998	96.2859	100	100
	163.404	98.0459	97.8518	88.3851	97.0701	89.3554	91.8327	74.6872	96.3817	100	100
	163.671	98.0577	97.86	88.4902	97.099	89.4037	91.8859	74.7843	96.4811	100	100
	163.938	98.0722	97.9236	88.5681	97.1273	89.4503	91.9398	74.8769	96.5656	100	100
	164.205	98.0832	98.0123	88.6441	97.1572	89.4964	91.9905	74.967	96.671	100	100
	164.472	98.0974	98.1015	88.7075	97.184	89.5439	92.0419	75.0641	96.7849	100	100
	164.739	98.1085	98.1104	88.7688	97.2131	89.5895	92.0943	75.1535	96.8995	100	100
	165.006	98.1233	98.1185	88.8319	97.2404	89.6356	92.1438	75.2519	96.9937	100	100
	165.273	98.1345	98.127	88.891	97.2697	89.6828	92.1942	75.3433	97.0867	100	100
	165.54	98.1475	98.1351	88.9537	97.2976	89.7313	92.2409	75.4378	97.1776	100	100
	165.807	98.1604	98.1436	89.0143	97.3259	89.778	92.2853	75.5298	97.2676	100	100
	166.074	98.1722	98.1523	89.0761	97.3528	89.8247	92.3272	75.6231	97.358	100	100
	166.341	98.1837	98.1608	89.1347	97.3816	89.8709	92.3731	75.7144	97.4478	100	100
	166.608	98.1951	98.1688	89.198	97.4087	89.9203	92.4146	75.8083	97.5363	100	100
	166.875	98.2063	98.1771	89.2565	97.4359	89.9655	92.4614	75.8931	97.625	100	100
	167.142	98.2179	98.1857	89.3165	97.4639	90.0125	92.5023	75.9877	97.7137	100	100
	167.409	98.2274	98.1939	89.3738	97.4892	90.0585	92.5477	76.0777	97.8007	100	100
	167.676	98.238	98.202	89.4311	97.5175	90.1063	92.589	76.169	97.8884	100	100
	167.943	98.2483	98.2106	89.4844	97.5421	90.1529	92.6304	76.2597	97.9754	100	100
	168.21	98.2585	98.2191	89.5376	97.5696	90.1992	92.672	76.3497	98.0641	100	100
	168.477	98.2675	98.2275	89.5912	97.5955	90.2465	92.7134	76.4391	98.1505	100	100
	168.744	98.2774	98.2358	89.6403	97.622	90.2943	92.7526	76.5291	98.2394	100	100
	169.011	98.2876	98.2439	89.6947	97.6495	90.3394	92.7924	76.6198	98.3264	100	100
	169.278	98.2963	98.2526	89.7451	97.675	90.3878	92.8341	76.715	98.4147	100	100
	169.545	98.3059	98.2603	89.798	97.7012	90.4331	92.8693	76.8012	98.5002	100	100
	169.812	98.3156	98.2688	89.847	97.7262	90.4832	92.9085	76.8996	98.5861	100	100
	170.079	98.3245	98.2772	89.8985	97.7519	90.528	92.9437	76.9819	98.6695	100	100
	170.346	98.3332	98.2854	89.9489	97.7765	90.5758	92.9837	77.081	98.7556	100	100
	170.613	98.3432	98.2939	89.9988	97.8018	90.6228	93.0205	77.1651	98.8401	100	100
	170.88	98.3522	98.3019	90.0484	97.8267	90.6691	93.1097	77.261	98.9256	100	100
	171.147	98.3626	98.3109	90.0958	97.8519	90.7159	93.1967	77.3491	99.0102	100	100
	171.414	98.371	98.3187	90.1439	97.8754	90.7626	93.2366	77.443	99.0953	100	100
	171.681	98.3804	98.3275	90.1916	97.9009	90.8085	93.2749	77.5304	99.1806	100	100
	171.948	98.3893	98.3349	90.2416	97.9253	90.8583	93.3117	77.6231	99.2574	100	100
	172.215	98.3991	98.3438	90.2885	97.9494	90.9022	93.349	77.7124	99.3307	100	100
	172.482	98.4077	98.3514	90.3364	97.9736	90.9508	93.3868	77.8018	99.3984	100	100
	172.749	98.4172	98.3606	90.384	97.997	90.9961	93.4221	77.8906	99.4468	100	100
	173.016	98.4263	98.3681	90.4314	98.0212	91.0447	93.4575	77.9851	99.4902	100	100
	173.283	98.4361	98.3771	90.4784	98.0434	91.0903	93.4927	78.0771	99.528	100	100
	173.55	98.4445	98.3848	90.5268	98.0683	91.1392	93.527	78.1658	99.5545	100	100
	173.817	98.4551	98.3935	90.5721	98.0899	91.1821	93.5598	78.2552	99.5671	100	100
	174.084	98.4625	98.4025	90.6198	98.1145	91.2335	93.5951	78.3426	99.5804	100	100
	174.351	98.4731	98.4108	90.6668	98.1371	91.2773	93.6263	78.4346	99.5913	100	100
	174.618	98.4814	98.4185	90.7135	98.1596	91.326	93.6606	78.524	99.6047	100	100
	174.885	98.4913	98.4269	90.7605	98.1816	91.3715	93.6909	78.6179	99.6161	100	100
	175.152	98.4998	98.4351	90.8068	98.2022	91.4196	93.7246	78.7092	99.6259	100	100
	175.419	98.5098	98.4433	90.8517	98.2247	91.466	93.7556	78.7986	99.6345	100	100
	175.686	98.5183	98.4512	90.898	98.2436	91.5131	93.7878	78.8867	99.6449	100	100
	175.953	98.5278	98.4601	90.9442	98.2643	91.5598	93.8206	78.9773	99.6533	100	100
	176.22	98.5363	98.4684	90.9891	98.282	91.6078	93.8512	79.0732	99.6627	100	100
	176.487	98.5463	98.4765	91.0357	98.3008	91.6532	93.8853	79.158	99.6719	100	100
	176.754	98.5547	98.4847	91.08	98.3197	91.7016	93.9151	79.2442	99.6806	100	100
	177.021	98.5643	98.4927	91.1232	98.3381	91.7477	93.9458	79.3284	99.6887	100	100
	177.288	98.5722	98.5011	91.1684	98.3567	91.7947	93.9776	79.4171	99.6986	100	100
	177.555	98.5823	98.5092	91.2127	98.3756	91.8409	94.0083	79.5045	99.7076	100	100
	177.822	98.591	98.5177	91.2569	98.3927	91.8893	94.0408	79.5907	99.7157	100	100
	178.089	98.6003	98.5263	91.2993	98.4103	91.934	94.0706	79.6775	99.7255	100	100
	178.356	98.6093	98.5339	91.3405	98.4274	91.9805	94.1001	79.7604	99.7328	100	100
	178.623	98.6183	98.5421	91.3802	98.4439	92.0277	94.1321	79.8504	99.7428	100	100
	178.89	98.6274	98.5506	91.4214	98.4598	92.0745	94.162	79.9372	99.7514	100	100
	179.157	98.6366	98.5584	91.4605	98.4764	92.1215	94.1918	80.024	99.7606	100	100
	179.424	98.6458	98.5665	91.5006	98.4923	92.1669	94.2218	80.1043	99.7687	100	100
	179.691	98.6544	98.5746	91.5417	98.5078	92.2143	94.2536	80.193	99.7777	100	100
	179.958	98.6645	98.5825	91.5813	98.5218	92.2598	94.284	80.274	99.7862	100	100
	180.225	98.6729	98.5907	91.6207	98.5373	92.3074	94.3144	80.3569	99.7956	100	100
	180.492	98.6821	98.5991	91.6614	98.551	92.3535	94.3444	80.432	99.804	100	100
	180.759	98.6908	98.6067	91.6978	98.5669	92.3981	94.3714	80.5084	99.8134	100	100
	181.026	98.6999	98.615	91.7356	98.5805	92.4439	94.3988	80.5784	99.8219	100	100
	181.293	98.7085	98.6224	91.7703	98.5957	92.492	94.4253	80.6535	99.8301	100	100
	181.56	98.7181	98.6302	91.8068	98.6097	92.5366	94.4505	80.7221	99.8388	100	100
	181.827	98.7271	98.6378	91.8414	98.6245	92.5833	94.4741	80.8005	99.8471	100	100
	182.094	98.7362	98.6459	91.8788	98.6384	92.6286	94.5	80.8692	99.8553	100	100
	182.361	98.7456	98.6533	91.9137	98.6521	92.6759	94.5239	80.9462	99.8649	100	100
	182.628	98.7547	98.6611	91.9502	98.6663	92.7205	94.5492	81.0149	99.8722	100	100
	182.895	98.7637	98.6685	91.984	98.6791	92.7672	94.5736	81.0907	99.8814	100	100
	183.162	98.7724	98.6762	92.0196	98.693	92.8119	94.5971	81.1626	99.8888	100	100
	183.429	98.7811	98.6836	92.0541	98.7064	92.8577	94.6225	81.237	99.8972	100	100
	183.696	98.7907	98.6909	92.0893	98.7195	92.9029	94.6455	81.3057	99.9047	100	100
	183.963	98.7997	98.698	92.1241	98.7321	92.9498	94.6707	81.375	99.9128	100	100
	184.23	98.8087	98.7056	92.1587	98.7459	92.9921	94.6956	81.4475	99.9194	100	100
	184.497	98.8181	98.7128	92.1936	98.759	93.0414	94.7194	81.5181	99.9243	100	100
	184.764	98.8276	98.72	92.2271	98.7715	93.0846	94.7443	81.5881	99.9282	100	100
	185.031	98.8361	98.7268	92.2622	98.7846	93.1298	94.7689	81.6606	99.932	100	100
	185.298	98.8453	98.7331	92.2956	98.7977	93.1757	94.7927	81.7241	99.9363	100	100
	185.565	98.8543	98.7396	92.3296	98.8111	93.2222	94.8166	81.7947	99.9402	100	100
	185.832	98.8641	98.7453	92.3636	98.8234	93.2673	94.8418	81.8646	99.9442	100	100
	186.099	98.8727	98.752	92.3975	98.8367	93.3131	94.8644	81.9326	99.9476	100	100
	186.366	98.8818	98.7588	92.431	98.8489	93.3569	94.8899	82.0013	99.9515	100	100
	186.633	98.8911	98.7651	92.4643	98.8621	93.4049	94.9138	82.068	99.9549	100	100
	186.9	98.8999	98.7716	92.4969	98.8747	93.4479	94.9392	82.1334	99.9585	100	100
	187.167	98.9089	98.7776	92.5309	98.8874	93.495	94.9621	82.2053	99.9615	100	100
	187.434	98.9174	98.784	92.5643	98.9	93.5392	94.9884	82.2681	99.9652	100	100
	187.701	98.9273	98.7902	92.5974	98.9133	93.5857	95.0125	82.3342	99.9681	100	100
	187.968	98.9358	98.796	92.6299	98.9249	93.63	95.0357	82.4022	99.9714	100	100
	188.235	98.9448	98.8025	92.6627	98.9379	93.6757	95.0614	82.4702	99.9735	100	100
	188.502	98.9542	98.8084	92.6952	98.9501	93.7209	95.0841	82.5395	99.9754	100	100
	188.769	98.9634	98.815	92.7278	98.9624	93.7668	95.108	82.6043	99.9778	100	100
	189.036	98.9725	98.8212	92.7599	98.9748	93.8115	95.1318	82.6703	99.9795	100	100
	189.303	98.9807	98.8275	92.7901	98.9874	93.8573	95.155	82.7364	99.9814	100	100
	189.57	98.9903	98.8336	92.8223	98.999	93.9024	95.1789	82.8044	99.9833	100	100
	189.837	98.9987	98.8402	92.8534	99.0113	93.9486	95.2029	82.8692	99.985	100	100
	190.104	99.0075	98.8459	92.8848	99.0229	93.993	95.2267	82.9404	99.9867	100	100
	190.371	99.0159	98.8525	92.9148	99.0346	94.0371	95.2495	82.9987	99.9885	100	100
	190.638	99.0247	98.8584	92.9454	99.0461	94.0809	95.2704	83.0751	99.9899	100	100
	190.905	99.0328	98.8647	92.9746	99.0584	94.1261	95.2944	83.1341	99.9921	100	100
	191.172	99.041	98.8712	93.0051	99.0691	94.1693	95.3153	83.2047	99.9934	100	100
	191.439	99.0491	98.8773	93.0348	99.0816	94.2124	95.3394	83.2649	99.9946	100	100
	191.706	99.0578	98.8833	93.0646	99.0933	94.2569	95.3594	83.3407	99.9962	100	100
	191.973	99.0654	98.8897	93.0935	99.1047	94.3014	95.3831	83.4022	99.9976	100	100
	192.24	99.074	98.8955	93.1222	99.1167	94.3443	95.4027	83.4786	99.9987	100	100
	192.507	99.0808	98.9011	93.15	99.1277	94.3883	95.4269	83.5324	99.9989	100	100
	192.774	99.0891	98.9077	93.1774	99.1405	94.4321	95.447	83.6114	99.9992	100	100
	193.041	99.0959	98.9126	93.2044	99.1515	94.4757	95.4689	83.6697	99.9994	100	100
	193.308	99.104	98.9192	93.2304	99.163	94.5197	95.49	83.7422	99.9996	100	100
	193.575	99.1113	98.9249	93.2569	99.1739	94.563	95.5115	83.8025	100	100	100
	193.842	99.1196	98.9304	93.2828	99.1843	94.6059	95.5333	83.8692	100	100	100
	194.109	99.1271	98.9362	93.3081	99.1945	94.6502	95.5533	83.9339	100	100	100
	194.376	99.1354	98.942	93.3347	99.2054	94.6927	95.5745	84.0019	100	100	100
	194.643	99.1428	98.9474	93.3596	99.217	94.7348	95.5966	84.0622	100	100	100
	194.91	99.1506	98.9533	93.3853	99.2267	94.7775	95.617	84.1231	100	100	100
	195.177	99.1585	98.959	93.4095	99.2383	94.8209	95.6391	84.1859	100	100	100
	195.444	99.1654	98.9648	93.4338	99.2477	94.8645	95.6576	84.2487	100	100	100
	195.711	99.1734	98.9708	93.4574	99.259	94.905	95.6799	84.3083	100	100	100
	195.978	99.1809	98.9761	93.4824	99.2683	94.9476	95.6981	84.3569	100	100	100
	196.245	99.1891	98.9821	93.506	99.2782	94.9891	95.7184	84.4087	100	100	100
	196.512	99.1959	98.9879	93.5304	99.2874	95.0325	95.7392	84.456	100	100	100
	196.779	99.2039	98.9934	93.554	99.2964	95.0742	95.7569	84.5104	100	100	100
	197.046	99.2112	98.9994	93.5782	99.3057	95.1157	95.7776	84.5557	100	100	100
	197.313	99.2199	99.0051	93.603	99.3148	95.1565	95.7958	84.6049	100	100	100
	197.58	99.2263	99.011	93.6268	99.323	95.1979	95.8161	84.6503	100	100	100
	197.847	99.235	99.0164	93.6513	99.3312	95.2413	95.8351	84.6995	100	100	100
	198.114	99.2421	99.0222	93.6745	99.3391	95.2812	95.8561	84.7455	100	100	100
	198.381	99.2508	99.0283	93.6992	99.3471	95.3248	95.8756	84.7953	100	100	100
	198.648	99.2574	99.0343	93.7231	99.3552	95.3661	95.8948	84.8387	100	100	100
	198.915	99.265	99.0397	93.7473	99.3633	95.4075	95.9145	84.888	100	100	100
	199.182	99.2726	99.0456	93.7716	99.3715	95.4473	95.9346	84.93	100	100	100
	199.449	99.28	99.0515	93.7946	99.3791	95.4888	95.9532	84.9812	100	100	100
	199.716	99.2871	99.0572	93.8195	99.3871	95.5283	95.9728	85.0259	100	100	100
	199.983	99.2941	99.063	93.8438	99.395	95.5692	95.9912	85.0751	100	100	100
	200.25	99.3016	99.0686	93.8666	99.4034	95.6088	96.0109	85.1179	100	100	100
	200.517	99.308	99.0746	93.8906	99.4111	95.6483	96.0306	85.1664	100	100	100
	200.784	99.3149	99.08	93.9146	99.4188	95.6876	96.0493	85.2066	100	100	100
	201.051	99.3209	99.0859	93.9381	99.4268	95.7243	96.0683	85.2584	100	100	100
	201.318	99.3277	99.0914	93.962	99.4334	95.7643	96.0864	85.2999	100	100	100
	201.585	99.3336	99.0972	93.9864	99.4405	95.8025	96.1058	85.3484	100	100	100
	201.852	99.3412	99.103	94.0085	99.4472	95.841	96.1242	85.388	100	100	100
	202.119	99.3472	99.1091	94.0331	99.4544	95.877	96.1446	85.4346	100	100	100
	202.386	99.3549	99.1145	94.0564	99.4604	95.9149	96.1613	85.4767	100	100	100
	202.653	99.3622	99.1203	94.08	99.4664	95.9503	96.1824	85.522	100	100	100
	202.92	99.3689	99.1262	94.1035	99.4726	95.9864	96.1993	85.5648	100	100	100
	203.187	99.3747	99.1318	94.1277	99.4769	96.0219	96.2195	85.6082	100	100	100
	203.454	99.3813	99.1375	94.1515	99.4819	96.055	96.2373	85.6477	100	100	100
	203.721	99.3876	99.1428	94.1749	99.4861	96.0865	96.2565	85.6872	100	100	100
	203.988	99.3949	99.1488	94.199	99.4917	96.1186	96.2763	85.7273	100	100	100
	204.255	99.4014	99.1545	94.2228	99.4961	96.1505	96.2933	85.7636	100	100	100
	204.522	99.4083	99.1601	94.249	99.5016	96.1806	96.314	85.8018	100	100	100
	204.789	99.4152	99.1661	94.2724	99.5063	96.2123	96.3315	85.8387	100	100	100
	205.056	99.4218	99.1719	94.2975	99.5107	96.2422	96.3512	85.8705	100	100	100
	205.323	99.4285	99.1773	94.3213	99.5153	96.2714	96.3692	85.9003	100	100	100
	205.59	99.4353	99.183	94.3479	99.5196	96.3012	96.388	85.932	100	100	100
	205.857	99.4419	99.1888	94.3705	99.5244	96.3283	96.4059	85.9599	100	100	100
	206.124	99.4483	99.1941	94.3959	99.5287	96.3577	96.4244	85.9916	100	100	100
	206.391	99.4554	99.1997	94.4197	99.5332	96.3866	96.4427	86.0214	100	100	100
	206.658	99.4622	99.2054	94.445	99.5373	96.4158	96.4623	86.0518	100	100	100
	206.925	99.4686	99.2111	94.4689	99.5415	96.4423	96.48	86.079	100	100	100
	207.192	99.4754	99.2168	94.4941	99.5448	96.4708	96.4992	86.1127	100	100	100
	207.459	99.4817	99.2223	94.5185	99.5488	96.4965	96.5177	86.1386	100	100	100
	207.726	99.4889	99.2283	94.5425	99.5519	96.5237	96.5355	86.1729	100	100	100
	207.993	99.4958	99.234	94.5668	99.5557	96.5507	96.5531	86.2001	100	100	100
	208.26	99.5023	99.2395	94.5909	99.5594	96.575	96.5721	86.2332	100	100	100
	208.527	99.5094	99.2451	94.6162	99.5628	96.6	96.5905	86.261	100	100	100
	208.794	99.5158	99.2511	94.6411	99.5661	96.6246	96.6081	86.2914	100	100	100
	209.061	99.5226	99.2566	94.6659	99.5691	96.6485	96.6272	86.32	100	100	100
	209.328	99.5296	99.2624	94.6879	99.5724	96.6727	96.6452	86.351	100	100	100
	209.595	99.5358	99.2677	94.7133	99.576	96.6964	96.6636	86.3808	100	100	100
	209.862	99.5428	99.2734	94.7371	99.5792	96.7201	96.6809	86.4093	100	100	100
	210.129	99.5495	99.2786	94.7604	99.5832	96.7434	96.7008	86.4391	100	100	100
	210.396	99.5565	99.284	94.7815	99.5863	96.766	96.7185	86.4676	100	100	100
	210.663	99.5629	99.2902	94.804	99.59	96.7887	96.7366	86.5	100	100	100
	210.93	99.5694	99.2956	94.8252	99.5928	96.8122	96.7561	86.5266	100	100	100
	211.197	99.5765	99.3012	94.8471	99.5959	96.8332	96.7736	86.5589	100	100	100
	211.464	99.5826	99.3069	94.8691	99.599	96.853	96.7932	86.5868	100	100	100
	211.731	99.5894	99.3122	94.8902	99.602	96.8743	96.8093	86.6179	100	100	100
	211.998	99.596	99.3172	94.9125	99.6051	96.8944	96.8291	86.6477	100	100	100
	212.265	99.6029	99.3226	94.9339	99.6078	96.9148	96.8464	86.6794	100	100	100
	212.532	99.6089	99.3278	94.9554	99.6105	96.9339	96.8654	86.7073	100	100	100
	212.799	99.6159	99.3334	94.976	99.6131	96.9551	96.8843	86.739	100	100	100
	213.066	99.6221	99.3389	94.999	99.6151	96.9729	96.9022	86.7656	100	100	100
	213.333	99.629	99.3441	95.0201	99.6177	96.9929	96.9206	86.7999	100	100	100
	213.6	99.635	99.3497	95.0421	99.62	97.0123	96.9373	86.8251	100	100	100
	213.867	99.6415	99.3548	95.0634	99.6224	97.0316	96.9574	86.8582	100	100	100
	214.134	99.6472	99.3602	95.0855	99.6247	97.0506	96.9747	86.8854	100	100	100
	214.401	99.6529	99.3655	95.1063	99.6269	97.0701	96.9921	86.9171	100	100	100
	214.668	99.6572	99.3705	95.1284	99.6294	97.0885	97.0125	86.9443	100	100	100
	214.935	99.6621	99.376	95.15	99.6311	97.1079	97.0293	86.9767	100	100	100
	215.202	99.666	99.3812	95.1722	99.6334	97.1266	97.0494	87.0026	100	100	100
	215.469	99.6703	99.3865	95.1938	99.635	97.1456	97.0666	87.0369	100	100	100
	215.736	99.6745	99.3917	95.215	99.6365	97.1641	97.0854	87.0622	100	100	100
	216.003	99.679	99.3966	95.2354	99.6378	97.1834	97.1037	87.0959	100	100	100
	216.27	99.6832	99.402	95.258	99.6391	97.201	97.1211	87.1218	100	100	100
	216.537	99.6868	99.4074	95.2782	99.6407	97.2208	97.1416	87.1541	100	100	100
	216.804	99.6911	99.4125	95.2996	99.6415	97.2379	97.1579	87.1813	100	100	100
	217.071	99.6946	99.4177	95.3217	99.6429	97.2573	97.1779	87.2144	100	100	100
	217.338	99.6986	99.4233	95.3426	99.6444	97.2739	97.1946	87.2409	100	100	100
	217.605	99.7021	99.4285	95.3625	99.6458	97.2931	97.2141	87.274	100	100	100
	217.872	99.706	99.4341	95.3828	99.647	97.3104	97.2312	87.2992	100	100	100
	218.139	99.7086	99.4389	95.404	99.6485	97.3291	97.2501	87.3349	100	100	100
	218.406	99.7118	99.4442	95.424	99.6497	97.3464	97.2693	87.3614	100	100	100
	218.673	99.715	99.4495	95.4444	99.651	97.3658	97.2854	87.3938	100	100	100
	218.94	99.7185	99.4545	95.4629	99.6521	97.3821	97.305	87.4216	100	100	100
	219.207	99.7211	99.4598	95.4826	99.6537	97.4018	97.3224	87.4534	100	100	100
	219.474	99.7247	99.4652	95.503	99.6548	97.4191	97.3414	87.4812	100	100	100
	219.741	99.7277	99.4705	95.5215	99.656	97.4367	97.3598	87.513	100	100	100
	220.008	99.7311	99.4759	95.54	99.6574	97.4544	97.3771	87.5401	100	100	100
	220.275	99.7343	99.4813	95.5602	99.6588	97.4713	97.3963	87.5719	100	100	100
	220.542	99.7377	99.4862	95.5798	99.66	97.4888	97.4133	87.6004	100	100	100
	220.809	99.7403	99.4917	95.5982	99.6614	97.5059	97.4331	87.6315	100	100	100
	221.076	99.7438	99.4964	95.6184	99.6627	97.5222	97.4507	87.66	100	100	100
	221.343	99.7466	99.5016	95.6371	99.6639	97.54	97.4701	87.6898	100	100	100
	221.61	99.7496	99.5066	95.6567	99.6651	97.5562	97.4871	87.7215	100	100	100
	221.877	99.7519	99.5118	95.6752	99.6666	97.5744	97.5064	87.7494	100	100	100
	222.144	99.7547	99.5165	95.6951	99.668	97.5894	97.5245	87.7798	100	100	100
	222.411	99.7571	99.5219	95.7142	99.6692	97.6067	97.5423	87.8096	100	100	100
	222.678	99.7596	99.5264	95.7337	99.6704	97.6234	97.5616	87.8381	100	100	100
	222.945	99.7618	99.5315	95.7525	99.6718	97.6403	97.5791	87.8692	100	100	100
	223.212	99.7641	99.5355	95.7712	99.6729	97.6556	97.5987	87.8996	100	100	100
	223.479	99.7665	99.5397	95.7914	99.6743	97.6724	97.6176	87.9288	100	100	100
	223.746	99.7686	99.5443	95.81	99.6758	97.6877	97.6347	87.9592	100	100	100
	224.013	99.7701	99.5482	95.8299	99.6771	97.7045	97.653	87.9877	100	100	100
	224.28	99.7717	99.5526	95.8485	99.6783	97.7207	97.6706	88.0194	100	100	100
	224.547	99.7731	99.5564	95.868	99.6797	97.7365	97.6899	88.0479	100	100	100
	224.814	99.7747	99.561	95.8872	99.681	97.7527	97.7066	88.0797	100	100	100
	225.081	99.7762	99.565	95.9062	99.6819	97.7682	97.7269	88.1069	100	100	100
	225.348	99.7778	99.5695	95.9249	99.6835	97.7858	97.7448	88.1373	100	100	100
	225.615	99.7794	99.5731	95.9451	99.6849	97.8002	97.7629	88.1677	100	100	100
	225.882	99.7808	99.5779	95.9638	99.6862	97.8162	97.7816	88.1969	100	100	100
	226.149	99.7823	99.5815	95.9831	99.6874	97.832	97.7988	88.2267	100	100	100
	226.416	99.7839	99.586	96.0024	99.6889	97.8477	97.8176	88.2565	100	100	100
	226.683	99.7856	99.5905	96.0212	99.69	97.8622	97.8354	88.2843	100	100	100
	226.95	99.7871	99.5944	96.0409	99.6912	97.8778	97.8543	88.3148	100	100	100
	227.217	99.7884	99.5989	96.0587	99.6928	97.892	97.8731	88.3439	100	100	100
	227.484	99.7901	99.6028	96.0787	99.694	97.9077	97.8909	88.3756	100	100	100
	227.751	99.7917	99.6074	96.0963	99.6953	97.922	97.9098	88.4041	100	100	100
	228.018	99.7933	99.6114	96.1166	99.6967	97.9369	97.9268	88.4352	100	100	100
	228.285	99.7947	99.6157	96.1346	99.6982	97.9509	97.9452	88.4657	100	100	100
	228.552	99.7962	99.6194	96.1543	99.6989	97.9645	97.9647	88.4942	100	100	100
	228.819	99.7978	99.6241	96.1733	99.7003	97.9788	97.9828	88.5259	100	100	100
	229.086	99.7994	99.628	96.1929	99.7016	97.992	98.0031	88.555	100	100	100
	229.353	99.8011	99.6324	96.2117	99.7032	98.0054	98.0197	88.5855	100	100	100
	229.62	99.8024	99.6369	96.2301	99.7044	98.02	98.0388	88.614	100	100	100
	229.887	99.8039	99.6408	96.2492	99.706	98.0319	98.0551	88.6457	100	100	100
	230.154	99.8056	99.6453	96.2683	99.7072	98.0445	98.0738	88.6742	100	100	100
	230.421	99.8072	99.6489	96.2875	99.708	98.0567	98.0894	88.704	100	100	100
	230.688	99.8086	99.6537	96.3058	99.7093	98.0694	98.1108	88.7332	100	100	100
	230.955	99.8102	99.6574	96.3256	99.7109	98.0816	98.127	88.7643	100	100	100
	231.222	99.8117	99.6619	96.3446	99.7122	98.0942	98.1454	88.794	100	100	100
	231.489	99.8133	99.6659	96.3635	99.7136	98.1053	98.1628	88.8238	100	100	100
	231.756	99.8148	99.6706	96.3824	99.7149	98.1182	98.1796	88.853	100	100	100
	232.023	99.8163	99.6742	96.4011	99.716	98.129	98.1974	88.8834	100	100	100
	232.29	99.8179	99.6786	96.4202	99.7172	98.1421	98.2145	88.9113	100	100	100
	232.557	99.8196	99.6826	96.4397	99.7185	98.1532	98.2323	88.9437	100	100	100
	232.824	99.8209	99.687	96.4584	99.72	98.166	98.2497	88.9728	100	100	100
	233.091	99.8227	99.6916	96.4773	99.7214	98.1764	98.2669	89.0039	100	100	100
	233.358	99.824	99.6954	96.4957	99.7227	98.1893	98.2838	89.0324	100	100	100
	233.625	99.8258	99.7001	96.515	99.7241	98.1991	98.3011	89.0635	100	100	100
	233.892	99.827	99.7038	96.5335	99.7252	98.2116	98.3175	89.0926	100	100	100
	234.159	99.8288	99.7084	96.553	99.7265	98.2216	98.3341	89.1231	100	100	100
	234.426	99.8303	99.7122	96.5722	99.7276	98.2348	98.3511	89.1529	100	100	100
	234.693	99.8319	99.7166	96.5912	99.7291	98.2445	98.3668	89.1813	100	100	100
	234.96	99.8333	99.7204	96.6098	99.7305	98.2559	98.3834	89.2118	100	100	100
	235.227	99.8349	99.7251	96.629	99.7317	98.2666	98.3984	89.2416	100	100	100
	235.494	99.8364	99.729	96.6479	99.7333	98.2786	98.4141	89.2746	100	100	100
	235.761	99.838	99.7334	96.6667	99.7341	98.2897	98.4283	89.3012	100	100	100
	236.028	99.8396	99.7378	96.6861	99.7356	98.3003	98.4444	89.3336	100	100	100
	236.295	99.841	99.7418	96.7049	99.7368	98.3107	98.458	89.3595	100	100	100
	236.562	99.8425	99.7461	96.7249	99.7383	98.3226	98.4737	89.3925	100	100	100
	236.829	99.8443	99.75	96.7434	99.7395	98.3335	98.488	89.4203	100	100	100
	237.096	99.8458	99.7545	96.7623	99.7409	98.3447	98.5019	89.4527	100	100	100
	237.363	99.8473	99.7584	96.7808	99.742	98.3561	98.5157	89.4799	100	100	100
	237.63	99.8488	99.763	96.7999	99.7434	98.3667	98.5302	89.511	100	100	100
	237.897	99.8504	99.7666	96.819	99.7447	98.3778	98.5433	89.5395	100	100	100
	238.164	99.852	99.7713	96.8377	99.7459	98.3884	98.5578	89.5706	100	100	100
	238.431	99.8534	99.7753	96.8567	99.7473	98.3996	98.5713	89.5991	100	100	100
	238.698	99.855	99.7796	96.8763	99.7487	98.4108	98.5854	89.6289	100	100	100
	238.965	99.8565	99.784	96.8949	99.7501	98.4213	98.5987	89.6574	100	100	100
	239.232	99.8582	99.788	96.914	99.7513	98.4329	98.6135	89.6885	100	100	100
	239.499	99.8595	99.7924	96.933	99.7525	98.4444	98.6273	89.7183	100	100	100
	239.766	99.8612	99.7964	96.9518	99.7537	98.4544	98.6412	89.7494	100	100	100
	240.033	99.8628	99.8007	96.9706	99.7552	98.466	98.6552	89.7759	100	100	100
	240.3	99.8643	99.8043	96.9901	99.7565	98.4765	98.6683	89.8089	100	100	100
	240.567	99.8659	99.8091	97.0084	99.7579	98.4872	98.6826	89.8349	100	100	100
	240.834	99.8673	99.8131	97.0289	99.7591	98.4975	98.6964	89.8685	100	100	100
	241.101	99.8689	99.8175	97.0468	99.7603	98.5072	98.7094	89.8957	100	100	100
	241.368	99.8705	99.8213	97.0666	99.7615	98.518	98.7229	89.9275	100	100	100
	241.635	99.872	99.8255	97.0843	99.7629	98.528	98.7361	89.9534	100	100	100
	241.902	99.8735	99.83	97.1046	99.7644	98.5373	98.7478	89.987	100	100	100
	242.169	99.875	99.8339	97.1229	99.7657	98.5474	98.7613	90.0136	100	100	100
	242.436	99.8767	99.8382	97.1424	99.7669	98.5571	98.7745	90.0479	100	100	100
	242.703	99.8783	99.8421	97.161	99.7681	98.5671	98.7862	90.0732	100	100	100
	242.97	99.8797	99.8462	97.1797	99.7694	98.5773	98.8005	90.1082	100	100	100
	243.237	99.8812	99.8502	97.1995	99.7706	98.5875	98.8128	90.1347	100	100	100
	243.504	99.8828	99.8542	97.2178	99.7721	98.5968	98.8246	90.1671	100	100	100
	243.771	99.8844	99.858	97.2365	99.7734	98.6069	98.8352	90.1962	100	100	100
	244.038	99.8859	99.8625	97.2562	99.7745	98.6161	98.846	90.2273	100	100	100
	244.305	99.8874	99.8663	97.2749	99.7759	98.6266	98.8552	90.2552	100	100	100
	244.572	99.8889	99.8703	97.2933	99.7772	98.6356	98.8662	90.2869	100	100	100
	244.839	99.8905	99.8742	97.3127	99.7786	98.6462	98.875	90.3141	100	100	100
	245.106	99.892	99.8783	97.3324	99.7797	98.6556	98.886	90.3459	100	100	100
	245.373	99.8936	99.8826	97.3511	99.7812	98.6655	98.8942	90.3718	100	100	100
	245.64	99.8952	99.886	97.37	99.7826	98.675	98.9034	90.4035	100	100	100
	245.907	99.8967	99.8898	97.3888	99.7837	98.6859	98.9118	90.4326	100	100	100
	246.174	99.8983	99.8935	97.4072	99.785	98.6948	98.9204	90.4611	100	100	100
	246.441	99.8998	99.8973	97.4267	99.7863	98.7057	98.9285	90.4896	100	100	100
	246.708	99.9014	99.901	97.4463	99.7876	98.7145	98.937	90.5175	100	100	100
	246.975	99.9028	99.9052	97.4645	99.7889	98.7253	98.9455	90.5447	100	100	100
	247.242	99.9044	99.909	97.4839	99.7903	98.7347	98.954	90.5751	100	100	100
	247.509	99.9059	99.9128	97.5021	99.7918	98.7444	98.9627	90.601	100	100	100
	247.776	99.9077	99.9165	97.5211	99.7929	98.7538	98.9704	90.6295	100	100	100
	248.043	99.9091	99.9199	97.54	99.7941	98.7647	98.9788	90.6554	100	100	100
	248.31	99.9107	99.9241	97.5595	99.7954	98.7735	98.9862	90.682	100	100	100
	248.577	99.912	99.9271	97.5778	99.7968	98.7844	98.9948	90.7092	100	100	100
	248.844	99.9138	99.931	97.597	99.7981	98.7936	99.0015	90.7357	100	100	100
	249.111	99.9153	99.9346	97.6161	99.7993	98.8039	99.0105	90.7623	100	100	100
	249.378	99.917	99.9384	97.6347	99.8008	98.8133	99.0173	90.7889	100	100	100
	249.645	99.9181	99.9419	97.6537	99.8021	98.8233	99.0249	90.8154	100	100	100
	249.912	99.9199	99.9457	97.672	99.8032	98.8329	99.0324	90.8426	100	100	100
	250.179	99.9215	99.9489	97.6916	99.8046	98.8431	99.0392	90.8692	100	100	100
	250.446	99.9232	99.9526	97.711	99.8058	98.8524	99.0462	90.8964	100	100	100
	250.713	99.9245	99.9563	97.7295	99.8072	98.863	99.0535	90.9249	100	100	100
	250.98	99.926	99.9601	97.7475	99.8085	98.8723	99.0608	90.9501	100	100	100
	251.247	99.9276	99.9642	97.7669	99.81	98.8823	99.0682	90.978	100	100	100
	251.514	99.9293	99.9673	97.7858	99.8113	98.8912	99.0754	91.0032	100	100	100
	251.781	99.9309	99.9709	97.8043	99.8122	98.9021	99.0819	91.0317	100	100	100
	252.048	99.9321	99.974	97.823	99.8136	98.912	99.0895	91.0576	100	100	100
	252.315	99.9338	99.9773	97.841	99.8149	98.9217	99.0961	91.0868	100	100	100
	252.582	99.9354	99.9803	97.8602	99.8163	98.9317	99.1028	91.1101	100	100	100
	252.849	99.937	99.9839	97.8788	99.8178	98.9412	99.1099	91.1405	100	100	100
	253.116	99.9385	99.9872	97.8971	99.8189	98.951	99.116	91.1632	100	100	100
	253.383	99.9399	99.9904	97.9156	99.8203	98.961	99.1233	91.1956	100	100	100
	253.65	99.9415	99.9932	97.934	99.8213	98.9713	99.1293	91.217	100	100	100
	253.917	99.9432	99.9963	97.9539	99.8227	98.9806	99.1353	91.2494	100	100	100
	254.184	99.9446	99.9981	97.9711	99.8242	98.9909	99.141	91.2701	100	100	100
	254.451	99.9463	99.9998	97.9896	99.8255	99.0005	99.1471	91.3025	100	100	100
	254.718	99.9476	100	98.0086	99.8268	99.0104	99.1539	91.3238	100	100	100
	254.985	99.9493	100	98.0267	99.828	99.0196	99.1598	91.3549	100	100	100
	255.252	99.9508	100	98.0455	99.8296	99.0298	99.1648	91.3769	100	100	100
	255.519	99.9524	100	98.063	99.8309	99.039	99.1699	91.408	100	100	100
	255.786	99.9539	100	98.0825	99.832	99.0491	99.1739	91.4294	100	100	100
	256.053	99.9554	100	98.1004	99.8333	99.0596	99.179	91.4631	100	100	100
	256.32	99.9569	100	98.1195	99.8347	99.0691	99.1831	91.4831	100	100	100
	256.587	99.9585	100	98.1369	99.8359	99.0793	99.1878	91.5162	100	100	100
	256.854	99.9601	100	98.1568	99.8374	99.0892	99.1918	91.5376	100	100	100
	257.121	99.9616	100	98.1747	99.8387	99.0984	99.1964	91.5706	100	100	100
	257.388	99.9631	100	98.1932	99.84	99.109	99.2007	91.59	100	100	100
	257.655	99.9646	100	98.2118	99.841	99.1189	99.2058	91.6256	100	100	100
	257.922	99.9663	100	98.231	99.8424	99.1287	99.2091	91.6451	100	100	100
	258.189	99.9679	100	98.2481	99.8438	99.1385	99.215	91.6794	100	100	100
	258.456	99.9694	100	98.2672	99.8451	99.1482	99.218	91.7001	100	100	100
	258.723	99.9708	100	98.2855	99.8463	99.1575	99.2237	91.7319	100	100	100
	258.99	99.9724	100	98.3045	99.8478	99.1675	99.2267	91.7552	100	100	100
	259.257	99.974	100	98.3231	99.849	99.1775	99.2319	91.7876	100	100	100
	259.524	99.9755	100	98.3412	99.8502	99.1874	99.2357	91.8102	100	100	100
	259.791	99.977	100	98.3603	99.8514	99.1971	99.2397	91.8407	100	100	100
	260.058	99.9785	100	98.3782	99.8529	99.2074	99.2438	91.8633	100	100	100
	260.325	99.9801	100	98.3974	99.854	99.2173	99.2473	91.8951	100	100	100
	260.592	99.9818	100	98.4147	99.8556	99.2272	99.2515	91.9177	100	100	100
	260.859	99.9831	100	98.434	99.8568	99.237	99.2559	91.9482	100	100	100
	261.126	99.9848	100	98.4526	99.858	99.247	99.2597	91.9721	100	100	100
	261.393	99.9862	100	98.4705	99.8593	99.2564	99.2635	92.0013	100	100	100
	261.66	99.9879	100	98.4887	99.8607	99.2662	99.2679	92.0259	100	100	100
	261.927	99.9894	100	98.5074	99.8621	99.2759	99.2717	92.0544	100	100	100
	262.194	99.9909	100	98.5263	99.8633	99.2858	99.2756	92.079	100	100	100
	262.461	99.9925	100	98.5438	99.8647	99.2954	99.2795	92.1069	100	100	100
	262.728	99.994	100	98.562	99.8659	99.3058	99.2835	92.1334	100	100	100
	262.995	99.9956	100	98.5799	99.8673	99.3153	99.2868	92.16	100	100	100
	263.262	99.9966	100	98.5985	99.8686	99.325	99.2908	92.1872	100	100	100
	263.529	99.9971	100	98.6158	99.8699	99.335	99.2947	92.2131	100	100	100
	263.796	99.9976	100	98.6339	99.8711	99.3452	99.2979	92.2435	100	100	100
	264.063	99.998	100	98.6501	99.8723	99.3549	99.3017	92.2668	100	100	100
	264.33	99.9985	100	98.6685	99.8736	99.3653	99.3049	92.2973	100	100	100
	264.597	99.999	100	98.6835	99.8752	99.3747	99.3089	92.3193	100	100	100
	264.864	99.9995	100	98.7016	99.8764	99.3848	99.3122	92.3517	100	100	100
	265.131	100	100	98.7173	99.8777	99.3935	99.316	92.3724	100	100	100
	265.398	100	100	98.7354	99.8786	99.4044	99.3193	92.4041	100	100	100
	265.665	100	100	98.7515	99.8803	99.4134	99.3227	92.4262	100	100	100
	265.932	100	100	98.7672	99.8814	99.4243	99.3263	92.4579	100	100	100
	266.199	100	100	98.7837	99.8829	99.4333	99.3301	92.4793	100	100	100
	266.466	100	100	98.8002	99.8841	99.4437	99.3335	92.5117	100	100	100
	266.733	100	100	98.8147	99.8855	99.4526	99.3371	92.5324	100	100	100
	267	100	100	98.8286	99.8867	99.4635	99.3407	92.5641	100	100	100
	267.267	100	100	98.8431	99.8879	99.473	99.3441	92.5855	100	100	100
	267.534	100	100	98.8563	99.8893	99.4828	99.3474	92.6179	100	100	100
	267.801	100	100	98.8695	99.8906	99.493	99.3501	92.6393	100	100	100
	268.068	100	100	98.8812	99.8919	99.5029	99.3534	92.6716	100	100	100
	268.335	100	100	98.8944	99.8933	99.5121	99.3558	92.6924	100	100	100
	268.602	100	100	98.9056	99.8946	99.5222	99.3591	92.7247	100	100	100
	268.869	100	100	98.9181	99.8958	99.5325	99.3614	92.7468	100	100	100
	269.136	100	100	98.9288	99.8972	99.5421	99.3642	92.7779	100	100	100
	269.403	100	100	98.94	99.8983	99.5521	99.3666	92.7992	100	100	100
	269.67	100	100	98.9499	99.8998	99.5619	99.3698	92.8316	100	100	100
	269.937	100	100	98.9593	99.901	99.572	99.372	92.853	100	100	100
	270.204	100	100	98.9682	99.9022	99.5809	99.3749	92.886	100	100	100
	270.471	100	100	98.9775	99.9036	99.591	99.3771	92.9067	100	100	100
	270.738	100	100	98.9859	99.905	99.6007	99.3791	92.9385	100	100	100
	271.005	100	100	98.9954	99.9064	99.6106	99.3811	92.9605	100	100	100
	271.272	100	100	99.0037	99.9076	99.6209	99.3833	92.9922	100	100	100
	271.539	100	100	99.0132	99.9088	99.6304	99.3856	93.0142	100	100	100
	271.806	100	100	99.0223	99.9102	99.6395	99.3874	93.046	100	100	100
	272.073	100	100	99.0312	99.9113	99.6495	99.3898	93.07	100	100	100
	272.34	100	100	99.0405	99.9127	99.6594	99.3918	93.0984	100	100	100
	272.607	100	100	99.049	99.9141	99.669	99.394	93.1237	100	100	100
	272.874	100	100	99.0588	99.9157	99.6784	99.396	93.1509	100	100	100
	273.141	100	100	99.067	99.9166	99.6877	99.398	93.1775	100	100	100
	273.408	100	100	99.0761	99.918	99.697	99.3999	93.2053	100	100	100
	273.675	100	100	99.0855	99.9193	99.7062	99.4023	93.2319	100	100	100
	273.942	100	100	99.0942	99.9206	99.7161	99.404	93.2578	100	100	100
	274.209	100	100	99.1032	99.9218	99.7255	99.4063	93.285	100	100	100
	274.476	100	100	99.1118	99.9231	99.735	99.408	93.3122	100	100	100
	274.743	100	100	99.1211	99.9246	99.7445	99.4102	93.3381	100	100	100
	275.01	100	100	99.1303	99.9257	99.7535	99.4123	93.3646	100	100	100
	275.277	100	100	99.1387	99.9271	99.7629	99.4147	93.3931	100	100	100
	275.544	100	100	99.1481	99.9285	99.7718	99.4167	93.4184	100	100	100
	275.811	100	100	99.1563	99.9296	99.7809	99.4186	93.4469	100	100	100
	276.078	100	100	99.1654	99.9308	99.7899	99.4209	93.4715	100	100	100
	276.345	100	100	99.1732	99.9323	99.7992	99.4229	93.5019	100	100	100
	276.612	100	100	99.1804	99.9337	99.8083	99.4251	93.5259	100	100	100
	276.879	100	100	99.1881	99.9351	99.8178	99.4267	93.555	100	100	100
	277.146	100	100	99.1954	99.9362	99.8259	99.429	93.579	100	100	100
	277.413	100	100	99.2023	99.9376	99.8351	99.4309	93.6101	100	100	100
	277.68	100	100	99.2102	99.9386	99.8432	99.4331	93.6328	100	100	100
	277.947	100	100	99.2167	99.94	99.8519	99.4351	93.6645	100	100	100
	278.214	100	100	99.2245	99.9414	99.8606	99.4374	93.6878	100	100	100
	278.481	100	100	99.2309	99.9427	99.8686	99.4394	93.717	100	100	100
	278.748	100	100	99.2386	99.9441	99.8769	99.4416	93.7422	100	100	100
	279.015	100	100	99.2462	99.9453	99.8852	99.4435	93.7707	100	100	100
	279.282	100	100	99.2536	99.9466	99.893	99.4458	93.7947	100	100	100
	279.549	100	100	99.2605	99.9479	99.9016	99.4481	93.8232	100	100	100
	279.816	100	100	99.2675	99.9491	99.9102	99.4499	93.8478	100	100	100
	280.083	100	100	99.2753	99.9506	99.9185	99.4521	93.8763	100	100	100
	280.35	100	100	99.2828	99.952	99.9274	99.4539	93.9016	100	100	100
	280.617	100	100	99.2896	99.9532	99.9355	99.4564	93.9294	100	100	100
	280.884	100	100	99.2974	99.9545	99.9439	99.4581	93.9553	100	100	100
	281.151	100	100	99.3044	99.9555	99.9516	99.4604	93.9825	100	100	100
	281.418	100	100	99.312	99.9568	99.9567	99.4619	94.0084	100	100	100
	281.685	100	100	99.3189	99.9583	99.9618	99.4643	94.0363	100	100	100
	281.952	100	100	99.3259	99.9598	99.966	99.4662	94.0628	100	100	100
	282.219	100	100	99.3334	99.961	99.9685	99.4686	94.09	100	100	100
	282.486	100	100	99.3407	99.9623	99.9699	99.4703	94.1166	100	100	100
	282.753	100	100	99.348	99.9635	99.9706	99.4727	94.1431	100	100	100
	283.02	100	100	99.3549	99.9647	99.971	99.4745	94.1697	100	100	100
	283.287	100	100	99.3627	99.966	99.9715	99.477	94.1969	100	100	100
	283.554	100	100	99.3698	99.9674	99.9722	99.4791	94.2228	100	100	100
	283.821	100	100	99.3768	99.9686	99.9727	99.481	94.2506	100	100	100
	284.088	100	100	99.384	99.9701	99.9729	99.4834	94.2753	100	100	100
	284.355	100	100	99.3916	99.9715	99.9731	99.4851	94.3038	100	100	100
	284.622	100	100	99.3979	99.9728	99.9733	99.4877	94.3323	100	100	100
	284.889	100	100	99.4049	99.974	99.9737	99.4889	94.3595	100	100	100
	285.156	100	100	99.4107	99.9749	99.9738	99.4915	94.386	100	100	100
	285.423	100	100	99.4173	99.9765	99.9743	99.493	94.4126	100	100	100
	285.69	100	100	99.4232	99.9778	99.9743	99.4954	94.4398	100	100	100
	285.957	100	100	99.4294	99.9793	99.9747	99.4972	94.4663	100	100	100
	286.224	100	100	99.4358	99.9806	99.9747	99.4997	94.4942	100	100	100
	286.491	100	100	99.4413	99.9819	99.9752	99.5014	94.5194	100	100	100
	286.758	100	100	99.4481	99.9828	99.9752	99.5038	94.5492	100	100	100
	287.025	100	100	99.4535	99.984	99.9757	99.5056	94.5725	100	100	100
	287.292	100	100	99.4603	99.9852	99.9757	99.5079	94.603	100	100	100
	287.559	100	100	99.4664	99.9865	99.9761	99.5102	94.6256	100	100	100
	287.826	100	100	99.4723	99.9875	99.9761	99.5121	94.6554	100	100	100
	288.093	100	100	99.4784	99.9888	99.9766	99.5143	94.6794	100	100	100
	288.36	100	100	99.484	99.9899	99.9768	99.516	94.7092	100	100	100
	288.627	100	100	99.4897	99.9907	99.9771	99.5183	94.7325	100	100	100
	288.894	100	100	99.495	99.9916	99.9773	99.5202	94.7643	100	100	100
	289.161	100	100	99.4994	99.9927	99.9775	99.5224	94.7876	100	100	100
	289.428	100	100	99.5046	99.9937	99.9778	99.5243	94.8174	100	100	100
	289.695	100	100	99.5097	99.9946	99.978	99.5265	94.8413	100	100	100
	289.962	100	100	99.5147	99.9958	99.9784	99.5282	94.8705	100	100	100
	290.229	100	100	99.5194	99.9969	99.9784	99.5305	94.8964	100	100	100
	290.496	100	100	99.5247	99.9975	99.9789	99.5324	94.9236	100	100	100
	290.763	100	100	99.5292	99.9984	99.9789	99.5346	94.9488	100	100	100
	291.03	100	100	99.5347	99.9986	99.9794	99.5365	94.9767	100	100	100
	291.297	100	100	99.5392	99.9987	99.9794	99.539	95.0019	100	100	100
	291.564	100	100	99.5446	99.999	99.9798	99.5413	95.0291	100	100	100
	291.831	100	100	99.5491	99.9991	99.9798	99.5432	95.0544	100	100	100
	292.098	100	100	99.5546	99.9992	99.9803	99.5454	95.0836	100	100	100
	292.365	100	100	99.5593	99.9993	99.9803	99.5473	95.1075	100	100	100
	292.632	100	100	99.5644	99.9994	99.9808	99.5495	95.136	100	100	100
	292.899	100	100	99.5692	99.9994	99.9808	99.5512	95.1626	100	100	100
	293.166	100	100	99.5747	99.9995	99.9812	99.5532	95.1911	100	100	100
	293.433	100	100	99.5793	99.9997	99.9812	99.5547	95.2163	100	100	100
	293.7	100	100	99.5842	99.9998	99.9817	99.5566	95.2435	100	100	100
	293.967	100	100	99.5892	99.9999	99.9817	99.5582	95.2707	100	100	100
	294.234	100	100	99.5941	99.9999	99.9822	99.56	95.2973	100	100	100
	294.501	100	100	99.5989	100	99.9825	99.5617	95.3245	100	100	100
	294.768	100	100	99.604	100	99.9826	99.5638	95.3504	100	100	100
	295.035	100	100	99.6091	100	99.9831	99.5654	95.3782	100	100	100
	295.302	100	100	99.614	100	99.9831	99.5674	95.4067	100	100	100
	295.569	100	100	99.6188	100	99.9835	99.5693	95.432	100	100	100
	295.836	100	100	99.6236	100	99.9835	99.5708	95.4598	100	100	100
	296.103	100	100	99.6287	100	99.984	99.5724	95.4851	100	100	100
	296.37	100	100	99.6336	100	99.984	99.5739	95.5123	100	100	100
	296.637	100	100	99.6383	100	99.9845	99.5754	95.5389	100	100	100
	296.904	100	100	99.643	100	99.9845	99.5771	95.5661	100	100	100
	297.171	100	100	99.6482	100	99.9849	99.5785	95.5933	100	100	100
	297.438	100	100	99.6535	100	99.9849	99.5804	95.6205	100	100	100
	297.705	100	100	99.6579	100	99.9854	99.5817	95.6457	100	100	100
	297.972	100	100	99.663	100	99.9854	99.5836	95.6742	100	100	100
	298.239	100	100	99.6674	100	99.9859	99.5849	95.6995	100	100	100
	298.506	100	100	99.6734	100	99.9859	99.5866	95.728	100	100	100
	298.773	100	100	99.678	100	99.9863	99.588	95.7519	100	100	100
	299.04	100	100	99.6828	100	99.9863	99.5896	95.7811	100	100	100
	299.307	100	100	99.6881	100	99.9868	99.5909	95.8057	100	100	100
	299.574	100	100	99.6928	100	99.987	99.5925	95.8336	100	100	100
	299.841	100	100	99.6977	100	99.9873	99.5939	95.8595	100	100	100
	300.108	100	100	99.7024	100	99.9875	99.5957	95.886	100	100	100
	300.375	100	100	99.7075	100	99.9877	99.5971	95.9139	100	100	100
	300.642	100	100	99.7128	100	99.9879	99.5988	95.9404	100	100	100
	300.909	100	100	99.7171	100	99.9882	99.6003	95.9676	100	100	100
	301.176	100	100	99.722	100	99.9887	99.6018	95.9955	100	100	100
	301.443	100	100	99.7268	100	99.9887	99.6033	96.0227	100	100	100
	301.71	100	100	99.7312	100	99.9891	99.605	96.0499	100	100	100
	301.977	100	100	99.7346	100	99.9891	99.6064	96.0777	100	100	100
	302.244	100	100	99.7383	100	99.9896	99.6082	96.1023	100	100	100
	302.511	100	100	99.7422	100	99.9896	99.6098	96.1315	100	100	100
	302.778	100	100	99.7462	100	99.99	99.6111	96.1554	100	100	100
	303.045	100	100	99.7494	100	99.99	99.6126	96.1839	100	100	100
	303.312	100	100	99.7533	100	99.9905	99.6142	96.2086	100	100	100
	303.579	100	100	99.757	100	99.9905	99.616	96.2377	100	100	100
	303.846	100	100	99.7612	100	99.991	99.6172	96.2623	100	100	100
	304.113	100	100	99.7641	100	99.9911	99.6191	96.2908	100	100	100
	304.38	100	100	99.7681	100	99.9914	99.6204	96.3161	100	100	100
	304.647	100	100	99.7716	100	99.9917	99.6223	96.3446	100	100	100
	304.914	100	100	99.7756	100	99.9919	99.6236	96.3692	100	100	100
	305.181	100	100	99.7788	100	99.9921	99.6255	96.397	100	100	100
	305.448	100	100	99.7831	100	99.9924	99.6264	96.4242	100	100	100
	305.715	100	100	99.7863	100	99.9926	99.6283	96.4521	100	100	100
	305.982	100	100	99.7904	100	99.9928	99.6298	96.4767	100	100	100
	306.249	100	100	99.7932	100	99.993	99.6315	96.5058	100	100	100
	306.516	100	100	99.797	100	99.9933	99.6329	96.5311	100	100	100
	306.783	100	100	99.8004	100	99.9935	99.6345	96.5589	100	100	100
	307.05	100	100	99.8039	100	99.9937	99.636	96.5849	100	100	100
	307.317	100	100	99.8072	100	99.9942	99.6377	96.614	100	100	100
	307.584	100	100	99.8105	100	99.9942	99.6391	96.6386	100	100	100
	307.851	100	100	99.8142	100	99.9947	99.6409	96.6671	100	100	100
	308.118	100	100	99.8177	100	99.9947	99.6423	96.6911	100	100	100
	308.385	100	100	99.8206	100	99.9951	99.6439	96.7215	100	100	100
	308.652	100	100	99.824	100	99.9951	99.6453	96.7442	100	100	100
	308.919	100	100	99.8277	100	99.9956	99.6471	96.774	100	100	100
	309.186	100	100	99.831	100	99.9958	99.6483	96.7979	100	100	100
	309.453	100	100	99.8344	100	99.9961	99.6501	96.8277	100	100	100
	309.72	100	100	99.8373	100	99.9963	99.6515	96.8504	100	100	100
	309.987	100	100	99.8409	100	99.9965	99.6531	96.8815	100	100	100
	310.254	100	100	99.8441	100	99.9968	99.6547	96.9048	100	100	100
	310.521	100	100	99.8474	100	99.997	99.6563	96.9352	100	100	100
	310.788	100	100	99.8505	100	99.9972	99.6582	96.9573	100	100	100
	311.055	100	100	99.8538	100	99.9975	99.6591	96.9877	100	100	100
	311.322	100	100	99.8572	100	99.9977	99.661	97.0104	100	100	100
	311.589	100	100	99.8601	100	99.9979	99.6621	97.0408	100	100	100
	311.856	100	100	99.863	100	99.9981	99.664	97.0628	100	100	100
	312.123	100	100	99.8658	100	99.9984	99.6653	97.0965	100	100	100
	312.39	100	100	99.869	100	99.9986	99.6669	97.1172	100	100	100
	312.657	100	100	99.8716	100	99.9988	99.6682	97.149	100	100	100
	312.924	100	100	99.8749	100	99.9991	99.6701	97.1703	100	100	100
	313.191	100	100	99.8772	100	99.9993	99.6713	97.204	100	100	100
	313.458	100	100	99.8804	100	99.9995	99.6731	97.228	100	100	100
	313.725	100	100	99.8822	100	100	99.6745	97.2571	100	100	100
	313.992	100	100	99.8857	100	100	99.6762	97.2824	100	100	100
	314.259	100	100	99.8878	100	100	99.6777	97.3102	100	100	100
	314.526	100	100	99.8909	100	100	99.6794	97.3361	100	100	100
	314.793	100	100	99.8929	100	100	99.6809	97.3646	100	100	100
	315.06	100	100	99.8961	100	100	99.6826	97.3899	100	100	100
	315.327	100	100	99.8987	100	100	99.684	97.4184	100	100	100
	315.594	100	100	99.9018	100	100	99.6856	97.4443	100	100	100
	315.861	100	100	99.9037	100	100	99.687	97.4721	100	100	100
	316.128	100	100	99.9068	100	100	99.6888	97.5032	100	100	100
	316.395	100	100	99.9097	100	100	99.6904	97.5259	100	100	100
	316.662	100	100	99.9123	100	100	99.692	97.5557	100	100	100
	316.929	100	100	99.9148	100	100	99.6932	97.5803	100	100	100
	317.196	100	100	99.9171	100	100	99.6948	97.6082	100	100	100
	317.463	100	100	99.9202	100	100	99.6966	97.6328	100	100	100
	317.73	100	100	99.9227	100	100	99.6978	97.6619	100	100	100
	317.997	100	100	99.9253	100	100	99.6993	97.6852	100	100	100
	318.264	100	100	99.9279	100	100	99.7007	97.7157	100	100	100
	318.531	100	100	99.9308	100	100	99.7026	97.7383	100	100	100
	318.798	100	100	99.9332	100	100	99.7039	97.7688	100	100	100
	319.065	100	100	99.9355	100	100	99.7057	97.7914	100	100	100
	319.332	100	100	99.9378	100	100	99.707	97.8232	100	100	100
	319.599	100	100	99.9404	100	100	99.7089	97.8452	100	100	100
	319.866	100	100	99.9426	100	100	99.7102	97.8763	100	100	100
	320.133	100	100	99.9449	100	100	99.7121	97.8996	100	100	100
	320.4	100	100	99.9473	100	100	99.7134	97.9307	100	100	100
	320.667	100	100	99.9492	100	100	99.7153	97.9521	100	100	100
	320.934	100	100	99.9513	100	100	99.7167	97.9838	100	100	100
	321.201	100	100	99.9529	100	100	99.7184	98.0052	100	100	100
	321.468	100	100	99.9553	100	100	99.7199	98.0363	100	100	100
	321.735	100	100	99.9573	100	100	99.7216	98.0583	100	100	100
	322.002	100	100	99.9594	100	100	99.7229	98.0894	100	100	100
	322.269	100	100	99.9611	100	100	99.7246	98.1114	100	100	100
	322.536	100	100	99.963	100	100	99.7259	98.1418	100	100	100
	322.803	100	100	99.9649	100	100	99.7275	98.1651	100	100	100
	323.07	100	100	99.9667	100	100	99.7291	98.1943	100	100	100
	323.337	100	100	99.968	100	100	99.7305	98.2202	100	100	100
	323.604	100	100	99.9699	100	100	99.7319	98.2468	100	100	100
	323.871	100	100	99.9715	100	100	99.7335	98.2733	100	100	100
	324.138	100	100	99.9729	100	100	99.7348	98.3012	100	100	100
	324.405	100	100	99.9741	100	100	99.7364	98.3271	100	100	100
	324.672	100	100	99.9752	100	100	99.7381	98.3543	100	100	100
	324.939	100	100	99.9767	100	100	99.7395	98.3828	100	100	100
	325.206	100	100	99.9774	100	100	99.7413	98.4087	100	100	100
	325.473	100	100	99.9785	100	100	99.7427	98.4365	100	100	100
	325.74	100	100	99.9793	100	100	99.7445	98.4618	100	100	100
	326.007	100	100	99.98	100	100	99.7459	98.4896	100	100	100
	326.274	100	100	99.9808	100	100	99.7476	98.5162	100	100	100
	326.541	100	100	99.9813	100	100	99.749	98.5434	100	100	100
	326.808	100	100	99.982	100	100	99.751	98.5693	100	100	100
	327.075	100	100	99.9826	100	100	99.7522	98.5998	100	100	100
	327.342	100	100	99.9832	100	100	99.754	98.6237	100	100	100
	327.609	100	100	99.9839	100	100	99.7552	98.6529	100	100	100
	327.876	100	100	99.9847	100	100	99.7571	98.6768	100	100	100
	328.143	100	100	99.9851	100	100	99.7583	98.7073	100	100	100
	328.41	100	100	99.9859	100	100	99.7601	98.7299	100	100	100
	328.677	100	100	99.9862	100	100	99.7613	98.7604	100	100	100
	328.944	100	100	99.9871	100	100	99.763	98.7837	100	100	100
	329.211	100	100	99.9874	100	100	99.7646	98.8148	100	100	100
	329.478	100	100	99.9883	100	100	99.7662	98.8368	100	100	100
	329.745	100	100	99.9888	100	100	99.7678	98.8679	100	100	100
	330.012	100	100	99.9895	100	100	99.7694	98.8893	100	100	100
	330.279	100	100	99.9903	100	100	99.7708	98.9203	100	100	100
	330.546	100	100	99.9908	100	100	99.7724	98.9424	100	100	100
	330.813	100	100	99.9916	100	100	99.774	98.9741	100	100	100
	331.08	100	100	99.9922	100	100	99.7754	98.9955	100	100	100
	331.347	100	100	99.993	100	100	99.777	99.0272	100	100	100
	331.614	100	100	99.9934	100	100	99.7786	99.0492	100	100	100
	331.881	100	100	99.9942	100	100	99.7803	99.081	100	100	100
	332.148	100	100	99.9946	100	100	99.7816	99.1017	100	100	100
	332.415	100	100	99.9954	100	100	99.7833	99.1334	100	100	100
	332.682	100	100	99.9958	100	100	99.7847	99.1548	100	100	100
	332.949	100	100	99.9966	100	100	99.7865	99.1872	100	100	100
	333.216	100	100	99.997	100	100	99.7879	99.2079	100	100	100
	333.483	100	100	99.9978	100	100	99.7897	99.2396	100	100	100
	333.75	100	100	99.9982	100	100	99.7911	99.2617	100	100	100
	334.017	100	100	99.9989	100	100	99.7927	99.2908	100	100	100
	334.284	100	100	99.9992	100	100	99.7939	99.3128	100	100	100
	334.551	100	100	99.9995	100	100	99.7959	99.342	100	100	100
	334.818	100	100	99.9997	100	100	99.7971	99.3653	100	100	100
	335.085	100	100	100	100	100	99.7989	99.3919	100	100	100
	335.352	100	100	100	100	100	99.8003	99.4171	100	100	100
	335.619	100	100	100	100	100	99.802	99.4443	100	100	100
	335.886	100	100	100	100	100	99.8035	99.4702	100	100	100
	336.153	100	100	100	100	100	99.8049	99.4929	100	100	100
	336.42	100	100	100	100	100	99.8065	99.5156	100	100	100
	336.687	100	100	100	100	100	99.8079	99.5363	100	100	100
	336.954	100	100	100	100	100	99.8095	99.5583	100	100	100
	337.221	100	100	100	100	100	99.8111	99.5784	100	100	100
	337.488	100	100	100	100	100	99.8127	99.5991	100	100	100
	337.755	100	100	100	100	100	99.8143	99.6185	100	100	100
	338.022	100	100	100	100	100	99.8158	99.6393	100	100	100
	338.289	100	100	100	100	100	99.8173	99.658	100	100	100
	338.556	100	100	100	100	100	99.8188	99.6788	100	100	100
	338.823	100	100	100	100	100	99.8204	99.6969	100	100	100
	339.09	100	100	100	100	100	99.8222	99.7176	100	100	100
	339.357	100	100	100	100	100	99.8236	99.7351	100	100	100
	339.624	100	100	100	100	100	99.825	99.7539	100	100	100
	339.891	100	100	100	100	100	99.8263	99.7694	100	100	100
	340.158	100	100	100	100	100	99.8281	99.7869	100	100	100
	340.425	100	100	100	100	100	99.8295	99.7999	100	100	100
	340.692	100	100	100	100	100	99.8312	99.8167	100	100	100
	340.959	100	100	100	100	100	99.8327	99.829	100	100	100
	341.226	100	100	100	100	100	99.8344	99.8465	100	100	100
	341.493	100	100	100	100	100	99.8357	99.8588	100	100	100
	341.76	100	100	100	100	100	99.8372	99.8737	100	100	100
	342.027	100	100	100	100	100	99.8388	99.8867	100	100	100
	342.294	100	100	100	100	100	99.8404	99.8996	100	100	100
	342.561	100	100	100	100	100	99.8418	99.91	100	100	100
	342.828	100	100	100	100	100	99.8436	99.9223	100	100	100
	343.095	100	100	100	100	100	99.845	99.9313	100	100	100
	343.362	100	100	100	100	100	99.8468	99.9398	100	100	100
	343.629	100	100	100	100	100	99.8482	99.9475	100	100	100
	343.896	100	100	100	100	100	99.8499	99.954	100	100	100
	344.163	100	100	100	100	100	99.8515	99.9592	100	100	100
	344.43	100	100	100	100	100	99.8531	99.9644	100	100	100
	344.697	100	100	100	100	100	99.8547	99.9676	100	100	100
	344.964	100	100	100	100	100	99.8563	99.9715	100	100	100
	345.231	100	100	100	100	100	99.8576	99.9747	100	100	100
	345.498	100	100	100	100	100	99.859	99.9793	100	100	100
	345.765	100	100	100	100	100	99.8607	99.9819	100	100	100
	346.032	100	100	100	100	100	99.8621	99.9857	100	100	100
	346.299	100	100	100	100	100	99.8637	99.989	100	100	100
	346.566	100	100	100	100	100	99.8652	99.9922	100	100	100
	346.833	100	100	100	100	100	99.8669	99.9942	100	100	100
	347.1	100	100	100	100	100	99.8683	99.9955	100	100	100
	347.367	100	100	100	100	100	99.8701	99.9968	100	100	100
	347.634	100	100	100	100	100	99.8715	99.9974	100	100	100
	347.901	100	100	100	100	100	99.8731	99.9981	100	100	100
	348.168	100	100	100	100	100	99.8747	99.9987	100	100	100
	348.435	100	100	100	100	100	99.8763	99.9994	100	100	100
	348.702	100	100	100	100	100	99.8777	99.9994	100	100	100
	348.969	100	100	100	100	100	99.8791	100	100	100	100
	349.236	100	100	100	100	100	99.8807	100	100	100	100
	349.503	100	100	100	100	100	99.8823	100	100	100	100
	349.77	100	100	100	100	100	99.8839	100	100	100	100
	350.037	100	100	100	100	100	99.8855	100	100	100	100
	350.304	100	100	100	100	100	99.8871	100	100	100	100
	350.571	100	100	100	100	100	99.8888	100	100	100	100
	350.838	100	100	100	100	100	99.8899	100	100	100	100
	351.105	100	100	100	100	100	99.8915	100	100	100	100
	351.372	100	100	100	100	100	99.8929	100	100	100	100
	351.639	100	100	100	100	100	99.8947	100	100	100	100
	351.906	100	100	100	100	100	99.8963	100	100	100	100
	352.173	100	100	100	100	100	99.8978	100	100	100	100
	352.44	100	100	100	100	100	99.8993	100	100	100	100
	352.707	100	100	100	100	100	99.9009	100	100	100	100
	352.974	100	100	100	100	100	99.9026	100	100	100	100
	353.241	100	100	100	100	100	99.904	100	100	100	100
	353.508	100	100	100	100	100	99.9058	100	100	100	100
	353.775	100	100	100	100	100	99.9072	100	100	100	100
	354.042	100	100	100	100	100	99.909	100	100	100	100
	354.309	100	100	100	100	100	99.9104	100	100	100	100
	354.576	100	100	100	100	100	99.912	100	100	100	100
	354.843	100	100	100	100	100	99.9134	100	100	100	100
	355.11	100	100	100	100	100	99.915	100	100	100	100
	355.377	100	100	100	100	100	99.9166	100	100	100	100
	355.644	100	100	100	100	100	99.918	100	100	100	100
	355.911	100	100	100	100	100	99.9196	100	100	100	100
	356.178	100	100	100	100	100	99.921	100	100	100	100
	356.445	100	100	100	100	100	99.9226	100	100	100	100
	356.712	100	100	100	100	100	99.924	100	100	100	100
	356.979	100	100	100	100	100	99.9256	100	100	100	100
	357.246	100	100	100	100	100	99.9272	100	100	100	100
	357.513	100	100	100	100	100	99.9288	100	100	100	100
	357.78	100	100	100	100	100	99.9304	100	100	100	100
	358.047	100	100	100	100	100	99.932	100	100	100	100
	358.314	100	100	100	100	100	99.9335	100	100	100	100
	358.581	100	100	100	100	100	99.9351	100	100	100	100
	358.848	100	100	100	100	100	99.9369	100	100	100	100
	359.115	100	100	100	100	100	99.9383	100	100	100	100
	359.382	100	100	100	100	100	99.9399	100	100	100	100
	359.649	100	100	100	100	100	99.9415	100	100	100	100
	359.916	100	100	100	100	100	99.943	100	100	100	100
	360.183	100	100	100	100	100	99.9448	100	100	100	100
	360.45	100	100	100	100	100	99.9462	100	100	100	100
	360.717	100	100	100	100	100	99.9476	100	100	100	100
	360.984	100	100	100	100	100	99.9491	100	100	100	100
	361.251	100	100	100	100	100	99.9507	100	100	100	100
	361.518	100	100	100	100	100	99.9521	100	100	100	100
	361.785	100	100	100	100	100	99.9535	100	100	100	100
	362.052	100	100	100	100	100	99.9551	100	100	100	100
	362.319	100	100	100	100	100	99.9567	100	100	100	100
	362.586	100	100	100	100	100	99.9581	100	100	100	100
	362.853	100	100	100	100	100	99.9597	100	100	100	100
	363.12	100	100	100	100	100	99.9613	100	100	100	100
	363.387	100	100	100	100	100	99.9629	100	100	100	100
	363.654	100	100	100	100	100	99.9645	100	100	100	100
	363.921	100	100	100	100	100	99.9661	100	100	100	100
	364.188	100	100	100	100	100	99.9676	100	100	100	100
	364.455	100	100	100	100	100	99.9692	100	100	100	100
	364.722	100	100	100	100	100	99.9708	100	100	100	100
	364.989	100	100	100	100	100	99.9722	100	100	100	100
	365.256	100	100	100	100	100	99.9738	100	100	100	100
	365.523	100	100	100	100	100	99.9754	100	100	100	100
	365.79	100	100	100	100	100	99.977	100	100	100	100
	366.057	100	100	100	100	100	99.9786	100	100	100	100
	366.324	100	100	100	100	100	99.9802	100	100	100	100
	366.591	100	100	100	100	100	99.9816	100	100	100	100
	366.858	100	100	100	100	100	99.9829	100	100	100	100
	367.125	100	100	100	100	100	99.9841	100	100	100	100
	367.392	100	100	100	100	100	99.9848	100	100	100	100
	367.659	100	100	100	100	100	99.9854	100	100	100	100
	367.926	100	100	100	100	100	99.986	100	100	100	100
	368.193	100	100	100	100	100	99.9865	100	100	100	100
	368.46	100	100	100	100	100	99.9871	100	100	100	100
	368.727	100	100	100	100	100	99.9878	100	100	100	100
	368.994	100	100	100	100	100	99.9884	100	100	100	100
	369.261	100	100	100	100	100	99.9891	100	100	100	100
	369.528	100	100	100	100	100	99.9897	100	100	100	100
	369.795	100	100	100	100	100	99.9902	100	100	100	100
	370.062	100	100	100	100	100	99.9908	100	100	100	100
	370.329	100	100	100	100	100	99.9914	100	100	100	100
	370.596	100	100	100	100	100	99.9921	100	100	100	100
	370.863	100	100	100	100	100	99.9927	100	100	100	100
	371.13	100	100	100	100	100	99.9933	100	100	100	100
	371.397	100	100	100	100	100	99.994	100	100	100	100
	371.664	100	100	100	100	100	99.9946	100	100	100	100
	371.931	100	100	100	100	100	99.9952	100	100	100	100
	372.198	100	100	100	100	100	99.9959	100	100	100	100
	372.465	100	100	100	100	100	99.9965	100	100	100	100
	372.732	100	100	100	100	100	99.9972	100	100	100	100
	372.999	100	100	100	100	100	99.9978	100	100	100	100
	373.266	100	100	100	100	100	99.9984	100	100	100	100
	373.533	100	100	100	100	100	99.999	100	100	100	100
	373.8	100	100	100	100	100	99.9995	100	100	100	100
	374.067	100	100	100	100	100	99.9998	100	100	100	100
	374.334	100	100	100	100	100	100	100	100	100	100
	374.601	100	100	100	100	100	100	100	100	100	100
	374.868	100	100	100	100	100	100	100	100	100	100
	375.135	100	100	100	100	100	100	100	100	100	100
	375.402	100	100	100	100	100	100	100	100	100	100
	375.669	100	100	100	100	100	100	100	100	100	100
	375.936	100	100	100	100	100	100	100	100	100	100
	376.203	100	100	100	100	100	100	100	100	100	100
	376.47	100	100	100	100	100	100	100	100	100	100
	376.737	100	100	100	100	100	100	100	100	100	100
	377.004	100	100	100	100	100	100	100	100	100	100
	377.271	100	100	100	100	100	100	100	100	100	100
	377.538	100	100	100	100	100	100	100	100	100	100
	377.805	100	100	100	100	100	100	100	100	100	100
	378.072	100	100	100	100	100	100	100	100	100	100
	378.339	100	100	100	100	100	100	100	100	100	100
	378.606	100	100	100	100	100	100	100	100	100	100
	378.873	100	100	100	100	100	100	100	100	100	100
	379.14	100	100	100	100	100	100	100	100	100	100
	379.407	100	100	100	100	100	100	100	100	100	100
	379.674	100	100	100	100	100	100	100	100	100	100
	379.941	100	100	100	100	100	100	100	100	100	100
	380.208	100	100	100	100	100	100	100	100	100	100
	380.475	100	100	100	100	100	100	100	100	100	100
	380.742	100	100	100	100	100	100	100	100	100	100
	381.009	100	100	100	100	100	100	100	100	100	100
	381.276	100	100	100	100	100	100	100	100	100	100
	381.543	100	100	100	100	100	100	100	100	100	100
	381.81	100	100	100	100	100	100	100	100	100	100
	382.077	100	100	100	100	100	100	100	100	100	100
	382.344	100	100	100	100	100	100	100	100	100	100
	382.611	100	100	100	100	100	100	100	100	100	100
	382.878	100	100	100	100	100	100	100	100	100	100
	383.145	100	100	100	100	100	100	100	100	100	100
	383.412	100	100	100	100	100	100	100	100	100	100
	383.679	100	100	100	100	100	100	100	100	100	100
	383.946	100	100	100	100	100	100	100	100	100	100
	384.213	100	100	100	100	100	100	100	100	100	100
	384.48	100	100	100	100	100	100	100	100	100	100
	384.747	100	100	100	100	100	100	100	100	100	100
	385.014	100	100	100	100	100	100	100	100	100	100
	385.281	100	100	100	100	100	100	100	100	100	100
	385.548	100	100	100	100	100	100	100	100	100	100
	385.815	100	100	100	100	100	100	100	100	100	100
	386.082	100	100	100	100	100	100	100	100	100	100
	386.349	100	100	100	100	100	100	100	100	100	100
	386.616	100	100	100	100	100	100	100	100	100	100
	386.883	100	100	100	100	100	100	100	100	100	100
	387.15	100	100	100	100	100	100	100	100	100	100
	387.417	100	100	100	100	100	100	100	100	100	100
	387.684	100	100	100	100	100	100	100	100	100	100
	387.951	100	100	100	100	100	100	100	100	100	100
	388.218	100	100	100	100	100	100	100	100	100	100
	388.485	100	100	100	100	100	100	100	100	100	100
	388.752	100	100	100	100	100	100	100	100	100	100
	389.019	100	100	100	100	100	100	100	100	100	100
	389.286	100	100	100	100	100	100	100	100	100	100
	389.553	100	100	100	100	100	100	100	100	100	100
	389.82	100	100	100	100	100	100	100	100	100	100
	390.087	100	100	100	100	100	100	100	100	100	100
	390.354	100	100	100	100	100	100	100	100	100	100
	390.621	100	100	100	100	100	100	100	100	100	100
	390.888	100	100	100	100	100	100	100	100	100	100
	391.155	100	100	100	100	100	100	100	100	100	100
	391.422	100	100	100	100	100	100	100	100	100	100
	391.689	100	100	100	100	100	100	100	100	100	100
	391.956	100	100	100	100	100	100	100	100	100	100
	392.223	100	100	100	100	100	100	100	100	100	100
	392.49	100	100	100	100	100	100	100	100	100	100
	392.757	100	100	100	100	100	100	100	100	100	100
	393.024	100	100	100	100	100	100	100	100	100	100
	393.291	100	100	100	100	100	100	100	100	100	100
	393.558	100	100	100	100	100	100	100	100	100	100
	393.825	100	100	100	100	100	100	100	100	100	100
	394.092	100	100	100	100	100	100	100	100	100	100
	394.359	100	100	100	100	100	100	100	100	100	100
	394.626	100	100	100	100	100	100	100	100	100	100
	394.893	100	100	100	100	100	100	100	100	100	100
	395.16	100	100	100	100	100	100	100	100	100	100
	395.427	100	100	100	100	100	100	100	100	100	100
	395.694	100	100	100	100	100	100	100	100	100	100
	395.961	100	100	100	100	100	100	100	100	100	100
	396.228	100	100	100	100	100	100	100	100	100	100
	396.495	100	100	100	100	100	100	100	100	100	100
	396.762	100	100	100	100	100	100	100	100	100	100
	397.029	100	100	100	100	100	100	100	100	100	100
	397.296	100	100	100	100	100	100	100	100	100	100
	397.563	100	100	100	100	100	100	100	100	100	100
	397.83	100	100	100	100	100	100	100	100	100	100
	398.097	100	100	100	100	100	100	100	100	100	100
	398.364	100	100	100	100	100	100	100	100	100	100
	398.631	100	100	100	100	100	100	100	100	100	100
	398.898	100	100	100	100	100	100	100	100	100	100
	399.165	100	100	100	100	100	100	100	100	100	100
	399.432	100	100	100	100	100	100	100	100	100	100
	399.699	100	100	100	100	100	100	100	100	100	100
	399.966	100	100	100	100	100	100	100	100	100	100
	400.233	100	100	100	100	100	100	100	100	100	100
	400.5	100	100	100	100	100	100	100	100	100	100
	400.767	100	100	100	100	100	100	100	100	100	100
	401.034	100	100	100	100	100	100	100	100	100	100
	401.301	100	100	100	100	100	100	100	100	100	100
	401.568	100	100	100	100	100	100	100	100	100	100
	401.835	100	100	100	100	100	100	100	100	100	100
	402.102	100	100	100	100	100	100	100	100	100	100
	402.369	100	100	100	100	100	100	100	100	100	100
	402.636	100	100	100	100	100	100	100	100	100	100
	402.903	100	100	100	100	100	100	100	100	100	100
	403.17	100	100	100	100	100	100	100	100	100	100
	403.437	100	100	100	100	100	100	100	100	100	100
	403.704	100	100	100	100	100	100	100	100	100	100
	403.971	100	100	100	100	100	100	100	100	100	100
	404.238	100	100	100	100	100	100	100	100	100	100
	404.505	100	100	100	100	100	100	100	100	100	100
	404.772	100	100	100	100	100	100	100	100	100	100
	405.039	100	100	100	100	100	100	100	100	100	100
	405.306	100	100	100	100	100	100	100	100	100	100
	405.573	100	100	100	100	100	100	100	100	100	100
	405.84	100	100	100	100	100	100	100	100	100	100
	406.107	100	100	100	100	100	100	100	100	100	100
	406.374	100	100	100	100	100	100	100	100	100	100
	406.641	100	100	100	100	100	100	100	100	100	100
	406.908	100	100	100	100	100	100	100	100	100	100
	407.175	100	100	100	100	100	100	100	100	100	100
	407.442	100	100	100	100	100	100	100	100	100	100
	407.709	100	100	100	100	100	100	100	100	100	100
	407.976	100	100	100	100	100	100	100	100	100	100
	408.243	100	100	100	100	100	100	100	100	100	100
	408.51	100	100	100	100	100	100	100	100	100	100
	408.777	100	100	100	100	100	100	100	100	100	100
	409.044	100	100	100	100	100	100	100	100	100	100
	409.311	100	100	100	100	100	100	100	100	100	100
	409.578	100	100	100	100	100	100	100	100	100	100
	409.845	100	100	100	100	100	100	100	100	100	100
	410.112	100	100	100	100	100	100	100	100	100	100
	410.379	100	100	100	100	100	100	100	100	100	100
	410.646	100	100	100	100	100	100	100	100	100	100
	410.913	100	100	100	100	100	100	100	100	100	100
	411.18	100	100	100	100	100	100	100	100	100	100
	411.447	100	100	100	100	100	100	100	100	100	100
	411.714	100	100	100	100	100	100	100	100	100	100
	411.981	100	100	100	100	100	100	100	100	100	100
	412.248	100	100	100	100	100	100	100	100	100	100
	412.515	100	100	100	100	100	100	100	100	100	100
	412.782	100	100	100	100	100	100	100	100	100	100
	413.049	100	100	100	100	100	100	100	100	100	100
	413.316	100	100	100	100	100	100	100	100	100	100
	413.583	100	100	100	100	100	100	100	100	100	100
	413.85	100	100	100	100	100	100	100	100	100	100
	414.117	100	100	100	100	100	100	100	100	100	100
	414.384	100	100	100	100	100	100	100	100	100	100
	414.651	100	100	100	100	100	100	100	100	100	100
	414.918	100	100	100	100	100	100	100	100	100	100
	415.185	100	100	100	100	100	100	100	100	100	100
	415.452	100	100	100	100	100	100	100	100	100	100
	415.719	100	100	100	100	100	100	100	100	100	100
	415.986	100	100	100	100	100	100	100	100	100	100
	416.253	100	100	100	100	100	100	100	100	100	100
	416.52	100	100	100	100	100	100	100	100	100	100
	416.787	100	100	100	100	100	100	100	100	100	100
	417.054	100	100	100	100	100	100	100	100	100	100
	417.321	100	100	100	100	100	100	100	100	100	100
	417.588	100	100	100	100	100	100	100	100	100	100
	417.855	100	100	100	100	100	100	100	100	100	100
	418.122	100	100	100	100	100	100	100	100	100	100
	418.389	100	100	100	100	100	100	100	100	100	100
	418.656	100	100	100	100	100	100	100	100	100	100
	418.923	100	100	100	100	100	100	100	100	100	100
	419.19	100	100	100	100	100	100	100	100	100	100
	419.457	100	100	100	100	100	100	100	100	100	100
	419.724	100	100	100	100	100	100	100	100	100	100
	419.991	100	100	100	100	100	100	100	100	100	100
	420.258	100	100	100	100	100	100	100	100	100	100
	420.525	100	100	100	100	100	100	100	100	100	100
	420.792	100	100	100	100	100	100	100	100	100	100
	421.059	100	100	100	100	100	100	100	100	100	100
	421.326	100	100	100	100	100	100	100	100	100	100
	421.593	100	100	100	100	100	100	100	100	100	100
	421.86	100	100	100	100	100	100	100	100	100	100
	422.127	100	100	100	100	100	100	100	100	100	100
	422.394	100	100	100	100	100	100	100	100	100	100
	422.661	100	100	100	100	100	100	100	100	100	100
	422.928	100	100	100	100	100	100	100	100	100	100
	423.195	100	100	100	100	100	100	100	100	100	100
	423.462	100	100	100	100	100	100	100	100	100	100
	423.729	100	100	100	100	100	100	100	100	100	100
	423.996	100	100	100	100	100	100	100	100	100	100
	424.263	100	100	100	100	100	100	100	100	100	100
	424.53	100	100	100	100	100	100	100	100	100	100
	424.797	100	100	100	100	100	100	100	100	100	100
	425.064	100	100	100	100	100	100	100	100	100	100
	425.331	100	100	100	100	100	100	100	100	100	100
	425.598	100	100	100	100	100	100	100	100	100	100
	425.865	100	100	100	100	100	100	100	100	100	100
	426.132	100	100	100	100	100	100	100	100	100	100
	426.399	100	100	100	100	100	100	100	100	100	100
	426.666	100	100	100	100	100	100	100	100	100	100
	426.933	100	100	100	100	100	100	100	100	100	100
	427.2	100	100	100	100	100	100	100	100	100	100
	427.467	100	100	100	100	100	100	100	100	100	100
	427.734	100	100	100	100	100	100	100	100	100	100
	428.001	100	100	100	100	100	100	100	100	100	100
	428.268	100	100	100	100	100	100	100	100	100	100
	428.535	100	100	100	100	100	100	100	100	100	100
	428.802	100	100	100	100	100	100	100	100	100	100
	429.069	100	100	100	100	100	100	100	100	100	100
	429.336	100	100	100	100	100	100	100	100	100	100
	429.603	100	100	100	100	100	100	100	100	100	100
	429.87	100	100	100	100	100	100	100	100	100	100
	430.137	100	100	100	100	100	100	100	100	100	100
	430.404	100	100	100	100	100	100	100	100	100	100
	430.671	100	100	100	100	100	100	100	100	100	100
	430.938	100	100	100	100	100	100	100	100	100	100
	431.205	100	100	100	100	100	100	100	100	100	100
	431.472	100	100	100	100	100	100	100	100	100	100
	431.739	100	100	100	100	100	100	100	100	100	100
	432.006	100	100	100	100	100	100	100	100	100	100
	432.273	100	100	100	100	100	100	100	100	100	100
	432.54	100	100	100	100	100	100	100	100	100	100
	432.807	100	100	100	100	100	100	100	100	100	100
	433.074	100	100	100	100	100	100	100	100	100	100
	433.341	100	100	100	100	100	100	100	100	100	100
	433.608	100	100	100	100	100	100	100	100	100	100
	433.875	100	100	100	100	100	100	100	100	100	100
	434.142	100	100	100	100	100	100	100	100	100	100
	434.409	100	100	100	100	100	100	100	100	100	100
	434.676	100	100	100	100	100	100	100	100	100	100
	434.943	100	100	100	100	100	100	100	100	100	100
	435.21	100	100	100	100	100	100	100	100	100	100
	435.477	100	100	100	100	100	100	100	100	100	100
	435.744	100	100	100	100	100	100	100	100	100	100
	436.011	100	100	100	100	100	100	100	100	100	100
	436.278	100	100	100	100	100	100	100	100	100	100
	436.545	100	100	100	100	100	100	100	100	100	100
	436.812	100	100	100	100	100	100	100	100	100	100
	437.079	100	100	100	100	100	100	100	100	100	100
	437.346	100	100	100	100	100	100	100	100	100	100
	437.613	100	100	100	100	100	100	100	100	100	100
	437.88	100	100	100	100	100	100	100	100	100	100
	438.147	100	100	100	100	100	100	100	100	100	100
	438.414	100	100	100	100	100	100	100	100	100	100
	438.681	100	100	100	100	100	100	100	100	100	100
	438.948	100	100	100	100	100	100	100	100	100	100
	439.215	100	100	100	100	100	100	100	100	100	100
	439.482	100	100	100	100	100	100	100	100	100	100
	439.749	100	100	100	100	100	100	100	100	100	100
	440.016	100	100	100	100	100	100	100	100	100	100
	440.283	100	100	100	100	100	100	100	100	100	100
	440.55	100	100	100	100	100	100	100	100	100	100
	440.817	100	100	100	100	100	100	100	100	100	100
	441.084	100	100	100	100	100	100	100	100	100	100
	441.351	100	100	100	100	100	100	100	100	100	100
	441.618	100	100	100	100	100	100	100	100	100	100
	441.885	100	100	100	100	100	100	100	100	100	100
	442.152	100	100	100	100	100	100	100	100	100	100
	442.419	100	100	100	100	100	100	100	100	100	100
	442.686	100	100	100	100	100	100	100	100	100	100
	442.953	100	100	100	100	100	100	100	100	100	100
	443.22	100	100	100	100	100	100	100	100	100	100
	443.487	100	100	100	100	100	100	100	100	100	100
	443.754	100	100	100	100	100	100	100	100	100	100
	444.021	100	100	100	100	100	100	100	100	100	100
	444.288	100	100	100	100	100	100	100	100	100	100
	444.555	100	100	100	100	100	100	100	100	100	100
	444.822	100	100	100	100	100	100	100	100	100	100
	445.089	100	100	100	100	100	100	100	100	100	100
	445.356	100	100	100	100	100	100	100	100	100	100
	445.623	100	100	100	100	100	100	100	100	100	100
	445.89	100	100	100	100	100	100	100	100	100	100
	446.157	100	100	100	100	100	100	100	100	100	100
	446.424	100	100	100	100	100	100	100	100	100	100
	446.691	100	100	100	100	100	100	100	100	100	100
	446.958	100	100	100	100	100	100	100	100	100	100
	447.225	100	100	100	100	100	100	100	100	100	100
	447.492	100	100	100	100	100	100	100	100	100	100
	447.759	100	100	100	100	100	100	100	100	100	100
	448.026	100	100	100	100	100	100	100	100	100	100
	448.293	100	100	100	100	100	100	100	100	100	100
	448.56	100	100	100	100	100	100	100	100	100	100
	448.827	100	100	100	100	100	100	100	100	100	100
	449.094	100	100	100	100	100	100	100	100	100	100
	449.361	100	100	100	100	100	100	100	100	100	100
	449.628	100	100	100	100	100	100	100	100	100	100
	449.895	100	100	100	100	100	100	100	100	100	100
	450.162	100	100	100	100	100	100	100	100	100	100
	450.429	100	100	100	100	100	100	100	100	100	100
	450.696	100	100	100	100	100	100	100	100	100	100
	450.963	100	100	100	100	100	100	100	100	100	100
	451.23	100	100	100	100	100	100	100	100	100	100
	451.497	100	100	100	100	100	100	100	100	100	100
	451.764	100	100	100	100	100	100	100	100	100	100
	452.031	100	100	100	100	100	100	100	100	100	100
	452.298	100	100	100	100	100	100	100	100	100	100
	452.565	100	100	100	100	100	100	100	100	100	100
	452.832	100	100	100	100	100	100	100	100	100	100
	453.099	100	100	100	100	100	100	100	100	100	100
	453.366	100	100	100	100	100	100	100	100	100	100
	453.633	100	100	100	100	100	100	100	100	100	100
	453.9	100	100	100	100	100	100	100	100	100	100
	454.167	100	100	100	100	100	100	100	100	100	100
	454.434	100	100	100	100	100	100	100	100	100	100
	454.701	100	100	100	100	100	100	100	100	100	100
	454.968	100	100	100	100	100	100	100	100	100	100
	455.235	100	100	100	100	100	100	100	100	100	100
	455.502	100	100	100	100	100	100	100	100	100	100
	455.769	100	100	100	100	100	100	100	100	100	100
	456.036	100	100	100	100	100	100	100	100	100	100
	456.303	100	100	100	100	100	100	100	100	100	100
	456.57	100	100	100	100	100	100	100	100	100	100
	456.837	100	100	100	100	100	100	100	100	100	100
	457.104	100	100	100	100	100	100	100	100	100	100
	457.371	100	100	100	100	100	100	100	100	100	100
	457.638	100	100	100	100	100	100	100	100	100	100
	457.905	100	100	100	100	100	100	100	100	100	100
	458.172	100	100	100	100	100	100	100	100	100	100
	458.439	100	100	100	100	100	100	100	100	100	100
	458.706	100	100	100	100	100	100	100	100	100	100
	458.973	100	100	100	100	100	100	100	100	100	100
	459.24	100	100	100	100	100	100	100	100	100	100
	459.507	100	100	100	100	100	100	100	100	100	100
	459.774	100	100	100	100	100	100	100	100	100	100
	460.041	100	100	100	100	100	100	100	100	100	100
	460.308	100	100	100	100	100	100	100	100	100	100
	460.575	100	100	100	100	100	100	100	100	100	100
	460.842	100	100	100	100	100	100	100	100	100	100
	461.109	100	100	100	100	100	100	100	100	100	100
	461.376	100	100	100	100	100	100	100	100	100	100
	461.643	100	100	100	100	100	100	100	100	100	100
	461.91	100	100	100	100	100	100	100	100	100	100
	462.177	100	100	100	100	100	100	100	100	100	100
	462.444	100	100	100	100	100	100	100	100	100	100
	462.711	100	100	100	100	100	100	100	100	100	100
	462.978	100	100	100	100	100	100	100	100	100	100
	463.245	100	100	100	100	100	100	100	100	100	100
	463.512	100	100	100	100	100	100	100	100	100	100
	463.779	100	100	100	100	100	100	100	100	100	100
	464.046	100	100	100	100	100	100	100	100	100	100
	464.313	100	100	100	100	100	100	100	100	100	100
	464.58	100	100	100	100	100	100	100	100	100	100
	464.847	100	100	100	100	100	100	100	100	100	100
	465.114	100	100	100	100	100	100	100	100	100	100
	465.381	100	100	100	100	100	100	100	100	100	100
	465.648	100	100	100	100	100	100	100	100	100	100
	465.915	100	100	100	100	100	100	100	100	100	100
	466.182	100	100	100	100	100	100	100	100	100	100
	466.449	100	100	100	100	100	100	100	100	100	100
	466.716	100	100	100	100	100	100	100	100	100	100
	466.983	100	100	100	100	100	100	100	100	100	100
	467.25	100	100	100	100	100	100	100	100	100	100
	467.517	100	100	100	100	100	100	100	100	100	100
	467.784	100	100	100	100	100	100	100	100	100	100
	468.051	100	100	100	100	100	100	100	100	100	100
	468.318	100	100	100	100	100	100	100	100	100	100
	468.585	100	100	100	100	100	100	100	100	100	100
	468.852	100	100	100	100	100	100	100	100	100	100
	469.119	100	100	100	100	100	100	100	100	100	100
	469.386	100	100	100	100	100	100	100	100	100	100
	469.653	100	100	100	100	100	100	100	100	100	100
	469.92	100	100	100	100	100	100	100	100	100	100
	470.187	100	100	100	100	100	100	100	100	100	100
	470.454	100	100	100	100	100	100	100	100	100	100
	470.721	100	100	100	100	100	100	100	100	100	100
	470.988	100	100	100	100	100	100	100	100	100	100
	471.255	100	100	100	100	100	100	100	100	100	100
	471.522	100	100	100	100	100	100	100	100	100	100
	471.789	100	100	100	100	100	100	100	100	100	100
	472.056	100	100	100	100	100	100	100	100	100	100
	472.323	100	100	100	100	100	100	100	100	100	100
	472.59	100	100	100	100	100	100	100	100	100	100
	472.857	100	100	100	100	100	100	100	100	100	100
	473.124	100	100	100	100	100	100	100	100	100	100
	473.391	100	100	100	100	100	100	100	100	100	100
	473.658	100	100	100	100	100	100	100	100	100	100
	473.925	100	100	100	100	100	100	100	100	100	100
	474.192	100	100	100	100	100	100	100	100	100	100
	474.459	100	100	100	100	100	100	100	100	100	100
	474.726	100	100	100	100	100	100	100	100	100	100
	474.993	100	100	100	100	100	100	100	100	100	100
	475.26	100	100	100	100	100	100	100	100	100	100
	475.527	100	100	100	100	100	100	100	100	100	100
	475.794	100	100	100	100	100	100	100	100	100	100
	476.061	100	100	100	100	100	100	100	100	100	100
	476.328	100	100	100	100	100	100	100	100	100	100
	476.595	100	100	100	100	100	100	100	100	100	100
	476.862	100	100	100	100	100	100	100	100	100	100
	477.129	100	100	100	100	100	100	100	100	100	100
	477.396	100	100	100	100	100	100	100	100	100	100
	477.663	100	100	100	100	100	100	100	100	100	100
	477.93	100	100	100	100	100	100	100	100	100	100
	478.197	100	100	100	100	100	100	100	100	100	100
	478.464	100	100	100	100	100	100	100	100	100	100
	478.731	100	100	100	100	100	100	100	100	100	100
	478.998	100	100	100	100	100	100	100	100	100	100
	479.265	100	100	100	100	100	100	100	100	100	100
	479.532	100	100	100	100	100	100	100	100	100	100
	479.799	100	100	100	100	100	100	100	100	100	100
	480.066	100	100	100	100	100	100	100	100	100	100
	480.333	100	100	100	100	100	100	100	100	100	100
	480.6	100	100	100	100	100	100	100	100	100	100
	480.867	100	100	100	100	100	100	100	100	100	100
		100	100	100	100	100	100	100	100	100	100
		100	100	100	100	100	100	100	100	100	100
		100	100	100	100	100	100	100	100	100	100
		100	100	100	100	100	100	100	100	100	100
		100	100	100	100	100	100	100	100	100	100
		100	100	100	100	100	100	100	100	100	100
		100	100	100	100	100	100	100	100	100	100
		100	100	100	100	100	100	100	100	100	100
		100	100	100	100	100	100	100	100	100	100
		100	100	100	100	100	100	100	100	100	100
		100	100	100	100	100	100	100	100	100	100
		100	100	100	100	100	100	100	100	100	100
		100	100	100	100	100	100	100	100	100	100
		100	100	100	100	100	100	100	100	100	100
		100	100	100	100	100	100	100	100	100	100
		100	100	100	100	100	100	100	100	100	100
		100	100	100	100	100	100	100	100	100	100
		100	100	100	100	100	100	100	100	100	100
		100	100	100	100	100	100	100	100	100	100
		100	100	100	100	100	100	100	100	100	100
		100	100	100	100	100	100	100	100	100	100
		100	100	100	100	100	100	100	100	100	100
		100	100	100	100	100	100	100	100	100	100
		100	100	100	100	100	100	100	100	100	100
		100	100	100	100	100	100	100	100	100	100
		100	100	100	100	100	100	100	100	100	100
		100	100	100	100	100	100	100	100	100	100
		100	100	100	100	100	100	100	100	100	100
		100	100	100	100	100	100	100	100	100	100
		100	100	100	100	100	100	100	100	100	100
		100	100	100	100	100	100	100	100	100	100
		100	100	100	100	100	100	100	100	100	100
		100	100	100	100	100	100	100	100	100	100
		100	100	100	100	100	100	100	100	100	100
		100	100	100	100	100	100	100	100	100	100
		100	100	100	100	100	100	100	100	100	100
		100	100	100	100	100	100	100	100	100	100
		100	100	100	100	100	100	100	100	100	100
		100	100	100	100	100	100	100	100	100	100
		100	100	100	100	100	100	100	100	100	100
		100	100	100	100	100	100	100	100	100	100
		100	100	100	100	100	100	100	100	100	100
		100	100	100	100	100	100	100	100	100	100
		100	100	100	100	100	100	100	100	100	100
		100	100	100	100	100	100	100	100	100	100
		100	100	100	100	100	100	100	100	100	100
		100	100	100	100	100	100	100	100	100	100
		100	100	100	100	100	100	100	100	100	100
		100	100	100	100	100	100	100	100	100	100
		100	100	100	100	100	100	100	100	100	100
		100	100	100	100	100	100	100	100	100	100
		100	100	100	100	100	100	100	100	100	100
		100	100	100	100	100	100	100	100	100	100
		100	100	100	100	100	100	100	100	100	100
		100	100	100	100	100	100	100	100	100	100
		100	100	100	100	100	100	100	100	100	100
		100	100	100	100	100	100	100	100	100	100
		100	100	100	100	100	100	100	100	100	100
		100	100	100	100	100	100	100	100	100	100
		100	100	100	100	100	100	100	100	100	100
		100	100	100	100	100	100	100	100	100	100
		100	100	100	100	100	100	100	100	100	100
		100	100	100	100	100	100	100	100	100	100
		100	100	100	100	100	100	100	100	100	100
		100	100	100	100	100	100	100	100	100	100
		100	100	100	100	100	100	100	100	100	100
		100	100	100	100	100	100	100	100	100	100
		100	100	100	100	100	100	100	100	100	100
		100	100	100	100	100	100	100	100	100	100
		100	100	100	100	100	100	100	100	100	100
		100	100	100	100	100	100	100	100	100	100
		100	100	100	100	100	100	100	100	100	100
		100	100	100	100	100	100	100	100	100	100
		100	100	100	100	100	100	100	100	100	100
		100	100	100	100	100	100	100	100	100	100
		100	100	100	100	100	100	100	100	100	100
		100	100	100	100	100	100	100	100	100	100
		100	100	100	100	100	100	100	100	100	100
		100	100	100	100	100	100	100	100	100	100
		100	100	100	100	100	100	100	100	100	100
		100	100	100	100	100	100	100	100	100	100
		100	100	100	100	100	100	100	100	100	100
		100	100	100	100	100	100	100	100	100	100
		100	100	100	100	100	100	100	100	100	100
		100	100	100	100	100	100	100	100	100	100
		100	100	100	100	100	100	100	100	100	100
		100	100	100	100	100	100	100	100	100	100
		100	100	100	100	100	100	100	100	100	100
		100	100	100	100	100	100	100	100	100	100
		100	100	100	100	100	100	100	100	100	100
		100	100	100	100	100	100	100	100	100	100
		100	100	100	100	100	100	100	100	100	100
		100	100	100	100	100	100	100	100	100	100
		100	100	100	100	100	100	100	100	100	100
		100	100	100	100	100	100	100	100	100	100
		100	100	100	100	100	100	100	100	100	100
		100	100	100	100	100	100	100	100	100	100
		100	100	100	100	100	100	100	100	100	100
		100	100	100	100	100	100	100	100	100	100
		100	100	100	100	100	100	100	100	100	100
		100	100	100	100	100	100	100	100	100	100
		100	100	100	100	100	100	100	100	100	100
		100	100	100	100	100	100	100	100	100	100
		100	100	100	100	100	100	100	100	100	100
		100	100	100	100	100	100	100	100	100	100
		100	100	100	100	100	100	100	100	100	100
							100	100	100	100	100
							100	100	100	100	100
							100	100	100	100	100
							100	100	100	100	100
							100	100	100	100	100
							100	100	100	100	100
							100	100	100	100	100
							100	100	100	100	100
							100	100	100	100	100
							100	100	100	100	100
							100	100	100	100	100
							100	100	100	100	100
							100	100	100	100	100
							100	100	100	100	100
							100	100	100	100	100
							100	100	100	100	100
							100	100	100	100	100
							100	100	100	100	100
							100	100	100	100	100
							100	100	100	100	100
							100	100	100	100	100
							100	100	100	100	100
							100	100	100	100	100
							100	100	100	100	100
							100	100	100	100	100
							100	100	100	100	100
							100	100	100	100	100
							100	100	100	100	100
							100	100	100	100	100
							100	100	100	100	100
							100	100	100	100	100
							100	100	100	100	100
							100	100	100	100	100
							100	100	100	100	100
							100	100	100	100	100
							100	100	100	100	100
							100	100	100	100	100
							100	100	100	100	100
							100	100	100	100	100
							100	100	100	100	100
							100	100	100	100	100
							100	100	100	100	100
							100	100	100	100	100
							100	100	100	100	100
							100	100	100	100	100
							100	100	100	100	100
							100	100	100	100	100
							100	100	100	100	100
							100	100	100	100	100
							100	100	100	100	100
							100	100	100	100	100
							100	100	100	100	100
							100	100	100	100	100
							100	100	100	100	100
							100	100	100	100	100
							100	100	100	100	100
							100	100	100	100	100
							100	100	100	100	100
							100	100	100	100	100
							100	100	100	100	100
							100	100	100	100	100
							100	100	100	100	100
							100	100	100	100	100
							100	100	100	100	100
							100	100	100	100	100
							100	100	100	100	100
							100	100	100	100	100
							100	100	100	100	100
							100	100	100	100	100
							100	100	100	100	100
							100	100	100	100	100
							100	100	100	100	100
							100	100	100	100	100
							100	100	100	100	100
							100	100	100	100	100
							100	100	100	100	100
							100	100	100	100	100
							100	100	100	100	100
							100	100	100	100	100
							100	100	100	100	100
							100	100	100	100	100
							100	100	100	100	100
							100	100	100	100	100
							100	100	100	100	100
							100	100	100	100	100
							100	100	100	100	100
							100	100	100	100	100
							100	100	100	100	100
							100	100	100	100	100
							100	100	100	100	100
							100	100	100	100	100
[truncated: 48 more rows]

## Sheet: 5a.dex
	time	Control					Dexmedetomidine
0	0	0	0	0	0	0	0	0	0	0	0
0.267	0.267	0.00076	0.0011	0.00126	0.00117	0.00144	0.00233	0.00186	0.00182	0.00218	0.00189
0.534	0.534	0.00524	0.00661	0.0078	0.00669	0.00819	0.01056	0.00902	0.00924	0.00922	0.00898
0.801	0.801	0.01326	0.01487	0.0156	0.01518	0.01503	0.02023	0.01935	0.0187	0.01978	0.01897
1.068	1.068	0.03185	0.03333	0.03336	0.0356	0.03257	0.03929	0.03891	0.03958	0.04138	0.03671
1.335	1.335	0.05441	0.05554	0.05469	0.06045	0.05642	0.06487	0.0624	0.06811	0.07256	0.06211
1.602	1.602	0.09978	0.09511	0.09103	0.11231	0.09223	0.10944	0.10227	0.11701	0.1291	0.10593
1.869	1.869	0.15351	0.14083	0.14148	0.18531	0.13568	0.16059	0.15131	0.16889	0.19426	0.14752
2.136	2.136	0.23182	0.20684	0.20806	0.28108	0.20605	0.22649	0.21625	0.23889	0.28211	0.21141
2.403	2.403	0.31234	0.27754	0.28289	0.39375	0.2917	0.30692	0.28836	0.32322	0.37858	0.27352
2.67	2.67	0.42462	0.36145	0.37689	0.53344	0.40678	0.41815	0.38134	0.4371	0.50623	0.36104
2.937	2.937	0.55126	0.45711	0.4746	0.67077	0.52699	0.55371	0.48485	0.55695	0.64516	0.46331
3.204	3.204	0.7117	0.57123	0.58688	0.82175	0.6786	0.713	0.61529	0.71492	0.86369	0.59652
3.471	3.471	0.87095	0.68113	0.68846	0.99197	0.84245	0.88271	0.74917	0.88177	1.10564	0.74759
3.738	3.738	1.04938	0.8069	0.81285	1.17186	1.0412	1.07389	0.9197	1.08049	1.4022	0.96876
4.005	4.005	1.23457	0.93397	0.92892	1.36531	1.23078	1.27384	1.11288	1.27718	1.67424	1.21045
4.272	4.272	1.43834	1.08104	1.06305	1.56715	1.43287	1.50808	1.35406	1.5085	1.91218	1.44771
4.539	4.539	1.64195	1.22032	1.19806	1.77975	1.63667	1.74376	1.60041	1.74353	2.15826	1.68829
4.806	4.806	1.88712	1.37079	1.34846	2.02198	1.85783	2.02442	1.88092	2.00978	2.4087	1.93874
5.073	5.073	2.1399	1.53081	1.49292	2.26422	2.06396	2.32236	2.12982	2.28069	2.6566	2.18454
5.34	5.34	2.36733	1.7148	1.65743	2.50699	2.27991	2.63505	2.38981	2.56498	2.90353	2.41092
5.607	5.607	2.59797	1.90613	1.81653	2.76467	2.49162	2.9958	2.6491	2.85364	3.16695	2.64563
5.874	5.874	2.84585	2.10278	1.98669	3.0332	2.70334	3.37774	2.91963	3.16653	3.42674	2.89176
6.141	6.141	3.09238	2.2909	2.14965	3.29685	2.91163	3.77387	3.20771	3.47986	3.68628	3.12668
6.408	6.408	3.34912	2.48039	2.33869	3.56799	3.12325	4.1923	3.49063	3.84885	3.96148	3.35739
6.675	6.675	3.62657	2.65694	2.51242	3.83588	3.33083	4.58281	3.76818	4.2097	4.2442	3.58045
6.942	6.942	3.90385	2.8401	2.69113	4.13739	3.5582	4.95254	4.06673	4.56799	4.51612	3.81393
7.209	7.209	4.16718	3.03262	2.86627	4.42968	3.76622	5.31007	4.36205	4.93815	4.78125	4.04132
7.476	7.476	4.44142	3.22936	3.06386	4.72142	3.98855	5.682	4.67699	5.32875	5.067	4.30031
7.743	7.743	4.73053	3.40729	3.26137	5.02103	4.20801	6.02876	4.98471	5.71514	5.37472	4.54688
8.01	8.01	5.01338	3.59706	3.4698	5.31675	4.42368	6.39555	5.32279	6.11899	5.6885	4.80732
8.277	8.277	5.28474	3.78067	3.65973	5.61338	4.63099	6.7683	5.65282	6.49642	6.00168	5.06398
8.544	8.544	5.56058	3.96769	3.85352	5.91479	4.84171	7.15072	6.01542	6.8959	6.29738	5.33984
8.811	8.811	5.83685	4.15479	4.04308	6.20401	5.04982	7.54507	6.38216	7.28389	6.59127	5.6127
9.078	9.078	6.09613	4.34107	4.23502	6.50723	5.25335	7.9707	6.80234	7.68199	6.88612	5.90053
9.345	9.345	6.35364	4.54039	4.41566	6.78849	5.45805	8.39179	7.21439	8.10221	7.1908	6.17594
9.612	9.612	6.59095	4.73631	4.5911	7.06542	5.65995	8.8495	7.66115	8.54287	7.50616	6.46034
9.879	9.879	6.8292	4.93819	4.76855	7.33711	5.86258	9.29089	8.12789	9.02116	7.82165	6.7475
10.146	10.146	7.07378	5.13935	4.94919	7.62099	6.06359	9.75389	8.58588	9.46583	8.13846	7.03323
10.413	10.413	7.31659	5.3483	5.12723	7.90831	6.26288	10.2115	9.01914	9.8918	8.47554	7.32151
10.68	10.68	7.55973	5.55818	5.3029	8.18162	6.46749	10.6867	9.47451	10.3318	8.79515	7.61067
10.947	10.947	7.79806	5.77127	5.47834	8.43551	6.66769	11.1664	9.93911	10.7722	9.10942	7.90438
11.214	11.214	8.0445	5.98922	5.65504	8.69681	6.8722	11.6892	10.4102	11.2149	9.41956	8.20996
11.481	11.481	8.27362	6.20166	5.83338	8.95287	7.07456	12.2052	10.8615	11.6589	9.72898	8.49935
11.748	11.748	8.50976	6.40998	6.01796	9.20847	7.27763	12.7338	11.3308	12.1185	10.0391	8.80127
12.015	12.015	8.74133	6.6182	6.19786	9.47167	7.47576	13.3081	11.7705	12.563	10.346	9.09232
12.282	12.282	8.97358	6.82798	6.3756	9.72619	7.67407	13.852	12.2052	13.0323	10.6499	9.39247
12.549	12.549	9.19704	7.03556	6.54993	9.97908	7.87022	14.3781	12.6244	13.5051	10.9524	9.68673
12.816	12.816	9.42557	7.25103	6.73005	10.2306	8.07761	14.9155	13.0589	13.9633	11.2586	9.97889
13.083	13.083	9.64742	7.4543	6.90832	10.4856	8.27799	15.447	13.5082	14.4254	11.5678	10.302
13.35	13.35	9.86666	7.66638	7.08472	10.7378	8.48188	15.9603	13.9352	14.8847	11.8807	10.647
13.617	13.617	10.0933	7.87258	7.26351	10.9824	8.6783	16.4607	14.385	15.3505	12.194	10.963
13.884	13.884	10.3131	8.08585	7.4362	11.2325	8.88578	16.9612	14.85	15.8432	12.5443	11.2826
14.151	14.151	10.5353	8.29425	7.61483	11.474	9.08346	17.4637	15.3012	16.3342	12.8851	11.5949
14.418	14.418	10.7516	8.50587	7.7873	11.7186	9.29022	17.9793	15.7539	16.8391	13.2427	11.9055
14.685	14.685	10.9784	8.71721	7.96401	11.9601	9.49096	18.474	16.2156	17.3473	13.5961	12.2299
14.952	14.952	11.1976	8.93067	8.14866	12.2137	9.70285	18.9707	16.691	17.8416	13.9578	12.5494
15.219	15.219	11.4226	9.14403	8.32819	12.4689	9.9107	19.4634	17.1777	18.3292	14.3223	12.8614
15.486	15.486	11.6429	9.363	8.52859	12.7145	10.128	19.9763	17.6775	18.8195	14.6835	13.1789
15.753	15.753	11.8698	9.57498	8.7406	12.9724	10.3435	20.4932	18.174	19.3087	15.0535	13.4906
16.02	16.02	12.0926	9.78862	8.97281	13.209	10.5634	21.0192	18.6713	19.7908	15.4181	13.8014
16.287	16.287	12.313	10.0079	9.21698	13.4525	10.7861	21.5593	19.1748	20.2733	15.7948	14.1105
16.554	16.554	12.5381	10.2202	9.43901	13.6872	11.0153	22.1157	19.6877	20.7681	16.1726	14.4278
16.821	16.821	12.7564	10.4361	9.65711	13.9294	11.2469	22.6807	20.1996	21.2533	16.5412	14.7453
17.088	17.088	12.9689	10.6514	9.87156	14.1672	11.4761	23.2417	20.7201	21.7312	16.9129	15.0569
17.355	17.355	13.1892	10.8675	10.0674	14.4084	11.7127	23.7763	21.2146	22.2038	17.2825	15.3779
17.622	17.622	13.407	11.0846	10.2514	14.645	11.9586	24.3182	21.7161	22.675	17.6426	15.6869
17.889	17.889	13.6221	11.3055	10.4387	14.8829	12.2088	24.8494	22.2018	23.1397	18.0104	16.0049
18.156	18.156	13.8417	11.5196	10.6192	15.1212	12.4397	25.3957	22.702	23.6081	18.3715	16.3153
18.423	18.423	14.0593	11.7376	10.8049	15.3597	12.6785	25.9791	23.213	24.0678	18.7199	16.6237
18.69	18.69	14.2745	11.9556	10.9906	15.5973	12.9154	26.5652	23.7361	24.5311	19.0606	16.9345
18.957	18.957	14.486	12.1757	11.1721	15.8309	13.1511	27.1637	24.2627	24.9826	19.3995	17.2404
19.224	19.224	14.7052	12.403	11.3581	16.0762	13.3869	27.7444	24.8104	25.4404	19.7317	17.5459
19.491	19.491	14.9236	12.6277	11.5424	16.3115	13.6192	28.3297	25.3599	25.9047	20.0542	17.8382
19.758	19.758	15.1325	12.8548	11.7278	16.5617	13.852	28.899	25.92	26.385	20.3799	18.1449
20.025	20.025	15.3383	13.0783	11.9133	16.8152	14.0787	29.4493	26.4737	26.8538	20.7051	18.4526
20.292	20.292	15.5448	13.3036	12.0943	17.0678	14.3134	29.9892	27.0377	27.3253	21.0282	18.7647
20.559	20.559	15.7485	13.5314	12.2826	17.3222	14.5473	30.5293	27.6145	27.8275	21.3505	19.0578
20.826	20.826	15.9531	13.7619	12.4651	17.5796	14.7811	31.0477	28.2038	28.3284	21.6719	19.3587
21.093*	21.093	16.1516	13.982	12.6489	17.8302	15.0167	31.5453	28.7988	28.8244	22.0066	19.6597
21.36*	21.36	16.3575	14.2044	12.8334	18.0863	15.2485	32.0258	29.3881	29.3202	22.3241	19.9508
21.627*	21.627	16.5557	14.4289	13.014	18.3384	15.4846	32.4907	29.9832	29.8089	22.643	20.2488
21.894*	21.894	16.7543	14.6487	13.1983	18.589	15.7148	32.9549	30.5303	30.2885	22.9632	20.5394
22.161*	22.161	16.9549	14.8739	13.3821	18.8496	15.9468	33.4134	31.0558	30.7672	23.2758	20.8311
22.428*	22.428	17.1517	15.092	13.5654	19.1029	16.1771	33.8668	31.5623	31.241	23.6002	21.1245
22.695*	22.695	17.3484	15.3084	13.7498	19.3591	16.4048	34.3232	32.077	31.717	23.9086	21.4127
22.962*	22.962	17.5485	15.5309	13.9338	19.6175	16.6352	34.7762	32.6003	32.1974	24.2283	21.7044
23.229*	23.229	17.7397	15.7511	14.1188	19.8731	16.8638	35.2286	33.1035	32.7005	24.5367	21.9818
23.496*	23.496	17.9335	15.9713	14.3007	20.132	17.0888	35.693	33.5897	33.2035	24.8489	22.2719
23.763*	23.763	18.1254	16.1904	14.4815	20.3897	17.3193	36.1379	34.0716	33.69	25.1668	22.5482
24.03*	24.03	18.3215	16.4153	14.6648	20.6607	17.5466	36.5912	34.5385	34.1815	25.4776	22.8307
24.297*	24.297	18.5131	16.6304	14.8414	20.9305	17.7735	37.0406	35.0086	34.6776	25.79	23.1083
24.564*	24.564	18.7051	16.8517	15.0231	21.1935	17.9973	37.4824	35.4795	35.2019	26.1056	23.3816
24.831*	24.831	18.8943	17.0733	15.206	21.4615	18.2177	37.9224	35.9401	35.7038	26.4159	23.6558
25.098*	25.098	19.0853	17.2959	15.3849	21.7242	18.4394	38.3517	36.4308	36.2234	26.7387	23.93
25.365*	25.365	19.2791	17.5133	15.5649	21.9808	18.6529	38.787	36.9109	36.7622	27.0539	24.2004
25.632*	25.632	19.4671	17.7327	15.7524	22.2453	18.8765	39.2134	37.3863	37.296	27.3838	24.4691
25.899*	25.899	19.6563	17.9508	15.9358	22.5102	19.0903	39.6275	37.8658	37.8116	27.7196	24.7401
26.166*	26.166	19.8448	18.1673	16.1226	22.7697	19.3119	40.0458	38.3391	38.3533	28.069	25.0155
26.433*	26.433	20.0337	18.3905	16.3151	23.0289	19.531	40.455	38.796	38.9197	28.4222	25.2856
26.7*	26.7	20.2192	18.6107	16.5072	23.2873	19.7482	40.8602	39.2573	39.4954	28.7829	25.5546
26.967*	26.967	20.4041	18.8297	16.6983	23.538	19.9637	41.2649	39.7129	40.1093	29.1503	25.8172
27.234*	27.234	20.5899	19.0464	16.8898	23.7968	20.204	41.6856	40.1598	40.7291	29.5056	26.0851
27.501*	27.501	20.7797	19.2678	17.0807	24.0473	20.4172	42.1169	40.6096	41.3604	29.8696	26.3442
27.768*	27.768	20.9609	19.4882	17.272	24.3035	20.6357	42.5664	41.0655	42.0325	30.2588	26.6129
28.035*	28.035	21.1477	19.7102	17.4616	24.5531	20.8501	43.0079	41.508	42.7728	30.6398	26.8727
28.302*	28.302	21.3294	19.9348	17.6518	24.8001	21.065	43.453	41.9556	43.6453	31.0172	27.1363
28.569*	28.569	21.5127	20.1557	17.8393	25.0489	21.2772	43.9153	42.3966	44.7118	31.404	27.3926
28.836*	28.836	21.6935	20.3752	18.0325	25.297	21.4911	44.3676	42.8439	45.75	31.7869	27.6526
29.103*	29.103	21.8693	20.6027	18.2275	25.547	21.7038	44.8094	43.2701	46.7783	32.1652	27.9149
29.37*	29.37	22.0549	20.823	18.4204	25.7911	21.9365	45.2554	43.6971	47.759	32.5382	28.173
29.637*	29.637	22.2339	21.0492	18.6157	26.0376	22.1666	45.7128	44.1133	48.6728	32.9107	28.4336
29.904*	29.904	22.4137	21.2696	18.8137	26.2781	22.3832	46.1894	44.5301	49.5985	33.2797	28.6944
30.171*	30.171	22.5903	21.4881	19.0224	26.5255	22.6119	46.715	44.9453	50.4977	33.6383	28.9514
30.438*	30.438	22.7718	21.7134	19.2175	26.7647	22.8152	47.2605	45.3553	51.3495	34.0023	29.2099
30.705*	30.705	22.9438	21.9357	19.4192	27.0137	23.0213	47.8318	45.7693	52.1213	34.3477	29.4596
30.972*	30.972	23.1248	22.1639	19.6314	27.2427	23.2212	48.3902	46.181	52.874	34.695	29.7112
31.239*	31.239	23.2956	22.3925	19.8433	27.4913	23.4186	48.9531	46.5834	53.6167	35.0373	29.9509
31.506*	31.506	23.4755	22.6206	20.0479	27.7263	23.6147	49.5673	46.9907	54.3359	35.3746	30.1988
31.773*	31.773	23.6478	22.8521	20.2531	27.9653	23.8106	50.1535	47.3907	54.9942	35.709	30.4421
32.04*	32.04	23.8245	23.092	20.471	28.2059	24.0016	50.7122	47.7914	55.6117	36.0451	30.6774
32.307*	32.307	23.9945	23.3406	20.6819	28.4434	24.1975	51.243	48.1862	56.1963	36.3828	30.9239
32.574*	32.574	24.1736	23.5939	20.8995	28.6834	24.3864	51.7606	48.592	56.763	36.7131	31.1541
32.841*	32.841	24.3453	23.8439	21.116	28.9147	24.5802	52.2597	48.999	57.3024	37.0378	31.391
33.108*	33.108	24.5151	24.0944	21.3365	29.1485	24.7635	52.7406	49.4009	57.8258	37.3717	31.6158
33.375*	33.375	24.6912	24.3467	21.5527	29.3724	24.954	53.2204	49.8016	58.3302	37.7514	31.8532
33.642*	33.642	24.8607	24.6063	21.7754	29.6076	25.1387	53.7016	50.1989	58.8329	38.0675	32.0825
33.909*	33.909	25.0342	24.8597	21.9888	29.839	25.3217	54.1818	50.5947	59.3301	38.3587	32.3192
34.176*	34.176	25.1999	25.1135	22.2057	30.071	25.5065	54.6626	50.9945	59.8055	38.653	32.5558
34.443*	34.443	25.385	25.3551	22.4111	30.3006	25.6886	55.1236	51.3984	60.2971	38.9512	32.7952
34.71*	34.71	25.5604	25.5989	22.6205	30.5322	25.8695	55.5745	51.8138	60.8084	39.2506	33.0341
34.977*	34.977	25.7411	25.8345	22.8284	30.7571	26.048	56.0369	52.2337	61.3357	39.5526	33.2672
35.244*	35.244	25.9077	26.0757	23.0303	30.9917	26.2285	56.4936	52.6905	61.9146	39.8637	33.5096
35.511*	35.511	26.0707	26.312	23.2311	31.2338	26.4056	56.9453	53.1518	62.4833	40.1735	33.7383
35.778*	35.778	26.2343	26.5483	23.4243	31.4801	26.5828	57.3868	53.6208	63.0738	40.4797	33.9785
36.045*	36.045	26.3968	26.7932	23.613	31.7387	26.7573	57.8113	54.1312	63.5907	40.7853	34.2075
36.312*	36.312	26.5593	27.0269	23.8017	31.9862	26.9396	58.2306	54.6598	63.9835	41.0954	34.4379
36.579*	36.579	26.7199	27.2607	23.9829	32.2349	27.1124	58.6317	55.1502	64.323	41.3909	34.6694
36.846*	36.846	26.8808	27.4926	24.1622	32.486	27.2841	59.0632	55.6309	64.655	41.6817	34.8984
37.113*	37.113	27.039	27.7263	24.3362	32.7363	27.459	59.4449	56.0978	64.9824	41.9473	35.1244
37.38*	37.38	27.1984	27.9616	24.512	32.9807	27.6291	59.8343	56.5547	65.2927	42.211	35.3547
37.647*	37.647	27.3568	28.196	24.6826	33.2296	27.7982	60.2046	56.9989	65.5829	42.463	35.5861
37.914*	37.914	27.5125	28.4326	24.8581	33.4765	27.9626	60.5782	57.4569	65.8658	42.7241	35.8028
38.181*	38.181	27.6706	28.6761	25.0323	33.7126	28.1303	60.9489	57.9443	66.1423	42.9871	36.0324
38.448*	38.448	27.8267	28.912	25.2038	33.9608	28.2981	61.3581	58.4011	66.4164	43.2427	36.2517
38.715*	38.715	27.9873	29.154	25.3735	34.1912	28.4575	61.7301	58.8558	66.6908	43.4825	36.4974
38.982*	38.982	28.1425	29.3976	25.5399	34.4208	28.6238	62.0928	59.3068	66.964	43.7277	36.7419
39.249*	39.249	28.3033	29.6418	25.7125	34.6427	28.7788	62.451	59.7904	67.2335	43.9652	36.9783
39.516*	39.516	28.4609	29.8921	25.8766	34.8653	28.9451	62.7925	60.2681	67.5013	44.2097	37.2186
39.783*	39.783	28.6239	30.1472	26.0451	35.0827	29.0989	63.1381	60.7028	67.7595	44.4558	37.4532
40.05*	40.05	28.7787	30.4083	26.21	35.3023	29.2577	63.4798	61.1258	68.0186	44.6884	37.6877
40.317*	40.317	28.9406	30.6751	26.3769	35.5179	29.4162	63.8222	61.5272	68.268	44.9273	37.9047
40.584*	40.584	29.0992	30.9526	26.5449	35.7261	29.5781	64.1681	61.9239	68.5337	45.1631	38.1273
40.851*	40.851	29.26	31.2323	26.7167	35.9486	29.7308	64.5203	62.3259	68.7823	45.3931	38.3444
41.118*	41.118	29.4198	31.53	26.8825	36.2251	29.8866	64.8714	62.7104	69.0381	45.6191	38.5559
41.385*	41.385	29.58	31.8364	27.0541	36.5094	30.04	65.2243	63.0857	69.2926	45.855	38.7709
41.652*	41.652	29.7478	32.1491	27.2199	36.7319	30.1928	65.5687	63.4577	69.5515	46.0736	38.9842
41.919*	41.919	29.9047	32.4525	27.389	36.9135	30.345	65.9152	63.8094	69.8046	46.305	39.1943
42.186*	42.186	30.0715	32.7483	27.5588	37.0933	30.4946	66.308	64.1547	70.0523	46.5235	39.4117
42.453*	42.453	30.232	33.0314	27.7305	37.2731	30.6437	66.6874	64.4921	70.3004	46.7428	39.6181
42.72*	42.72	30.3965	33.3279	27.9084	37.4506	30.79	67.0599	64.8243	70.5491	46.9706	39.834
42.987*	42.987	30.5625	33.6223	28.0837	37.6264	30.9407	67.4262	65.1488	70.8107	47.1926	40.0456
43.254*	43.254	30.7239	33.9185	28.262	37.8049	31.0894	67.7913	65.4783	71.0833	47.4206	40.2701
43.521*	43.521	30.8916	34.2091	28.4386	37.9791	31.2384	68.1611	65.7922	71.4429	47.638	40.4856
43.788*	43.788	31.0485	34.4967	28.6154	38.1565	31.3873	68.5215	66.1048	71.7653	47.8527	40.7083
44.055*	44.055	31.2154	34.7835	28.7968	38.3306	31.5351	68.8719	66.4102	72.0399	48.061	40.9339
44.322*	44.322	31.3752	35.0602	28.9799	38.5025	31.683	69.2219	66.7133	72.3153	48.2746	41.1604
44.589*	44.589	31.5426	35.3407	29.165	38.679	31.8304	69.5357	67.0122	72.6171	48.4818	41.387
44.856*	44.856	31.7017	35.6142	29.3525	38.8566	31.9766	69.8361	67.3487	72.9025	48.6889	41.6156
45.123*	45.123	31.8641	35.8871	29.5353	39.0319	32.1247	70.1137	67.6541	73.162	48.8941	41.8471
45.39*	45.39	32.0275	36.1627	29.7194	39.2104	32.2716	70.4216	67.9404	73.4119	49.0914	42.0807
45.657*	45.657	32.1879	36.4473	29.9067	39.3837	32.4159	70.7246	68.2196	73.6584	49.2866	42.3095
45.924*	45.924	32.352	36.7207	30.0862	39.5626	32.5641	71.0091	68.5075	73.894	49.4728	42.535
46.191*	46.191	32.5048	36.9987	30.2701	39.7371	32.7062	71.2864	68.7891	74.1321	49.6643	42.7622
46.458*	46.458	32.687	37.2649	30.4475	39.9171	32.8477	71.5618	69.0741	74.3663	49.8448	42.9835
46.725*	46.725	32.8435	37.5334	30.6323	40.0909	32.9873	71.8345	69.3527	74.5995	50.0323	43.2112
46.992*	46.992	33.0091	37.7946	30.812	40.2672	33.1344	72.1005	69.6367	74.8337	50.2176	43.4341
47.259*	47.259	33.1677	38.0459	30.9964	40.4451	33.2751	72.3549	69.9165	75.0663	50.3941	43.6499
47.526*	47.526	33.3272	38.2922	31.1768	40.6186	33.4203	72.6065	70.1935	75.2964	50.5823	43.8701
47.793*	47.793	33.4896	38.5267	31.36	40.7959	33.5587	72.852	70.4728	75.5228	50.7661	44.0859
48.06*	48.06	33.6457	38.7645	31.5435	40.9737	33.702	73.0955	70.7535	75.7482	50.9487	44.3014
48.327*	48.327	33.8086	38.9953	31.7266	41.1438	33.8439	73.3353	71.0334	75.9738	51.1327	44.516
48.594*	48.594	33.9675	39.2342	31.9065	41.3217	33.9826	73.5701	71.3053	76.1984	51.3177	44.7345
48.861*	48.861	34.1252	39.4652	32.0877	41.4941	34.1187	73.8052	71.5807	76.4213	51.4932	44.9506
49.128*	49.128	34.2848	39.6996	32.2722	41.6686	34.2595	74.0376	71.8685	76.6353	51.6771	45.163
49.395*	49.395	34.4405	39.9261	32.4559	41.8412	34.3948	74.2685	72.1411	76.844	51.853	45.3763
49.662*	49.662	34.6009	40.1586	32.6375	42.015	34.5351	74.4989	72.4119	77.043	52.0327	45.5918
49.929*	49.929	34.7559	40.3838	32.8215	42.1854	34.6712	74.7287	72.684	77.2239	52.2073	45.8028
50.196*	50.196	34.917	40.6196	33.0079	42.3567	34.806	74.9565	72.9522	77.3898	52.3881	46.0106
	50.463	35.0718	40.8487	33.1908	42.5279	34.9421	75.1808	73.2213	77.5437	52.5776	46.2281
	50.73	35.2289	41.0759	33.3781	42.6994	35.0809	75.4082	73.4896	77.6964	52.7968	46.4409
	50.997	35.3874	41.3024	33.5658	42.87	35.216	75.6335	73.7564	77.8404	52.9894	46.6508
	51.264	35.5444	41.5262	33.7553	43.0406	35.3543	75.8542	74.0205	77.9802	53.1617	46.8643
	51.531	35.7025	41.7544	33.9389	43.2124	35.4935	76.0626	74.2873	78.1176	53.344	47.0751
	51.798	35.8592	41.9773	34.1345	43.3854	35.6288	76.2739	74.5531	78.2581	53.525	47.2903
	52.065	36.0156	42.2032	34.3307	43.5585	35.7691	76.4886	74.8173	78.3967	53.7057	47.4942
	52.332	36.173	42.4296	34.5301	43.7246	35.9055	76.7037	75.0772	78.5304	53.8784	47.7063
	52.599	36.327	42.6527	34.7291	43.8978	36.0448	76.9062	75.3389	78.6652	54.0571	47.9124
	52.866	36.4831	42.882	34.9437	44.0689	36.1834	77.119	75.5993	78.7959	54.2347	48.1222
	53.133	36.6379	43.1066	35.1591	44.2434	36.3261	77.3441	75.8557	78.9271	54.4193	48.3313
	53.4	36.7911	43.3335	35.3848	44.4153	36.4652	77.6211	76.1068	79.0582	54.5943	48.5334
	53.667	36.944	43.5565	35.6276	44.5889	36.6053	77.8539	76.3573	79.194	54.7848	48.7454
	53.934	37.0983	43.7801	35.8541	44.7592	36.744	78.08	76.6055	79.3319	54.9745	48.9524
	54.201	37.249	44.0011	36.0834	44.9324	36.8834	78.2856	76.8527	79.4661	55.1617	49.1596
	54.468	37.4013	44.2263	36.2817	45.1061	37.0221	78.5054	77.1008	79.606	55.3539	49.3638
	54.735	37.5527	44.4485	36.4588	45.2772	37.1623	78.7278	77.3432	79.7442	55.5427	49.5699
	55.002	37.6996	44.6738	36.633	45.4529	37.3025	78.9545	77.5911	79.8803	55.7364	49.7757
	55.269	37.85	44.8991	36.8043	45.623	37.4374	79.1818	77.8332	80.0223	55.9245	49.9839
	55.536	37.9942	45.1213	36.9802	45.7939	37.5814	79.4113	78.0785	80.1767	56.1187	50.1861
	55.803	38.1445	45.3447	37.1459	45.9704	37.7175	79.6447	78.3214	80.3423	56.2988	50.3995
	56.07	38.2873	45.5627	37.3132	46.1405	37.8589	79.8695	78.5652	80.4955	56.4929	50.5997
	56.337	38.4364	45.7905	37.4741	46.3147	37.9948	80.096	78.8075	80.6492	56.6792	50.8112
	56.604	38.5798	46.009	37.6337	46.4869	38.1363	80.3256	79.0493	80.8051	56.8676	51.0112
	56.871	38.7258	46.2336	37.7888	46.6596	38.2717	80.5316	79.2876	80.9625	57.0488	51.2224
	57.138	38.8714	46.456	37.946	46.8316	38.4062	80.7384	79.5256	81.1172	57.2399	51.4277
	57.405	39.0151	46.6772	38.0972	47.0016	38.5435	80.9432	79.7579	81.2705	57.4234	51.6337
	57.672	39.1591	46.904	38.2497	47.1779	38.6743	81.1485	79.9878	81.4209	57.6122	51.8366
	57.939	39.3022	47.1247	38.3979	47.3552	38.8074	81.3564	80.213	81.5678	57.7987	52.0427
	58.206	39.4464	47.345	38.5485	47.5302	38.9412	81.5617	80.4379	81.7176	57.9845	52.2485
	58.473	39.585	47.5656	38.6936	47.7052	39.0728	81.7714	80.6599	81.8749	58.1683	52.4518
	58.74	39.7307	47.7868	38.8419	47.884	39.2059	81.9743	80.8811	82.035	58.355	52.6559
	59.007	39.8739	48.002	38.9881	48.06	39.3345	82.1844	81.1059	82.199	58.531	52.8593
	59.274	40.0157	48.2267	39.1351	48.2358	39.4669	82.3896	81.3259	82.3678	58.7189	53.0644
	59.541	40.1586	48.4413	39.2771	48.416	39.5989	82.5972	81.5446	82.5241	58.8953	53.2649
	59.808	40.2982	48.6607	39.4165	48.5907	39.7302	82.8023	81.7636	82.717	59.0742	53.4726
	60.075	40.4406	48.8782	39.5778	48.7731	39.8628	83.0077	81.976	82.8767	59.2542	53.674
	60.342	40.5803	49.0962	39.7671	48.9464	39.9897	83.2122	82.1961	83.0235	59.4236	53.8808
	60.609	40.7216	49.3131	39.9289	49.1336	40.1253	83.4085	82.4118	83.1695	59.6058	54.0846
	60.876	40.8607	49.5279	40.052	49.3087	40.2517	83.6096	82.6307	83.3148	59.7695	54.2919
	61.143	41.0013	49.7441	40.1734	49.491	40.3859	83.8035	82.8455	83.4552	59.9528	54.4976
	61.41	41.1476	49.9624	40.2942	49.6722	40.5148	83.9935	83.0609	83.5968	60.1208	54.6994
	61.677	41.2859	50.1795	40.4127	49.855	40.6489	84.1817	83.2791	83.7314	60.3018	54.9065
	61.944	41.4313	50.4002	40.5271	50.0391	40.7769	84.377	83.4966	83.8657	60.4677	55.1063
	62.211	41.5699	50.617	40.6382	50.2228	40.9083	84.5653	83.7133	83.9887	60.6478	55.3167
	62.478	41.7138	50.8355	40.7504	50.4114	41.0365	84.7458	83.9298	84.0981	60.8169	55.517
	62.745	41.8562	51.0562	40.8608	50.5897	41.1689	84.9229	84.1725	84.193	60.997	55.7242
	63.012	41.9969	51.274	40.9729	50.774	41.295	85.0975	84.4006	84.2817	61.1694	55.927
	63.279	42.1395	51.4947	41.0821	50.9515	41.4293	85.2771	84.6174	84.3659	61.3415	56.1322
	63.546	42.281	51.7145	41.1946	51.1285	41.5561	85.4638	84.8356	84.4443	61.5164	56.3345
	63.813	42.4213	51.9349	41.3026	51.3046	41.6864	85.6569	85.0327	84.5235	61.6862	56.5406
	64.08	42.5603	52.1547	41.413	51.4723	41.8157	85.8534	85.2287	84.6028	61.8599	56.7483
	64.347	42.7004	52.3725	41.5208	51.6507	41.9419	86.0513	85.4215	84.679	62.0259	56.9502
	64.614	42.8376	52.596	41.6299	51.8193	42.0731	86.2501	85.6114	84.7565	62.1959	57.1541
	64.881	42.9779	52.8153	41.7378	51.9999	42.1968	86.4403	85.8016	84.8342	62.3619	57.3565
	65.148	43.1158	53.0414	41.8468	52.1708	42.3263	86.6319	85.9926	84.9086	62.5342	57.5625
	65.415	43.2575	53.2644	41.9541	52.3434	42.4523	86.8134	86.1765	84.9835	62.6995	57.7649
	65.682	43.3968	53.4905	42.0641	52.5178	42.5847	86.9915	86.3594	85.0576	62.8715	57.9714
	65.949	43.5328	53.7732	42.1685	52.6831	42.7076	87.1634	86.5443	85.1278	63.0358	58.1742
	66.216	43.673	54.0357	42.2768	52.8508	42.837	87.3383	86.7409	85.2029	63.208	58.3814
	66.483	43.8091	54.2909	42.3822	53.0065	42.9659	87.5119	86.9318	85.2715	63.375	58.584
	66.75	43.9502	54.5193	42.4886	53.1653	43.0938	87.6847	87.1475	85.3428	63.5394	58.7862
	67.017	44.0881	54.7581	42.595	53.3148	43.2187	87.8516	87.3112	85.4129	63.7034	58.9919
	67.284	44.2267	54.9907	42.697	53.4695	43.348	88.013	87.4694	85.4826	63.8629	59.1948
	67.551	44.3613	55.2234	42.8013	53.6154	43.4736	88.1751	87.6329	85.5492	64.0234	59.3954
	67.818	44.4973	55.4565	42.9005	53.7708	43.6009	88.3327	87.7919	85.6159	64.1813	59.6012
	68.085	44.6399	55.6929	43.0015	53.9189	43.7295	88.4903	87.9532	85.6798	64.3289	59.803
	68.352	44.7721	55.9183	43.0989	54.0689	43.8559	88.643	88.1125	85.7459	64.4801	60.0072
	68.619	44.9118	56.1559	43.1982	54.2184	43.9841	88.7973	88.2669	85.8111	64.6324	60.206
	68.886	45.0456	56.3917	43.2962	54.3655	44.1116	88.9538	88.4182	85.8751	64.783	60.4133
	69.153	45.184	56.6265	43.3942	54.5154	44.2379	89.1061	88.5607	85.9414	64.9251	60.6138
	69.42	45.3206	56.8683	43.4899	54.6645	44.3667	89.2531	88.7001	86.0044	65.0764	60.8125
	69.687	45.455	57.1016	43.5917	54.811	44.4929	89.3974	88.833	86.0693	65.2259	61.0178
	69.954	45.5928	57.3367	43.6874	54.9626	44.618	89.5396	88.9605	86.1349	65.3744	61.2177
	70.221	45.7323	57.5731	43.7888	55.1189	44.7465	89.6817	89.0802	86.1995	65.5256	61.4182
	70.488	45.8678	57.8072	43.8825	55.2678	44.8713	89.82	89.1995	86.261	65.675	61.6173
	70.755	46.0074	58.0399	43.9798	55.4171	44.9988	89.946	89.317	86.3256	65.8218	61.8222
	71.022	46.1406	58.2736	44.074	55.5571	45.1271	90.0717	89.4353	86.39	65.9714	62.017
	71.289	46.2806	58.5061	44.1697	55.7035	45.2537	90.1921	89.5512	86.4557	66.1163	62.2202
	71.556	46.4152	58.7391	44.2659	55.8471	45.3813	90.3174	89.6622	86.5192	66.2652	62.4194
	71.823	46.5542	58.9671	44.3587	55.9918	45.5091	90.4364	89.7752	86.5829	66.408	62.6137
	72.09	46.6884	59.2022	44.4525	56.1343	45.6353	90.5515	89.8827	86.6483	66.5482	62.8135
	72.357	46.8268	59.4357	44.5453	56.2757	45.7617	90.6599	89.9879	86.7125	66.6873	63.0108
	72.624	46.9623	59.6706	44.6391	56.4196	45.8878	90.7685	90.0868	86.7753	66.8268	63.2037
	72.891	47.099	59.9085	44.7315	56.5583	46.0156	90.8727	90.1825	86.8404	66.9636	63.3952
	73.158	47.2358	60.1445	44.8209	56.702	46.1443	90.9726	90.278	86.9027	67.1016	63.5889
	73.425	47.3694	60.3769	44.9126	56.8394	46.2664	91.0702	90.3694	86.9655	67.2361	63.7805
	73.692	47.5057	60.6041	45.0038	56.9817	46.3955	91.1615	90.4634	87.024	67.3742	63.9684
	73.959	47.642	60.8252	45.0905	57.1245	46.5202	91.2402	90.5524	87.0838	67.5066	64.1581
	74.226	47.779	61.0398	45.1832	57.2587	46.6501	91.304	90.6427	87.1399	67.6438	64.3492
	74.493	47.9131	61.2537	45.2707	57.3996	46.7749	91.3496	90.7308	87.1988	67.7814	64.5347
	74.76	48.0551	61.4677	45.3613	57.5372	46.8992	91.3944	90.8188	87.2539	67.9139	64.7211
	75.027	48.1895	61.6818	45.4506	57.6739	47.0281	91.4354	90.9032	87.3106	68.0509	64.9032
	75.294	48.3333	61.895	45.5408	57.812	47.1516	91.4796	90.99	87.3679	68.1853	65.0883
	75.561	48.4668	62.1069	45.6294	57.9474	47.2776	91.5225	91.0731	87.4233	68.3149	65.2749
	75.828	48.6088	62.3189	45.7199	58.0824	47.4053	91.5649	91.1583	87.4794	68.447	65.4514
	76.095	48.7448	62.5225	45.8076	58.2187	47.5294	91.6073	91.2386	87.5357	68.581	65.6317
	76.362	48.8851	62.7313	45.8992	58.3541	47.6555	91.6496	91.3166	87.591	68.7075	65.8048
	76.629	49.0243	62.9341	45.9862	58.4863	47.7807	91.6921	91.3915	87.647	68.8371	65.9827
	76.896	49.1643	63.1375	46.076	58.6242	47.9057	91.7324	91.4662	87.7023	68.9675	66.159
	77.163	49.3039	63.3334	46.1639	58.7564	48.0322	91.7733	91.5396	87.7562	69.092	66.33
	77.43	49.4437	63.5328	46.2524	58.8913	48.1581	91.8123	91.6117	87.8113	69.2235	66.5029
	77.697	49.5829	63.7223	46.3399	59.0239	48.2836	91.854	91.6827	87.864	69.3432	66.6714
	77.964	49.7195	63.9176	46.4285	59.1571	48.4101	91.894	91.7518	87.9185	69.4692	66.8423
	78.231	49.8579	64.1057	46.5155	59.2874	48.5345	91.9368	91.8209	87.9713	69.589	67.009
	78.498	49.9913	64.293	46.6033	59.421	48.6622	91.984	91.8884	88.0244	69.7105	67.1768
	78.765	50.1303	64.4822	46.6928	59.5478	48.7863	92.0356	91.9559	88.0772	69.8296	67.3477
	79.032	50.264	64.6633	46.7801	59.678	48.913	92.0902	92.0229	88.1302	69.9454	67.5193
	79.299	50.403	64.8471	46.8683	59.8036	49.0368	92.1463	92.0876	88.1846	70.0615	67.6893
	79.566	50.5352	65.0246	46.9545	59.9337	49.1607	92.2027	92.1557	88.237	70.1731	67.8664
	79.833	50.6756	65.1996	47.0428	60.058	49.2853	92.2583	92.2191	88.2896	70.2892	68.0421
	80.1	50.8099	65.3742	47.1287	60.1829	49.4116	92.3153	92.2839	88.3431	70.4044	68.2204
	80.367	50.9501	65.5486	47.2166	60.3061	49.534	92.37	92.3475	88.3957	70.5141	68.3928
	80.634	51.0828	65.7171	47.3021	60.4296	49.6592	92.425	92.4116	88.4475	70.626	68.5585
	80.901	51.2203	65.8869	47.3895	60.5513	49.7826	92.4808	92.4726	88.499	70.7341	68.7239
	81.168	51.355	66.0613	47.4768	60.6721	49.9045	92.5384	92.5356	88.5515	70.8443	68.8894
	81.435	51.4903	66.2293	47.5639	60.7945	50.0257	92.5927	92.5962	88.6045	70.9526	69.0475
	81.702	51.6274	66.3968	47.6486	60.9173	50.1449	92.6493	92.6584	88.6551	71.0591	69.2047
	81.969	51.7611	66.5579	47.7394	61.0373	50.2702	92.7061	92.7198	88.7079	71.1599	69.3577
	82.236	51.8982	66.7193	47.8239	61.1576	50.3881	92.7617	92.7784	88.761	71.2626	69.5077
	82.503	52.0333	66.8785	47.9129	61.2783	50.5102	92.8148	92.8402	88.8124	71.368	69.6581
	82.77	52.1661	67.0385	47.9964	61.397	50.6302	92.8676	92.8992	88.8644	71.4672	69.8032
	83.037	52.3025	67.1948	48.086	61.517	50.7505	92.9182	92.9601	88.9143	71.5735	69.9471
	83.304	52.4366	67.3501	48.1719	61.6356	50.8709	92.97	93.021	88.9643	71.6714	70.0905
	83.571	52.5677	67.5081	48.2568	61.7532	50.9914	93.0213	93.0794	89.014	71.7716	70.2288
	83.838	52.7009	67.6595	48.3458	61.8747	51.1121	93.0726	93.1396	89.0625	71.8725	70.3675
	84.105	52.8325	67.8148	48.4292	61.9914	51.2334	93.1246	93.1999	89.1107	71.9711	70.5142
	84.372	52.969	67.9691	48.5188	62.1144	51.357	93.1756	93.262	89.1585	72.066	70.6603
	84.639	53.0987	68.1207	48.6021	62.233	51.4742	93.2278	93.3216	89.205	72.1613	70.8058
	84.906	53.2328	68.2758	48.6907	62.3534	51.5969	93.2782	93.382	89.2529	72.2536	70.947
	85.173	53.366	68.4255	48.7751	62.4721	51.7151	93.3273	93.4395	89.2972	72.349	71.0904
	85.44	53.4966	68.5792	48.86	62.5909	51.8382	93.3714	93.499	89.3421	72.4413	71.2201
	85.707	53.6296	68.7278	48.9461	62.7111	51.9568	93.4094	93.5577	89.3868	72.5361	71.3484
	85.974	53.7606	68.8798	49.0294	62.8314	52.0769	93.4447	93.6162	89.4295	72.63	71.466
	86.241	53.8917	69.0256	49.1116	62.9525	52.2011	93.4785	93.6758	89.4754	72.7205	71.576
	86.508	54.0251	69.176	49.1956	63.0745	52.3151	93.5113	93.732	89.5185	72.818	71.6806
	86.775	54.1534	69.3222	49.2769	63.1902	52.4412	93.5439	93.7913	89.5607	72.9098	71.7745
	87.042	54.2883	69.4721	49.3584	63.3141	52.5568	93.574	93.8468	89.6031	73.0026	71.8568
	87.309	54.417	69.6239	49.4418	63.4337	52.6803	93.6031	93.9056	89.6418	73.0972	71.9383
	87.576	54.5529	69.7763	49.5237	63.5521	52.7998	93.632	93.9608	89.6809	73.1866	72.0174
	87.843	54.6816	69.9381	49.6056	63.6714	52.92	93.6609	94.0164	89.7189	73.2798	72.0966
	88.11	54.8113	70.0941	49.6862	63.7911	53.0401	93.6906	94.0722	89.7582	73.3662	72.1749
	88.377	54.9436	70.2479	49.7677	63.9112	53.1624	93.7194	94.1262	89.7981	73.4592	72.252
	88.644	55.0702	70.4079	49.8484	64.0289	53.2814	93.7485	94.1862	89.8363	73.5456	72.3328
	88.911	55.206	70.5618	49.9269	64.1535	53.4017	93.7781	94.2402	89.8753	73.6345	72.4083
	89.178	55.3351	70.7222	50.0082	64.2712	53.5232	93.807	94.2962	89.9139	73.7202	72.4872
	89.445	55.4708	70.8799	50.0876	64.3969	53.6412	93.8356	94.3521	89.9534	73.8078	72.5638
	89.712	55.5986	71.0413	50.1697	64.5162	53.7619	93.8621	94.4063	89.9913	73.8934	72.6437
	89.979	55.7295	71.2282	50.2499	64.6399	53.8817	93.8921	94.4621	90.0311	73.9792	72.7193
	90.246	55.8622	71.3782	50.3293	64.7598	54.0019	93.9205	94.5172	90.0691	74.0697	72.797
	90.513	55.9935	71.5255	50.4092	64.8835	54.1229	93.9489	94.5725	90.1091	74.1544	72.8731
	90.78	56.1235	71.6772	50.4888	65.0055	54.2446	93.9771	94.6277	90.1469	74.2404	72.9499
	91.047	56.2551	71.8792	50.5677	65.1297	54.3623	94.005	94.6814	90.1864	74.328	73.0287
	91.314	56.3851	72.1201	50.6496	65.2511	54.484	94.0328	94.7363	90.2249	74.4151	73.1019
	91.581	56.5189	72.3031	50.7263	65.3732	54.6067	94.0619	94.7909	90.2654	74.4992	73.1802
	91.848	56.6482	72.4847	50.8067	65.4933	54.7234	94.0899	94.8444	90.3036	74.5843	73.2542
	92.115	56.777	72.6666	50.8865	65.6158	54.8459	94.1193	94.8995	90.3436	74.6713	73.333
	92.382	56.9087	72.8434	50.9647	65.7371	54.9649	94.1462	94.9526	90.3827	74.7578	73.4048
	92.649	57.0406	73.013	51.0438	65.8561	55.0823	94.1766	95.0071	90.4212	74.8407	73.4799
	92.916	57.1734	73.1951	51.1225	65.9798	55.2014	94.204	95.0591	90.4602	74.9267	73.5545
	93.183	57.3024	73.366	51.2021	66.1	55.3194	94.2324	95.1128	90.4995	75.0063	73.6306
	93.45	57.4355	73.5414	51.2804	66.2195	55.4406	94.2605	95.1665	90.5387	75.0923	73.707
	93.717	57.566	73.7021	51.3597	66.3426	55.5563	94.2889	95.2169	90.5767	75.1719	73.78
	93.984	57.6965	73.8592	51.4376	66.4603	55.6759	94.317	95.2689	90.6149	75.2529	73.8561
	94.251	57.8272	74.0108	51.5171	66.582	55.7923	94.3458	95.3167	90.6545	75.3373	73.9284
	94.518	57.9605	74.1602	51.5962	66.6984	55.9098	94.3748	95.3667	90.694	75.4167	74.0063
	94.785	58.0904	74.3082	51.6741	66.8233	56.0312	94.4018	95.4123	90.7325	75.5	74.0839
	95.052	58.2211	74.466	51.7524	66.94	56.1464	94.4305	95.4585	90.7724	75.5795	74.157
	95.319	58.3512	74.6203	51.8303	67.0614	56.2636	94.4588	95.5023	90.8107	75.6575	74.2352
	95.586	58.4805	74.7741	51.9082	67.1802	56.382	94.4869	95.5474	90.8499	75.7417	74.3087
	95.853	58.6127	74.9298	51.9857	67.2991	56.4969	94.5151	95.591	90.8878	75.8184	74.3864
	96.12	58.7438	75.0827	52.0662	67.4228	56.616	94.5437	95.6351	90.9249	75.9018	74.4599
	96.387	58.8782	75.2391	52.1432	67.5408	56.7318	94.5725	95.676	90.9639	75.9786	74.5354
	96.654	59.0111	75.393	52.2215	67.6672	56.8488	94.6	95.7178	91.002	76.0628	74.611
	96.921	59.1443	75.5511	52.3005	67.7894	56.9654	94.6295	95.7559	91.041	76.1423	74.6874
	97.188	59.2809	75.701	52.3783	67.9145	57.0829	94.6579	95.7969	91.0782	76.2242	74.7662
	97.455	59.4122	75.8538	52.4577	68.0353	57.1967	94.6849	95.8329	91.1159	76.3033	74.8368
	97.722	59.5503	75.9998	52.5342	68.1558	57.3163	94.7141	95.8712	91.1541	76.3856	74.9168
	97.989	59.685	76.1433	52.6123	68.274	57.4336	94.7427	95.9082	91.1936	76.4652	74.9873
	98.256	59.8197	76.2899	52.6922	68.3904	57.5481	94.7708	95.9435	91.23	76.5442	75.0687
	98.523	59.9541	76.4497	52.7687	68.506	57.6656	94.7987	95.9779	91.2689	76.6282	75.1417
	98.79	60.0931	76.6089	52.8476	68.623	57.7818	94.8271	96.0126	91.3055	76.7055	75.2172
	99.057	60.2285	76.7499	52.928	68.7371	57.8983	94.8541	96.0454	91.344	76.7868	75.2926
	99.324	60.3646	76.8898	53.0041	68.8564	58.0149	94.8822	96.0785	91.3809	76.8656	75.366
	99.591	60.499	77.0188	53.0834	68.9659	58.1324	94.9096	96.1114	91.4177	76.9458	75.4431
	99.858	60.6368	77.1532	53.1608	69.0834	58.2481	94.9375	96.1457	91.4562	77.025	75.5172
	100.125	60.7713	77.2834	53.2421	69.1954	58.3605	94.9642	96.1775	91.4929	77.1054	75.5958
	100.392	60.9077	77.4093	53.3165	69.3121	58.4808	94.9926	96.2097	91.5298	77.1842	75.6677
	100.659	61.0456	77.533	53.3965	69.4248	58.5912	95.0202	96.241	91.5653	77.2666	75.7469
	100.926	61.1795	77.6578	53.4738	69.5407	58.711	95.0479	96.2722	91.6025	77.3443	75.8214
	101.193	61.318	77.7795	53.553	69.6545	58.8241	95.0746	96.3039	91.637	77.4245	75.8995
	101.46	61.4517	77.9001	53.6316	69.7692	58.9421	95.103	96.335	91.6744	77.503	75.9716
	101.727	61.5891	78.0239	53.7087	69.8801	59.0579	95.1295	96.3659	91.7091	77.5831	76.0497
	101.994	61.7238	78.1457	53.7879	69.9901	59.1701	95.1563	96.3959	91.7432	77.6624	76.1237
	102.261	61.8602	78.2638	53.8635	70.0984	59.2893	95.183	96.4259	91.7761	77.7409	76.2
	102.528	61.9965	78.3875	53.9448	70.2102	59.4053	95.2102	96.4578	91.8064	77.8203	76.2749
	102.795	62.1311	78.5091	54.02	70.3188	59.5193	95.2374	96.489	91.8395	77.8988	76.3508
	103.062	62.2726	78.6311	54.1009	70.4261	59.6327	95.2643	96.519	91.8691	77.9751	76.4256
	103.329	62.413	78.7477	54.1767	70.5344	59.7469	95.2902	96.5508	91.9	78.0564	76.5025
	103.596	62.5557	78.8676	54.2542	70.6444	59.8634	95.3173	96.5802	91.93	78.1339	76.5754
	103.863	62.6972	78.9868	54.3327	70.7475	59.976	95.3425	96.611	91.9605	78.2128	76.6524
	104.13	62.8422	79.1048	54.4094	70.8579	60.0884	95.3707	96.6424	91.9897	78.293	76.7263
	104.397	62.9847	79.2202	54.487	70.9644	60.2045	95.3964	96.673	92.0202	78.3693	76.8035
	104.664	63.1272	79.34	54.5644	71.071	60.3162	95.4237	96.7029	92.0502	78.453	76.8806
	104.931	63.2732	79.4564	54.642	71.1797	60.4279	95.4502	96.7329	92.0796	78.5295	76.9556
	105.198	63.4194	79.573	54.7191	71.2865	60.5454	95.4751	96.7634	92.1093	78.6117	77.0307
	105.465	63.56	79.6885	54.7938	71.3931	60.6524	95.5026	96.794	92.1376	78.6911	77.1055
	105.732	63.7076	79.8053	54.8753	71.5011	60.766	95.5272	96.8239	92.1664	78.7701	77.1834
	105.999	63.8568	79.9208	54.9508	71.6076	60.8765	95.5541	96.8542	92.1961	78.8477	77.2566
	106.266	64.0105	80.0373	55.0293	71.7121	60.989	95.5796	96.8846	92.225	78.9268	77.3338
	106.533	64.1762	80.1503	55.1049	71.8216	61.0992	95.6067	96.9131	92.2528	79.0027	77.4083
	106.8	64.4065	80.264	55.1837	71.9253	61.2112	95.6321	96.9428	92.2806	79.0836	77.4834
	107.067	64.5534	80.38	55.2599	72.0351	61.324	95.657	96.9722	92.31	79.1623	77.5606
	107.334	64.6995	80.4953	55.3367	72.1389	61.4334	95.6843	97.0007	92.3385	79.2377	77.6344
	107.601	64.85	80.6094	55.4144	72.2487	61.5459	95.7094	97.0289	92.3651	79.3196	77.7136
	107.868	64.9945	80.7241	55.4905	72.3515	61.6542	95.7344	97.0577	92.3938	79.393	77.7874
	108.135	65.1447	80.8388	55.5673	72.4599	61.7619	95.7588	97.0861	92.4214	79.4715	77.8641
	108.402	65.2866	80.9525	55.6433	72.564	61.8712	95.784	97.1141	92.4501	79.5446	77.9388
	108.669	65.4346	81.0669	55.7198	72.6701	61.9814	95.8085	97.1409	92.4776	79.6193	78.0142
	108.936	65.5826	81.1801	55.7972	72.7745	62.0857	95.8322	97.1666	92.506	79.6959	78.0887
	109.203	65.728	81.2904	55.8741	72.8794	62.1927	95.8545	97.1925	92.5333	79.7706	78.1633
	109.47	65.8706	81.4051	55.9504	72.9816	62.2979	95.8795	97.2188	92.561	79.8453	78.2417
	109.737	66.0182	81.517	56.0269	73.0863	62.4054	95.9053	97.2437	92.5887	79.9193	78.3167
	110.004	66.1602	81.6249	56.1026	73.1905	62.5089	95.9301	97.27	92.6159	79.9954	78.3913
	110.271	66.2993	81.7388	56.1804	73.292	62.6155	95.9561	97.2958	92.6418	80.0703	78.4676
	110.538	66.4412	81.8474	56.2557	73.3984	62.7206	95.9805	97.3209	92.6694	80.145	78.5415
	110.805	66.5821	81.9583	56.334	73.4976	62.8264	96.0055	97.3464	92.6965	80.2193	78.62
	111.072	66.718	82.0703	56.4105	73.6028	62.9292	96.0298	97.3712	92.724	80.291	78.694
	111.339	66.8507	82.1788	56.4879	73.7044	63.035	96.0538	97.3952	92.7499	80.3633	78.7714
	111.606	66.982	82.2879	56.5622	73.8097	63.135	96.0781	97.4189	92.7769	80.4336	78.8446
	111.873	67.1145	82.3987	56.6405	73.9073	63.2447	96.103	97.4427	92.8034	80.5037	78.9217
	112.14	67.2422	82.5103	56.714	74.0163	63.344	96.127	97.4653	92.8305	80.5735	78.9974
	112.407	67.3725	82.6178	56.7936	74.1118	63.4511	96.1484	97.4894	92.8555	80.642	79.0709
	112.674	67.4973	82.7291	56.8656	74.2196	63.5512	96.1695	97.5121	92.883	80.7128	79.1508
	112.941	67.6256	82.837	56.9469	74.3172	63.6579	96.1898	97.5351	92.91	80.7813	79.2211
	113.208	67.7512	82.9488	57.0177	74.4268	63.7573	96.2115	97.5588	92.9355	80.8521	79.3011
	113.475	67.8722	83.057	57.0984	74.5239	63.863	96.2318	97.5822	92.9618	80.9194	79.3727
	113.742	67.9878	83.1665	57.1708	74.6311	63.9643	96.2529	97.6041	92.9875	80.9905	79.4514
	114.009	68.1032	83.2758	57.249	74.7315	64.0704	96.2723	97.6272	93.0132	81.0598	79.5232
	114.276	68.222	83.3859	57.3224	74.8367	64.1706	96.2927	97.6501	93.0398	81.1284	79.6017
	114.543	68.3331	83.4952	57.4006	74.9392	64.2752	96.3116	97.6723	93.0644	81.1962	79.6776
	114.81	68.4518	83.6048	57.4752	75.0439	64.3789	96.3303	97.6937	93.0908	81.2657	79.7519
	115.077	68.5627	83.7142	57.5518	75.1468	64.4803	96.3487	97.7153	93.1148	81.3345	79.8273
	115.344	68.6802	83.8233	57.6274	75.259	64.5855	96.3681	97.7364	93.1403	81.4039	79.9017
	115.611	68.7927	83.9296	57.7037	75.393	64.6892	96.3864	97.7554	93.1643	81.4725	79.9801
	115.878	68.9095	84.0403	57.7772	75.5945	64.7915	96.4052	97.7753	93.1892	81.5419	80.0528
	116.145	69.0211	84.1468	57.8539	75.8298	64.8946	96.4245	97.7928	93.2146	81.6106	80.1295
	116.412	69.1348	84.2555	57.9308	76.0644	64.9982	96.441	97.8096	93.2398	81.6788	80.2028
	116.679	69.2444	84.36	58.0054	76.3418	65.1018	96.4582	97.8278	93.2656	81.7471	80.28
	116.946	69.3562	84.4645	58.0822	76.6005	65.2003	96.4741	97.8443	93.2901	81.8138	80.353
	117.213	69.4631	84.5695	58.1582	76.9578	65.3067	96.4886	97.8616	93.3143	81.8836	80.4299
	117.48	69.5702	84.6749	58.2343	77.2969	65.4082	96.5021	97.8775	93.339	81.9527	80.5018
	117.747	69.6719	84.7824	58.3107	77.5888	65.5103	96.5154	97.8941	93.363	82.0197	80.5766
	118.014	69.7798	84.8862	58.3871	77.8255	65.613	96.5297	97.909	93.3875	82.0875	80.6518
	118.281	69.8795	84.9911	58.4631	78.0066	65.715	96.5423	97.9253	93.4125	82.1551	80.7265
	118.548	69.983	85.0964	58.541	78.1759	65.8183	96.5557	97.9412	93.4369	82.2231	80.8
	118.815	70.0845	85.2014	58.6171	78.3352	65.9214	96.5695	97.957	93.4617	82.2912	80.8735
	119.082	70.1862	85.3008	58.6934	78.4956	66.0234	96.5822	97.9728	93.4858	82.359	80.9489
	119.349	70.2889	85.4059	58.7689	78.6481	66.1253	96.5959	97.9889	93.5108	82.4278	81.0235
	119.616	70.3874	85.5101	58.8448	78.785	66.2278	96.6086	98.0045	93.5336	82.4952	81.0961
	119.883	70.4882	85.6124	58.9211	78.9202	66.3266	96.6229	98.0202	93.5582	82.5637	81.1735
	120.15	70.5867	85.7147	58.9962	79.0402	66.4318	96.635	98.0355	93.5811	82.6319	81.2437
	120.417	70.6862	85.8175	59.0729	79.158	66.5297	96.6487	98.0506	93.6053	82.6984	81.3241
	120.684	70.7831	85.9216	59.1481	79.27	66.6342	96.6607	98.0665	93.6296	82.767	81.3975
	120.951	70.8807	86.0229	59.2233	79.382	66.7317	96.6749	98.0813	93.6532	82.8327	81.4734
	121.218	70.9741	86.1268	59.2991	79.491	66.8373	96.6862	98.097	93.6788	82.8984	81.5467
	121.485	71.0724	86.2264	59.3761	79.6039	66.9364	96.7004	98.1125	93.7019	82.9669	81.6188
	121.752	71.1666	86.3249	59.4523	79.7216	67.0396	96.7126	98.1273	93.7267	83.0334	81.695
	122.019	71.2632	86.4257	59.5269	79.8351	67.1383	96.7269	98.1427	93.7504	83.1006	81.7709
	122.286	71.3572	86.5221	59.6037	80.0576	67.2408	96.7388	98.159	93.7754	83.1678	81.8484
	122.553	71.451	86.6212	59.6772	80.1816	67.3413	96.7525	98.1739	93.7972	83.233	81.923
	122.82	71.5398	86.714	59.7552	80.2881	67.4429	96.7652	98.1893	93.8203	83.3012	82.0001
	123.087	71.6311	86.8126	59.8293	80.4105	67.5438	96.7777	98.2043	93.8434	83.3658	82.075
	123.354	71.7223	86.9092	59.9061	80.536	67.6484	96.7907	98.2188	93.8658	83.4334	82.1533
	123.621	71.8096	87.004	59.9811	80.6583	67.7454	96.8034	98.2326	93.8881	83.4991	82.229
	123.888	71.8977	87.0982	60.0571	80.7816	67.8493	96.8165	98.2473	93.9103	83.5664	82.3055
	124.155	71.9861	87.1924	60.1333	80.9022	67.948	96.8286	98.2612	93.933	83.631	82.383
	124.422	72.0732	87.2879	60.2102	81.0224	68.0501	96.8413	98.2737	93.9531	83.6961	82.4624
	124.689	72.1606	87.3815	60.2862	81.1431	68.149	96.8541	98.2864	93.9764	83.7593	82.5405
	124.956	72.2509	87.4787	60.3608	81.258	68.2516	96.8668	98.2999	93.997	83.8273	82.6235
	125.223	72.3345	87.5737	60.436	81.3566	68.3515	96.8791	98.3128	94.0193	83.8902	82.7085
	125.49	72.4215	87.6732	60.5128	81.4419	68.4512	96.8917	98.3258	94.0396	83.9563	82.7961
	125.757	72.5065	87.7731	60.5891	81.5247	68.5518	96.9055	98.3387	94.0603	84.0217	82.8907
	126.024	72.5906	87.875	60.6653	81.6077	68.6529	96.9166	98.3517	94.0811	84.0858	82.9885
	126.291	72.671	87.9782	60.7403	81.6919	68.7527	96.9298	98.3641	94.1016	84.1518	83.0864
	126.558	72.7547	88.0751	60.8166	81.7753	68.8543	96.9412	98.377	94.1229	84.2147	83.1843
	126.825	72.8344	88.1763	60.8912	81.8604	68.9533	96.9535	98.3895	94.1433	84.2801	83.2819
	127.092	72.918	88.2763	60.9684	81.9436	69.054	96.9651	98.4018	94.1642	84.346	83.3822
	127.359	72.9994	88.3769	61.0438	82.0291	69.1537	96.9775	98.4149	94.1858	84.4096	83.4764
	127.626	73.0828	88.4767	61.1194	82.1131	69.2549	96.9887	98.4271	94.2065	84.4733	83.5764
	127.893	73.1641	88.575	61.1964	82.1996	69.3572	96.9995	98.4393	94.2272	84.5359	83.6721
	128.16	73.2442	88.6747	61.2709	82.2861	69.4554	97.0113	98.4517	94.248	84.6022	83.7738
	128.427	73.3267	88.7745	61.3459	82.3734	69.553	97.022	98.4644	94.2691	84.6654	83.8682
	128.694	73.4082	88.8769	61.4226	82.4585	69.6525	97.0333	98.477	94.2898	84.729	83.9653
	128.961	73.4911	88.9741	61.4984	82.5447	69.7549	97.0438	98.4897	94.3114	84.7923	84.0559
	129.228	73.5721	89.0758	61.5741	82.6272	69.8533	97.0549	98.5017	94.3316	84.856	84.1455
	129.495	73.6573	89.1756	61.6509	82.7112	69.9546	97.065	98.5143	94.352	84.9205	84.2288
	129.762	73.7348	89.2747	61.7252	82.7954	70.0545	97.0769	98.5262	94.372	84.9856	84.3162
	130.029	73.8188	89.3751	61.802	82.8793	70.1525	97.0873	98.5384	94.3931	85.048	84.4022
	130.296	73.8985	89.4731	61.8775	82.9641	70.2541	97.0992	98.5508	94.4139	85.1127	84.4881
	130.563	73.9794	89.5734	61.953	83.0475	70.3528	97.1097	98.5624	94.4356	85.176	84.574
	130.83	74.0601	89.6708	62.0315	83.1324	70.4514	97.1219	98.5741	94.4546	85.2412	84.6593
	131.097	74.1412	89.7697	62.104	83.2195	70.5511	97.1335	98.5855	94.4762	85.3044	84.7433
	131.364	74.2205	89.8677	62.1809	83.3028	70.6505	97.1462	98.5964	94.4963	85.3682	84.825
	131.631	74.3038	89.9649	62.2552	83.3873	70.7495	97.1585	98.6083	94.517	85.4347	84.9104
	131.898	74.3819	90.0634	62.3311	83.474	70.8503	97.1705	98.6192	94.5371	85.4956	84.9904
	132.165	74.4645	90.1603	62.4058	83.5592	70.9483	97.1832	98.6303	94.5585	85.5612	85.075
	132.432	74.5438	90.2599	62.4845	83.6435	71.0503	97.1955	98.6412	94.5789	85.6212	85.1549
	132.699	74.6262	90.3562	62.5574	83.7289	71.148	97.2074	98.6519	94.599	85.6854	85.2385
	132.966	74.7055	90.4524	62.6358	83.8143	71.2494	97.2189	98.6639	94.62	85.7489	85.3185
	133.233	74.7869	90.5479	62.7088	83.8996	71.3483	97.2317	98.6741	94.6401	85.8101	85.4013
	133.5	74.8675	90.6446	62.7854	83.9869	71.4486	97.2444	98.6865	94.6611	85.8726	85.4802
	133.767	74.9492	90.7408	62.8605	84.0728	71.5491	97.2567	98.697	94.6825	85.9338	85.5589
	134.034	75.0289	90.8381	62.9378	84.1586	71.6486	97.2687	98.7085	94.7028	85.9936	85.6358
	134.301	75.1108	90.9331	63.0126	84.2452	71.7484	97.2817	98.7189	94.7227	86.0545	85.7126
	134.568	75.19	91.0285	63.0862	84.332	71.8475	97.2938	98.7311	94.7434	86.1143	85.7828
	134.835	75.2699	91.1218	63.1621	84.4156	71.9468	97.3065	98.7407	94.7634	86.1744	85.8508
	135.102	75.35	91.2134	63.2377	84.4997	72.0482	97.3185	98.7529	94.7853	86.2337	85.9126
	135.369	75.4277	91.2983	63.3137	84.5876	72.1446	97.3312	98.7639	94.8058	86.2927	85.9768
	135.636	75.5092	91.3807	63.3889	84.671	72.2466	97.3438	98.7745	94.8272	86.3521	86.038
	135.903	75.589	91.4623	63.4653	84.7574	72.3454	97.356	98.7855	94.8474	86.4109	86.0971
	136.17	75.6682	91.5381	63.5403	84.8408	72.4463	97.3684	98.7963	94.8695	86.4711	86.1579
	136.437	75.7474	91.612	63.616	84.9244	72.5466	97.3809	98.808	94.8889	86.5293	86.2156
	136.704	75.8267	91.6868	63.688	85.0124	72.6429	97.393	98.818	94.9101	86.5879	86.2745
	136.971	75.906	91.7609	63.7669	85.0949	72.7449	97.4055	98.8299	94.9298	86.6455	86.3332
	137.238	75.9863	91.8331	63.8403	85.1803	72.8415	97.4175	98.8403	94.9513	86.7069	86.3904
	137.505	76.0665	91.9064	63.9176	85.2639	72.9441	97.4294	98.8511	94.9718	86.7647	86.4493
	137.772	76.1453	91.9774	63.99	85.3463	73.0427	97.442	98.8617	94.9924	86.8244	86.5079
	138.039	76.2259	92.0499	64.0668	85.4315	73.1435	97.4537	98.8731	95.0138	86.8806	86.5659
	138.306	76.3046	92.1215	64.1395	85.5143	73.2429	97.4662	98.8829	95.0344	86.9386	86.6241
	138.573	76.3839	92.192	64.217	85.599	73.3423	97.4779	98.8928	95.0557	86.9979	86.6805
	138.84	76.4608	92.2614	64.2907	85.6842	73.4407	97.4902	98.9032	95.0761	87.0536	86.7415
	139.107	76.5419	92.3296	64.3669	85.7659	73.5423	97.5023	98.9136	95.0973	87.1143	86.7955
	139.374	76.619	92.4005	64.4404	85.8491	73.6426	97.514	98.9238	95.1179	87.1683	86.8574
	139.641	76.6994	92.4654	64.5155	85.9327	73.7402	97.5266	98.9336	95.1384	87.2272	86.9132
	139.908	76.779	92.5339	64.589	86.0134	73.8439	97.5386	98.9439	95.1586	87.2819	86.9738
	140.175	76.8562	92.5992	64.6647	86.0956	73.9419	97.5506	98.954	95.1795	87.3419	87.0298
	140.442	76.9355	92.6659	64.7383	86.1792	74.0408	97.5631	98.9634	95.2007	87.3963	87.09
	140.709	77.0123	92.7295	64.8135	86.2617	74.141	97.5753	98.9738	95.2224	87.4557	87.1464
	140.976	77.0902	92.7947	64.8895	86.3444	74.2396	97.5869	98.9833	95.2425	87.5078	87.2057
	141.243	77.1677	92.8612	64.9636	86.4248	74.34	97.5993	98.9926	95.2636	87.5667	87.2629
	141.51	77.2462	92.9235	65.0387	86.5084	74.4373	97.6111	99.0021	95.2841	87.6222	87.3213
	141.777	77.3224	92.9892	65.1104	86.5883	74.5383	97.6231	99.0112	95.3042	87.678	87.3795
	142.044	77.3998	93.0509	65.1878	86.6704	74.6363	97.6355	99.0203	95.326	87.7324	87.4377
	142.311	77.4768	93.1137	65.2603	86.7522	74.7371	97.6473	99.0291	95.3459	87.7844	87.496
	142.578	77.5535	93.1771	65.334	86.8303	74.8352	97.659	99.0382	95.3672	87.8416	87.554
	142.845	77.6302	93.238	65.4064	86.911	74.935	97.6713	99.0467	95.3882	87.8918	87.6112
	143.112	77.7097	93.2991	65.4783	86.9931	75.0323	97.6839	99.0547	95.409	87.9551	87.6723
	143.379	77.7849	93.3589	65.5517	87.0699	75.1332	97.6959	99.0633	95.4301	88.0153	87.7288
	143.646	77.8625	93.4192	65.6229	87.1518	75.2301	97.7074	99.0722	95.4501	88.0832	87.7864
	143.913	77.9385	93.4778	65.6987	87.2302	75.3311	97.7208	99.0803	95.4709	88.1465	87.8446
	144.18	78.0175	93.5348	65.7702	87.3122	75.4279	97.7323	99.0886	95.4915	88.2114	87.9038
	144.447	78.0918	93.5923	65.8452	87.3915	75.5293	97.7438	99.0966	95.5127	88.2751	87.9611
	144.714	78.1677	93.6492	65.9161	87.4702	75.627	97.7561	99.1052	95.5331	88.3392	88.0189
	144.981	78.2445	93.7049	65.9897	87.5496	75.7269	97.7686	99.1133	95.5545	88.4036	88.0806
	145.248	78.3211	93.76	66.0619	87.6311	75.8261	97.7802	99.1218	95.5752	88.4679	88.1351
	145.515	78.3984	93.8156	66.1367	87.7095	75.9248	97.7926	99.13	95.5958	88.5316	88.1975
	145.782	78.4738	93.8694	66.208	87.7893	76.0221	97.8045	99.1386	95.6166	88.5934	88.2517
	146.049	78.5511	93.9227	66.2811	87.8694	76.1226	97.8167	99.1467	95.6373	88.6567	88.3132
	146.316	78.6246	93.9777	66.3541	87.9497	76.2218	97.8279	99.155	95.6581	88.7162	88.3681
	146.583	78.701	94.0285	66.4258	88.0284	76.3198	97.8403	99.1634	95.6787	88.7781	88.43
	146.85	78.7781	94.0799	66.4985	88.106	76.4189	97.8509	99.1715	95.7001	88.8385	88.4854
	147.117	78.8522	94.1301	66.5716	88.1893	76.5203	97.863	99.1796	95.7205	88.9004	88.5436
	147.384	78.929	94.1795	66.6468	88.2678	76.6158	97.8741	99.1874	95.7413	88.9626	88.6025
	147.651	79.0042	94.2295	66.7174	88.3495	76.7154	97.8853	99.1957	95.7625	89.0277	88.6587
	147.918	79.0769	94.2776	66.7925	88.4306	76.8126	97.896	99.2028	95.7822	89.0898	88.7179
	148.185	79.1557	94.3248	66.8642	88.511	76.9103	97.9067	99.2115	95.8038	89.1597	88.7759
	148.452	79.2265	94.3723	66.9389	88.5904	77.0121	97.9169	99.2188	95.8232	89.2278	88.835
	148.719	79.3029	94.4192	67.0096	88.673	77.1094	97.9265	99.2255	95.8452	89.2957	88.8917
	148.986	79.3739	94.4653	67.0828	88.7494	77.209	97.9363	99.2323	95.8651	89.3639	88.9513
	149.253	79.4468	94.5122	67.1555	88.8323	77.307	97.9455	99.2397	95.8871	89.4315	89.0111
	149.52	79.5209	94.5566	67.2284	88.9115	77.4054	97.954	99.2468	95.9072	89.4988	89.0667
	149.787	79.5898	94.5999	67.3006	88.991	77.5008	97.9637	99.2541	95.9289	89.5727	89.1259
	150.054	79.6636	94.64	67.3729	89.0691	77.6052	97.9727	99.2605	95.9488	89.6603	89.1828
	150.321	79.7334	94.6824	67.4467	89.1466	77.6999	97.9812	99.2665	95.9698	89.7561	89.24
	150.588	79.8081	94.7223	67.5187	89.2255	77.8006	97.99	99.2735	95.9905	89.8671	89.2996
	150.855	79.8744	94.7627	67.5912	89.3044	77.8947	97.999	99.2802	96.011	89.9716	89.3565
	151.122	79.9502	94.8038	67.6659	89.3793	77.9948	98.0069	99.287	96.0321	90.0991	89.4177
	151.389	80.0174	94.8409	67.738	89.4564	78.0902	98.0158	99.2936	96.0516	90.2057	89.4731
	151.656	80.0896	94.8783	67.8109	89.5337	78.189	98.0245	99.3001	96.0723	90.3721	89.5321
	151.923	80.158	94.9132	67.8841	89.6073	78.2861	98.0326	99.3063	96.0919	90.5588	89.5892
	152.19	80.2285	94.948	67.9563	89.6858	78.3829	98.0412	99.3133	96.114	90.7787	89.6491
	152.457	80.2982	94.9819	68.0295	89.7579	78.4782	98.0494	99.3197	96.1341	90.9924	89.7071
	152.724	80.3684	95.0163	68.1025	89.8334	78.5723	98.0581	99.326	96.1552	91.2452	89.7667
	152.991	80.4392	95.0483	68.1756	89.9073	78.6687	98.0659	99.3328	96.1755	91.4538	89.8242
	153.258	80.5095	95.0825	68.248	89.982	78.762	98.075	99.3391	96.1958	91.6299	89.8818
	153.525	80.5804	95.1118	68.3202	90.0548	78.8542	98.0824	99.345	96.2158	91.7582	89.9403
	153.792	80.6506	95.1449	68.3927	90.1298	78.9484	98.0912	99.3517	96.2374	91.8398	89.9992
	154.059	80.72	95.1741	68.4654	90.2031	79.0396	98.0989	99.3585	96.257	91.8806	90.0566
	154.326	80.7894	95.2044	68.5398	90.2765	79.1289	98.1072	99.365	96.2778	91.9165	90.1148
	154.593	80.8598	95.2317	68.6121	90.3521	79.2231	98.1143	99.3707	96.2986	91.9548	90.1728
	154.86	80.9279	95.2603	68.6852	90.4234	79.3137	98.1227	99.3774	96.3184	91.9869	90.2306
	155.127	80.9966	95.2877	68.7578	90.4989	79.4036	98.1297	99.3836	96.339	92.0221	90.2903
	155.394	81.0646	95.3153	68.8307	90.5684	79.4932	98.1376	99.3898	96.3595	92.0551	90.3495
	155.661	81.134	95.3431	68.9033	90.6412	79.584	98.145	99.3962	96.3796	92.0914	90.4049
	155.928	81.2017	95.3676	68.9743	90.71	79.6717	98.1531	99.4023	96.4001	92.125	90.4651
	156.195	81.2704	95.3943	69.0479	90.7815	79.762	98.1603	99.4083	96.4199	92.1604	90.5212
	156.462	81.3388	95.4198	69.1205	90.8502	79.8502	98.1682	99.4146	96.4403	92.1928	90.5807
	156.729	81.4076	95.4457	69.1923	90.9179	79.9378	98.1754	99.4214	96.4597	92.2291	90.6379
	156.996	81.4746	95.4688	69.2662	90.9879	80.0258	98.1832	99.4269	96.4798	92.2643	90.6958
	157.263	81.5432	95.494	69.3404	91.0557	80.1132	98.1906	99.4334	96.4991	92.2976	90.7552
	157.53	81.6118	95.5171	69.4129	91.1223	80.1993	98.1983	99.4394	96.5201	92.3328	90.8126
	157.797	81.6788	95.5421	69.4839	91.1919	80.2884	98.2056	99.4459	96.5393	92.3658	90.8699
	158.064	81.7464	95.5659	69.5569	91.2598	80.3746	98.2137	99.451	96.5597	92.3998	90.9274
	158.331	81.8118	95.5905	69.6285	91.3273	80.4606	98.2204	99.4574	96.5788	92.4343	90.9858
	158.598	81.8808	95.614	69.6984	91.3952	80.547	98.2281	99.4641	96.5987	92.468	91.0441
	158.865	81.9463	95.6389	69.7708	91.4593	80.6329	98.2346	99.4704	96.6175	92.5024	91.1048
	159.132	82.0142	95.6625	69.8436	91.5243	80.7173	98.2421	99.4758	96.6362	92.5363	91.1608
	159.399	82.0793	95.686	69.9165	91.5877	80.806	98.2487	99.4818	96.6568	92.5705	91.2214
	159.666	82.1471	95.7102	69.9861	91.652	80.8904	98.2565	99.4882	96.6753	92.6072	91.2778
	159.933	82.2115	95.7333	70.0591	91.7136	80.9784	98.2631	99.4938	96.6945	92.6404	91.3373
	160.2	82.2793	95.7581	70.1307	91.7767	81.0616	98.2707	99.4999	96.7114	92.6756	91.3948
	160.467	82.3448	95.7802	70.2035	91.838	81.147	98.2772	99.5059	96.7295	92.7087	91.4536
	160.734	82.4106	95.8049	70.2737	91.9011	81.2324	98.285	99.5116	96.7467	92.7433	91.5097
	161.001	82.4766	95.8274	70.348	91.9623	81.3185	98.2918	99.5176	96.7651	92.7804	91.5691
	161.268	82.541	95.8518	70.4176	92.0248	81.4007	98.2992	99.524	96.7815	92.8109	91.6275
	161.535	82.6081	95.8739	70.4881	92.0837	81.4843	98.3058	99.528	96.7999	92.8475	91.6861
	161.802	82.6732	95.8983	70.5602	92.1445	81.5687	98.3129	99.5334	96.8178	92.879	91.743
	162.069	82.7405	95.9218	70.6294	92.2042	81.6528	98.3197	99.5383	96.8354	92.916	91.8032
	162.336	82.8053	95.9448	70.7006	92.2629	81.7375	98.3264	99.5429	96.852	92.9484	91.86
	162.603	82.8728	95.9673	70.7682	92.3221	81.8185	98.3333	99.5474	96.8691	92.9843	91.9185
	162.87	82.937	95.9894	70.8394	92.3816	81.9036	98.3401	99.5518	96.8862	93.0162	91.976
	163.137	83.0043	96.0134	70.9099	92.4382	81.9823	98.3471	99.5556	96.9025	93.0514	92.0341
	163.404	83.0689	96.0363	70.9797	92.4984	82.0697	98.3538	99.5608	96.9188	93.0856	92.0932
	163.671	83.1345	96.0596	71.0494	92.5539	82.1492	98.3607	99.5651	96.9347	93.121	92.1506
	163.938	83.1995	96.0815	71.1196	92.6121	82.2349	98.3674	99.5695	96.95	93.1561	92.2106
	164.205	83.2649	96.1053	71.1899	92.6692	82.313	98.3743	99.5742	96.9657	93.19	92.2666
	164.472	83.3307	96.1274	71.2606	92.7261	82.3978	98.3811	99.5783	96.9794	93.2248	92.3269
	164.739	83.3946	96.1508	71.3284	92.7814	82.4738	98.3882	99.5828	96.9936	93.2577	92.3822
	165.006	83.4625	96.1736	71.3986	92.8379	82.5584	98.395	99.5872	97.0067	93.2932	92.4454
	165.273	83.5259	96.1964	71.4665	92.8925	82.6342	98.4019	99.5916	97.0181	93.3263	92.4982
	165.54	83.5905	96.2198	71.5346	92.948	82.7192	98.4084	99.5958	97.0295	93.3621	92.5588
	165.807	83.6528	96.2427	71.604	93.005	82.7946	98.4158	99.6008	97.0394	93.3944	92.6162
	166.074	83.7162	96.2654	71.672	93.0583	82.8766	98.4223	99.6055	97.0488	93.429	92.6753
	166.341	83.78	96.2885	71.7415	93.115	82.9539	98.4297	99.6094	97.0585	93.4618	92.7324
	166.608	83.8425	96.3118	71.8106	93.1695	83.0343	98.4361	99.6139	97.0669	93.499	92.7909
	166.875	83.9051	96.3339	71.8801	93.2233	83.1124	98.4433	99.6176	97.0752	93.5316	92.8484
	167.142	83.9675	96.3577	71.9479	93.2745	83.1907	98.4497	99.6219	97.0833	93.5643	92.9068
	167.409	84.0301	96.3796	72.0163	93.326	83.2695	98.4569	99.6253	97.0923	93.5981	92.9672
	167.676	84.0907	96.4028	72.0843	93.3719	83.3458	98.4633	99.6293	97.1001	93.6309	93.0248
	167.943	84.1545	96.4257	72.1518	93.4185	83.4253	98.4707	99.6325	97.1087	93.6646	93.0828
	168.21	84.2143	96.4493	72.2193	93.4645	83.5006	98.4768	99.636	97.117	93.6971	93.1416
	168.477	84.2755	96.4718	72.2865	93.5072	83.5806	98.4846	99.6393	97.1254	93.7282	93.1995
	168.744	84.3381	96.4947	72.355	93.5495	83.6553	98.4905	99.6428	97.1336	93.759	93.2575
	169.011	84.4007	96.5173	72.4209	93.5924	83.7321	98.4979	99.6464	97.1422	93.7909	93.3137
	169.278	84.4634	96.5396	72.4925	93.6325	83.8091	98.5046	99.6501	97.1499	93.823	93.3726
	169.545	84.5237	96.563	72.557	93.6746	83.8851	98.5115	99.6534	97.1582	93.8547	93.4318
	169.812	84.585	96.585	72.6264	93.7143	83.9633	98.5187	99.6568	97.1672	93.885	93.489
	170.079	84.6453	96.6073	72.693	93.7562	84.0379	98.5252	99.6599	97.1749	93.9171	93.5465
	170.346	84.7057	96.6287	72.7637	93.7967	84.1153	98.5324	99.6639	97.1829	93.9474	93.606
	170.613	84.7669	96.652	72.8312	93.8391	84.191	98.5391	99.6673	97.191	93.9798	93.6642
	170.88	84.8282	96.674	72.9031	93.8769	84.266	98.5461	99.6706	97.1988	94.01	93.7219
	171.147	84.8911	96.696	72.9731	93.9179	84.342	98.5527	99.674	97.2068	94.0407	93.7811
	171.414	84.9509	96.7177	73.0442	93.9563	84.4168	98.5593	99.6778	97.2148	94.0697	93.8371
	171.681	85.0144	96.741	73.1135	93.995	84.4915	98.5662	99.681	97.223	94.0994	93.8968
	171.948	85.0733	96.7627	73.1855	94.0315	84.5657	98.573	99.6846	97.231	94.1285	93.9567
	172.215	85.1346	96.7851	73.2574	94.0699	84.6382	98.5798	99.688	97.2388	94.1575	94.0134
	172.482	85.1959	96.8078	73.3309	94.1074	84.7125	98.5871	99.6918	97.2467	94.1836	94.0731
	172.749	85.2569	96.8311	73.4015	94.1445	84.7832	98.594	99.695	97.2546	94.211	94.1291
	173.016	85.3188	96.8521	73.4751	94.1812	84.8538	98.6007	99.6987	97.2628	94.2387	94.1884
	173.283	85.3776	96.8744	73.5439	94.2195	84.9284	98.6075	99.7017	97.2711	94.2632	94.245
	173.55	85.4376	96.896	73.6165	94.2544	84.9949	98.6141	99.7054	97.2788	94.2921	94.304
	173.817	85.4985	96.9197	73.6865	94.2931	85.0681	98.6211	99.7087	97.2865	94.3156	94.3612
	174.084	85.5585	96.9407	73.7602	94.3284	85.1336	98.6276	99.7126	97.2951	94.3449	94.4207
	174.351	85.6182	96.9641	73.8324	94.3657	85.2056	98.6347	99.7157	97.3024	94.3702	94.4781
	174.618	85.6803	96.9852	73.9066	94.4021	85.2732	98.6417	99.7189	97.3107	94.3973	94.5359
	174.885	85.7396	97.0076	73.977	94.4398	85.344	98.6486	99.7227	97.3184	94.4219	94.5948
	175.152	85.8002	97.0301	74.05	94.4766	85.4112	98.6556	99.7264	97.3263	94.448	94.6507
	175.419	85.8611	97.0517	74.1219	94.5127	85.4821	98.6627	99.7297	97.3344	94.4748	94.7104
	175.686	85.9221	97.0739	74.1933	94.5485	85.548	98.669	99.7333	97.3424	94.5005	94.766
	175.953	85.9854	97.0975	74.2695	94.5848	85.6204	98.6762	99.7364	97.3504	94.5259	94.8246
	176.22	86.0474	97.1189	74.3391	94.6227	85.6842	98.6829	99.7399	97.3585	94.5517	94.8819
	176.487	86.1083	97.1406	74.4138	94.6565	85.7525	98.6901	99.7433	97.3667	94.578	94.9394
	176.754	86.1712	97.1637	74.4858	94.6959	85.8188	98.6965	99.7466	97.3741	94.6032	94.9951
	177.021	86.2319	97.1854	74.5572	94.7301	85.8847	98.7039	99.7496	97.3826	94.6298	95.0506
	177.288	86.2961	97.2083	74.6282	94.7661	85.9524	98.7104	99.7532	97.3903	94.6537	95.1089
	177.555	86.3569	97.2301	74.7014	94.8003	86.0195	98.7177	99.7561	97.3981	94.6812	95.1669
	177.822	86.4194	97.2518	74.773	94.8363	86.0865	98.7239	99.7591	97.4064	94.7062	95.2238
	178.089	86.4792	97.2738	74.8457	94.8714	86.1517	98.7313	99.7622	97.4141	94.7309	95.281
	178.356	86.542	97.295	74.9158	94.9078	86.2193	98.7379	99.7652	97.4223	94.7541	95.3378
	178.623	86.6017	97.317	74.9876	94.9409	86.2828	98.7451	99.7678	97.4301	94.7761	95.3968
	178.89	86.6659	97.3397	75.0559	94.977	86.3495	98.7517	99.7707	97.4387	94.795	95.4518
	179.157	86.7263	97.3613	75.1277	95.011	86.4168	98.7587	99.7737	97.4457	94.817	95.5097
	179.424	86.7895	97.3815	75.1964	95.0463	86.4806	98.7657	99.776	97.4536	94.8354	95.564
	179.691	86.851	97.4016	75.2673	95.0803	86.5459	98.7723	99.7789	97.4608	94.8576	95.6249
	179.958	86.9125	97.4224	75.3363	95.1129	86.613	98.7793	99.7819	97.4686	94.8763	95.6806
	180.225	86.9745	97.4421	75.4053	95.1496	86.675	98.786	99.7843	97.4753	94.896	95.7381
	180.492	87.0367	97.463	75.4755	95.182	86.7408	98.7932	99.7866	97.4825	94.9132	95.7951
	180.759	87.0959	97.4818	75.5452	95.2177	86.8056	98.7996	99.7898	97.4886	94.9336	95.8495
	181.026	87.1594	97.5037	75.6138	95.2519	86.8688	98.8065	99.7927	97.4955	94.9516	95.9098
	181.293	87.2205	97.5211	75.6844	95.2859	86.931	98.813	99.7947	97.5023	94.9706	95.9637
	181.56	87.2828	97.5408	75.7541	95.3196	86.9947	98.8204	99.7975	97.5087	94.9899	96.024
	181.827	87.3429	97.5591	75.8229	95.355	87.0563	98.8265	99.8007	97.5157	95.0082	96.0781
	182.094	87.4049	97.5791	75.8929	95.3868	87.1178	98.8342	99.8034	97.5223	95.0264	96.1367
	182.361	87.4666	97.5979	75.9632	95.4215	87.1814	98.8404	99.8061	97.5288	95.0456	96.1926
	182.628	87.5279	97.6177	76.0333	95.4551	87.2421	98.8479	99.8088	97.5344	95.0644	96.2514
	182.895	87.5906	97.6346	76.1017	95.4881	87.3031	98.854	99.811	97.541	95.083	96.3089
	183.162	87.6489	97.6544	76.1733	95.5222	87.3655	98.8617	99.814	97.5464	95.1023	96.3646
	183.429	87.7141	97.6732	76.2428	95.5543	87.4259	98.8677	99.8167	97.5532	95.1201	96.4222
	183.696	87.7737	97.6926	76.3116	95.5897	87.4867	98.8754	99.8194	97.5592	95.1401	96.4803
	183.963	87.8377	97.7113	76.3818	95.6214	87.5473	98.8815	99.822	97.5653	95.1574	96.5374
	184.23	87.8964	97.7295	76.4514	95.6556	87.6092	98.8892	99.8246	97.5714	95.1763	96.5939
	184.497	87.9601	97.7472	76.5228	95.6879	87.6685	98.8953	99.8269	97.5771	95.194	96.6499
	184.764	88.0187	97.7665	76.5902	95.721	87.7308	98.9027	99.8292	97.5834	95.2143	96.7078
	185.031	88.0825	97.7848	76.6611	95.7536	87.7898	98.909	99.8312	97.5896	95.2322	96.7641
	185.298	88.1418	97.8022	76.7306	95.7855	87.8515	98.9164	99.8337	97.5955	95.2515	96.8223
	185.565	88.2035	97.8197	76.8002	95.8162	87.9103	98.9231	99.8363	97.6013	95.2707	96.8774
	185.832	88.2644	97.8362	76.8684	95.8494	87.9713	98.93	99.8386	97.608	95.289	96.9347
	186.099	88.3246	97.8533	76.941	95.8796	88.0301	98.9367	99.8402	97.6137	95.3075	96.9909
	186.366	88.3856	97.869	77.0109	95.9113	88.0898	98.9437	99.8427	97.62	95.3269	97.0468
	186.633	88.4467	97.8853	77.0831	95.941	88.1484	98.9508	99.8449	97.6258	95.3447	97.1021
	186.9	88.5073	97.9009	77.1539	95.9743	88.2101	98.9572	99.847	97.6319	95.364	97.1589
	187.167	88.5683	97.9173	77.2254	96.0039	88.2673	98.9645	99.8489	97.6375	95.3828	97.2143
	187.434	88.6289	97.9326	77.2961	96.0363	88.3287	98.971	99.8512	97.6438	95.4011	97.271
	187.701	88.6898	97.9482	77.3669	96.0661	88.3861	98.9783	99.8532	97.6495	95.4202	97.3253
	187.968	88.7502	97.9644	77.4409	96.0962	88.4463	98.9847	99.855	97.6556	95.4372	97.3793
	188.235	88.8091	97.9798	77.5112	96.1264	88.505	98.9919	99.8572	97.6614	95.4561	97.4313
	188.502	88.8709	97.9957	77.5834	96.1531	88.5648	98.9983	99.8588	97.6675	95.4728	97.4843
	188.769	88.9324	98.011	77.6544	96.1825	88.6214	99.0057	99.8607	97.6726	95.491	97.5361
	189.036	88.9909	98.0266	77.728	96.2073	88.6796	99.0122	99.8626	97.6789	95.5082	97.5888
	189.303	89.052	98.042	77.8006	96.2351	88.739	99.0187	99.8647	97.6844	95.5265	97.6402
	189.57	89.1115	98.0571	77.8742	96.2599	88.7965	99.0257	99.8661	97.6905	95.5424	97.69
	189.837	89.1718	98.0731	77.949	96.2862	88.8539	99.0328	99.8682	97.6962	95.5614	97.7397
	190.104	89.2314	98.0877	78.0245	96.3107	88.9133	99.0395	99.87	97.7024	95.5779	97.7921
	190.371	89.2916	98.1043	78.0987	96.3363	88.9693	99.0462	99.872	97.7077	95.5948	97.8406
	190.638	89.3475	98.119	78.1737	96.36	89.0269	99.0534	99.8734	97.7139	95.6119	97.8901
	190.905	89.408	98.1341	78.2478	96.3851	89.0848	99.0603	99.8753	97.7195	95.628	97.9376
	191.172	89.4651	98.1504	78.3224	96.4094	89.1404	99.0671	99.8773	97.7256	95.6446	97.9861
	191.439	89.5257	98.1657	78.398	96.4338	89.1979	99.0744	99.8793	97.7311	95.6621	98.0322
	191.706	89.5837	98.1804	78.4719	96.457	89.2549	99.081	99.8811	97.7371	95.6802	98.079
	191.973	89.6412	98.1962	78.5467	96.4821	89.3101	99.088	99.8825	97.7435	95.6958	98.1223
	192.24	89.7009	98.2102	78.621	96.505	89.3648	99.0943	99.8846	97.7484	95.7153	98.1682
	192.507	89.7588	98.2244	78.6973	96.5282	89.4194	99.1016	99.8863	97.7551	95.7296	98.2133
	192.774	89.818	98.2372	78.7703	96.5509	89.4754	99.1078	99.8882	97.7598	95.7495	98.2569
	193.041	89.8728	98.2511	78.8468	96.5737	89.5302	99.1153	99.89	97.767	95.7655	98.301
	193.308	89.9343	98.2644	78.9203	96.5976	89.5832	99.122	99.8919	97.7717	95.783	98.3445
	193.575	89.9894	98.2769	78.9953	96.6206	89.6346	99.1284	99.8935	97.7779	95.8002	98.3884
	193.842	90.0501	98.2913	79.0699	96.6448	89.6865	99.1357	99.8958	97.7829	95.8183	98.4313
	194.109	90.1036	98.3047	79.1447	96.673	89.7358	99.1421	99.8973	97.789	95.8338	98.4732
	194.376	90.163	98.3191	79.2183	96.7022	89.7898	99.1485	99.8988	97.7941	95.8513	98.515
	194.643	90.2194	98.3326	79.2937	96.7305	89.8371	99.1547	99.901	97.8001	95.8679	98.5581
	194.91	90.2765	98.3454	79.3691	96.7602	89.8889	99.1615	99.903	97.8052	95.8839	98.5983
	195.177	90.3342	98.3587	79.4431	96.7889	89.9367	99.1676	99.905	97.8114	95.902	98.639
	195.444	90.392	98.3722	79.517	96.8174	89.9886	99.1736	99.9064	97.8164	95.9172	98.6756
	195.711	90.4504	98.3852	79.5915	96.8475	90.035	99.1801	99.9082	97.8221	95.9371	98.7128
	195.978	90.5096	98.3979	79.6661	96.8759	90.0842	99.1862	99.9102	97.827	95.9521	98.7471
	196.245	90.5676	98.411	79.7427	96.9054	90.1303	99.1928	99.912	97.8327	95.9713	98.7811
	196.512	90.6265	98.4246	79.8161	96.9349	90.1779	99.1987	99.9139	97.838	95.9865	98.8142
	196.779	90.6854	98.4377	79.8933	96.9635	90.2235	99.2052	99.9155	97.8435	96.0056	98.8426
	197.046	90.7434	98.4496	79.9677	96.9907	90.2698	99.2114	99.9175	97.8489	96.0209	98.8772
	197.313	90.8033	98.4632	80.0417	97.0196	90.3172	99.2181	99.9194	97.8548	96.039	98.9039
	197.58	90.8628	98.4766	80.1164	97.0469	90.3612	99.2239	99.9211	97.8601	96.0542	98.9348
	197.847	90.9219	98.4899	80.1922	97.0755	90.4098	99.23	99.9228	97.8652	96.0712	98.9619
	198.114	90.981	98.502	80.2662	97.1021	90.4544	99.2358	99.9249	97.8713	96.0866	98.9895
	198.381	91.0402	98.5152	80.3401	97.13	90.5019	99.2415	99.9265	97.876	96.1024	99.0149
	198.648	91.0965	98.5278	80.4134	97.1575	90.5465	99.2463	99.9285	97.882	96.119	99.0409
	198.915	91.1572	98.5419	80.4887	97.1854	90.5952	99.2524	99.9302	97.8874	96.134	99.0671
	199.182	91.2151	98.5528	80.5624	97.212	90.639	99.2576	99.9315	97.8926	96.1518	99.0923
	199.449	91.2756	98.5669	80.6365	97.2399	90.6876	99.2631	99.9334	97.8979	96.1664	99.1175
	199.716	91.3342	98.5789	80.7113	97.2659	90.7329	99.2679	99.9354	97.9037	96.185	99.1412
	199.983	91.3941	98.5926	80.7825	97.2939	90.7802	99.2741	99.9364	97.9087	96.1995	99.1648
	200.25	91.4537	98.6042	80.8564	97.323	90.8245	99.2789	99.9382	97.9145	96.2174	99.1895
	200.517	91.515	98.6178	80.9271	97.3503	90.8705	99.2847	99.9401	97.9193	96.2301	99.2117
	200.784	91.5753	98.6297	81.0025	97.3801	90.917	99.2897	99.9418	97.9249	96.2486	99.2347
	201.051	91.635	98.6422	81.0726	97.4074	90.9631	99.2955	99.9431	97.9295	96.2622	99.2562
	201.318	91.6949	98.6546	81.1463	97.4359	91.0099	99.3006	99.945	97.9351	96.2797	99.2772
	201.585	91.7541	98.6671	81.2175	97.4632	91.0542	99.3059	99.9466	97.9401	96.2938	99.2983
	201.852	91.8153	98.6793	81.2921	97.4919	91.1004	99.3113	99.9481	97.9454	96.3102	99.32
	202.119	91.874	98.6918	81.3634	97.5197	91.1453	99.3163	99.9501	97.9504	96.3254	99.3397
	202.386	91.9318	98.7046	81.4378	97.5484	91.1927	99.3215	99.9514	97.9555	96.3406	99.3598
	202.653	91.9917	98.7173	81.5075	97.5764	91.2378	99.3266	99.9532	97.9612	96.3563	99.3791
	202.92	92.0506	98.7302	81.5819	97.6053	91.2827	99.3313	99.9548	97.9663	96.3727	99.3984
	203.187	92.1104	98.7415	81.6535	97.6324	91.3294	99.3362	99.9565	97.9713	96.388	99.4161
	203.454	92.1676	98.7541	81.7264	97.6619	91.3751	99.3406	99.958	97.9764	96.4028	99.4344
	203.721	92.228	98.7666	81.7978	97.6888	91.4226	99.3448	99.9594	97.9816	96.4184	99.4524
	203.988	92.2857	98.7789	81.8697	97.7178	91.4668	99.3488	99.9614	97.9863	96.4329	99.4698
	204.255	92.3462	98.7899	81.9414	97.7455	91.5129	99.3528	99.9631	97.9915	96.449	99.4848
	204.522	92.405	98.8022	82.0126	97.7735	91.5584	99.3569	99.9646	97.9962	96.4619	99.4995
	204.789	92.4671	98.8135	82.0849	97.8009	91.6032	99.3608	99.9663	98.001	96.4784	99.5124
	205.056	92.5249	98.8251	82.1563	97.8291	91.6473	99.3649	99.9678	98.0057	96.4922	99.5258
	205.323	92.5845	98.8362	82.2285	97.8564	91.6915	99.3688	99.9696	98.0109	96.5081	99.5368
	205.59	92.6429	98.8472	82.3003	97.8832	91.7348	99.3726	99.9714	98.0152	96.5215	99.5473
	205.857	92.702	98.8584	82.3731	97.9113	91.779	99.3763	99.9725	98.0206	96.5378	99.559
	206.124	92.7605	98.8676	82.4446	97.9386	91.8221	99.38	99.9743	98.0249	96.5513	99.5692
	206.391	92.8192	98.8788	82.5167	97.9669	91.8652	99.3833	99.9762	98.0299	96.567	99.5793
	206.658	92.8755	98.8883	82.589	97.994	91.9087	99.3868	99.9775	98.0341	96.579	99.5887
	206.925	92.935	98.8995	82.6605	98.0223	91.9498	99.3901	99.9787	98.0392	96.5932	99.5997
	207.192	92.9914	98.909	82.7314	98.0484	91.9934	99.3936	99.9806	98.0436	96.6048	99.6085
	207.459	93.0478	98.918	82.8037	98.0775	92.0362	99.3967	99.9818	98.0481	96.6172	99.6184
	207.726	93.1045	98.9279	82.8748	98.103	92.0792	99.4002	99.9836	98.0528	96.6291	99.627
	207.993	93.1621	98.9378	82.9456	98.1314	92.1221	99.4032	99.9851	98.0573	96.6418	99.6347
	208.26	93.219	98.947	83.0161	98.1579	92.1639	99.4069	99.9862	98.0617	96.6541	99.6422
	208.527	93.2752	98.956	83.087	98.1845	92.2059	99.4099	99.987	98.0667	96.6652	99.6495
	208.794	93.3323	98.9649	83.1578	98.2085	92.2477	99.4136	99.9882	98.0711	96.6797	99.657
	209.061	93.3866	98.9735	83.2284	98.232	92.291	99.4168	99.9889	98.0756	96.6901	99.6634
	209.328	93.4439	98.9818	83.2978	98.2535	92.3321	99.4202	99.9897	98.0799	96.7039	99.6697
	209.595	93.4961	98.9897	83.3692	98.2765	92.3736	99.4235	99.991	98.0845	96.7152	99.6752
	209.862	93.5507	98.9979	83.4378	98.2972	92.4139	99.427	99.9918	98.0885	96.7275	99.6804
	210.129	93.6025	99.0054	83.5103	98.3209	92.456	99.4299	99.993	98.093	96.7386	99.6858
	210.396	93.6578	99.0138	83.5788	98.3421	92.4956	99.4335	99.9938	98.0978	96.7521	99.691
	210.663	93.7077	99.0207	83.6505	98.3649	92.5389	99.4368	99.9946	98.1016	96.7621	99.696
	210.93	93.7626	99.0291	83.72	98.3868	92.5777	99.4405	99.9957	98.1066	96.7738	99.7014
	211.197	93.8131	99.036	83.7889	98.4091	92.6195	99.4433	99.9966	98.1101	96.7845	99.7057
	211.464	93.8645	99.0438	83.858	98.4308	92.6594	99.4474	99.9975	98.115	96.7959	99.7103
	211.731	93.9158	99.0512	83.9297	98.4524	92.7015	99.45	99.9985	98.1187	96.8068	99.7141
	211.998	93.9696	99.0585	83.998	98.4738	92.7396	99.4542	99.9992	98.1229	96.8175	99.7184
	212.265	94.0189	99.0658	84.0674	98.4946	92.7811	99.4569	99.9997	98.1267	96.83	99.7215
	212.532	94.071	99.0732	84.1369	98.5157	92.8203	99.4608	99.9999	98.1308	96.8397	99.7249
	212.799	94.1196	99.0806	84.2063	98.5367	92.8615	99.4634	99.9999	98.1352	96.8516	99.7281
	213.066	94.1724	99.0875	84.2735	98.5589	92.9015	99.4671	99.9999	98.1387	96.8624	99.7315
	213.333	94.222	99.0948	84.3435	98.5779	92.9423	99.4702	100	98.143	96.8738	99.7348
	213.6	94.2744	99.1018	84.4124	98.5995	92.9806	99.4737	100	98.1469	96.8846	99.7375
	213.867	94.3226	99.1095	84.481	98.6165	93.0209	99.4774	100	98.1508	96.8958	99.7408
	214.134	94.3738	99.1162	84.5474	98.637	93.0589	99.4809	100	98.155	96.9063	99.7436
	214.401	94.423	99.1234	84.614	98.6534	93.096	99.4839	100	98.1587	96.918	99.7462
	214.668	94.4728	99.1303	84.681	98.6723	93.1354	99.4878	100	98.1629	96.9288	99.7498
	214.935	94.5225	99.1379	84.7464	98.6876	93.1723	99.4907	100	98.1672	96.9395	99.7523
	215.202	94.5726	99.1443	84.81	98.7067	93.2108	99.4942	100	98.1707	96.9511	99.7554
	215.469	94.6227	99.1522	84.8743	98.7215	93.2487	99.4974	100	98.1749	96.9614	99.7576
	215.736	94.6721	99.1583	84.9384	98.7399	93.2867	99.5013	100	98.1788	96.9722	99.761
	216.003	94.7232	99.1662	85.0011	98.756	93.322	99.5042	100	98.1832	96.9834	99.7635
	216.27	94.7729	99.1724	85.0655	98.7734	93.3598	99.5077	100	98.1866	96.9958	99.7665
	216.537	94.8227	99.1793	85.1283	98.7887	93.3965	99.5112	100	98.1913	97.0055	99.7688
	216.804	94.8716	99.1864	85.1914	98.8065	93.4369	99.5144	100	98.1948	97.0175	99.7718
	217.071	94.9233	99.1927	85.2556	98.8227	93.4744	99.5179	100	98.1991	97.0279	99.7738
	217.338	94.9718	99.1992	85.3177	98.8377	93.5142	99.5211	100	98.2028	97.0399	99.7768
	217.605	95.0235	99.2062	85.3794	98.8525	93.5514	99.5249	100	98.2071	97.0496	99.7789
	217.872	95.0735	99.2126	85.4434	98.868	93.5906	99.5278	100	98.21	97.0617	99.7817
	218.139	95.1238	99.2192	85.5052	98.8818	93.6278	99.5315	100	98.2146	97.0722	99.7837
	218.406	95.1715	99.2261	85.5683	98.8967	93.6668	99.5347	100	98.2181	97.0829	99.7866
	218.673	95.2225	99.2321	85.6286	98.9121	93.7027	99.5382	100	98.2215	97.0942	99.7888
	218.94	95.2684	99.2391	85.6905	98.9261	93.7449	99.5413	100	98.2253	97.1047	99.7917
	219.207	95.3193	99.2446	85.7502	98.9404	93.7837	99.545	100	98.2293	97.1158	99.794
	219.474	95.3659	99.2507	85.8141	98.9557	93.8288	99.548	100	98.2326	97.1269	99.7965
	219.741	95.4156	99.2569	85.8734	98.9703	93.8739	99.5517	100	98.2371	97.138	99.7988
	220.008	95.4635	99.2629	85.9359	98.9846	93.9253	99.5546	100	98.2399	97.1483	99.8013
	220.275	95.5117	99.2695	85.9949	98.9981	93.9788	99.5583	100	98.2441	97.1615	99.8039
	220.542	95.56	99.2753	86.057	99.0111	94.0333	99.5616	100	98.2471	97.1702	99.8064
	220.809	95.6054	99.2814	86.116	99.0244	94.0859	99.5651	100	98.2506	97.1842	99.8089
	221.076	95.6542	99.2878	86.1785	99.0377	94.1397	99.5684	100	98.2539	97.1929	99.8112
	221.343	95.699	99.2938	86.234	99.0506	94.1933	99.5718	100	98.2571	97.2052	99.8138
	221.61	95.7455	99.2992	86.2968	99.0638	94.2465	99.5749	100	98.2608	97.2153	99.8162
	221.877	95.7907	99.3055	86.3506	99.0765	94.3043	99.5781	100	98.2638	97.227	99.8188
	222.144	95.8378	99.3106	86.406	99.0886	94.3596	99.5816	100	98.2674	97.237	99.8213
	222.411	95.8838	99.3167	86.458	99.1016	94.4165	99.5849	100	98.2704	97.2492	99.8236
	222.678	95.9288	99.3213	86.5118	99.1143	94.4729	99.5882	100	98.2742	97.2586	99.826
	222.945	95.9743	99.3275	86.5619	99.1264	94.5333	99.591	100	98.277	97.2712	99.8283
	223.212	96.0196	99.3329	86.6127	99.1381	94.5932	99.5939	100	98.281	97.2813	99.8306
	223.479	96.0636	99.3387	86.6627	99.1503	94.6567	99.5962	100	98.2836	97.2927	99.8336
	223.746	96.1106	99.3436	86.7127	99.1613	94.7183	99.5989	100	98.2875	97.3033	99.8356
	224.013	96.1556	99.3494	86.7627	99.1725	94.7809	99.6011	100	98.2902	97.3149	99.8381
	224.28	96.1995	99.3548	86.8106	99.182	94.8441	99.6034	100	98.294	97.3264	99.8401
	224.547	96.2453	99.3604	86.8584	99.1926	94.9085	99.6056	100	98.297	97.3365	99.8423
	224.814	96.2899	99.3655	86.9051	99.202	94.9708	99.6081	100	98.3007	97.3493	99.8446
	225.081	96.3337	99.3712	86.9543	99.2121	95.0334	99.61	100	98.3034	97.3593	99.8467
	225.348	96.3776	99.3768	87.0003	99.2206	95.0968	99.6124	100	98.3073	97.3712	99.8488
	225.615	96.4219	99.3811	87.048	99.2309	95.159	99.6144	100	98.31	97.381	99.8509
	225.882	96.4651	99.3866	87.0959	99.2392	95.2222	99.6164	100	98.3138	97.3932	99.8531
	226.149	96.5109	99.391	87.1436	99.2495	95.2845	99.6185	100	98.3168	97.4029	99.8555
	226.416	96.5527	99.3966	87.1905	99.2581	95.3468	99.6206	100	98.3204	97.415	99.8576
	226.683	96.597	99.4013	87.2388	99.2679	95.4178	99.6233	100	98.3233	97.4251	99.8598
	226.95	96.6408	99.4066	87.2848	99.2762	95.489	99.6248	100	98.3268	97.4366	99.8618
	227.217	96.6842	99.4115	87.3325	99.2859	95.5578	99.6273	100	98.3303	97.4473	99.8639
	227.484	96.7272	99.4167	87.3787	99.2946	95.6286	99.629	100	98.3334	97.4586	99.8659
	227.751	96.7718	99.4217	87.4252	99.3043	95.6972	99.6312	100	98.3367	97.4685	99.868
	228.018	96.8147	99.4265	87.4718	99.3126	95.7645	99.6331	100	98.3404	97.4809	99.8699
	228.285	96.8565	99.4319	87.5176	99.322	95.8336	99.6353	100	98.3431	97.4926	99.8717
	228.552	96.8993	99.437	87.5634	99.3312	95.8995	99.6373	100	98.3468	97.5021	99.8733
	228.819	96.9424	99.4419	87.6106	99.3406	95.9578	99.6393	100	98.35	97.5148	99.8751
	229.086	96.9839	99.4468	87.6561	99.3497	96.0146	99.6414	100	98.3535	97.525	99.8769
	229.353	97.0265	99.4524	87.7021	99.359	96.1487	99.6434	100	98.3567	97.5366	99.8785
	229.62	97.0677	99.4568	87.7463	99.3682	96.2046	99.6455	100	98.3602	97.5469	99.8803
	229.887	97.1095	99.4623	87.7918	99.3764	96.2612	99.6474	100	98.3634	97.5588	99.8819
	230.154	97.1504	99.4672	87.8363	99.3872	96.3164	99.6492	100	98.3666	97.5688	99.8836
	230.421	97.1921	99.472	87.8824	99.3952	96.3749	99.6512	100	98.3703	97.58	99.8852
	230.688	97.2341	99.4778	87.9267	99.4054	96.4833	99.653	100	98.3735	97.5908	99.887
	230.955	97.2747	99.4822	87.9723	99.4135	96.6026	99.6549	100	98.3765	97.6023	99.8888
	231.222	97.3156	99.4875	88.0158	99.4234	96.7288	99.6566	100	98.38	97.6122	99.8904
	231.489	97.3573	99.4919	88.061	99.4321	96.8806	99.6585	100	98.3834	97.6242	99.8922
	231.756	97.3987	99.4969	88.1061	99.4415	97.013	99.6606	100	98.3867	97.6351	99.8939
	232.023	97.4406	99.5012	88.1492	99.4504	97.1482	99.6623	100	98.3901	97.645	99.8955
	232.29	97.4804	99.5054	88.194	99.4603	97.418	99.6644	100	98.3933	97.6583	99.8976
	232.557	97.5194	99.5095	88.2379	99.4696	97.6254	99.6661	100	98.3968	97.668	99.8991
	232.824	97.5576	99.5147	88.282	99.4783	97.7815	99.6681	100	98.4002	97.6793	99.9011
	233.091	97.5966	99.5181	88.326	99.4885	97.9769	99.6697	100	98.403	97.6906	99.9026
	233.358	97.635	99.5234	88.3721	99.4971	98.0939	99.6719	100	98.4066	97.7022	99.9044
	233.625	97.6738	99.5274	88.4142	99.5072	98.2027	99.6735	100	98.4097	97.7123	99.9059
	233.892	97.7124	99.532	88.4603	99.5155	98.3093	99.6757	100	98.4131	97.7242	99.9078
	234.159	97.7505	99.5361	88.5036	99.5257	98.4112	99.677	100	98.4166	97.7347	99.9093
	234.426	97.788	99.5404	88.5491	99.5336	98.5029	99.6793	100	98.4197	97.7459	99.9112
	234.693	97.826	99.5447	88.5926	99.5435	98.5749	99.6804	100	98.4231	97.7561	99.9128
	234.96	97.8643	99.5489	88.637	99.5516	98.6388	99.6827	100	98.4266	97.7678	99.9145
	235.227	97.9031	99.5533	88.6808	99.5613	98.7016	99.6838	100	98.4296	97.7782	99.9164
	235.494	97.9394	99.5576	88.7238	99.5702	98.784	99.6861	100	98.4331	97.7897	99.9179
	235.761	97.9776	99.5621	88.7683	99.579	98.8666	99.687	100	98.4363	97.8002	99.9197
	236.028	98.0135	99.5656	88.8108	99.5877	98.9447	99.6892	100	98.4398	97.8115	99.9213
	236.295	98.0504	99.5704	88.8541	99.5964	99.0134	99.6901	100	98.4431	97.8235	99.923
	236.562	98.0865	99.5739	88.8968	99.6049	99.058	99.6922	100	98.4461	97.834	99.9247
	236.829	98.1222	99.5783	88.9411	99.6135	99.0981	99.6935	100	98.45	97.8455	99.9265
	237.096	98.1585	99.5827	88.9834	99.6225	99.1236	99.6952	100	98.4529	97.8563	99.9282
	237.363	98.1929	99.5864	89.028	99.6305	99.1485	99.6965	100	98.4565	97.8675	99.9298
	237.63	98.2278	99.5903	89.0699	99.6391	99.1688	99.6984	100	98.4593	97.8786	99.9316
	237.897	98.2615	99.5941	89.1157	99.6475	99.187	99.6995	100	98.4627	97.8887	99.9331
	238.164	98.2956	99.5978	89.1563	99.6565	99.2043	99.7014	100	98.466	97.9002	99.9349
	238.431	98.3265	99.6022	89.2026	99.6643	99.2177	99.7027	100	98.4698	97.9108	99.9365
	238.698	98.3581	99.606	89.244	99.674	99.2275	99.7046	100	98.4725	97.9221	99.9382
	238.965	98.3869	99.6102	89.2894	99.6812	99.2366	99.7058	100	98.4765	97.9325	99.9399
	239.232	98.4188	99.6144	89.3297	99.6901	99.2464	99.7077	100	98.4793	97.9441	99.9417
	239.499	98.4474	99.6182	89.3756	99.6981	99.2547	99.7088	100	98.4831	97.9546	99.9434
	239.766	98.4767	99.6226	89.4169	99.7068	99.2617	99.7106	100	98.4858	97.966	99.945
	240.033	98.5041	99.6262	89.4619	99.7149	99.2679	99.7125	100	98.4895	97.9775	99.9468
	240.3	98.5332	99.6306	89.5049	99.7234	99.2735	99.7138	100	98.4927	97.9895	99.9485
	240.567	98.5589	99.6347	89.5485	99.7315	99.2797	99.7156	100	98.496	97.999	99.9502
	240.834	98.5877	99.6386	89.5916	99.7399	99.2854	99.7167	100	98.4991	98.0111	99.952
	241.101	98.6132	99.6425	89.6359	99.7481	99.2904	99.7187	100	98.5028	98.0225	99.9542
	241.368	98.6405	99.6469	89.6784	99.7563	99.2953	99.72	100	98.5061	98.0325	99.9557
	241.635	98.6662	99.6504	89.7203	99.7648	99.2999	99.7218	100	98.5093	98.0441	99.9575
	241.902	98.6933	99.6545	89.7615	99.7727	99.3052	99.7234	100	98.5125	98.055	99.9591
	242.169	98.7195	99.6586	89.8004	99.7809	99.3098	99.7248	100	98.5158	98.065	99.9608
	242.436	98.7457	99.6625	89.8422	99.7892	99.3139	99.7265	100	98.5191	98.0771	99.9625
	242.703	98.7707	99.6663	89.8807	99.7971	99.3188	99.7278	100	98.523	98.0875	99.9642
	242.97	98.7964	99.6705	89.9217	99.8049	99.3234	99.7296	100	98.5258	98.0984	99.9658
	243.237	98.8207	99.6747	89.9614	99.8133	99.3273	99.731	100	98.5292	98.1095	99.9675
	243.504	98.8453	99.6785	90.0011	99.8204	99.3314	99.7325	100	98.5323	98.1214	99.9692
	243.771	98.8684	99.6826	90.04	99.8286	99.3354	99.7343	100	98.5358	98.1309	99.9708
	244.038	98.8916	99.6869	90.0804	99.8364	99.3392	99.7355	100	98.5393	98.1441	99.9725
	244.305	98.9156	99.6909	90.1196	99.8441	99.3435	99.7374	100	98.5424	98.1544	99.9741
	244.572	98.9372	99.6948	90.1577	99.8522	99.3473	99.7385	100	98.546	98.1655	99.9759
	244.839	98.9611	99.6988	90.1964	99.8594	99.3506	99.7405	100	98.549	98.1759	99.9775
	245.106	98.9821	99.7026	90.2349	99.8681	99.3534	99.7414	100	98.5523	98.1882	99.9795
	245.373	99.0057	99.7061	90.2717	99.8742	99.3563	99.7436	100	98.5554	98.1977	99.9808
	245.64	99.0267	99.7095	90.3103	99.8811	99.3594	99.7446	100	98.559	98.2096	99.9821
	245.907	99.049	99.7131	90.3462	99.8872	99.3625	99.7466	100	98.5622	98.2208	99.9832
	246.174	99.0698	99.7162	90.3822	99.8929	99.3655	99.7478	100	98.5656	98.2318	99.9846
	246.441	99.0915	99.7201	90.4179	99.8984	99.368	99.7496	100	98.5691	98.2423	99.9857
	246.708	99.1125	99.7237	90.4523	99.9035	99.371	99.7512	100	98.5723	98.2533	99.987
	246.975	99.1332	99.7271	90.4888	99.9086	99.3733	99.7529	100	98.5755	98.2646	99.9881
	247.242	99.1545	99.7308	90.5223	99.9138	99.3765	99.7545	100	98.5788	98.275	99.9895
	247.509	99.1748	99.7341	90.5593	99.9183	99.379	99.7562	100	98.5822	98.2862	99.9905
	247.776	99.1949	99.7379	90.5908	99.9235	99.3817	99.7575	100	98.5854	98.2971	99.9916
	248.043	99.2158	99.7415	90.6269	99.9278	99.3846	99.7592	100	98.5889	98.3088	99.9926
	248.31	99.2352	99.7447	90.6599	99.9324	99.3875	99.7604	100	98.5922	98.3204	99.9937
	248.577	99.2555	99.7484	90.6953	99.9368	99.39	99.7623	100	98.5954	98.3309	99.9947
	248.844	99.2743	99.7515	90.7276	99.9406	99.3924	99.7636	100	98.5987	98.3418	99.9958
	249.111	99.2939	99.7548	90.763	99.945	99.3953	99.7653	100	98.6022	98.3537	99.9968
	249.378	99.3134	99.7577	90.7953	99.9491	99.3973	99.7667	100	98.6051	98.3639	99.9982
	249.645	99.3316	99.7605	90.8289	99.9531	99.4002	99.7685	100	98.6092	98.3747	99.9989
	249.912	99.3507	99.7633	90.8607	99.9562	99.4023	99.7697	100	98.6118	98.3865	99.9992
	250.179	99.3688	99.7662	90.894	99.9595	99.4047	99.7716	100	98.6156	98.3972	99.9992
	250.446	99.3877	99.7687	90.9249	99.9627	99.4072	99.7728	100	98.6183	98.4082	99.9993
	250.713	99.4047	99.7718	90.9567	99.966	99.4099	99.7747	100	98.6222	98.4191	99.9993
	250.98	99.4213	99.7745	90.9874	99.9684	99.4118	99.7758	100	98.6251	98.4305	99.9994
	251.247	99.4374	99.7774	91.0172	99.9706	99.4145	99.7778	100	98.6287	98.4407	99.9994
	251.514	99.4536	99.7804	91.0483	99.9727	99.4166	99.7788	100	98.632	98.452	99.9996
	251.781	99.4692	99.7832	91.0772	99.975	99.4191	99.7808	100	98.6353	98.4631	99.9996
	252.048	99.486	99.7856	91.1065	99.9773	99.4217	99.7822	100	98.6383	98.4739	99.9997
	252.315	99.501	99.7887	91.1349	99.9796	99.4243	99.7838	100	98.6421	98.4848	99.9997
	252.582	99.5173	99.7914	91.164	99.9815	99.4266	99.7852	100	98.645	98.4965	99.9998
	252.849	99.5324	99.794	91.1915	99.9835	99.4291	99.7868	100	98.6487	98.5083	99.9998
	253.116	99.5485	99.7965	91.22	99.9856	99.4311	99.7885	100	98.6517	98.518	99.9999
	253.383	99.5624	99.7996	91.2482	99.9873	99.4336	99.7901	100	98.6549	98.5302	99.9999
	253.65	99.5776	99.8021	91.2754	99.9885	99.4358	99.7919	100	98.6584	98.54	100
	253.917	99.5914	99.8052	91.3034	99.9897	99.4381	99.7931	100	98.6617	98.5516	100
	254.184	99.6057	99.8077	91.3318	99.9909	99.4407	99.795	100	98.665	98.562	100
	254.451	99.6196	99.811	91.3592	99.9921	99.4431	99.7963	100	98.6685	98.574	100
	254.718	99.6338	99.8139	91.3862	99.9934	99.4451	99.7977	100	98.6717	98.5838	100
	254.985	99.6479	99.8167	91.4137	99.9944	99.4473	99.7992	100	98.6751	98.5959	100
	255.252	99.6618	99.8194	91.4416	99.9956	99.45	99.8004	100	98.6784	98.6062	100
	255.519	99.6743	99.8224	91.4685	99.9965	99.4518	99.802	100	98.6815	98.6178	100
	255.786	99.6866	99.8248	91.4948	99.9976	99.4542	99.8031	100	98.6853	98.6275	100
	256.053	99.6976	99.8275	91.5224	99.9983	99.4558	99.8049	100	98.6882	98.6393	100
	256.32	99.7081	99.8301	91.5509	99.9997	99.4583	99.8059	100	98.6917	98.6492	100
	256.587	99.719	99.8328	91.5762	99.9998	99.4602	99.8077	100	98.6949	98.6605	100
	256.854	99.7288	99.8355	91.6054	99.9999	99.4627	99.8088	100	98.6983	98.6721	100
	257.121	99.739	99.838	91.6318	100	99.4645	99.8103	100	98.7017	98.6825	100
	257.388	99.7484	99.8406	91.6596	100	99.4667	99.8113	100	98.7051	98.6932	100
	257.655	99.7586	99.8429	91.686	100	99.4683	99.8127	100	98.708	98.7042	100
	257.922	99.7683	99.8458	91.714	100	99.4708	99.8136	100	98.7121	98.7155	100
	258.189	99.7787	99.8478	91.7407	100	99.4728	99.8149	100	98.7143	98.7252	100
	258.456	99.7882	99.8502	91.7684	100	99.4753	99.8159	100	98.7183	98.7372	100
	258.723	99.7981	99.8521	91.7943	100	99.4768	99.8172	100	98.7214	98.7464	100
	258.99	99.8087	99.8541	91.8233	100	99.479	99.8183	100	98.7247	98.7576	100
	259.257	99.8178	99.8561	91.8493	100	99.4808	99.8196	100	98.728	98.7678	100
	259.524	99.8278	99.8583	91.8774	100	99.4832	99.8209	100	98.7312	98.7787	100
	259.791	99.8368	99.8604	91.9035	100	99.4853	99.822	100	98.7344	98.7894	100
	260.058	99.8451	99.8624	91.9326	100	99.4872	99.8234	100	98.7384	98.7991	100
	260.325	99.8534	99.8644	91.9583	100	99.4893	99.8243	100	98.7413	98.8106	100
	260.592	99.8618	99.8665	91.9864	100	99.4911	99.8258	100	98.7449	98.8203	100
	260.859	99.8696	99.8683	92.0123	100	99.4933	99.8267	100	98.7475	98.8321	100
	261.126	99.877	99.8702	92.0404	100	99.4958	99.8283	100	98.7515	98.8425	100
	261.393	99.8853	99.872	92.0659	100	99.4979	99.829	100	98.7544	98.8532	100
	261.66	99.8923	99.874	92.0949	100	99.4998	99.8306	100	98.7579	98.8626	100
	261.927	99.8997	99.8758	92.1206	100	99.5016	99.8313	100	98.7609	98.8741	100
	262.194	99.9068	99.8778	92.1493	100	99.5036	99.833	100	98.7642	98.8829	100
	262.461	99.9134	99.8797	92.1751	100	99.506	99.8338	100	98.7672	98.8935	100
	262.728	99.9196	99.8819	92.2038	100	99.5082	99.8354	100	98.7708	98.9033	100
	262.995	99.9252	99.8833	92.2299	100	99.5106	99.836	100	98.7736	98.914	100
	263.262	99.9311	99.8849	92.2577	100	99.5123	99.8376	100	98.777	98.9231	100
	263.529	99.9358	99.8863	92.2843	100	99.5141	99.8385	100	98.78	98.9337	100
	263.796	99.9416	99.888	92.3126	100	99.5162	99.84	100	98.7829	98.9435	100
	264.063	99.9458	99.8893	92.3397	100	99.5187	99.8408	100	98.7856	98.9521	100
	264.33	99.9506	99.891	92.3665	100	99.5206	99.8423	100	98.7885	98.963	100
	264.597	99.9552	99.8923	92.3938	100	99.5232	99.843	100	98.7911	98.9725	100
	264.864	99.9588	99.894	92.4211	100	99.5246	99.8446	100	98.7944	98.9834	100
	265.131	99.9627	99.8953	92.4481	100	99.5267	99.8454	100	98.7968	98.9926	100
	265.398	99.966	99.8969	92.4749	100	99.5287	99.847	100	98.7998	99.0032	100
	265.665	99.9696	99.8986	92.5024	100	99.5309	99.8477	100	98.8026	99.0116	100
	265.932	99.9724	99.9	92.5291	100	99.5332	99.8495	100	98.8056	99.0222	100
	266.199	99.9757	99.9013	92.5569	100	99.535	99.85	100	98.8081	99.0317	100
	266.466	99.9775	99.9029	92.5836	100	99.5371	99.8517	100	98.8111	99.0418	100
	266.733	99.9789	99.9042	92.6111	100	99.539	99.8527	100	98.814	99.0515	100
	267	99.9801	99.9052	92.6374	100	99.541	99.854	100	98.8165	99.0614	100
	267.267	99.981	99.9067	92.6646	100	99.5434	99.8552	100	98.8196	99.0704	100
	267.534	99.9818	99.9077	92.6913	100	99.5455	99.8564	100	98.8222	99.0801	100
	267.801	99.9826	99.909	92.7194	100	99.5475	99.8576	100	98.8252	99.0893	100
	268.068	99.9834	99.9102	92.7454	100	99.5494	99.8587	100	98.8279	99.0993	100
	268.335	99.9842	99.9113	92.7737	100	99.5514	99.8601	100	98.8307	99.1083	100
	268.602	99.9851	99.9125	92.8006	100	99.5536	99.8611	100	98.8333	99.1179	100
	268.869	99.9858	99.914	92.8272	100	99.5559	99.8626	100	98.8362	99.1286	100
	269.136	99.9866	99.9148	92.854	100	99.5581	99.8633	100	98.839	99.1372	100
	269.403	99.9872	99.9163	92.8809	100	99.56	99.8649	100	98.8419	99.1475	100
	269.67	99.9879	99.9176	92.9073	100	99.562	99.8657	100	98.8446	99.1571	100
	269.937	99.9883	99.9188	92.9342	100	99.5638	99.8671	100	98.8475	99.1657	100
	270.204	99.989	99.9197	92.96	100	99.5662	99.8681	100	98.8502	99.1757	100
	270.471	99.9895	99.9208	92.9871	100	99.5683	99.8695	100	98.8531	99.1848	100
	270.738	99.9901	99.9219	93.0137	100	99.5707	99.8705	100	98.856	99.1941	100
	271.005	99.9904	99.9229	93.0396	100	99.5725	99.8718	100	98.8585	99.203	100
	271.272	99.991	99.9237	93.0666	100	99.5744	99.8727	100	98.8617	99.2127	100
	271.539	99.9914	99.9247	93.0937	100	99.5765	99.874	100	98.8641	99.2216	100
	271.806	99.9918	99.9258	93.1193	100	99.5785	99.8749	100	98.8673	99.2306	100
	272.073	99.9922	99.9265	93.1458	100	99.5808	99.8761	100	98.8697	99.2403	100
	272.34	99.9926	99.9277	93.1713	100	99.5829	99.8771	100	98.8727	99.2493	100
	272.607	99.9932	99.9283	93.1979	100	99.5847	99.8785	100	98.8756	99.2584	100
	272.874	99.9935	99.9294	93.2228	100	99.5867	99.8793	100	98.8782	99.2692	100
	273.141	99.9939	99.9302	93.2496	100	99.5888	99.8806	100	98.881	99.2772	100
	273.408	99.9943	99.9313	93.2759	100	99.5911	99.8816	100	98.8838	99.2874	100
	273.675	99.9947	99.932	93.3005	100	99.5932	99.8828	100	98.8868	99.2956	100
	273.942	99.995	99.9332	93.3284	100	99.5953	99.8838	100	98.8894	99.305	100
	274.209	99.9954	99.9336	93.353	100	99.5971	99.8851	100	98.8923	99.3137	100
	274.476	99.9959	99.9347	93.3802	100	99.5992	99.8861	100	98.8949	99.3228	100
	274.743	99.9962	99.9353	93.4053	100	99.6013	99.8873	100	98.898	99.3321	100
	275.01	99.9965	99.9362	93.4313	100	99.6037	99.8884	100	98.9008	99.3415	100
	275.277	99.9969	99.9368	93.4577	100	99.6059	99.8896	100	98.9035	99.35	100
	275.544	99.9972	99.9377	93.4825	100	99.6077	99.8906	100	98.9064	99.3594	100
	275.811	99.9976	99.9385	93.5078	100	99.6097	99.8916	100	98.9095	99.3684	100
	276.078	99.9979	99.939	93.534	100	99.6117	99.8925	100	98.9119	99.3768	100
	276.345	99.9982	99.94	93.558	100	99.6139	99.8936	100	98.9151	99.3866	100
	276.612	99.9986	99.9404	93.5846	100	99.6161	99.8946	100	98.9176	99.3957	100
	276.879	99.9989	99.9413	93.6099	100	99.6183	99.8956	100	98.9208	99.4045	100
	277.146	99.9992	99.9419	93.6348	100	99.6202	99.8967	100	98.9231	99.4144	100
	277.413	99.9996	99.9427	93.6591	100	99.6219	99.8978	100	98.9263	99.4234	100
	277.68	100	99.9433	93.6855	100	99.6241	99.8987	100	98.9285	99.4313	100
	277.947	100	99.9442	93.7095	100	99.6263	99.8997	100	98.9321	99.441	100
	278.214	100	99.9448	93.7356	100	99.6283	99.9008	100	98.9341	99.45	100
	278.481	100	99.9457	93.7598	100	99.6302	99.9018	100	98.9372	99.4576	100
	278.748	100	99.9464	93.785	100	99.6322	99.9029	100	98.94	99.4676	100
	279.015	100	99.9471	93.8101	100	99.6341	99.9038	100	98.9429	99.4748	100
	279.282	100	99.9479	93.8347	100	99.6362	99.905	100	98.9454	99.4843	100
	279.549	100	99.9485	93.8592	100	99.6383	99.9059	100	98.9485	99.4932	100
	279.816	100	99.9493	93.8846	100	99.6405	99.9071	100	98.951	99.5013	100
	280.083	100	99.9501	93.9088	100	99.6423	99.9081	100	98.9541	99.5103	100
	280.35	100	99.9507	93.9341	100	99.6442	99.909	100	98.9568	99.5193	100
	280.617	100	99.9515	93.9584	100	99.6463	99.9099	100	98.9595	99.5273	100
	280.884	100	99.9523	93.9833	100	99.6484	99.9108	100	98.9622	99.5376	100
	281.151	100	99.953	94.0075	100	99.6504	99.9117	100	98.9654	99.5457	100
	281.418	100	99.9537	94.0322	100	99.6528	99.9125	100	98.9678	99.5543	100
	281.685	100	99.9544	94.0564	100	99.6545	99.9136	100	98.9707	99.5628	100
	281.952	100	99.9552	94.0817	100	99.6564	99.9142	100	98.9738	99.5716	100
	282.219	100	99.9557	94.105	100	99.6586	99.9152	100	98.9763	99.5797	100
	282.486	100	99.9568	94.1295	100	99.6602	99.9157	100	98.9795	99.588	100
	282.753	100	99.9572	94.1533	100	99.6627	99.9168	100	98.982	99.5967	100
	283.02	100	99.9581	94.178	100	99.6648	99.9174	100	98.9849	99.6044	100
	283.287	100	99.9586	94.2015	100	99.6666	99.9183	100	98.9876	99.6135	100
	283.554	100	99.9595	94.2263	100	99.6682	99.9189	100	98.9905	99.6203	100
	283.821	100	99.9603	94.2502	100	99.6704	99.9199	100	98.9933	99.6289	100
	284.088	100	99.961	94.2736	100	99.6723	99.9205	100	98.9958	99.6368	100
	284.355	100	99.9616	94.297	100	99.6747	99.9215	100	98.9993	99.6446	100
	284.622	100	99.9624	94.3196	100	99.6765	99.9221	100	99.0012	99.6527	100
	284.889	100	99.963	94.3427	100	99.6785	99.9231	100	99.0046	99.6616	100
	285.156	100	99.9637	94.3652	100	99.6802	99.9238	100	99.0073	99.6689	100
	285.423	100	99.9645	94.3889	100	99.6825	99.9246	100	99.0102	99.6771	100
	285.69	100	99.9652	94.41	100	99.6845	99.9255	100	99.0129	99.6844	100
	285.957	100	99.9661	94.4332	100	99.6868	99.9263	100	99.0158	99.6923	100
	286.224	100	99.9666	94.4539	100	99.6886	99.9271	100	99.0185	99.6997	100
	286.491	100	99.9678	94.4771	100	99.6907	99.9279	100	99.0214	99.7074	100
	286.758	100	99.9681	94.498	100	99.6924	99.9288	100	99.0241	99.7144	100
	287.025	100	99.9691	94.52	100	99.6945	99.9294	100	99.0269	99.7221	100
	287.292	100	99.9694	94.541	100	99.6966	99.9305	100	99.0295	99.7294	100
	287.559	100	99.9705	94.5632	100	99.6989	99.9311	100	99.0329	99.7367	100
	287.826	100	99.971	94.5832	100	99.7006	99.9322	100	99.0351	99.7439	100
	288.093	100	99.9719	94.6075	100	99.7027	99.9327	100	99.0383	99.7521	100
	288.36	100	99.9725	94.627	100	99.7045	99.9336	100	99.0407	99.7583	100
	288.627	100	99.9733	94.651	100	99.7066	99.9341	100	99.0437	99.7656	100
	288.894	100	99.974	94.6706	100	99.7087	99.935	100	99.0466	99.7742	100
	289.161	100	99.9747	94.6937	100	99.7112	99.9353	100	99.0493	99.7814	100
	289.428	100	99.9754	94.7151	100	99.7125	99.9361	100	99.0522	99.7886	100
	289.695	100	99.976	94.7366	100	99.7144	99.9363	100	99.0548	99.796	100
	289.962	100	99.977	94.7579	100	99.7165	99.937	100	99.0575	99.8021	100
	290.229	100	99.9774	94.7804	100	99.7186	99.9373	100	99.0605	99.81	100
	290.496	100	99.9784	94.8008	100	99.7209	99.938	100	99.0631	99.8164	100
	290.763	100	99.9789	94.8225	100	99.7226	99.9382	100	99.0661	99.823	100
	291.03	100	99.9799	94.8432	100	99.7247	99.939	100	99.0687	99.8303	100
	291.297	100	99.9805	94.865	100	99.7265	99.9392	100	99.0717	99.837	100
	291.564	100	99.9813	94.8842	100	99.7286	99.9401	100	99.0746	99.8431	100
	291.831	100	99.982	94.9047	100	99.7309	99.9401	100	99.0772	99.851	100
	292.098	100	99.9828	94.9249	100	99.7332	99.941	100	99.0803	99.8566	100
	292.365	100	99.9835	94.946	100	99.7348	99.9411	100	99.0829	99.8641	100
	292.632	100	99.9842	94.9666	100	99.7368	99.942	100	99.0862	99.8705	100
	292.899	100	99.9849	94.9867	100	99.7387	99.9423	100	99.0884	99.8779	100
	293.166	100	99.9856	95.0084	100	99.7408	99.9429	100	99.0918	99.8844	100
	293.433	100	99.9862	95.0271	100	99.743	99.9434	100	99.094	99.8907	100
	293.7	100	99.987	95.0484	100	99.7453	99.9439	100	99.0973	99.8966	100
	293.967	100	99.9878	95.0682	100	99.7469	99.9445	100	99.0998	99.9024	100
	294.234	100	99.9885	95.0888	100	99.7487	99.9449	100	99.103	99.9077	100
	294.501	100	99.9892	95.1074	100	99.7507	99.9454	100	99.1053	99.913	100
	294.768	100	99.99	95.1285	100	99.7529	99.9458	100	99.1085	99.918	100
	295.035	100	99.9905	95.1476	100	99.755	99.9464	100	99.1112	99.9231	100
	295.302	100	99.9914	95.1679	100	99.7575	99.9467	100	99.1142	99.9268	100
	295.569	100	99.9919	95.1865	100	99.7588	99.9473	100	99.1167	99.9321	100
	295.836	100	99.9928	95.2071	100	99.7608	99.9475	100	99.1198	99.9361	100
	296.103	100	99.9935	95.2252	100	99.7628	99.9481	100	99.1222	99.9403	100
	296.37	100	99.9944	95.2458	100	99.7649	99.9483	100	99.1252	99.9449	100
	296.637	100	99.995	95.2635	100	99.7672	99.9489	100	99.1279	99.9487	100
	296.904	100	99.9954	95.2841	100	99.7689	99.9491	100	99.1305	99.9539	100
	297.171	100	99.9958	95.3015	100	99.771	99.9497	100	99.1337	99.9577	100
	297.438	100	99.9962	95.3211	100	99.7728	99.95	100	99.1362	99.9614	100
	297.705	100	99.9965	95.3391	100	99.775	99.9506	100	99.139	99.9651	100
	297.972	100	99.9968	95.3581	100	99.777	99.9508	100	99.1421	99.9682	100
	298.239	100	99.9971	95.3766	100	99.7793	99.9514	100	99.1445	99.9712	100
	298.506	100	99.9972	95.3953	100	99.7811	99.9517	100	99.1475	99.9743	100
	298.773	100	99.9976	95.4145	100	99.783	99.9522	100	99.1501	99.9769	100
	299.04	100	99.9977	95.432	100	99.785	99.9525	100	99.1534	99.9799	100
	299.307	100	99.998	95.4509	100	99.787	99.9532	100	99.1558	99.9819	100
	299.574	100	99.9981	95.4696	100	99.7893	99.9533	100	99.1588	99.9842	100
	299.841	100	99.9984	95.4875	100	99.7914	99.954	100	99.1615	99.9864	100
	300.108	100	99.9984	95.5062	100	99.793	99.9543	100	99.1644	99.9886	100
	300.375	100	99.9987	95.5245	100	99.7948	99.9548	100	99.1672	99.9909	100
	300.642	100	99.9988	95.5429	100	99.7969	99.9552	100	99.17	99.9928	100
	300.909	100	99.9991	95.5616	100	99.799	99.9556	100	99.1725	99.995	100
	301.176	100	99.9992	95.5794	100	99.8014	99.956	100	99.1759	99.9966	100
	301.443	100	99.9994	95.5984	100	99.8037	99.9565	100	99.178	99.9966	100
	301.71	100	99.9995	95.6166	100	99.8051	99.9568	100	99.1812	99.9968	100
	301.977	100	99.9997	95.6354	100	99.8069	99.9573	100	99.1837	99.9971	100
	302.244	100	99.9997	95.6541	100	99.8091	99.9576	100	99.1869	99.9971	100
	302.511	100	99.9999	95.6723	100	99.8112	99.9582	100	99.1895	99.9973	100
	302.778	100	99.9999	95.691	100	99.8136	99.9584	100	99.1923	99.9976	100
	303.045	100	100	95.7092	100	99.8152	99.959	100	99.1951	99.9976	100
	303.312	100	100	95.7279	100	99.8172	99.9593	100	99.198	99.9978	100
	303.579	100	100	95.7464	100	99.8191	99.9598	100	99.2005	99.9981	100
	303.846	100	100	95.7646	100	99.8211	99.9602	100	99.2034	99.9981	100
	304.113	100	100	95.7827	100	99.8234	99.9606	100	99.2064	99.9983	100
	304.38	100	100	95.8012	100	99.8256	99.961	100	99.2091	99.9985	100
	304.647	100	100	95.8192	100	99.8273	99.9615	100	99.2119	99.9985	100
	304.914	100	100	95.8379	100	99.8293	99.9618	100	99.2148	99.9988	100
	305.181	100	100	95.8555	100	99.831	99.9623	100	99.2176	99.999	100
	305.448	100	100	95.8741	100	99.8332	99.9626	100	99.2207	99.999	100
	305.715	100	100	95.8921	100	99.8354	99.9631	100	99.2232	99.9993	100
	305.982	100	100	95.9099	100	99.8378	99.9637	100	99.2259	99.9995	100
	306.249	100	100	95.9273	100	99.839	99.9639	100	99.2288	99.9995	100
	306.516	100	100	95.9459	100	99.8411	99.9646	100	99.2316	99.9998	100
	306.783	100	100	95.9637	100	99.8432	99.9649	100	99.2344	99.9998	100
	307.05	100	100	95.9814	100	99.8453	99.9654	100	99.237	100	100
	307.317	100	100	96.0006	100	99.8477	99.9657	100	99.2403	100	100
	307.584	100	100	96.0173	100	99.8496	99.9662	100	99.2426	100	100
	307.851	100	100	96.0353	100	99.8513	99.9667	100	99.2458	100	100
	308.118	100	100	96.0534	100	99.8533	99.967	100	99.2483	100	100
	308.385	100	100	96.071	100	99.8553	99.9675	100	99.2513	100	100
	308.652	100	100	96.0884	100	99.8575	99.9678	100	99.2539	100	100
	308.919	100	100	96.106	100	99.8597	99.9683	100	99.2572	100	100
	309.186	100	100	96.1241	100	99.8614	99.9687	100	99.2595	100	100
	309.453	100	100	96.1405	100	99.8633	99.9691	100	99.2626	100	100
	309.72	100	100	96.1573	100	99.8654	99.9695	100	99.2651	100	100
	309.987	100	100	96.1737	100	99.8674	99.97	100	99.2681	100	100
	310.254	100	100	96.1904	100	99.8695	99.9703	100	99.2709	100	100
	310.521	100	100	96.2071	100	99.8716	99.9708	100	99.2737	100	100
	310.788	100	100	96.2229	100	99.8734	99.9711	100	99.2767	100	100
	311.055	100	100	96.2398	100	99.8753	99.9716	100	99.2795	100	100
	311.322	100	100	96.2557	100	99.8775	99.972	100	99.2822	100	100
	311.589	100	100	96.2724	100	99.8794	99.9725	100	99.2849	100	100
	311.856	100	100	96.2882	100	99.8817	99.9728	100	99.2881	100	100
	312.123	100	100	96.3048	100	99.8838	99.9733	100	99.2904	100	100
	312.39	100	100	96.3207	100	99.8855	99.9736	100	99.2936	100	100
	312.657	100	100	96.3365	100	99.8875	99.9741	100	99.2963	100	100
	312.924	100	100	96.3521	100	99.8895	99.9746	100	99.2989	100	100
	313.191	100	100	96.367	100	99.8915	99.975	100	99.3016	100	100
	313.458	100	100	96.383	100	99.8937	99.9755	100	99.3047	100	100
	313.725	100	100	96.3979	100	99.896	99.9758	100	99.307	100	100
	313.992	100	100	96.4123	100	99.8977	99.9763	100	99.3102	100	100
	314.259	100	100	96.4274	100	99.8996	99.9766	100	99.3132	100	100
	314.526	100	100	96.442	100	99.9017	99.9772	100	99.3156	100	100
	314.793	100	100	96.4573	100	99.9037	99.9774	100	99.3186	100	100
	315.06	100	100	96.4719	100	99.9058	99.9781	100	99.3212	100	100
	315.327	100	100	96.4866	100	99.9077	99.9783	100	99.3242	100	100
	315.594	100	100	96.5011	100	99.9098	99.9789	100	99.327	100	100
	315.861	100	100	96.5161	100	99.9117	99.9791	100	99.3297	100	100
	316.128	100	100	96.5307	100	99.9137	99.9798	100	99.3328	100	100
	316.395	100	100	96.5459	100	99.9157	99.9799	100	99.3355	100	100
	316.662	100	100	96.5612	100	99.918	99.9806	100	99.3381	100	100
	316.929	100	100	96.5743	100	99.9197	99.9807	100	99.341	100	100
	317.196	100	100	96.5884	100	99.9215	99.9814	100	99.3438	100	100
	317.463	100	100	96.6021	100	99.9237	99.9815	100	99.3466	100	100
	317.73	100	100	96.6162	100	99.9256	99.9823	100	99.3493	100	100
	317.997	100	100	96.6292	100	99.9278	99.9824	100	99.3526	100	100
	318.264	100	100	96.6423	100	99.9301	99.9831	100	99.3547	100	100
	318.531	100	100	96.6558	100	99.9317	99.9832	100	99.3579	100	100
	318.798	100	100	96.6683	100	99.9335	99.984	100	99.3605	100	100
	319.065	100	100	96.6819	100	99.9358	99.9842	100	99.3633	100	100
	319.332	100	100	96.6943	100	99.9376	99.9848	100	99.3659	100	100
	319.599	100	100	96.7072	100	99.9399	99.9851	100	99.3692	100	100
	319.866	100	100	96.7197	100	99.9421	99.9857	100	99.3716	100	100
	320.133	100	100	96.7324	100	99.9438	99.9861	100	99.3745	100	100
	320.4	100	100	96.7445	100	99.9457	99.9865	100	99.3771	100	100
	320.667	100	100	96.7578	100	99.9478	99.9869	100	99.3804	100	100
	320.934	100	100	96.7699	100	99.9499	99.9873	100	99.3828	100	100
	321.201	100	100	96.7818	100	99.9521	99.9878	100	99.3859	100	100
	321.468	100	100	96.7932	100	99.9537	99.9881	100	99.3883	100	100
	321.735	100	100	96.8042	100	99.9556	99.9886	100	99.3917	100	100
	322.002	100	100	96.8144	100	99.9572	99.989	100	99.3939	100	100
	322.269	100	100	96.8264	100	99.9591	99.9894	100	99.3971	100	100
	322.536	100	100	96.8362	100	99.9609	99.9898	100	99.3996	100	100
	322.803	100	100	96.8472	100	99.9628	99.9903	100	99.4026	100	100
	323.07	100	100	96.8571	100	99.9641	99.9906	100	99.4053	100	100
	323.337	100	100	96.8681	100	99.9658	99.9911	100	99.4084	100	100
	323.604	100	100	96.8778	100	99.9678	99.9914	100	99.4107	100	100
	323.871	100	100	96.8887	100	99.9696	99.9919	100	99.414	100	100
	324.138	100	100	96.8979	100	99.9715	99.9922	100	99.4168	100	100
	324.405	100	100	96.9085	100	99.9735	99.9927	100	99.4196	100	100
	324.672	100	100	96.918	100	99.9748	99.9931	100	99.4221	100	100
	324.939	100	100	96.9283	100	99.9765	99.9935	100	99.4253	100	100
	325.206	100	100	96.9373	100	99.9784	99.9939	100	99.4275	100	100
	325.473	100	100	96.948	100	99.9803	99.9944	100	99.4308	100	100
	325.74	100	100	96.9566	100	99.9821	99.9947	100	99.4335	100	100
	326.007	100	100	96.9673	100	99.9842	99.9952	100	99.4364	100	100
	326.274	100	100	96.9765	100	99.9854	99.9957	100	99.4391	100	100
	326.541	100	100	96.9861	100	99.9872	99.996	100	99.4422	100	100
	326.808	100	100	96.9962	100	99.9891	99.9962	100	99.4447	100	100
	327.075	100	100	97.0054	100	99.9908	99.9966	100	99.4476	100	100
	327.342	100	100	97.0152	100	99.9927	99.9968	100	99.4503	100	100
	327.609	100	100	97.0238	100	99.9941	99.9973	100	99.4534	100	100
	327.876	100	100	97.034	100	99.9959	99.9974	100	99.4559	100	100
	328.143	100	100	97.0431	100	99.997	99.9977	100	99.4586	100	100
	328.41	100	100	97.0528	100	99.9976	99.9977	100	99.4617	100	100
	328.677	100	100	97.0619	100	99.9982	99.998	100	99.4644	100	100
	328.944	100	100	97.0715	100	99.9986	99.998	100	99.467	100	100
	329.211	100	100	97.0802	100	99.999	99.9983	100	99.4699	100	100
	329.478	100	100	97.0902	100	99.9994	99.9983	100	99.473	100	100
	329.745	100	100	97.0988	100	99.9996	99.9986	100	99.4754	100	100
	330.012	100	100	97.1089	100	99.9998	99.9986	100	99.4786	100	100
	330.279	100	100	97.1173	100	99.9999	99.9988	100	99.4813	100	100
	330.546	100	100	97.1277	100	100	99.9988	100	99.4839	100	100
	330.813	100	100	97.1367	100	100	99.9991	100	99.4869	100	100
	331.08	100	100	97.1466	100	100	99.9991	100	99.4896	100	100
	331.347	100	100	97.1554	100	100	99.9994	100	99.4922	100	100
	331.614	100	100	97.1652	100	100	99.9994	100	99.4953	100	100
	331.881	100	100	97.1741	100	100	99.9997	100	99.498	100	100
	332.148	100	100	97.1838	100	100	99.9997	100	99.5009	100	100
	332.415	100	100	97.1935	100	100	99.9999	100	99.5034	100	100
	332.682	100	100	97.2022	100	100	99.9999	100	99.5066	100	100
	332.949	100	100	97.212	100	100	100	100	99.5092	100	100
	333.216	100	100	97.2215	100	100	100	100	99.5123	100	100
	333.483	100	100	97.231	100	100	100	100	99.5147	100	100
	333.75	100	100	97.2404	100	100	100	100	99.518	100	100
	334.017	100	100	97.2501	100	100	100	100	99.5204	100	100
	334.284	100	100	97.2591	100	100	100	100	99.5235	100	100
	334.551	100	100	97.2688	100	100	100	100	99.5259	100	100
	334.818	100	100	97.2775	100	100	100	100	99.5292	100	100
	335.085	100	100	97.2875	100	100	100	100	99.5313	100	100
	335.352	100	100	97.2964	100	100	100	100	99.5347	100	100
	335.619	100	100	97.3062	100	100	100	100	99.5373	100	100
	335.886	100	100	97.315	100	100	100	100	99.54	100	100
	336.153	100	100	97.3246	100	100	100	100	99.5425	100	100
	336.42	100	100	97.3341	100	100	100	100	99.5462	100	100
	336.687	100	100	97.3431	100	100	100	100	99.5478	100	100
	336.954	100	100	97.3529	100	100	100	100	99.5512	100	100
	337.221	100	100	97.3619	100	100	100	100	99.554	100	100
	337.488	100	100	97.3717	100	100	100	100	99.5566	100	100
	337.755	100	100	97.3808	100	100	100	100	99.5591	100	100
	338.022	100	100	97.3905	100	100	100	100	99.5625	100	100
	338.289	100	100	97.3996	100	100	100	100	99.5647	100	100
	338.556	100	100	97.4087	100	100	100	100	99.5678	100	100
	338.823	100	100	97.4181	100	100	100	100	99.5703	100	100
	339.09	100	100	97.4275	100	100	100	100	99.5732	100	100
	339.357	100	100	97.4368	100	100	100	100	99.5756	100	100
	339.624	100	100	97.4469	100	100	100	100	99.5785	100	100
	339.891	100	100	97.4553	100	100	100	100	99.5809	100	100
	340.158	100	100	97.4658	100	100	100	100	99.5832	100	100
	340.425	100	100	97.4741	100	100	100	100	99.5854	100	100
	340.692	100	100	97.4845	100	100	100	100	99.588	100	100
	340.959	100	100	97.4926	100	100	100	100	99.59	100	100
	341.226	100	100	97.5032	100	100	100	100	99.5924	100	100
	341.493	100	100	97.5114	100	100	100	100	99.5946	100	100
	341.76	100	100	97.5221	100	100	100	100	99.5969	100	100
	342.027	100	100	97.5303	100	100	100	100	99.5994	100	100
	342.294	100	100	97.5406	100	100	100	100	99.601	100	100
	342.561	100	100	97.5493	100	100	100	100	99.6039	100	100
	342.828	100	100	97.5593	100	100	100	100	99.6058	100	100
	343.095	100	100	97.5686	100	100	100	100	99.6083	100	100
	343.362	100	100	97.5779	100	100	100	100	99.6103	100	100
	343.629	100	100	97.587	100	100	100	100	99.6127	100	100
	343.896	100	100	97.5963	100	100	100	100	99.6149	100	100
	344.163	100	100	97.6058	100	100	100	100	99.6172	100	100
	344.43	100	100	97.6154	100	100	100	100	99.6197	100	100
	344.697	100	100	97.6246	100	100	100	100	99.6217	100	100
	344.964	100	100	97.6337	100	100	100	100	99.6239	100	100
	345.231	100	100	97.6433	100	100	100	100	99.6264	100	100
	345.498	100	100	97.6525	100	100	100	100	99.6282	100	100
	345.765	100	100	97.6626	100	100	100	100	99.6309	100	100
	346.032	100	100	97.671	100	100	100	100	99.6328	100	100
	346.299	100	100	97.6817	100	100	100	100	99.6351	100	100
	346.566	100	100	97.6902	100	100	100	100	99.6373	100	100
	346.833	100	100	97.7005	100	100	100	100	99.6395	100	100
	347.1	100	100	97.7086	100	100	100	100	99.6419	100	100
	347.367	100	100	97.719	100	100	100	100	99.6438	100	100
	347.634	100	100	97.7273	100	100	100	100	99.6466	100	100
	347.901	100	100	97.7376	100	100	100	100	99.6483	100	100
	348.168	100	100	97.7461	100	100	100	100	99.6506	100	100
	348.435	100	100	97.7563	100	100	100	100	99.6528	100	100
	348.702	100	100	97.7651	100	100	100	100	99.6552	100	100
	348.969	100	100	97.7755	100	100	100	100	99.6573	100	100
	349.236	100	100	97.7841	100	100	100	100	99.6595	100	100
	349.503	100	100	97.7939	100	100	100	100	99.6619	100	100
	349.77	100	100	97.8028	100	100	100	100	99.664	100	100
	350.037	100	100	97.8125	100	100	100	100	99.6662	100	100
	350.304	100	100	97.8218	100	100	100	100	99.6686	100	100
	350.571	100	100	97.8315	100	100	100	100	99.6707	100	100
	350.838	100	100	97.84	100	100	100	100	99.673	100	100
	351.105	100	100	97.8498	100	100	100	100	99.6748	100	100
	351.372	100	100	97.8588	100	100	100	100	99.6775	100	100
	351.639	100	100	97.8681	100	100	100	100	99.6795	100	100
	351.906	100	100	97.8784	100	100	100	100	99.6817	100	100
	352.173	100	100	97.887	100	100	100	100	99.684	100	100
	352.44	100	100	97.8973	100	100	100	100	99.6857	100	100
	352.707	100	100	97.9056	100	100	100	100	99.6883	100	100
	352.974	100	100	97.916	100	100	100	100	99.6903	100	100
	353.241	100	100	97.9249	100	100	100	100	99.6929	100	100
	353.508	100	100	97.9346	100	100	100	100	99.6947	100	100
	353.775	100	100	97.9438	100	100	100	100	99.6971	100	100
	354.042	100	100	97.9527	100	100	100	100	99.6996	100	100
	354.309	100	100	97.9626	100	100	100	100	99.7012	100	100
	354.576	100	100	97.9714	100	100	100	100	99.7036	100	100
	354.843	100	100	97.9811	100	100	100	100	99.7062	100	100
	355.11	100	100	97.9907	100	100	100	100	99.7079	100	100
	355.377	100	100	98.0001	100	100	100	100	99.7105	100	100
	355.644	100	100	98.0092	100	100	100	100	99.7125	100	100
	355.911	100	100	98.019	100	100	100	100	99.7148	100	100
	356.178	100	100	98.0278	100	100	100	100	99.7167	100	100
	356.445	100	100	98.038	100	100	100	100	99.719	100	100
	356.712	100	100	98.0463	100	100	100	100	99.7206	100	100
	356.979	100	100	98.0568	100	100	100	100	99.7224	100	100
	357.246	100	100	98.0648	100	100	100	100	99.7241	100	100
	357.513	100	100	98.0752	100	100	100	100	99.7258	100	100
	357.78	100	100	98.0839	100	100	100	100	99.7276	100	100
	358.047	100	100	98.0941	100	100	100	100	99.7294	100	100
	358.314	100	100	98.1027	100	100	100	100	99.7311	100	100
	358.581	100	100	98.1132	100	100	100	100	99.7332	100	100
	358.848	100	100	98.1218	100	100	100	100	99.7346	100	100
	359.115	100	100	98.1318	100	100	100	100	99.7368	100	100
	359.382	100	100	98.1405	100	100	100	100	99.738	100	100
	359.649	100	100	98.1503	100	100	100	100	99.7403	100	100
	359.916	100	100	98.1595	100	100	100	100	99.7418	100	100
	360.183	100	100	98.1686	100	100	100	100	99.7437	100	100
	360.45	100	100	98.1777	100	100	100	100	99.7452	100	100
	360.717	100	100	98.1874	100	100	100	100	99.7471	100	100
	360.984	100	100	98.1961	100	100	100	100	99.7488	100	100
	361.251	100	100	98.2061	100	100	100	100	99.7508	100	100
	361.518	100	100	98.2152	100	100	100	100	99.7523	100	100
	361.785	100	100	98.2248	100	100	100	100	99.7546	100	100
	362.052	100	100	98.234	100	100	100	100	99.7559	100	100
	362.319	100	100	98.2434	100	100	100	100	99.7581	100	100
	362.586	100	100	98.2524	100	100	100	100	99.7595	100	100
	362.853	100	100	98.2623	100	100	100	100	99.7615	100	100
	363.12	100	100	98.271	100	100	100	100	99.7631	100	100
	363.387	100	100	98.2808	100	100	100	100	99.7649	100	100
	363.654	100	100	98.29	100	100	100	100	99.7666	100	100
	363.921	100	100	98.2999	100	100	100	100	99.7685	100	100
	364.188	100	100	98.3098	100	100	100	100	99.7702	100	100
	364.455	100	100	98.3195	100	100	100	100	99.7721	100	100
	364.722	100	100	98.329	100	100	100	100	99.7737	100	100
	364.989	100	100	98.3377	100	100	100	100	99.7758	100	100
	365.256	100	100	98.3478	100	100	100	100	99.7773	100	100
	365.523	100	100	98.3564	100	100	100	100	99.7792	100	100
	365.79	100	100	98.3657	100	100	100	100	99.7809	100	100
	366.057	100	100	98.3748	100	100	100	100	99.7827	100	100
	366.324	100	100	98.3843	100	100	100	100	99.7845	100	100
	366.591	100	100	98.3937	100	100	100	100	99.7862	100	100
	366.858	100	100	98.4029	100	100	100	100	99.7881	100	100
	367.125	100	100	98.4129	100	100	100	100	99.7899	100	100
	367.392	100	100	98.4219	100	100	100	100	99.7919	100	100
	367.659	100	100	98.4314	100	100	100	100	99.7937	100	100
	367.926	100	100	98.4406	100	100	100	100	99.7954	100	100
	368.193	100	100	98.4502	100	100	100	100	99.7971	100	100
	368.46	100	100	98.4595	100	100	100	100	99.7989	100	100
	368.727	100	100	98.4691	100	100	100	100	99.8007	100	100
	368.994	100	100	98.4777	100	100	100	100	99.8025	100	100
	369.261	100	100	98.4875	100	100	100	100	99.8043	100	100
	369.528	100	100	98.4966	100	100	100	100	99.8062	100	100
	369.795	100	100	98.506	100	100	100	100	99.8077	100	100
	370.062	100	100	98.5161	100	100	100	100	99.8098	100	100
	370.329	100	100	98.5254	100	100	100	100	99.8112	100	100
	370.596	100	100	98.5346	100	100	100	100	99.8133	100	100
	370.863	100	100	98.5442	100	100	100	100	99.8149	100	100
	371.13	100	100	98.553	100	100	100	100	99.8169	100	100
	371.397	100	100	98.5625	100	100	100	100	99.8184	100	100
	371.664	100	100	98.5712	100	100	100	100	99.8203	100	100
	371.931	100	100	98.5812	100	100	100	100	99.822	100	100
	372.198	100	100	98.5902	100	100	100	100	99.8238	100	100
	372.465	100	100	98.5994	100	100	100	100	99.8256	100	100
	372.732	100	100	98.609	100	100	100	100	99.8275	100	100
	372.999	100	100	98.6185	100	100	100	100	99.8291	100	100
	373.266	100	100	98.6284	100	100	100	100	99.831	100	100
	373.533	100	100	98.6371	100	100	100	100	99.8327	100	100
	373.8	100	100	98.6464	100	100	100	100	99.8347	100	100
	374.067	100	100	98.6549	100	100	100	100	99.8363	100	100
	374.334	100	100	98.6639	100	100	100	100	99.8382	100	100
	374.601	100	100	98.6725	100	100	100	100	99.8399	100	100
	374.868	100	100	98.6816	100	100	100	100	99.8418	100	100
	375.135	100	100	98.69	100	100	100	100	99.8436	100	100
	375.402	100	100	98.6992	100	100	100	100	99.8453	100	100
	375.669	100	100	98.7072	100	100	100	100	99.847	100	100
	375.936	100	100	98.7158	100	100	100	100	99.8488	100	100
	376.203	100	100	98.7227	100	100	100	100	99.8506	100	100
	376.47	100	100	98.7318	100	100	100	100	99.8522	100	100
	376.737	100	100	98.7378	100	100	100	100	99.854	100	100
	377.004	100	100	98.7458	100	100	100	100	99.8559	100	100
	377.271	100	100	98.7518	100	100	100	100	99.8576	100	100
	377.538	100	100	98.7595	100	100	100	100	99.8593	100	100
	377.805	100	100	98.7655	100	100	100	100	99.861	100	100
	378.072	100	100	98.7731	100	100	100	100	99.8631	100	100
	378.339	100	100	98.7797	100	100	100	100	99.8644	100	100
	378.606	100	100	98.7868	100	100	100	100	99.8668	100	100
	378.873	100	100	98.7939	100	100	100	100	99.8682	100	100
	379.14	100	100	98.8002	100	100	100	100	99.8703	100	100
	379.407	100	100	98.8075	100	100	100	100	99.8717	100	100
	379.674	100	100	98.8144	100	100	100	100	99.8737	100	100
	379.941	100	100	98.8214	100	100	100	100	99.8753	100	100
	380.208	100	100	98.8282	100	100	100	100	99.8773	100	100
	380.475	100	100	98.8351	100	100	100	100	99.879	100	100
	380.742	100	100	98.8416	100	100	100	100	99.881	100	100
	381.009	100	100	98.8487	100	100	100	100	99.8825	100	100
	381.276	100	100	98.8554	100	100	100	100	99.8845	100	100
	381.543	100	100	98.8624	100	100	100	100	99.8859	100	100
	381.81	100	100	98.869	100	100	100	100	99.8881	100	100
	382.077	100	100	98.876	100	100	100	100	99.8896	100	100
	382.344	100	100	98.8828	100	100	100	100	99.8916	100	100
	382.611	100	100	98.8895	100	100	100	100	99.8933	100	100
	382.878	100	100	98.8972	100	100	100	100	99.895	100	100
	383.145	100	100	98.9035	100	100	100	100	99.8966	100	100
	383.412	100	100	98.9103	100	100	100	100	99.8985	100	100
	383.679	100	100	98.9168	100	100	100	100	99.9005	100	100
	383.946	100	100	98.9234	100	100	100	100	99.9023	100	100
	384.213	100	100	98.93	100	100	100	100	99.9041	100	100
	384.48	100	100	98.9366	100	100	100	100	99.9059	100	100
	384.747	100	100	98.9435	100	100	100	100	99.9074	100	100
	385.014	100	100	98.9496	100	100	100	100	99.9094	100	100
	385.281	100	100	98.9565	100	100	100	100	99.9112	100	100
	385.548	100	100	98.9626	100	100	100	100	99.9131	100	100
	385.815	100	100	98.9695	100	100	100	100	99.9147	100	100
	386.082	100	100	98.9758	100	100	100	100	99.9165	100	100
	386.349	100	100	98.9824	100	100	100	100	99.9184	100	100
	386.616	100	100	98.9885	100	100	100	100	99.92	100	100
	386.883	100	100	98.9953	100	100	100	100	99.9219	100	100
	387.15	100	100	99.001	100	100	100	100	99.9237	100	100
	387.417	100	100	99.0087	100	100	100	100	99.9254	100	100
	387.684	100	100	99.0139	100	100	100	100	99.9271	100	100
	387.951	100	100	99.0217	100	100	100	100	99.929	100	100
	388.218	100	100	99.0269	100	100	100	100	99.9307	100	100
	388.485	100	100	99.0344	100	100	100	100	99.9325	100	100
	388.752	100	100	99.0401	100	100	100	100	99.9342	100	100
	389.019	100	100	99.0472	100	100	100	100	99.936	100	100
	389.286	100	100	99.0528	100	100	100	100	99.9378	100	100
	389.553	100	100	99.0596	100	100	100	100	99.9396	100	100
	389.82	100	100	99.0654	100	100	100	100	99.9413	100	100
	390.087	100	100	99.0723	100	100	100	100	99.9432	100	100
	390.354	100	100	99.0779	100	100	100	100	99.945	100	100
	390.621	100	100	99.0849	100	100	100	100	99.9468	100	100
	390.888	100	100	99.0908	100	100	100	100	99.9485	100	100
	391.155	100	100	99.0975	100	100	100	100	99.95	100	100
	391.422	100	100	99.1033	100	100	100	100	99.9518	100	100
	391.689	100	100	99.11	100	100	100	100	99.9532	100	100
	391.956	100	100	99.1163	100	100	100	100	99.955	100	100
	392.223	100	100	99.1227	100	100	100	100	99.9566	100	100
	392.49	100	100	99.1289	100	100	100	100	99.9577	100	100
	392.757	100	100	99.1354	100	100	100	100	99.9593	100	100
	393.024	100	100	99.1418	100	100	100	100	99.9603	100	100
	393.291	100	100	99.1484	100	100	100	100	99.9621	100	100
	393.558	100	100	99.1543	100	100	100	100	99.963	100	100
	393.825	100	100	99.1608	100	100	100	100	99.9646	100	100
	394.092	100	100	99.1669	100	100	100	100	99.9657	100	100
	394.359	100	100	99.1731	100	100	100	100	99.9671	100	100
	394.626	100	100	99.18	100	100	100	100	99.9681	100	100
	394.893	100	100	99.1857	100	100	100	100	99.9694	100	100
	395.16	100	100	99.1924	100	100	100	100	99.9705	100	100
	395.427	100	100	99.1981	100	100	100	100	99.9716	100	100
	395.694	100	100	99.2047	100	100	100	100	99.9725	100	100
	395.961	100	100	99.2106	100	100	100	100	99.9736	100	100
	396.228	100	100	99.2165	100	100	100	100	99.9742	100	100
	396.495	100	100	99.2229	100	100	100	100	99.9753	100	100
	396.762	100	100	99.2284	100	100	100	100	99.9758	100	100
	397.029	100	100	99.2346	100	100	100	100	99.977	100	100
	397.296	100	100	99.2403	100	100	100	100	99.9775	100	100
	397.563	100	100	99.2463	100	100	100	100	99.9787	100	100
	397.83	100	100	99.2522	100	100	100	100	99.9792	100	100
	398.097	100	100	99.2583	100	100	100	100	99.9804	100	100
	398.364	100	100	99.264	100	100	100	100	99.9809	100	100
	398.631	100	100	99.2702	100	100	100	100	99.982	100	100
	398.898	100	100	99.2759	100	100	100	100	99.9827	100	100
	399.165	100	100	99.2823	100	100	100	100	99.9837	100	100
	399.432	100	100	99.2875	100	100	100	100	99.9844	100	100
	399.699	100	100	99.2939	100	100	100	100	99.9854	100	100
	399.966	100	100	99.2995	100	100	100	100	99.986	100	100
	400.233	100	100	99.3054	100	100	100	100	99.9869	100	100
	400.5	100	100	99.3113	100	100	100	100	99.9876	100	100
	400.767	100	100	99.3168	100	100	100	100	99.9884	100	100
	401.034	100	100	99.3236	100	100	100	100	99.9893	100	100
	401.301	100	100	99.3286	100	100	100	100	99.99	100	100
	401.568	100	100	99.3356	100	100	100	100	99.9905	100	100
	401.835	100	100	99.3402	100	100	100	100	99.9912	100	100
	402.102	100	100	99.3469	100	100	100	100	99.9917	100	100
	402.369	100	100	99.3523	100	100	100	100	99.9923	100	100
	402.636	100	100	99.3586	100	100	100	100	99.9929	100	100
	402.903	100	100	99.3643	100	100	100	100	99.9934	100	100
	403.17	100	100	99.3705	100	100	100	100	99.9937	100	100
	403.437	100	100	99.3761	100	100	100	100	99.994	100	100
	403.704	100	100	99.3825	100	100	100	100	99.9943	100	100
	403.971	100	100	99.3879	100	100	100	100	99.9947	100	100
	404.238	100	100	99.3942	100	100	100	100	99.995	100	100
	404.505	100	100	99.3993	100	100	100	100	99.9954	100	100
	404.772	100	100	99.4052	100	100	100	100	99.9956	100	100
	405.039	100	100	99.4105	100	100	100	100	99.996	100	100
	405.306	100	100	99.4161	100	100	100	100	99.9962	100	100
	405.573	100	100	99.4214	100	100	100	100	99.9965	100	100
	405.84	100	100	99.4266	100	100	100	100	99.9967	100	100
	406.107	100	100	99.4321	100	100	100	100	99.997	100	100
	406.374	100	100	99.4377	100	100	100	100	99.9972	100	100
	406.641	100	100	99.4429	100	100	100	100	99.9975	100	100
	406.908	100	100	99.4484	100	100	100	100	99.9977	100	100
	407.175	100	100	99.4538	100	100	100	100	99.998	100	100
	407.442	100	100	99.4594	100	100	100	100	99.9981	100	100
	407.709	100	100	99.4647	100	100	100	100	99.9982	100	100
	407.976	100	100	99.4702	100	100	100	100	99.9983	100	100
	408.243	100	100	99.4759	100	100	100	100	99.9985	100	100
	408.51	100	100	99.4813	100	100	100	100	99.9985	100	100
	408.777	100	100	99.4868	100	100	100	100	99.9987	100	100
	409.044	100	100	99.4923	100	100	100	100	99.9988	100	100
	409.311	100	100	99.4976	100	100	100	100	99.9989	100	100
	409.578	100	100	99.503	100	100	100	100	99.999	100	100
	409.845	100	100	99.5084	100	100	100	100	99.9991	100	100
	410.112	100	100	99.5139	100	100	100	100	99.9992	100	100
	410.379	100	100	99.5193	100	100	100	100	99.9993	100	100
	410.646	100	100	99.5247	100	100	100	100	99.9994	100	100
	410.913	100	100	99.5299	100	100	100	100	99.9996	100	100
	411.18	100	100	99.5347	100	100	100	100	99.9996	100	100
	411.447	100	100	99.54	100	100	100	100	99.9998	100	100
	411.714	100	100	99.5448	100	100	100	100	99.9999	100	100
	411.981	100	100	99.5495	100	100	100	100	100	100	100
	412.248	100	100	99.5545	100	100	100	100	100	100	100
	412.515	100	100	99.5587	100	100	100	100	100	100	100
	412.782	100	100	99.5628	100	100	100	100	100	100	100
	413.049	100	100	99.5667	100	100	100	100	100	100	100
	413.316	100	100	99.5707	100	100	100	100	100	100	100
	413.583	100	100	99.5747	100	100	100	100	100	100	100
	413.85	100	100	99.5786	100	100	100	100	100	100	100
	414.117	100	100	99.5822	100	100	100	100	100	100	100
	414.384	100	100	99.5858	100	100	100	100	100	100	100
	414.651	100	100	99.5895	100	100	100	100	100	100	100
	414.918	100	100	99.593	100	100	100	100	100	100	100
	415.185	100	100	99.5968	100	100	100	100	100	100	100
	415.452	100	100	99.6003	100	100	100	100	100	100	100
	415.719	100	100	99.6041	100	100	100	100	100	100	100
	415.986	100	100	99.6077	100	100	100	100	100	100	100
	416.253	100	100	99.6113	100	100	100	100	100	100	100
	416.52	100	100	99.6148	100	100	100	100	100	100	100
	416.787	100	100	99.6186	100	100	100	100	100	100	100
	417.054	100	100	99.6216	100	100	100	100	100	100	100
	417.321	100	100	99.6253	100	100	100	100	100	100	100
	417.588	100	100	99.6285	100	100	100	100	100	100	100
	417.855	100	100	99.6322	100	100	100	100	100	100	100
	418.122	100	100	99.6355	100	100	100	100	100	100	100
	418.389	100	100	99.639	100	100	100	100	100	100	100
	418.656	100	100	99.6426	100	100	100	100	100	100	100
	418.923	100	100	99.6463	100	100	100	100	100	100	100
	419.19	100	100	99.6495	100	100	100	100	100	100	100
	419.457	100	100	99.6534	100	100	100	100	100	100	100
	419.724	100	100	99.6565	100	100	100	100	100	100	100
	419.991	100	100	99.6601	100	100	100	100	100	100	100
	420.258	100	100	99.6638	100	100	100	100	100	100	100
	420.525	100	100	99.6671	100	100	100	100	100	100	100
	420.792	100	100	99.671	100	100	100	100	100	100	100
	421.059	100	100	99.6739	100	100	100	100	100	100	100
	421.326	100	100	99.6779	100	100	100	100	100	100	100
	421.593	100	100	99.6813	100	100	100	100	100	100	100
	421.86	100	100	99.6848	100	100	100	100	100	100	100
	422.127	100	100	99.6881	100	100	100	100	100	100	100
	422.394	100	100	99.6917	100	100	100	100	100	100	100
	422.661	100	100	99.6951	100	100	100	100	100	100	100
	422.928	100	100	99.6986	100	100	100	100	100	100	100
	423.195	100	100	99.7022	100	100	100	100	100	100	100
	423.462	100	100	99.7054	100	100	100	100	100	100	100
	423.729	100	100	99.709	100	100	100	100	100	100	100
	423.996	100	100	99.7127	100	100	100	100	100	100	100
	424.263	100	100	99.7158	100	100	100	100	100	100	100
	424.53	100	100	99.7199	100	100	100	100	100	100	100
	424.797	100	100	99.7231	100	100	100	100	100	100	100
	425.064	100	100	99.7269	100	100	100	100	100	100	100
	425.331	100	100	99.7299	100	100	100	100	100	100	100
	425.598	100	100	99.7338	100	100	100	100	100	100	100
	425.865	100	100	99.7371	100	100	100	100	100	100	100
	426.132	100	100	99.7407	100	100	100	100	100	100	100
	426.399	100	100	99.7442	100	100	100	100	100	100	100
	426.666	100	100	99.7476	100	100	100	100	100	100	100
	426.933	100	100	99.7509	100	100	100	100	100	100	100
	427.2	100	100	99.7545	100	100	100	100	100	100	100
	427.467	100	100	99.7579	100	100	100	100	100	100	100
	427.734	100	100	99.7616	100	100	100	100	100	100	100
	428.001	100	100	99.7647	100	100	100	100	100	100	100
	428.268	100	100	99.7683	100	100	100	100	100	100	100
	428.535	100	100	99.7717	100	100	100	100	100	100	100
	428.802	100	100	99.7753	100	100	100	100	100	100	100
	429.069	100	100	99.779	100	100	100	100	100	100	100
	429.336	100	100	99.7821	100	100	100	100	100	100	100
	429.603	100	100	99.7858	100	100	100	100	100	100	100
	429.87	100	100	99.789	100	100	100	100	100	100	100
	430.137	100	100	99.7927	100	100	100	100	100	100	100
	430.404	100	100	99.7965	100	100	100	100	100	100	100
	430.671	100	100	99.7995	100	100	100	100	100	100	100
	430.938	100	100	99.8032	100	100	100	100	100	100	100
	431.205	100	100	99.8064	100	100	100	100	100	100	100
	431.472	100	100	99.8102	100	100	100	100	100	100	100
	431.739	100	100	99.8139	100	100	100	100	100	100	100
	432.006	100	100	99.8172	100	100	100	100	100	100	100
	432.273	100	100	99.8208	100	100	100	100	100	100	100
	432.54	100	100	99.8245	100	100	100	100	100	100	100
	432.807	100	100	99.8277	100	100	100	100	100	100	100
	433.074	100	100	99.8315	100	100	100	100	100	100	100
	433.341	100	100	99.8347	100	100	100	100	100	100	100
	433.608	100	100	99.8382	100	100	100	100	100	100	100
	433.875	100	100	99.8418	100	100	100	100	100	100	100
	434.142	100	100	99.8453	100	100	100	100	100	100	100
	434.409	100	100	99.8487	100	100	100	100	100	100	100
	434.676	100	100	99.8522	100	100	100	100	100	100	100
	434.943	100	100	99.8558	100	100	100	100	100	100	100
	435.21	100	100	99.8593	100	100	100	100	100	100	100
	435.477	100	100	99.8627	100	100	100	100	100	100	100
	435.744	100	100	99.866	100	100	100	100	100	100	100
	436.011	100	100	99.8696	100	100	100	100	100	100	100
	436.278	100	100	99.8729	100	100	100	100	100	100	100
	436.545	100	100	99.8766	100	100	100	100	100	100	100
	436.812	100	100	99.8798	100	100	100	100	100	100	100
	437.079	100	100	99.8835	100	100	100	100	100	100	100
	437.346	100	100	99.8865	100	100	100	100	100	100	100
	437.613	100	100	99.8903	100	100	100	100	100	100	100
	437.88	100	100	99.8935	100	100	100	100	100	100	100
	438.147	100	100	99.8974	100	100	100	100	100	100	100
	438.414	100	100	99.9002	100	100	100	100	100	100	100
	438.681	100	100	99.9041	100	100	100	100	100	100	100
	438.948	100	100	99.907	100	100	100	100	100	100	100
	439.215	100	100	99.9109	100	100	100	100	100	100	100
	439.482	100	100	99.9139	100	100	100	100	100	100	100
	439.749	100	100	99.9172	100	100	100	100	100	100	100
	440.016	100	100	99.92	100	100	100	100	100	100	100
	440.283	100	100	99.9231	100	100	100	100	100	100	100
	440.55	100	100	99.9257	100	100	100	100	100	100	100
	440.817	100	100	99.9288	100	100	100	100	100	100	100
	441.084	100	100	99.9313	100	100	100	100	100	100	100
	441.351	100	100	99.9343	100	100	100	100	100	100	100
	441.618	100	100	99.9365	100	100	100	100	100	100	100
	441.885	100	100	99.9392	100	100	100	100	100	100	100
	442.152	100	100	99.9414	100	100	100	100	100	100	100
	442.419	100	100	99.9436	100	100	100	100	100	100	100
	442.686	100	100	99.9458	100	100	100	100	100	100	100
	442.953	100	100	99.9478	100	100	100	100	100	100	100
	443.22	100	100	99.9503	100	100	100	100	100	100	100
	443.487	100	100	99.952	100	100	100	100	100	100	100
	443.754	100	100	99.9543	100	100	100	100	100	100	100
	444.021	100	100	99.9561	100	100	100	100	100	100	100
	444.288	100	100	99.9583	100	100	100	100	100	100	100
	444.555	100	100	99.9599	100	100	100	100	100	100	100
	444.822	100	100	99.9619	100	100	100	100	100	100	100
	445.089	100	100	99.9633	100	100	100	100	100	100	100
	445.356	100	100	99.9655	100	100	100	100	100	100	100
	445.623	100	100	99.9666	100	100	100	100	100	100	100
	445.89	100	100	99.9686	100	100	100	100	100	100	100
	446.157	100	100	99.9698	100	100	100	100	100	100	100
	446.424	100	100	99.9715	100	100	100	100	100	100	100
	446.691	100	100	99.9731	100	100	100	100	100	100	100
	446.958	100	100	99.9747	100	100	100	100	100	100	100
	447.225	100	100	99.9761	100	100	100	100	100	100	100
	447.492	100	100	99.9779	100	100	100	100	100	100	100
	447.759	100	100	99.9791	100	100	100	100	100	100	100
	448.026	100	100	99.9808	100	100	100	100	100	100	100
	448.293	100	100	99.9819	100	100	100	100	100	100	100
	448.56	100	100	99.9838	100	100	100	100	100	100	100
	448.827	100	100	99.9848	100	100	100	100	100	100	100
	449.094	100	100	99.9863	100	100	100	100	100	100	100
	449.361	100	100	99.9876	100	100	100	100	100	100	100
	449.628	100	100	99.9889	100	100	100	100	100	100	100
	449.895	100	100	99.99	100	100	100	100	100	100	100
	450.162	100	100	99.9912	100	100	100	100	100	100	100
	450.429	100	100	99.992	100	100	100	100	100	100	100
	450.696	100	100	99.993	100	100	100	100	100	100	100
	450.963	100	100	99.9935	100	100	100	100	100	100	100
	451.23	100	100	99.9946	100	100	100	100	100	100	100
	451.497	100	100	99.9951	100	100	100	100	100	100	100
	451.764	100	100	99.996	100	100	100	100	100	100	100
	452.031	100	100	99.9967	100	100	100	100	100	100	100
	452.298	100	100	99.9974	100	100	100	100	100	100	100
	452.565	100	100	99.9981	100	100	100	100	100	100	100
	452.832	100	100	99.9988	100	100	100	100	100	100	100
	453.099	100	100	99.9994	100	100	100	100	100	100	100
	453.366	100	100	99.9997	100	100	100	100	100	100	100
	453.633	100	100	99.9998	100	100	100	100	100	100	100
	453.9	100	100	100	100	100	100	100	100	100	100

## Sheet: 5a.latre
	time	Control					Latrepirdine
0	0	0	0	0	0	0	0	0	0	0	0
0.267	0.267	0.00096	0.00148	0.00216	0.00289	0.00225	0.00172	0.00226	0.00233	0.00097	0.00241
0.534	0.534	0.00541	0.00858	0.01046	0.01192	0.00952	0.01057	0.00818	0.01488	0.00822	0.01045
0.801	0.801	0.01082	0.0168	0.02189	0.02696	0.02099	0.02392	0.01979	0.03284	0.01779	0.02155
1.068	1.068	0.02587	0.03308	0.04593	0.05201	0.04118	0.05078	0.04676	0.07291	0.04137	0.0427
1.335	1.335	0.04871	0.05698	0.08108	0.08702	0.06472	0.08485	0.08767	0.12645	0.07056	0.07286
1.602	1.602	0.08716	0.09783	0.14865	0.16067	0.10721	0.14668	0.15071	0.21499	0.12933	0.11943
1.869	1.869	0.13141	0.14682	0.22805	0.25239	0.15878	0.22072	0.22419	0.31625	0.19177	0.17516
2.136	2.136	0.19732	0.22119	0.33525	0.39879	0.23664	0.34218	0.31918	0.45842	0.28321	0.25912
2.403	2.403	0.27222	0.30622	0.45291	0.55589	0.32017	0.48051	0.42368	0.60349	0.37543	0.34863
2.67	2.67	0.37744	0.41508	0.59613	0.75642	0.44322	0.67675	0.55047	0.78565	0.49731	0.45688
2.937	2.937	0.48107	0.52646	0.75988	0.97427	0.57723	0.88985	0.68388	0.96198	0.61823	0.57115
3.204	3.204	0.61742	0.66181	0.95151	1.24458	0.76354	1.13187	0.83435	1.16841	0.7609	0.71302
3.471	3.471	0.75425	0.80641	1.15384	1.56242	0.95929	1.36979	1.00844	1.3785	0.91401	0.85601
3.738	3.738	0.91917	0.97373	1.40075	1.93904	1.16426	1.63179	1.19351	1.62051	1.09689	1.03068
4.005	4.005	1.08345	1.13557	1.63655	2.32401	1.39263	1.91435	1.37492	1.86909	1.28402	1.21469
4.272	4.272	1.26079	1.33168	1.90502	2.79455	1.6268	2.20927	1.58127	2.14585	1.50905	1.43175
4.539	4.539	1.44251	1.51099	2.17828	3.24398	1.86221	2.54056	1.78536	2.42311	1.73233	1.66087
4.806	4.806	1.6536	1.72782	2.50091	3.71035	2.12036	2.87938	2.01945	2.72956	1.98123	1.96205
5.073	5.073	1.85784	1.94021	2.83057	4.16122	2.37298	3.20469	2.25447	3.03359	2.21273	2.29483
5.34	5.34	2.0823	2.17731	3.19553	4.63997	2.66345	3.55236	2.51357	3.35874	2.46878	2.60727
5.607	5.607	2.30039	2.42603	3.55667	5.06989	2.95631	3.88496	2.78842	3.69178	2.70588	2.89687
5.874	5.874	2.543	2.68601	3.94168	5.55091	3.28157	4.25843	3.07791	4.04013	2.95256	3.20432
6.141	6.141	2.78799	2.95567	4.30976	6.01909	3.62448	4.64541	3.3611	4.38972	3.19198	3.47422
6.408	6.408	3.05742	3.22882	4.69621	6.53983	3.97487	5.07031	3.65792	4.74704	3.4521	3.77242
6.675	6.675	3.32136	3.50033	5.07747	7.05729	4.33507	5.48424	3.94305	5.09514	3.69867	4.07054
6.942	6.942	3.57909	3.78643	5.49531	7.56216	4.70311	5.9161	4.24361	5.45986	3.9612	4.3985
7.209	7.209	3.84303	4.06594	5.88616	8.0759	5.06962	6.34698	4.54292	5.81594	4.2246	4.69856
7.476	7.476	4.12074	4.35825	6.28283	8.60317	5.45452	6.77933	4.86686	6.19404	4.50066	5.00922
7.743	7.743	4.41357	4.64567	6.68047	9.12458	5.8275	7.23003	5.17684	6.57057	4.78648	5.32922
8.01	8.01	4.7103	4.93377	7.09312	9.63749	6.21718	7.68974	5.49798	6.95624	5.07288	5.66329
8.277	8.277	5.00273	5.21831	7.48389	10.1345	6.6097	8.17271	5.82285	7.344	5.36218	5.99833
8.544	8.544	5.30329	5.50899	7.89238	10.6318	6.99045	8.64528	6.16323	7.72144	5.66086	6.35798
8.811	8.811	5.60615	5.80389	8.31039	11.1098	7.35791	9.11948	6.48818	8.0973	5.95142	6.69703
9.078	9.078	5.91124	6.12573	8.73055	11.5715	7.71477	9.60073	6.81905	8.50492	6.25744	7.03915
9.345	9.345	6.20471	6.4344	9.16173	12.0238	8.05797	10.0496	7.15359	8.9039	6.55776	7.37338
9.612	9.612	6.51449	6.76497	9.58525	12.4753	8.40407	10.4908	7.49093	9.29821	6.86804	7.72844
9.879	9.879	6.81544	7.08385	10.0128	12.9058	8.74386	10.9214	7.81814	9.6878	7.16382	8.05745
10.146	10.146	7.12363	7.41523	10.4401	13.3349	9.08822	11.364	8.16273	10.1271	7.47526	8.3912
10.413	10.413	7.43533	7.74247	10.8636	13.7739	9.42917	11.7954	8.51012	10.5546	7.7719	8.7128
10.68	10.68	7.74114	8.08118	11.2902	14.2523	9.77876	12.2375	8.86055	10.9757	8.06855	9.03738
10.947	10.947	8.04201	8.40531	11.7186	14.7212	10.1291	12.6618	9.2134	11.391	8.37129	9.36703
11.214	11.214	8.34224	8.73093	12.1491	15.1742	10.4943	13.114	9.56882	11.8057	8.67064	9.71212
11.481	11.481	8.63953	9.0578	12.5793	15.5968	10.8523	13.5429	9.91349	12.2122	8.9787	10.0517
11.748	11.748	8.94526	9.38822	13.0159	16.0175	11.2288	13.9825	10.269	12.6257	9.27515	10.4008
12.015	12.015	9.23984	9.71953	13.4543	16.4356	11.5923	14.4193	10.6171	13.0336	9.59258	10.7445
12.282	12.282	9.54596	10.0469	13.889	16.8571	11.9729	14.8605	10.9751	13.4554	9.90798	11.099
12.549	12.549	9.85209	10.3711	14.3224	17.2874	12.3426	15.3074	11.3293	13.8782	10.2318	11.4541
12.816	12.816	10.1555	10.7044	14.7534	17.7153	12.7347	15.7518	11.6929	14.2982	10.5573	11.8169
13.083	13.083	10.4674	11.0333	15.1759	18.145	13.1232	16.2006	12.0589	14.718	10.8784	12.1797
13.35	13.35	10.7734	11.3671	15.5955	18.5684	13.5346	16.6562	12.4263	15.1394	11.1948	12.5467
13.617	13.617	11.084	11.7019	16.0055	18.9968	13.9545	17.1165	12.798	15.5584	11.5085	12.9164
13.884	13.884	11.3926	12.0303	16.4198	19.4158	14.4015	17.5977	13.1688	15.9889	11.8266	13.2903
14.151	14.151	11.6982	12.3591	16.8282	19.8448	14.8859	18.0703	13.5387	16.4266	12.1553	13.6651
14.418	14.418	12.0058	12.6928	17.2384	20.2736	15.3824	18.5529	13.9039	16.87	12.4723	14.0459
14.685	14.685	12.3025	13.0257	17.643	20.6933	15.8369	19.0581	14.2714	17.2939	12.7947	14.4325
14.952	14.952	12.5979	13.3694	18.0545	21.1422	16.2818	19.5705	14.6444	17.7348	13.1213	14.816
15.219	15.219	12.8992	13.7069	18.4688	21.5746	16.7399	20.0853	15.016	18.1732	13.4431	15.2097
15.486	15.486	13.196	14.0465	18.8785	22.0245	17.2065	20.6071	15.4009	18.6099	13.771	15.6037
15.753	15.753	13.485	14.3788	19.2875	22.4733	17.6627	21.1177	15.7771	19.0594	14.088	16.0092
16.02	16.02	13.7804	14.7176	19.6976	22.9096	18.1367	21.6577	16.1575	19.5105	14.4121	16.4423
16.287	16.287	14.0689	15.048	20.1218	23.3507	18.6256	22.1862	16.5358	19.9535	14.7346	16.8939
16.554	16.554	14.3645	15.384	20.5354	23.7906	19.0662	22.7559	16.917	20.3983	15.0482	17.3637
16.821	16.821	14.6567	15.734	20.9488	24.2436	19.4841	23.3375	17.2979	20.8447	15.3654	17.8794
17.088	17.088	14.9623	16.0726	21.3711	24.7123	19.8845	23.9723	17.6786	21.2942	15.6839	18.4558
17.355	17.355	15.251	16.4165	21.8149	25.1951	20.2757	24.539	18.0645	21.7415	16.0067	19.0665
17.622	17.622	15.5497	16.7582	22.2651	25.6698	20.6811	25.0712	18.4466	22.1923	16.341	19.7292
17.889	17.889	15.8411	17.0828	22.6932	26.1663	21.0987	25.5799	18.8278	22.6436	16.6636	20.3579
18.156	18.156	16.1419	17.4005	23.1139	26.6455	21.5204	26.0846	19.2149	23.0978	17.0034	20.9425
18.423	18.423	16.4357	17.7199	23.5147	27.1099	21.937	26.5967	19.5949	23.5559	17.3421	21.4969
18.69	18.69	16.7336	18.039	23.9173	27.5966	22.3422	27.0854	19.9731	24.022	17.6782	22.0122
18.957	18.957	17.0338	18.3557	24.3161	28.0703	22.7404	27.5709	20.368	24.5041	18.018	22.507
19.224	19.224	17.3311	18.672	24.72	28.5437	23.145	28.0516	20.7553	24.9828	18.351	22.9855
19.491	19.491	17.6302	18.9877	25.1044	29.0337	23.5418	28.5265	21.1343	25.4255	18.6904	23.4528
19.758	19.758	17.9256	19.3033	25.5033	29.5453	23.9296	28.9947	21.5169	25.8871	19.0246	23.9411
20.025	20.025	18.2126	19.6187	25.9215	30.0862	24.32	29.4612	21.8946	26.3437	19.3591	24.4049
20.292	20.292	18.5035	19.9325	26.3351	30.6235	24.7163	29.9201	22.2734	26.7824	19.6943	24.8615
20.559	20.559	18.7883	20.2455	26.726	31.1193	25.1088	30.3773	22.6504	27.2119	20.0203	25.3115
20.826	20.826	19.0769	20.5683	27.1184	31.5981	25.4946	30.8351	23.0325	27.6393	20.3686	25.771
21.093*	21.093	19.3675	20.8832	27.5175	32.0622	25.8879	31.2789	23.4123	28.0612	20.7132	26.222
21.36*	21.36	19.6499	21.2088	27.9163	32.5295	26.2832	31.7242	23.7956	28.4946	21.0607	26.676
21.627*	21.627	19.9374	21.5309	28.3228	32.9942	26.6748	32.1664	24.1779	28.9329	21.4015	27.1238
21.894*	21.894	20.221	21.8693	28.7227	33.4594	27.0849	32.6048	24.5574	29.3773	21.7464	27.5708
22.161*	22.161	20.5026	22.2093	29.1456	33.916	27.4845	33.0432	24.939	29.8375	22.0893	28.017
22.428*	22.428	20.7869	22.551	29.5535	34.3622	27.9032	33.4798	25.3202	30.2949	22.4247	28.4626
22.695*	22.695	21.066	22.9001	29.9776	34.8219	28.3161	33.9104	25.7073	30.7467	22.7569	28.9149
22.962*	22.962	21.3424	23.2567	30.393	35.2676	28.7317	34.3406	26.0953	31.2013	23.0898	29.3525
23.229*	23.229	21.6214	23.6086	30.7953	35.7291	29.1739	34.7742	26.4805	31.6578	23.4282	29.7882
23.496*	23.496	21.8987	23.9734	31.2164	36.2027	29.5936	35.1893	26.8677	32.1088	23.7686	30.2122
23.763*	23.763	22.1719	24.3335	31.6174	36.6451	30.0127	35.6093	27.2584	32.5526	24.1035	30.6292
24.03*	24.03	22.4541	24.6987	32.0303	37.0924	30.421	36.0303	27.6505	33.0084	24.4351	31.0533
24.297*	24.297	22.7274	25.0928	32.4343	37.5266	30.8259	36.4497	28.0454	33.4534	24.773	31.4693
24.564*	24.564	23.0056	25.459	32.8269	37.9681	31.2204	36.8788	28.4374	33.8991	25.1109	31.8876
24.831*	24.831	23.2739	25.8249	33.2269	38.4094	31.6234	37.303	28.8325	34.3383	25.4539	32.2998
25.098*	25.098	23.5525	26.182	33.6309	38.846	32.027	37.73	29.2381	34.7641	25.7974	32.7255
25.365*	25.365	23.8245	26.549	34.0319	39.285	32.4359	38.1571	29.6406	35.1898	26.1515	33.1415
25.632*	25.632	24.099	26.9241	34.4511	39.7343	32.8476	38.5805	30.0491	35.6039	26.5144	33.5687
25.899*	25.899	24.3698	27.2908	34.8852	40.1703	33.2778	39.0061	30.4553	36.0133	26.8689	33.9828
26.166*	26.166	24.6424	27.6761	35.3297	40.6184	33.7159	39.4248	30.8765	36.4245	27.2322	34.3982
26.433*	26.433	24.9221	28.073	35.763	41.0652	34.1535	39.8582	31.2829	36.8194	27.5828	34.8196
26.7*	26.7	25.2241	28.5208	36.1877	41.5082	34.559	40.2926	31.7004	37.2201	27.9323	35.2407
26.967*	26.967	25.5072	28.9916	36.6046	41.953	34.9618	40.7231	32.1219	37.599	28.2594	35.6629
27.234*	27.234	25.7939	29.5011	37.0259	42.4036	35.3789	41.1728	32.54	37.978	28.5894	36.0993
27.501*	27.501	26.0709	29.9873	37.4381	42.8421	35.7931	41.6059	32.9551	38.369	28.9074	36.5339
27.768*	27.768	26.3449	30.4669	37.8471	43.2782	36.192	42.0379	33.378	38.7457	29.2319	36.9607
28.035*	28.035	26.6178	30.9478	38.2622	43.7193	36.5855	42.4765	33.8085	39.149	29.5508	37.3974
28.302*	28.302	26.8952	31.4689	38.6731	44.1702	36.9967	42.9171	34.2625	39.5289	29.8836	37.8203
28.569*	28.569	27.169	31.9873	39.0963	44.6164	37.4214	43.3473	34.6815	39.904	30.2067	38.2532
28.836*	28.836	27.448	32.4852	39.5239	45.0502	37.8336	43.7838	35.1025	40.2732	30.527	38.6883
29.103*	29.103	27.7244	32.9882	39.9565	45.48	38.2567	44.2082	35.5297	40.6391	30.8503	39.1379
29.37*	29.37	28.0104	33.5221	40.3834	45.9175	38.6656	44.6277	35.9364	40.9932	31.1732	39.5922
29.637*	29.637	28.2901	33.99	40.7961	46.341	39.0637	45.0462	36.3437	41.3565	31.4976	40.0557
29.904*	29.904	28.5772	34.4606	41.203	46.7701	39.4771	45.4588	36.7526	41.7072	31.8183	40.5351
30.171*	30.171	28.8591	34.9423	41.5974	47.1906	39.8869	45.8724	37.1673	42.0547	32.1448	40.9996
30.438*	30.438	29.1426	35.4298	42.006	47.6069	40.3055	46.3044	37.5797	42.4036	32.4593	41.4799
30.705*	30.705	29.4342	35.904	42.4012	48.0195	40.6989	46.7214	38.0383	42.7493	32.7789	41.9922
30.972*	30.972	29.7247	36.3676	42.821	48.4189	41.0989	47.1536	38.4626	43.105	33.0985	42.5208
31.239*	31.239	30.0234	36.8387	43.2223	48.8262	41.4968	47.5963	38.8956	43.4568	33.4251	43.1591
31.506*	31.506	30.3264	37.3093	43.6396	49.2266	41.9073	48.0097	39.3354	43.8081	33.7562	43.6169
31.773*	31.773	30.6297	37.7596	44.046	49.6199	42.3391	48.4123	39.7629	44.1632	34.0859	44.0492
32.04*	32.04	30.9414	38.2102	44.4618	50.025	42.721	48.8145	40.1967	44.5135	34.4139	44.4707
32.307*	32.307	31.2623	38.6457	44.8827	50.416	43.0917	49.2244	40.6228	44.8645	34.7552	44.8802
32.574*	32.574	31.6599	39.0747	45.2911	50.8099	43.4484	49.6559	41.0526	45.2132	35.087	45.2847
32.841*	32.841	32.0164	39.5025	45.7025	51.21	43.7991	50.1025	41.4757	45.5661	35.42	45.6844
33.108*	33.108	32.3135	39.9523	46.1257	51.6062	44.1449	50.5641	41.9008	45.9174	35.7498	46.0605
33.375*	33.375	32.6023	40.3878	46.5359	52.05	44.4841	51.0529	42.3208	46.2704	36.0821	46.4215
33.642*	33.642	32.891	40.8213	46.9454	52.4437	44.8268	51.517	42.728	46.622	36.3993	46.7801
33.909*	33.909	33.1784	41.2336	47.3515	52.8344	45.1609	51.9743	43.1276	46.9723	36.7122	47.1322
34.176*	34.176	33.4609	41.6384	47.7613	53.2334	45.4966	52.4373	43.5282	47.3318	37.0284	47.4823
34.443*	34.443	33.753	42.0379	48.1802	53.6233	45.8287	52.8958	43.9196	47.689	37.3385	47.827
34.71*	34.71	34.0436	42.4391	48.6024	54.0417	46.1624	53.3274	44.3042	48.0402	37.6558	48.1802
34.977*	34.977	34.3321	42.8627	49.0237	54.4589	46.4886	53.7542	44.6823	48.3968	37.9662	48.5155
35.244*	35.244	34.6263	43.2964	49.4359	54.9025	46.811	54.1805	45.0636	48.7502	38.2791	48.8498
35.511*	35.511	34.9186	43.6968	49.8413	55.3818	47.141	54.6044	45.439	49.106	38.5943	49.1899
35.778*	35.778	35.2146	44.091	50.2475	55.7959	47.4637	55.0247	45.8167	49.4666	38.9062	49.5268
36.045*	36.045	35.5077	44.4836	50.6427	56.1847	47.7851	55.4336	46.1887	49.8243	39.2237	49.8648
36.312*	36.312	35.8129	44.8759	51.0469	56.5734	48.1275	55.8687	46.5608	50.2239	39.5496	50.2165
36.579*	36.579	36.1119	45.2602	51.4398	56.9625	48.4552	56.2997	46.9271	50.6518	39.8804	50.5449
36.846*	36.846	36.4295	45.6301	51.8449	57.3478	48.7893	56.7289	47.2977	51.0372	40.2014	50.8767
37.113*	37.113	36.7698	46.001	52.2706	57.7571	49.114	57.1576	47.6718	51.3894	40.5362	51.2064
37.38*	37.38	37.2477	46.3708	52.6649	58.1615	49.436	57.5702	48.0372	51.7357	40.8723	51.5373
37.647*	37.647	37.6483	46.7453	53.059	58.5878	49.7531	57.9549	48.3978	52.0795	41.1963	51.8631
37.914*	37.914	38.0323	47.1137	53.4448	58.9993	50.0876	58.3417	48.7582	52.431	41.536	52.1935
38.181*	38.181	38.3917	47.4939	53.836	59.395	50.4219	58.7404	49.1155	52.7821	41.8783	52.5035
38.448*	38.448	38.7424	47.8656	54.2315	59.7604	50.7556	59.1229	49.4794	53.1382	42.204	52.8122
38.715*	38.715	39.063	48.2452	54.627	60.1279	51.0899	59.4999	49.8478	53.496	42.5395	53.1179
38.982*	38.982	39.3744	48.619	55.0102	60.4821	51.4124	59.8772	50.2131	53.8568	42.8761	53.4196
39.249*	39.249	39.6842	48.9818	55.3807	60.8305	51.7397	60.2784	50.5949	54.2193	43.204	53.7343
39.516*	39.516	39.9878	49.3449	55.7535	61.1749	52.0614	60.6695	50.9888	54.5716	43.5417	54.0532
39.783*	39.783	40.2895	49.7071	56.117	61.5243	52.3657	61.0475	51.3607	54.9239	43.8748	54.387
40.05*	40.05	40.5965	50.09	56.5001	61.8708	52.6815	61.4221	51.7171	55.2818	44.2142	54.7142
40.317*	40.317	40.8948	50.4498	56.8705	62.2275	52.9952	61.7951	52.0671	55.6358	44.5694	55.0524
40.584*	40.584	41.1945	50.799	57.2483	62.5834	53.3091	62.1641	52.421	56.0073	44.9317	55.3989
40.851*	40.851	41.4937	51.1419	57.6159	62.9355	53.6139	62.5317	52.766	56.3881	45.3036	55.759
41.118*	41.118	41.7864	51.4832	57.9818	63.2939	53.9185	62.893	53.1171	56.7886	45.6855	56.0935
41.385*	41.385	42.0849	51.8313	58.3447	63.6513	54.2142	63.2527	53.4619	57.1676	46.0534	56.416
41.652*	41.652	42.3807	52.1676	58.7102	64.011	54.5108	63.614	53.8047	57.5614	46.4199	56.7399
41.919*	41.919	42.673	52.5065	59.0883	64.3614	54.8025	63.9678	54.1411	57.946	46.7682	57.0327
42.186*	42.186	42.9569	52.8454	59.4535	64.688	55.0904	64.3245	54.473	58.3672	47.1167	57.3202
42.453*	42.453	43.2369	53.1735	59.8646	64.9921	55.3815	64.6713	54.8091	58.7959	47.4498	57.5965
42.72*	42.72	43.5094	53.5067	60.2715	65.3012	55.6689	65.0149	55.1408	59.2169	47.7854	57.927
42.987*	42.987	43.7739	53.8317	60.679	65.5933	55.9554	65.3531	55.481	59.6365	48.118	58.3184
43.254*	43.254	44.0362	54.1561	61.0931	65.8756	56.234	65.6948	55.816	60.0374	48.4541	58.5912
43.521*	43.521	44.2947	54.4784	61.4778	66.15	56.5216	66.0396	56.1458	60.4265	48.8131	58.8555
43.788*	43.788	44.5493	54.797	61.8685	66.4278	56.7975	66.377	56.477	60.8148	49.2506	59.1198
44.055*	44.055	44.797	55.1197	62.2596	66.7028	57.0816	66.7095	56.8018	61.1872	49.6551	59.3809
44.322*	44.322	45.0464	55.4413	62.6543	66.9829	57.3601	67.0413	57.1281	61.5614	50.0379	59.6376
44.589*	44.589	45.2859	55.7673	63.0341	67.2517	57.6419	67.3646	57.455	61.928	50.316	59.8904
44.856*	44.856	45.5261	56.0943	63.3968	67.5218	57.9241	67.6793	57.7818	62.2941	50.5958	60.1442
45.123*	45.123	45.7681	56.4225	63.7633	67.7852	58.207	67.9916	58.1092	62.6572	50.8632	60.3999
45.39*	45.39	46.0063	56.7475	64.1152	68.0527	58.4936	68.2963	58.4371	63.0221	51.1328	60.6625
45.657*	45.657	46.2381	57.0676	64.4703	68.3146	58.7725	68.5933	58.7638	63.373	51.4032	60.9169
45.924*	45.924	46.4788	57.3853	64.8272	68.5804	59.0516	68.88	59.1009	63.733	51.6675	61.1972
46.191*	46.191	46.7036	57.6902	65.1749	68.8404	59.3313	69.1659	59.4319	64.0852	51.9376	61.4882
46.458*	46.458	46.9351	57.9905	65.5258	69.0958	59.609	69.4413	59.752	64.4334	52.1989	61.7593
46.725*	46.725	47.1517	58.2902	65.8768	69.3519	59.8876	69.7114	60.0738	64.7772	52.475	62.0325
46.992*	46.992	47.3751	58.584	66.2219	69.6104	60.1642	69.9852	60.4	65.1097	52.7522	62.3044
47.259*	47.259	47.5942	58.8757	66.5714	69.8643	60.4422	70.2578	60.7287	65.4387	53.0383	62.5765
47.526*	47.526	47.8091	59.1641	66.9293	70.1111	60.7141	70.5325	61.0894	65.7613	53.3124	62.8387
47.793*	47.793	48.0231	59.451	67.2836	70.3637	60.9813	70.7994	61.4192	66.0725	53.5932	63.0988
48.06*	48.06	48.2298	59.7355	67.6452	70.6101	61.26	71.062	61.7679	66.3843	53.8777	63.387
48.327*	48.327	48.4422	60.0214	67.997	70.8579	61.5225	71.3284	62.1172	66.6965	54.1516	63.6546
48.594*	48.594	48.655	60.3097	68.3483	71.0932	61.7962	71.5847	62.495	67.0111	54.4272	63.9158
48.861*	48.861	48.8725	60.5914	68.7046	71.3256	62.0682	71.8403	62.8712	67.3231	54.7013	64.168
49.128*	49.128	49.0895	60.8711	69.0372	71.5705	62.3379	72.0841	63.246	67.6386	54.975	64.4212
49.395*	49.395	49.303	61.1562	69.3621	71.89	62.609	72.3233	63.629	67.9407	55.2408	64.6523
49.662*	49.662	49.5225	61.4328	69.6882	72.1405	62.8776	72.5669	64.1604	68.2527	55.5144	64.8744
49.929*	49.929	49.7381	61.7099	69.9983	72.3699	63.1356	72.8023	64.5599	68.5647	55.7776	65.0712
50.196*	50.196	49.9576	61.9893	70.328	72.5987	63.3822	73.0399	64.941	68.8848	56.0463	65.2601
	50.463	50.1942	62.2665	70.6623	72.8209	63.6297	73.2629	65.3013	69.1989	56.309	65.4506
	50.73	50.4206	62.5405	70.9729	73.0461	63.8672	73.4964	65.6586	69.5136	56.5714	65.6319
	50.997	50.639	62.813	71.2628	73.2633	64.1036	73.7208	66.0192	69.8227	56.8686	65.8092
	51.264	50.85	63.0909	71.5562	73.4842	64.3368	73.9491	66.4081	70.1407	57.1406	65.9869
	51.531	51.049	63.3694	71.8397	73.6927	64.5594	74.1826	66.7858	70.4518	57.4263	66.1721
	51.798	51.242	63.6503	72.118	73.9063	64.7892	74.4133	67.1439	70.7777	57.6867	66.3635
	52.065	51.4362	63.9268	72.3949	74.1317	65.0166	74.643	67.477	71.1046	57.9444	66.527
	52.332	51.6247	64.1836	72.671	74.3497	65.2434	74.8751	67.8141	71.4347	58.2001	66.6928
	52.599	51.8115	64.4317	72.9373	74.5709	65.4676	75.0999	68.1646	71.7793	58.4493	66.8591
	52.866	52.0046	64.6814	73.2026	74.782	65.6911	75.3323	68.5123	72.1221	58.699	67.0165
	53.133	52.1836	64.9239	73.4653	74.9892	65.9093	75.5624	68.8608	72.4577	58.939	67.1783
	53.4	52.3727	65.168	73.7263	75.1986	66.1268	75.7896	69.2127	72.7803	59.1813	67.3354
	53.667	52.5559	65.4032	73.9811	75.4074	66.334	76.0143	69.5501	73.0968	59.42	67.4923
	53.934	52.7444	65.6385	74.2411	75.6122	66.5369	76.2406	69.9014	73.4037	59.6581	67.6449
	54.201	52.9255	65.8732	74.4902	75.8103	66.7444	76.4656	70.2484	73.7108	59.8868	67.7972
	54.468	53.1046	66.1072	74.7384	76.0054	66.9487	76.6865	70.5854	74.0522	60.122	67.9532
	54.735	53.2865	66.346	74.9839	76.1917	67.1515	76.9016	70.9319	74.3635	60.3497	68.1028
	55.002	53.4593	66.5809	75.2299	76.3807	67.3544	77.12	71.284	74.677	60.5767	68.2573
	55.269	53.6411	66.8181	75.4729	76.5668	67.5517	77.3563	71.6404	74.9663	60.7986	68.4068
	55.536	53.8116	67.053	75.7099	76.7547	67.7512	77.5717	72.0101	75.2709	61.0164	68.5604
	55.803	53.9937	67.2839	75.9532	76.9381	67.9449	77.7856	72.375	75.5786	61.237	68.7087
	56.07	54.1677	67.5192	76.187	77.1146	68.1391	77.9934	72.7454	75.8912	61.4561	68.8566
	56.337	54.3406	67.7484	76.4249	77.2952	68.3312	78.1989	73.1158	76.2105	61.6694	69.0102
	56.604	54.5171	67.976	76.6619	77.4715	68.5195	78.4004	73.51	76.5106	61.8871	69.1625
	56.871	54.6887	68.2037	76.9009	77.6499	68.7092	78.6018	73.8799	76.8201	62.0937	69.3083
	57.138	54.8687	68.43	77.145	77.8332	68.8956	78.8002	74.2321	77.1233	62.3071	69.455
	57.405	55.0415	68.6498	77.386	78.0144	69.0835	78.9977	74.5665	77.4171	62.5118	69.6034
	57.672	55.2235	68.8719	77.6293	78.1963	69.2653	79.1955	74.8829	77.6954	62.7169	69.7516
	57.939	55.4073	69.0936	77.8721	78.3708	69.4499	79.3914	75.2037	77.947	62.9209	69.8983
	58.206	55.5965	69.3117	78.1335	78.5448	69.6343	79.5934	75.5255	78.1836	63.1234	70.0429
	58.473	55.788	69.5347	78.3828	78.7222	69.81	79.7904	75.848	78.4143	63.3274	70.1919
	58.74	55.9929	69.7661	78.638	78.8965	69.991	79.9927	76.1744	78.6382	63.5298	70.3377
	59.007	56.2038	70.0137	78.9228	79.0702	70.1645	80.1941	76.4974	78.8532	63.7327	70.4779
	59.274	56.4003	70.2463	79.1946	79.2429	70.3374	80.3935	76.788	79.0656	63.9278	70.6237
	59.541	56.5971	70.4561	79.462	79.416	70.5081	80.5983	77.0587	79.2744	64.126	70.7639
	59.808	56.7967	70.6637	79.7478	79.5869	70.6758	80.7944	77.3247	79.479	64.3186	70.9076
	60.075	57.0063	70.8714	80.0114	79.7551	70.8403	80.9954	77.586	79.6824	64.5179	71.0512
	60.342	57.2378	71.0746	80.2514	79.9211	71.0079	81.1886	77.8341	79.8847	64.7116	71.2118
	60.609	57.4717	71.2828	80.4848	80.086	71.1685	81.3751	78.0755	80.0855	64.9034	71.3721
	60.876	57.6802	71.49	80.7094	80.2561	71.3259	81.581	78.3193	80.2881	65.098	71.5333
	61.143	57.8691	71.6954	80.9397	80.4224	71.4866	81.7634	78.552	80.4872	65.2856	71.686
	61.41	58.0563	71.8979	81.1674	80.5944	71.6428	81.94	78.7791	80.6857	65.4756	71.8371
	61.677	58.2401	72.093	81.3892	80.7552	71.7978	82.1141	79.0045	80.8834	65.662	71.9834
	61.944	58.4229	72.301	81.6301	80.9192	71.9508	82.2885	79.2212	81.0758	65.8417	72.1333
	62.211	58.5975	72.4935	81.8672	81.0822	72.1018	82.4628	79.4369	81.2757	66.0199	72.2826
	62.478	58.7684	72.6869	82.0961	81.2385	72.2562	82.6348	79.6504	81.4728	66.1916	72.4306
	62.745	58.94	72.8786	82.3244	81.3966	72.4004	82.8049	79.8478	81.6646	66.369	72.5797
	63.012	59.1234	73.0743	82.5491	81.5492	72.5463	82.9769	80.0398	81.8627	66.5339	72.7207
	63.279	59.321	73.2614	82.7809	81.6987	72.6896	83.1476	80.2237	82.052	66.7007	72.8596
	63.546	59.5196	73.4529	83.046	81.8481	72.8338	83.3123	80.4021	82.249	66.8638	73.0016
	63.813	59.7196	73.6423	83.3028	81.9962	72.9712	83.4794	80.5729	82.4381	67.0234	73.1394
	64.08	59.9192	73.8516	83.5444	82.1432	73.1092	83.6452	80.7376	82.6262	67.1839	73.2777
	64.347	60.1114	74.0335	83.7686	82.2905	73.2438	83.8149	80.8939	82.8105	67.3453	73.4163
	64.614	60.3047	74.2245	83.9825	82.4361	73.3755	83.9832	81.0533	82.9938	67.502	73.5537
	64.881	60.5072	74.4098	84.1905	82.5847	73.5075	84.1536	81.21	83.1759	67.6638	73.6898
	65.148	60.7056	74.5972	84.3904	82.7287	73.6317	84.3291	81.367	83.3622	67.823	73.8242
	65.415	60.9182	74.7839	84.5868	82.8706	73.7583	84.5199	81.5229	83.5418	67.9798	73.9624
	65.682	61.1237	74.9686	84.7848	83.0139	73.879	84.7272	81.6771	83.7199	68.1363	74.0963
	65.949	61.3318	75.1523	84.9732	83.154	73.9971	84.9317	81.8293	83.8992	68.2821	74.233
	66.216	61.5258	75.3355	85.179	83.2976	74.1119	85.1384	81.9843	84.0782	68.4311	74.3717
	66.483	61.713	75.5208	85.3865	83.4347	74.2302	85.3522	82.1334	84.257	68.5746	74.5049
	66.75	61.8989	75.7074	85.6133	83.5757	74.3437	85.5824	82.2878	84.4427	68.7192	74.6636
	67.017	62.085	75.8972	85.8566	83.7083	74.4592	85.8147	82.4346	84.6359	68.8616	74.7999
	67.284	62.2673	76.0767	86.072	83.8395	74.572	86.039	82.5812	84.8309	69.0065	74.9404
	67.551	62.4516	76.2615	86.275	83.9682	74.6842	86.2566	82.7271	85.0317	69.1464	75.0754
	67.818	62.6342	76.4378	86.4638	84.0982	74.7913	86.4656	82.8731	85.2306	69.2885	75.2105
	68.085	62.8153	76.6141	86.6668	84.2216	74.8999	86.6636	83.0186	85.4324	69.4333	75.3473
	68.352	62.9992	76.7927	86.8623	84.3495	75.0037	86.8322	83.1633	85.6371	69.5791	75.4781
	68.619	63.1806	76.9616	87.0355	84.4689	75.112	86.9775	83.3088	85.8374	69.7205	75.6123
	68.886	63.3616	77.1402	87.1964	84.5906	75.217	87.0996	83.4533	86.044	69.8649	75.7435
	69.153	63.5406	77.3138	87.3599	84.7076	75.3195	87.2155	83.593	86.2409	70.0076	75.873
	69.42	63.7162	77.4971	87.5107	84.8203	75.426	87.3222	83.7363	86.4449	70.1526	76.0024
	69.687	63.8878	77.6804	87.6602	84.9335	75.5266	87.4246	83.8749	86.6336	70.2923	76.1267
	69.954	64.0646	77.8644	87.8038	85.0435	75.6315	87.5222	84.0133	86.8235	70.4345	76.2532
	70.221	64.2308	78.0359	87.9409	85.1556	75.7325	87.6168	84.1543	87.0111	70.5772	76.3813
	70.488	64.4032	78.2037	88.0777	85.2647	75.8392	87.7147	84.2917	87.1991	70.7161	76.5046
	70.755	64.5775	78.372	88.2097	85.3767	75.9494	87.8071	84.4287	87.3906	70.8578	76.6301
	71.022	64.7491	78.536	88.3406	85.4842	76.0674	87.8988	84.5651	87.5804	70.9975	76.7564
	71.289	64.9187	78.6992	88.4688	85.586	76.1824	87.9883	84.6961	87.7737	71.144	76.8875
	71.556	65.0971	78.8641	88.5954	85.6932	76.3187	88.0821	84.8168	87.9312	71.2863	77.0169
	71.823	65.2757	79.0265	88.7204	85.7909	76.4696	88.1758	84.9239	88.0751	71.428	77.1444
	72.09	65.4517	79.1884	88.843	85.8924	76.588	88.267	85.0319	88.2129	71.5703	77.2752
	72.357	65.6324	79.3514	88.9663	85.9919	76.6995	88.36	85.1349	88.3473	71.7144	77.4008
	72.624	65.8081	79.5113	89.0863	86.0903	76.8157	88.4516	85.2384	88.4843	71.8587	77.5271
	72.891	65.9784	79.6701	89.2058	86.1876	76.929	88.5414	85.3384	88.623	72.003	77.6518
	73.158	66.1406	79.8313	89.3224	86.2809	77.0416	88.6341	85.4372	88.7603	72.1494	77.7795
	73.425	66.2935	79.9862	89.4401	86.3766	77.1494	88.7258	85.5327	88.8922	72.2899	77.907
	73.692	66.4496	80.1491	89.5558	86.4693	77.2574	88.8211	85.6264	89.0228	72.4337	78.0316
	73.959	66.6054	80.3054	89.6689	86.563	77.3646	88.916	85.7211	89.1542	72.5763	78.1575
	74.226	66.7597	80.4692	89.7803	86.6566	77.4704	89.0142	85.8139	89.2827	72.7214	78.2864
	74.493	66.915	80.6414	89.8884	86.7525	77.5796	89.1123	85.9077	89.4113	72.8617	78.4166
	74.76	67.0686	80.8199	89.9962	86.8424	77.6864	89.216	86.001	89.5428	73.0052	78.5544
	75.027	67.2243	80.9964	90.1047	86.9367	77.7968	89.3249	86.0896	89.6788	73.1436	78.7088
	75.294	67.3761	81.1706	90.2103	87.025	77.8965	89.4278	86.1781	89.8201	73.2911	78.8647
	75.561	67.5301	81.3452	90.3157	87.1181	77.9975	89.5393	86.2669	89.9676	73.4374	78.998
	75.828	67.6832	81.5027	90.4206	87.2093	78.087	89.6462	86.3543	90.1146	73.5864	79.1332
	76.095	67.8352	81.6605	90.5216	87.3014	78.1825	89.7468	86.4417	90.2409	73.7341	79.2791
	76.362	67.9873	81.8122	90.6252	87.3932	78.2752	89.8811	86.5273	90.3622	73.8817	79.4295
	76.629	68.1397	81.9637	90.7248	87.4847	78.37	89.9937	86.613	90.4796	74.0242	79.5795
	76.896	68.2879	82.1153	90.8271	87.5779	78.4611	90.0825	86.7002	90.5962	74.1703	79.752
	77.163	68.4352	82.2641	90.9246	87.6682	78.5525	90.1712	86.7853	90.7135	74.3147	79.8857
	77.43	68.5818	82.4105	91.0237	87.76	78.6477	90.265	86.8712	90.8299	74.4511	80.0043
	77.697	68.7258	82.5549	91.1198	87.8471	78.738	90.3593	86.954	90.9338	74.5846	80.1206
	77.964	68.8683	82.6991	91.2174	87.9434	78.8275	90.4482	87.0381	91.0355	74.7132	80.2266
	78.231	69.009	82.8413	91.3131	88.0328	78.9207	90.536	87.1201	91.1356	74.8409	80.3384
	78.498	69.1495	82.979	91.41	88.1254	79.0124	90.6192	87.2001	91.2371	74.9613	80.4464
	78.765	69.2876	83.1184	91.5036	88.2097	79.1042	90.6875	87.2835	91.3369	75.0834	80.5548
	79.032	69.4312	83.2575	91.6004	88.3008	79.1945	90.7515	87.3624	91.4363	75.2033	80.664
	79.299	69.5664	83.3944	91.6923	88.3899	79.2895	90.8069	87.443	91.5334	75.3191	80.7677
	79.566	69.7109	83.5312	91.786	88.4791	79.3817	90.8627	87.5224	91.6344	75.44	80.8762
	79.833	69.8433	83.6715	91.8746	88.5712	79.4729	90.9182	87.5999	91.7321	75.5554	80.981
	80.1	69.9823	83.8116	91.9636	88.6621	79.5677	90.9718	87.6793	91.8296	75.6752	81.0835
	80.367	70.1147	83.9534	92.0476	88.7518	79.6622	91.0272	87.7569	91.9216	75.7949	81.1928
	80.634	70.2482	84.089	92.1333	88.84	79.7516	91.0809	87.8316	92.0176	75.9133	81.2934
	80.901	70.3782	84.2261	92.2204	88.9325	79.8448	91.1351	87.9075	92.1104	76.0305	81.4018
	81.168	70.5071	84.3544	92.306	89.0199	79.9371	91.1887	87.9835	92.2073	76.1478	81.5047
	81.435	70.6362	84.475	92.3903	89.1098	80.0292	91.242	88.0576	92.3027	76.2632	81.6092
	81.702	70.7533	84.5948	92.4758	89.1969	80.1195	91.2947	88.13	92.3989	76.3802	81.7113
	81.969	70.8767	84.7111	92.5628	89.2879	80.2132	91.3477	88.2045	92.4939	76.4974	81.8146
	82.236	70.9885	84.825	92.6489	89.3742	80.3085	91.4024	88.2758	92.5872	76.6122	81.92
	82.503	71.1085	84.9333	92.7363	89.4628	80.4011	91.4528	88.3471	92.6775	76.7288	82.0221
	82.77	71.2205	85.0414	92.8251	89.549	80.4966	91.5051	88.4156	92.7719	76.8457	82.1256
	83.037	71.3349	85.1459	92.9116	89.6357	80.5906	91.5507	88.4843	92.8592	76.9574	82.2297
	83.304	71.4439	85.2498	93.0023	89.7226	80.6827	91.6009	88.5523	92.9499	77.0734	82.332
	83.571	71.5525	85.3463	93.0908	89.8113	80.7735	91.646	88.6186	93.0367	77.1851	82.4362
	83.838	71.6615	85.4476	93.1807	89.8967	80.8682	91.6925	88.6857	93.1242	77.2986	82.5392
	84.105	71.7677	85.5415	93.2696	89.9803	80.9596	91.7377	88.7517	93.2139	77.4089	82.639
	84.372	71.8769	85.6378	93.3587	90.0655	81.0531	91.7832	88.8162	93.2993	77.5196	82.7449
	84.639	71.9802	85.735	93.4454	90.1529	81.1397	91.8279	88.8805	93.3877	77.6328	82.846
	84.906	72.0897	85.8259	93.5355	90.2401	81.2316	91.8711	88.9449	93.4712	77.7438	82.9438
	85.173	72.1933	85.9186	93.6209	90.3256	81.3193	91.9148	89.0083	93.5526	77.8586	83.04
	85.44	72.3002	86.0084	93.7091	90.4105	81.4085	91.9569	89.0714	93.6316	77.9716	83.1345
	85.707	72.4044	86.0983	93.7955	90.4965	81.4976	92.0004	89.1329	93.7094	78.0879	83.2254
	85.974	72.5083	86.19	93.8818	90.5813	81.5879	92.0406	89.1979	93.787	78.2004	83.3181
	86.241	72.6125	86.2745	93.9691	90.6724	81.6766	92.082	89.2593	93.8671	78.3164	83.4075
	86.508	72.7125	86.3614	94.053	90.7614	81.7655	92.1188	89.321	93.9437	78.4287	83.5001
	86.775	72.819	86.4457	94.1359	90.8506	81.8558	92.1582	89.3854	94.0257	78.541	83.5905
	87.042	72.9142	86.5333	94.2151	90.9403	81.9422	92.1939	89.4466	94.1038	78.654	83.6797
	87.309	73.0217	86.6178	94.2947	91.028	82.0322	92.2315	89.5093	94.1829	78.7713	83.7679
	87.576	73.1207	86.7035	94.3754	91.115	82.1201	92.2685	89.57	94.26	78.8932	83.8579
	87.843	73.2237	86.7868	94.452	91.2028	82.2065	92.3058	89.632	94.3359	79.0187	83.9464
	88.11	73.3209	86.8724	94.5304	91.2865	82.2936	92.3435	89.6911	94.4119	79.1467	84.0323
	88.377	73.422	86.9535	94.6077	91.373	82.3806	92.3783	89.75	94.4883	79.2738	84.1186
	88.644	73.5258	87.0376	94.6863	91.4526	82.4684	92.418	89.8099	94.567	79.4002	84.2064
	88.911	73.6203	87.121	94.7633	91.5354	82.5528	92.4528	89.8691	94.6426	79.5152	84.2936
	89.178	73.7211	87.199	94.8417	91.6145	82.6401	92.4908	89.9278	94.72	79.6324	84.3782
	89.445	73.8145	87.2786	94.9189	91.6964	82.7262	92.5276	89.986	94.7962	79.7515	84.463
	89.712	73.9145	87.356	94.9957	91.776	82.8102	92.563	90.0459	94.8989	79.9063	84.5477
	89.979	74.0082	87.4354	95.0723	91.8568	82.8963	92.6012	90.1026	95.0089	80.0349	84.6338
	90.246	74.1051	87.5122	95.1473	91.9371	82.9819	92.636	90.1598	95.1219	80.1645	84.7178
	90.513	74.199	87.5878	95.2224	92.0179	83.0707	92.6742	90.2138	95.2338	80.2995	84.8021
	90.78	74.295	87.6651	95.2983	92.0994	83.1547	92.7084	90.2699	95.3466	80.4312	84.8839
	91.047	74.3888	87.7406	95.3706	92.1762	83.2412	92.7448	90.3241	95.4561	80.5651	84.9694
	91.314	74.4842	87.8166	95.4437	92.2562	83.329	92.7814	90.378	95.5631	80.6988	85.0508
	91.581	74.5777	87.8928	95.5167	92.3341	83.4132	92.815	90.4314	95.6696	80.8301	85.1329
	91.848	74.6717	87.9689	95.5886	92.4114	83.498	92.8507	90.4828	95.774	80.965	85.2158
	92.115	74.7616	88.0438	95.6588	92.4835	83.5839	92.8857	90.5329	95.8792	81.0982	85.2944
	92.382	74.8488	88.1168	95.7307	92.5517	83.6691	92.9207	90.5856	95.9799	81.2315	85.3752
	92.649	74.9377	88.1909	95.799	92.6182	83.7523	92.9565	90.6338	96.082	81.367	85.4564
	92.916	75.0236	88.2621	95.8679	92.682	83.8395	92.9907	90.6852	96.1823	81.5045	85.537
	93.183	75.1139	88.3363	95.9349	92.7434	83.9236	93.0251	90.736	96.2836	81.6389	85.6207
	93.45	75.1993	88.4077	96.0019	92.8064	84.0091	93.0607	90.7846	96.3827	81.7726	85.7028
	93.717	75.2888	88.4772	96.0673	92.8632	84.0946	93.0946	90.8325	96.4817	81.9125	85.7867
	93.984	75.3766	88.5492	96.1322	92.9211	84.1806	93.1296	90.8799	96.5811	82.0457	85.8689
	94.251	75.4618	88.6195	96.1963	92.9772	84.2637	93.1665	90.9263	96.6797	82.1822	85.9499
	94.518	75.5523	88.6927	96.2585	93.0345	84.3494	93.1997	90.9734	96.7764	82.3274	86.0324
	94.785	75.6377	88.7667	96.319	93.0908	84.4333	93.2347	91.0191	96.8664	82.4724	86.1124
	95.052	75.7267	88.8385	96.3808	93.1454	84.5153	93.2684	91.0659	96.9414	82.6165	86.1961
	95.319	75.8139	88.9137	96.4401	93.2002	84.5988	93.3041	91.112	96.9973	82.7568	86.2733
	95.586	75.9002	88.9845	96.5008	93.2554	84.6827	93.3377	91.1572	97.0492	82.9178	86.3575
	95.853	75.9864	89.0571	96.5599	93.3072	84.7648	93.3723	91.2019	97.0983	83.0701	86.4379
	96.12	76.0719	89.1282	96.6196	93.3614	84.8487	93.4074	91.2466	97.1437	83.2064	86.5166
	96.387	76.1572	89.2016	96.6771	93.412	84.9296	93.4418	91.2897	97.189	83.3231	86.5971
	96.654	76.2358	89.2755	96.7346	93.4653	85.0122	93.4756	91.3336	97.2337	83.434	86.6777
	96.921	76.3145	89.344	96.7902	93.5155	85.0926	93.5088	91.377	97.2755	83.5403	86.7579
	97.188	76.3905	89.4165	96.8476	93.5687	85.1725	93.5432	91.423	97.317	83.6475	86.8367
	97.455	76.4686	89.4866	96.9038	93.6183	85.2544	93.5765	91.4656	97.3571	83.7537	86.9177
	97.722	76.544	89.5587	96.9599	93.6714	85.3347	93.6105	91.5108	97.3986	83.8609	86.995
	97.989	76.6169	89.6291	97.015	93.7272	85.4156	93.6431	91.5523	97.4396	83.9642	87.0741
	98.256	76.6878	89.7003	97.0701	93.7807	85.4954	93.677	91.5965	97.4807	84.0687	87.1513
	98.523	76.7587	89.7688	97.1242	93.8359	85.5794	93.709	91.6386	97.5219	84.1746	87.2306
	98.79	76.832	89.8405	97.1788	93.889	85.6587	93.7425	91.6813	97.5632	84.2793	87.3083
	99.057	76.9042	89.9089	97.2325	93.9398	85.7395	93.7743	91.7242	97.6048	84.382	87.3853
	99.324	76.9759	89.9793	97.2869	93.9895	85.8186	93.8082	91.7664	97.6456	84.4838	87.4593
	99.591	77.0476	90.0462	97.3414	94.0378	85.9016	93.8387	91.8094	97.6873	84.5855	87.5366
	99.858	77.1201	90.116	97.3947	94.0877	85.9816	93.8735	91.8524	97.7308	84.6859	87.611
	100.125	77.1908	90.1809	97.4484	94.1325	86.0622	93.9071	91.8923	97.7728	84.7799	87.6874
	100.392	77.2643	90.2492	97.4992	94.183	86.1428	93.9399	91.9338	97.8143	84.8709	87.7605
	100.659	77.3367	90.3129	97.5503	94.2309	86.2243	93.973	91.9762	97.8544	84.9593	87.8332
	100.926	77.4091	90.3807	97.6005	94.2793	86.3041	94.0036	92.0161	97.898	85.0543	87.903
	101.193	77.4791	90.4435	97.65	94.3275	86.3837	94.0383	92.0571	97.9402	85.1452	87.9754
	101.46	77.5528	90.5053	97.6989	94.3761	86.4668	94.0703	92.0965	98.0314	85.2388	88.0452
	101.727	77.6223	90.5661	97.7485	94.4237	86.5438	94.1039	92.1374	98.1185	85.3282	88.1126
	101.994	77.6966	90.6249	97.7953	94.4706	86.6247	94.1377	92.1772	98.1573	85.4224	88.1817
	102.261	77.7664	90.6872	97.8433	94.5185	86.7054	94.1686	92.2192	98.1963	85.5133	88.2483
	102.528	77.8413	90.7436	97.8902	94.5651	86.7818	94.2018	92.259	98.2404	85.6046	88.3173
	102.795	77.9098	90.8056	97.9359	94.6136	86.8651	94.233	92.2989	98.2796	85.693	88.3828
	103.062	77.9827	90.8632	97.9835	94.6599	86.9405	94.2679	92.339	98.3175	85.7846	88.4506
	103.329	78.0541	90.9216	98.0252	94.7057	87.0217	94.3001	92.3796	98.3562	85.8757	88.5139
	103.596	78.1259	90.9814	98.0665	94.7516	87.0987	94.3311	92.4209	98.3951	85.968	88.58
	103.863	78.1959	91.0389	98.1066	94.797	87.1797	94.3656	92.4596	98.4311	86.0576	88.6411
	104.13	78.2677	91.0957	98.143	94.8473	87.2572	94.398	92.4997	98.4692	86.1491	88.7036
	104.397	78.3385	91.1549	98.1784	94.8994	87.3361	94.4303	92.5395	98.5054	86.2395	88.7641
	104.664	78.4097	91.2118	98.2117	94.955	87.4167	94.4621	92.5776	98.5421	86.3298	88.8295
	104.931	78.4768	91.2697	98.2421	95.0077	87.4913	94.4939	92.618	98.5776	86.4224	88.8898
	105.198	78.5497	91.3258	98.2744	95.0606	87.5734	94.5279	92.6574	98.6128	86.5098	88.9514
	105.465	78.6179	91.3832	98.3035	95.1128	87.6476	94.559	92.6966	98.6434	86.6003	89.0137
	105.732	78.6839	91.4411	98.3349	95.1669	87.7272	94.5922	92.735	98.6736	86.6886	89.0745
	105.999	78.7515	91.496	98.3642	95.2203	87.8039	94.6248	92.7734	98.7029	86.7769	89.135
	106.266	78.8173	91.5508	98.3953	95.2724	87.8809	94.6564	92.8134	98.7302	86.8646	89.1968
	106.533	78.8848	91.6044	98.4245	95.3253	87.9573	94.6887	92.8518	98.7561	86.9528	89.2574
	106.8	78.9471	91.6595	98.4532	95.3777	88.0342	94.7208	92.892	98.7811	87.0424	89.3156
	107.067	79.0134	91.7122	98.4822	95.4308	88.1096	94.7543	92.9308	98.8049	87.1265	89.3787
	107.334	79.0747	91.7665	98.5101	95.4827	88.1867	94.7865	92.9702	98.8284	87.2105	89.4379
	107.601	79.1415	91.8196	98.5365	95.5347	88.2625	94.8187	93.0079	98.8461	87.2937	89.496
	107.868	79.2049	91.8733	98.5619	95.586	88.3391	94.852	93.0481	98.8658	87.38	89.556
	108.135	79.2686	91.9258	98.586	95.6378	88.4139	94.884	93.0859	98.8841	87.4626	89.6143
	108.402	79.332	91.9774	98.6094	95.6894	88.4885	94.9152	93.1241	98.9031	87.5476	89.6719
	108.669	79.3948	92.0306	98.6322	95.742	88.566	94.9481	93.1629	98.922	87.6291	89.7299
	108.936	79.4593	92.0812	98.6546	95.7925	88.6413	94.9787	93.1993	98.9402	87.7135	89.7886
	109.203	79.5204	92.1325	98.6754	95.8437	88.7159	95.0126	93.2388	98.9575	87.7964	89.8461
	109.47	79.5839	92.1843	98.6965	95.8901	88.7921	95.044	93.2755	98.9762	87.8796	89.9031
	109.737	79.6485	92.2332	98.7172	95.933	88.8644	95.0764	93.3142	98.9939	87.9611	89.9586
	110.004	79.712	92.2853	98.7364	95.9708	88.9424	95.1089	93.3495	99.0119	88.0441	90.0141
	110.271	79.7711	92.3354	98.7551	96.0062	89.0236	95.1404	93.3866	99.0291	88.1245	90.071
	110.538	79.8371	92.3893	98.7739	96.0404	89.1107	95.1715	93.4228	99.0455	88.2062	90.1241
	110.805	79.898	92.4435	98.7915	96.0737	89.1978	95.204	93.456	99.063	88.2878	90.1806
	111.072	79.9595	92.4983	98.8093	96.107	89.284	95.2356	93.4894	99.0801	88.37	90.2362
	111.339	80.0207	92.5507	98.8268	96.1407	89.3717	95.2667	93.5213	99.0963	88.4505	90.2905
	111.606	80.0812	92.6058	98.8454	96.1727	89.4562	95.3003	93.5539	99.1135	88.5324	90.3443
	111.873	80.1432	92.66	98.8615	96.201	89.543	95.3303	93.5848	99.13	88.6121	90.401
	112.14	80.2009	92.7124	98.8795	96.2301	89.6284	95.3639	93.6167	99.147	88.6928	90.4541
	112.407	80.2627	92.7648	98.8973	96.2597	89.7133	95.3937	93.6464	99.1633	88.7751	90.507
	112.674	80.3229	92.819	98.9144	96.2876	89.7965	95.4258	93.6776	99.1802	88.8569	90.5611
	112.941	80.3827	92.8729	98.9326	96.3161	89.8838	95.4584	93.7076	99.1972	88.9344	90.615
	113.208	80.4415	92.925	98.9482	96.3446	89.9682	95.4888	93.7375	99.2136	89.0123	90.6683
	113.475	80.5021	92.9789	98.9657	96.3727	90.0548	95.5205	93.7672	99.2304	89.0916	90.7211
	113.742	80.5619	93.0307	98.9814	96.399	90.1487	95.5508	93.7965	99.247	89.1707	90.7768
	114.009	80.6235	93.0834	98.9971	96.4266	90.2423	95.5828	93.8254	99.2627	89.2484	90.8265
	114.276	80.6831	93.1363	99.0126	96.4544	90.3372	95.6133	93.8541	99.2785	89.3301	90.8813
	114.543	80.7439	93.1872	99.0269	96.4805	90.4318	95.6439	93.8831	99.2937	89.4067	90.9333
	114.81	80.8057	93.2349	99.0415	96.5076	90.5272	95.6749	93.9115	99.308	89.4891	90.9871
	115.077	80.8669	93.2841	99.0564	96.5336	90.6184	95.7045	93.9398	99.3227	89.5656	91.0382
	115.344	80.9298	93.3306	99.0697	96.5612	90.7072	95.7368	93.9664	99.337	89.6443	91.0905
	115.611	80.988	93.3782	99.0836	96.5882	90.7947	95.7665	93.9944	99.3513	89.7221	91.1427
	115.878	81.0512	93.4242	99.0959	96.6143	90.8774	95.7982	94.0217	99.3663	89.8008	91.1951
	116.145	81.1114	93.4705	99.1094	96.642	90.9631	95.8289	94.0491	99.3803	89.877	91.2473
	116.412	81.173	93.5169	99.1213	96.6682	91.0429	95.858	94.0762	99.3954	89.9526	91.2996
	116.679	81.2309	93.5569	99.1333	96.6952	91.1186	95.8893	94.1038	99.4092	90.0292	91.3493
	116.946	81.2939	93.6025	99.1459	96.7215	91.1895	95.9187	94.1319	99.4238	90.1026	91.4
	117.213	81.3541	93.6422	99.1574	96.7492	91.2542	95.9491	94.1591	99.4377	90.1776	91.4496
	117.48	81.42	93.6867	99.1691	96.7752	91.3136	95.9792	94.1863	99.4515	90.2514	91.4978
	117.747	81.4853	93.726	99.1801	96.8021	91.3727	96.009	94.2129	99.4651	90.3237	91.5458
	118.014	81.5525	93.7659	99.192	96.8286	91.43	96.0395	94.2415	99.4796	90.3937	91.5936
	118.281	81.6232	93.8058	99.2023	96.8542	91.4971	96.0687	94.2682	99.4934	90.4652	91.6434
	118.548	81.6904	93.8456	99.2145	96.8785	91.6412	96.0977	94.2944	99.5074	90.5331	91.6905
	118.815	81.7589	93.8837	99.2251	96.903	91.7857	96.1285	94.3208	99.5208	90.6017	91.7399
	119.082	81.8256	93.9208	99.2362	96.9282	91.8693	96.158	94.3474	99.5345	90.6671	91.7881
	119.349	81.8964	93.9596	99.2472	96.9513	91.9185	96.1869	94.3743	99.5478	90.7312	91.8362
	119.616	81.9625	93.9975	99.2587	96.9768	91.9701	96.2156	94.3996	99.5614	90.7933	91.8817
	119.883	82.0333	94.0352	99.2696	96.9986	92.02	96.2451	94.4263	99.5733	90.8562	91.9323
	120.15	82.0988	94.0719	99.2809	97.0235	92.0692	96.2741	94.451	99.5858	90.9166	91.9783
	120.417	82.1692	94.1082	99.292	97.0446	92.1173	96.3029	94.4768	99.5977	90.9789	92.0256
	120.684	82.237	94.1475	99.3027	97.0681	92.1657	96.3331	94.5037	99.6097	91.0383	92.0715
	120.951	82.3054	94.1832	99.313	97.088	92.2155	96.3619	94.5291	99.6212	91.097	92.1178
	121.218	82.3737	94.2204	99.3238	97.1112	92.2647	96.3904	94.5545	99.6323	91.1537	92.165
	121.485	82.4397	94.2565	99.3353	97.1331	92.3125	96.42	94.5809	99.6428	91.2136	92.2097
	121.752	82.5095	94.2934	99.346	97.1553	92.3606	96.4496	94.606	99.6542	91.2641	92.2561
	122.019	82.5749	94.3305	99.3564	97.1761	92.4076	96.4789	94.6315	99.665	91.3146	92.3007
	122.286	82.6425	94.3665	99.3668	97.1995	92.4556	96.5055	94.6555	99.6758	91.3632	92.3472
	122.553	82.7083	94.4032	99.3774	97.2187	92.5031	96.535	94.6808	99.6862	91.4069	92.3936
	122.82	82.7759	94.4394	99.3884	97.2417	92.5511	96.5636	94.7051	99.696	91.4523	92.4372
	123.087	82.8429	94.4776	99.3984	97.262	92.5991	96.5922	94.7295	99.7062	91.4943	92.4828
	123.354	82.9105	94.5131	99.4086	97.2844	92.6465	96.6209	94.7538	99.7159	91.5366	92.53
	123.621	82.9749	94.5499	99.4179	97.3056	92.6945	96.6483	94.7764	99.7249	91.5744	92.5732
	123.888	83.0429	94.5858	99.4264	97.326	92.7445	96.6771	94.8006	99.7338	91.6138	92.6196
	124.155	83.1086	94.6218	99.4349	97.3475	92.794	96.7052	94.8232	99.743	91.6487	92.6643
	124.422	83.1769	94.6574	99.4434	97.3683	92.844	96.7331	94.8465	99.7508	91.6873	92.7103
	124.689	83.2402	94.6941	99.4514	97.3904	92.8936	96.7636	94.8698	99.7592	91.7251	92.7537
	124.956	83.3084	94.7292	99.4595	97.4109	92.9432	96.79	94.8921	99.7673	91.7614	92.8007
	125.223	83.3736	94.7665	99.4674	97.4321	92.9917	96.8199	94.9167	99.776	91.7988	92.8446
	125.49	83.4418	94.8016	99.4756	97.4534	93.0412	96.8467	94.9388	99.785	91.8361	92.8915
	125.757	83.5067	94.8387	99.4829	97.4746	93.0884	96.8767	94.9619	99.7929	91.8718	92.9367
	126.024	83.5702	94.8739	99.491	97.496	93.1356	96.9027	94.985	99.8014	91.9099	92.9798
	126.291	83.6356	94.9105	99.4994	97.5175	93.1804	96.9309	95.0082	99.8088	91.9464	93.0263
	126.558	83.7022	94.946	99.507	97.538	93.2275	96.9579	95.0304	99.8158	91.983	93.0705
	126.825	83.7659	94.9816	99.5147	97.56	93.2718	96.9854	95.0515	99.8219	92.0208	93.1145
	127.092	83.8328	95.0175	99.5215	97.5796	93.3202	97.0137	95.0734	99.8277	92.0577	93.1572
	127.359	83.8964	95.0516	99.5282	97.6014	93.3644	97.04	95.0937	99.8306	92.0945	93.2013
	127.626	83.9609	95.0875	99.5349	97.6206	93.4105	97.0684	95.1125	99.8335	92.1312	93.244
	127.893	84.0267	95.1212	99.5409	97.642	93.4559	97.096	95.1321	99.8354	92.168	93.2866
	128.16	84.0897	95.1556	99.5477	97.6623	93.5032	97.1215	95.1512	99.8373	92.2056	93.3297
	128.427	84.1576	95.1906	99.5533	97.683	93.5488	97.1472	95.1713	99.8391	92.2424	93.3724
	128.694	84.2199	95.2237	99.559	97.7029	93.5945	97.1728	95.1885	99.8402	92.2779	93.4129
	128.961	84.2862	95.2579	99.5649	97.7236	93.6393	97.1964	95.2087	99.8423	92.3169	93.4549
	129.228	84.3506	95.2917	99.5698	97.7447	93.6857	97.2236	95.2256	99.8438	92.3533	93.4914
	129.495	84.4144	95.3246	99.5751	97.7646	93.7334	97.2474	95.2443	99.8453	92.3907	93.5259
	129.762	84.4802	95.3583	99.5802	97.7852	93.7784	97.2745	95.2617	99.8469	92.4268	93.561
	130.029	84.545	95.3905	99.5854	97.8045	93.8234	97.2987	95.2795	99.8488	92.464	93.5961
	130.296	84.6089	95.4244	99.5903	97.8243	93.8692	97.3242	95.2969	99.8502	92.4998	93.6304
	130.563	84.6725	95.4576	99.5957	97.844	93.9145	97.3512	95.314	99.8518	92.5383	93.665
	130.83	84.7372	95.4901	99.6005	97.8638	93.9609	97.3759	95.3304	99.8535	92.5743	93.6995
	131.097	84.8014	95.5222	99.6058	97.8843	94.0058	97.4008	95.3484	99.8551	92.6103	93.7324
	131.364	84.8653	95.556	99.6113	97.9044	94.0516	97.426	95.3649	99.8568	92.6468	93.7669
	131.631	84.9288	95.5873	99.6162	97.9243	94.0962	97.4516	95.3812	99.858	92.6826	93.8017
	131.898	84.9898	95.6207	99.6221	97.9442	94.141	97.4763	95.3991	99.86	92.7179	93.8358
	132.165	85.0486	95.6494	99.6267	97.9646	94.1875	97.5027	95.4145	99.8612	92.7528	93.8681
	132.432	85.1106	95.6815	99.6322	97.9844	94.23	97.5269	95.4321	99.8629	92.7898	93.9011
	132.699	85.1705	95.7112	99.6364	98.0041	94.275	97.5524	95.4484	99.8648	92.8242	93.9329
	132.966	85.2353	95.7411	99.6422	98.0238	94.3162	97.5772	95.4655	99.8665	92.8622	93.9664
	133.233	85.2956	95.7708	99.6469	98.0439	94.3602	97.6022	95.4812	99.868	92.8969	93.998
	133.5	85.3589	95.802	99.6519	98.0634	94.4012	97.6289	95.4982	99.8696	92.932	94.0299
	133.767	85.4197	95.8307	99.6572	98.085	94.4437	97.6539	95.5148	99.8713	92.9687	94.061
	134.034	85.4836	95.8607	99.662	98.1032	94.4817	97.6776	95.5307	99.8727	93.0039	94.0905
	134.301	85.5448	95.8897	99.6674	98.1247	94.5228	97.7037	95.5464	99.8743	93.0396	94.1187
	134.568	85.6068	95.9203	99.6718	98.1438	94.5623	97.7263	95.561	99.8759	93.0762	94.1464
	134.835	85.6698	95.9489	99.6774	98.1649	94.6004	97.7504	95.575	99.8776	93.1113	94.1744
	135.102	85.7314	95.9803	99.6819	98.1833	94.6413	97.7753	95.5891	99.8793	93.1482	94.2009
	135.369	85.7931	96.0095	99.6874	98.2039	94.6766	97.7987	95.6026	99.8805	93.1851	94.2292
	135.636	85.8546	96.0396	99.6921	98.2233	94.7173	97.8247	95.6172	99.8827	93.2227	94.258
	135.903	85.9188	96.0683	99.6969	98.2446	94.7533	97.8479	95.6305	99.884	93.2574	94.2831
	136.17	85.9789	96.0988	99.7019	98.2636	94.7938	97.8724	95.6454	99.8858	93.2973	94.3117
	136.437	86.0442	96.1286	99.7065	98.2843	94.831	97.8958	95.6585	99.8873	93.3313	94.3382
	136.704	86.105	96.1588	99.7108	98.3038	94.8697	97.9192	95.6732	99.889	93.3706	94.365
	136.971	86.1694	96.1871	99.7151	98.324	94.9067	97.9415	95.6869	99.8901	93.4069	94.3906
	137.238	86.2288	96.2154	99.7198	98.3432	94.9454	97.9671	95.7026	99.892	93.4439	94.4179
	137.505	86.2903	96.2444	99.724	98.3632	94.9824	97.9892	95.7188	99.8938	93.4816	94.4437
	137.772	86.3526	96.2725	99.7281	98.3831	95.021	98.0115	95.7343	99.8954	93.5178	94.4703
	138.039	86.4145	96.3006	99.733	98.4022	95.0577	98.0341	95.7509	99.8972	93.555	94.4972
	138.306	86.4755	96.3282	99.7368	98.4221	95.0942	98.0573	95.7665	99.8982	93.5926	94.5229
	138.573	86.5387	96.3565	99.7413	98.441	95.1325	98.0792	95.783	99.9004	93.6286	94.5486
	138.84	86.6011	96.383	99.7452	98.4594	95.1685	98.102	95.7978	99.9016	93.6652	94.5749
	139.107	86.6634	96.4109	99.7495	98.4778	95.206	98.1223	95.8141	99.9033	93.7023	94.6012
	139.374	86.7254	96.437	99.7531	98.4961	95.2405	98.1444	95.8292	99.9047	93.7389	94.6266
	139.641	86.7877	96.4641	99.7573	98.5144	95.2784	98.166	95.8454	99.9066	93.7755	94.6529
	139.908	86.8486	96.4904	99.7612	98.531	95.3134	98.1862	95.8613	99.9082	93.8125	94.6797
	140.175	86.9109	96.5168	99.7655	98.5493	95.3503	98.2077	95.8802	99.91	93.8493	94.7056
	140.442	86.973	96.5428	99.7693	98.5663	95.3843	98.2287	95.9013	99.9117	93.8857	94.7311
	140.709	87.0353	96.5693	99.7727	98.5832	95.4225	98.2486	95.926	99.913	93.9235	94.7573
	140.976	87.0965	96.5941	99.7763	98.6001	95.4553	98.27	95.9538	99.9148	93.9584	94.7836
	141.243	87.1576	96.6203	99.7795	98.6162	95.4939	98.2897	95.9815	99.916	93.9975	94.8091
	141.51	87.2217	96.645	99.7831	98.6336	95.5286	98.3109	96.0093	99.9179	94.0319	94.8352
	141.777	87.2821	96.6725	99.7856	98.6499	95.5632	98.3319	96.037	99.9192	94.0699	94.8612
	142.044	87.3434	96.6975	99.7889	98.6673	95.5992	98.3514	96.065	99.9209	94.1063	94.8867
	142.311	87.4053	96.7235	99.7916	98.6827	95.6334	98.3712	96.0919	99.9231	94.1434	94.9124
	142.578	87.4663	96.7497	99.7948	98.6995	95.6715	98.3911	96.1181	99.9242	94.1787	94.9383
	142.845	87.5283	96.7756	99.7978	98.7161	95.7069	98.4094	96.142	99.9258	94.2152	94.9642
	143.112	87.5875	96.8006	99.8009	98.733	95.744	98.4282	96.1749	99.9271	94.2537	94.9897
	143.379	87.6483	96.8261	99.804	98.7484	95.7796	98.4463	96.207	99.9288	94.2887	95.016
	143.646	87.7083	96.853	99.8067	98.7643	95.8151	98.4643	96.2563	99.9301	94.3265	95.041
	143.913	87.7696	96.878	99.8097	98.7805	95.8494	98.4831	96.3015	99.9318	94.3633	95.0674
	144.18	87.8275	96.903	99.8119	98.7966	95.8863	98.501	96.3233	99.9332	94.3992	95.0931
	144.447	87.8891	96.9289	99.8148	98.8133	95.9215	98.5186	96.3333	99.9348	94.4352	95.1196
	144.714	87.9485	96.9542	99.8168	98.8287	95.9582	98.5349	96.3439	99.9367	94.4714	95.1436
	144.981	88.0089	96.9788	99.8193	98.8462	95.9915	98.5527	96.3531	99.9378	94.5088	95.1715
	145.248	88.069	97.0045	99.8217	98.8613	96.0285	98.5699	96.3636	99.9396	94.5455	95.1967
	145.515	88.1291	97.028	99.8237	98.8778	96.0619	98.5871	96.3731	99.9408	94.5822	95.2218
	145.782	88.1895	97.0537	99.826	98.8945	96.0973	98.6034	96.3831	99.9424	94.6188	95.2475
	146.049	88.2476	97.0775	99.828	98.9099	96.1307	98.6202	96.3926	99.9438	94.6542	95.2739
	146.316	88.3089	97.1023	99.8304	98.925	96.1651	98.6364	96.4022	99.9454	94.6917	95.2986
	146.583	88.3672	97.1254	99.8323	98.9416	96.2005	98.6524	96.4123	99.9468	94.7285	95.325
	146.85	88.4294	97.1495	99.8342	98.9585	96.2344	98.668	96.4217	99.9486	94.7646	95.3503
	147.117	88.4879	97.1718	99.8369	98.9738	96.2685	98.6834	96.4316	99.9504	94.8012	95.3773
	147.384	88.5491	97.1953	99.8386	98.9911	96.3024	98.6976	96.4411	99.9515	94.8375	95.4018
	147.651	88.6069	97.2184	99.8413	99.0058	96.3359	98.7114	96.4512	99.9533	94.8754	95.429
	147.918	88.6676	97.2408	99.843	99.023	96.3696	98.7248	96.4605	99.9547	94.9115	95.4542
	148.185	88.7238	97.2639	99.8454	99.0375	96.4036	98.7387	96.4707	99.9561	94.9481	95.4797
	148.452	88.7829	97.2859	99.8472	99.0545	96.4388	98.7521	96.4801	99.9576	94.9841	95.5052
	148.719	88.8418	97.3079	99.8497	99.0681	96.4711	98.7657	96.4902	99.9588	95.0196	95.5311
	148.986	88.8995	97.3315	99.8513	99.085	96.5068	98.7788	96.4997	99.9605	95.0554	95.5566
	149.253	88.9592	97.3526	99.8537	99.0988	96.5384	98.7908	96.5092	99.9621	95.0917	95.5826
	149.52	89.0145	97.375	99.8561	99.1152	96.5756	98.8029	96.5187	99.9639	95.1267	95.6079
	149.787	89.075	97.3964	99.858	99.1291	96.6091	98.8143	96.5282	99.9653	95.1631	95.6333
	150.054	89.1303	97.4185	99.8605	99.1431	96.6438	98.825	96.5381	99.9668	95.1994	95.6588
	150.321	89.1901	97.4391	99.8624	99.1556	96.6793	98.8339	96.5479	99.9682	95.2341	95.6843
	150.588	89.2478	97.4607	99.8647	99.1684	96.7136	98.844	96.5572	99.9698	95.2695	95.7105
	150.855	89.3059	97.4808	99.8663	99.1808	96.752	98.8527	96.567	99.9711	95.3058	95.7347
	151.122	89.364	97.5025	99.8691	99.1937	96.7861	98.8627	96.5763	99.9726	95.3408	95.7612
	151.389	89.4222	97.5228	99.8706	99.2063	96.8246	98.8716	96.5861	99.9737	95.3767	95.7858
	151.656	89.4805	97.5434	99.8731	99.2184	96.8611	98.8807	96.5954	99.9751	95.4097	95.8122
	151.923	89.538	97.5634	99.8752	99.2305	96.9	98.8882	96.6048	99.9753	95.4442	95.8371
	152.19	89.5955	97.5845	99.8774	99.2431	96.9379	98.8956	96.6146	99.9755	95.4792	95.8633
	152.457	89.6523	97.6039	99.8797	99.2553	96.9753	98.9027	96.6238	99.9756	95.5135	95.8883
	152.724	89.7117	97.6236	99.8815	99.2673	97.0181	98.909	96.634	99.9757	95.5473	95.9128
	152.991	89.7647	97.6425	99.8837	99.2788	97.0666	98.9162	96.6432	99.9757	95.5824	95.9373
	153.258	89.8245	97.6628	99.8858	99.2903	97.1168	98.9223	96.6532	99.9759	95.6163	95.9626
	153.525	89.881	97.6827	99.8881	99.3027	97.1669	98.9285	96.6624	99.976	95.6503	95.9881
	153.792	89.9381	97.7025	99.8899	99.314	97.2141	98.9349	96.6719	99.9761	95.6843	96.0124
	154.059	89.996	97.7221	99.8924	99.3266	97.2633	98.9417	96.679	99.9762	95.719	96.0387
	154.326	90.0517	97.7428	99.8946	99.3381	97.3102	98.9476	96.686	99.9764	95.753	96.0628
	154.593	90.1107	97.7617	99.8963	99.3487	97.359	98.9547	96.6921	99.9764	95.7868	96.0884
	154.86	90.1659	97.7818	99.8989	99.36	97.4074	98.9606	96.6984	99.9766	95.8214	96.1124
	155.127	90.2245	97.8011	99.9007	99.3714	97.4547	98.9672	96.7046	99.9766	95.8541	96.1382
	155.394	90.2797	97.8202	99.9031	99.3828	97.5021	98.973	96.7101	99.9768	95.8876	96.162
	155.661	90.3371	97.8405	99.9048	99.3927	97.5485	98.9787	96.717	99.9769	95.9218	96.1882
	155.928	90.3922	97.8602	99.9073	99.4034	97.5967	98.9846	96.7227	99.977	95.9542	96.2128
	156.195	90.4498	97.8793	99.909	99.4134	97.6393	98.9902	96.7292	99.9771	95.9875	96.2367
	156.462	90.5055	97.899	99.9116	99.4232	97.6845	98.9956	96.7351	99.9772	96.0168	96.2617
	156.729	90.5625	97.9193	99.9133	99.4324	97.7277	99.0011	96.7409	99.9773	96.0517	96.2865
	156.996	90.6183	97.9384	99.9152	99.4415	97.7726	99.0068	96.7462	99.9775	96.0829	96.3106
	157.263	90.676	97.9583	99.9172	99.4509	97.8154	99.0128	96.752	99.9775	96.1169	96.3355
	157.53	90.7313	97.9774	99.9183	99.4605	97.8589	99.0178	96.757	99.9776	96.1481	96.3599
	157.797	90.7867	97.9965	99.9202	99.4693	97.9036	99.0232	96.7625	99.9777	96.1801	96.3843
	158.064	90.8434	98.0161	99.9214	99.4774	97.947	99.0282	96.7671	99.9779	96.2121	96.4101
	158.331	90.8995	98.0363	99.9236	99.4857	97.9915	99.0337	96.7729	99.978	96.2448	96.4339
	158.598	90.9576	98.0556	99.9248	99.4933	98.0349	99.0392	96.7773	99.9781	96.2786	96.4586
	158.865	91.0144	98.0753	99.9266	99.5019	98.0798	99.0444	96.7831	99.9782	96.3105	96.4826
	159.132	91.0716	98.0956	99.9281	99.5088	98.1231	99.0499	96.7877	99.9783	96.344	96.5071
	159.399	91.1297	98.1155	99.9297	99.5168	98.1643	99.0548	96.7934	99.9784	96.3744	96.5305
	159.666	91.1881	98.1338	99.9312	99.5241	98.2008	99.0603	96.798	99.9785	96.4071	96.5555
	159.933	91.2453	98.1537	99.9328	99.532	98.2351	99.0656	96.8034	99.9786	96.439	96.5797
	160.2	91.304	98.1733	99.9343	99.5395	98.2668	99.0707	96.8082	99.9788	96.4706	96.6029
	160.467	91.3617	98.1923	99.9355	99.5463	98.2973	99.0762	96.8135	99.9788	96.5023	96.6267
	160.734	91.4198	98.2115	99.9369	99.553	98.328	99.0813	96.8182	99.979	96.5349	96.6525
	161.001	91.4768	98.2318	99.9381	99.5594	98.3565	99.087	96.8239	99.9791	96.5639	96.6742
	161.268	91.5333	98.2511	99.9392	99.5659	98.3839	99.0919	96.8285	99.9792	96.5964	96.7001
	161.535	91.5899	98.2705	99.9403	99.5726	98.4102	99.0973	96.8343	99.9793	96.6255	96.7237
	161.802	91.6458	98.2896	99.9415	99.5783	98.4364	99.1023	96.8388	99.9795	96.6561	96.7465
	162.069	91.7026	98.3093	99.9426	99.5851	98.4618	99.1079	96.8445	99.9795	96.6861	96.7713
	162.336	91.7566	98.3288	99.9437	99.5901	98.4851	99.1128	96.8492	99.9796	96.7161	96.7959
	162.603	91.8111	98.3484	99.9449	99.5961	98.5094	99.1186	96.8546	99.9797	96.7417	96.8183
	162.87	91.8662	98.3683	99.946	99.6012	98.5327	99.1234	96.8594	99.9799	96.7675	96.8422
	163.137	91.9201	98.3876	99.9474	99.6064	98.5569	99.1291	96.8649	99.98	96.7944	96.8674
	163.404	91.9754	98.4072	99.9486	99.6115	98.5802	99.1341	96.87	99.98	96.819	96.8907
	163.671	92.0288	98.4273	99.9496	99.6156	98.6029	99.1397	96.8745	99.9801	96.8447	96.9137
	163.938	92.0822	98.4454	99.951	99.62	98.6298	99.1447	96.8804	99.9803	96.8682	96.9387
	164.205	92.1312	98.4655	99.9518	99.6246	98.6564	99.1502	96.8849	99.9804	96.8936	96.9627
	164.472	92.1825	98.4848	99.9531	99.6282	98.6833	99.1554	96.8905	99.9805	96.9188	96.9856
	164.739	92.2273	98.5027	99.954	99.6327	98.7087	99.1603	96.895	99.9806	96.9432	97.0101
	165.006	92.2726	98.5229	99.9554	99.6361	98.7356	99.1662	96.9009	99.9807	96.9678	97.0321
	165.273	92.3162	98.5412	99.9563	99.6406	98.7617	99.1712	96.9052	99.9808	96.9937	97.0567
	165.54	92.3607	98.5601	99.9578	99.6439	98.7867	99.1767	96.9109	99.981	97.0175	97.08
	165.807	92.4034	98.5789	99.9589	99.6481	98.8131	99.1818	96.9156	99.981	97.043	97.1035
	166.074	92.4465	98.5981	99.9601	99.6516	98.8388	99.1878	96.921	99.9812	97.0666	97.1265
	166.341	92.4901	98.6162	99.9613	99.6556	98.8655	99.192	96.9258	99.9812	97.0924	97.1495
	166.608	92.5338	98.635	99.9624	99.6583	98.8912	99.198	96.9313	99.9814	97.1161	97.1724
	166.875	92.5794	98.6539	99.9637	99.6619	98.9171	99.2029	96.9364	99.9815	97.1407	97.196
	167.142	92.6231	98.6712	99.9646	99.6649	98.9434	99.2087	96.9416	99.9815	97.165	97.2186
	167.409	92.6709	98.6899	99.966	99.6686	98.9687	99.2136	96.9472	99.9816	97.1872	97.2411
	167.676	92.7151	98.7081	99.967	99.6715	98.9941	99.219	96.9515	99.9817	97.2104	97.2633
	167.943	92.7629	98.7271	99.9683	99.6748	99.0193	99.2242	96.9573	99.9817	97.233	97.2879
	168.21	92.8078	98.7457	99.9695	99.6777	99.0456	99.2297	96.9616	99.9818	97.2536	97.3088
	168.477	92.8532	98.7642	99.9705	99.6809	99.0713	99.2345	96.9674	99.9819	97.2761	97.3321
	168.744	92.8972	98.7816	99.9717	99.6837	99.097	99.2406	96.9721	99.982	97.2969	97.3539
	169.011	92.9432	98.7998	99.9727	99.6864	99.1219	99.2451	96.9775	99.982	97.3175	97.3748
	169.278	92.9876	98.8172	99.974	99.6894	99.1468	99.2512	96.9822	99.9821	97.3379	97.3964
	169.545	93.0331	98.8356	99.9749	99.6912	99.1698	99.2556	96.9879	99.9821	97.3577	97.4199
	169.812	93.0761	98.853	99.9759	99.6939	99.1945	99.2619	96.9926	99.9822	97.3774	97.4414
	170.079	93.1228	98.8705	99.9768	99.6958	99.2172	99.2662	96.9977	99.9823	97.3957	97.4633
	170.346	93.1674	98.8868	99.9776	99.6983	99.2407	99.2722	97.003	99.9824	97.4147	97.4863
	170.613	93.2141	98.9015	99.9787	99.7003	99.2608	99.2773	97.0083	99.9825	97.432	97.5072
	170.88	93.2577	98.9158	99.9792	99.703	99.2832	99.2826	97.0133	99.9825	97.4495	97.5278
	171.147	93.304	98.9296	99.9803	99.7049	99.3034	99.2875	97.0186	99.9825	97.4667	97.5498
	171.414	93.35	98.9435	99.9808	99.7073	99.3242	99.2934	97.0236	99.9826	97.483	97.5713
	171.681	93.3935	98.9564	99.9819	99.7095	99.3443	99.2984	97.0287	99.9827	97.5003	97.5906
	171.948	93.4409	98.97	99.9826	99.7118	99.3637	99.3039	97.0341	99.9828	97.5164	97.6128
	172.215	93.4847	98.9818	99.9835	99.7141	99.3843	99.3091	97.0385	99.9829	97.5331	97.6325
	172.482	93.5341	98.9935	99.9843	99.7163	99.4035	99.3144	97.0442	99.9829	97.5488	97.6516
	172.749	93.5798	99.0057	99.9851	99.7183	99.4228	99.3199	97.0488	99.983	97.5654	97.6712
	173.016	93.6273	99.0169	99.9861	99.7203	99.4419	99.3249	97.0545	99.983	97.5817	97.6907
	173.283	93.6714	99.0287	99.9867	99.722	99.4621	99.3302	97.0591	99.9831	97.5984	97.7084
	173.55	93.7214	99.0402	99.9877	99.7241	99.4806	99.3352	97.065	99.9832	97.6132	97.7258
	173.817	93.767	99.0524	99.9883	99.7257	99.5008	99.3413	97.0695	99.9832	97.6301	97.7447
	174.084	93.815	99.0639	99.9892	99.7276	99.5202	99.3459	97.0749	99.9833	97.6458	97.7626
	174.351	93.8613	99.076	99.9899	99.7295	99.5388	99.3516	97.0797	99.9834	97.6611	97.7806
	174.618	93.9082	99.0867	99.9907	99.731	99.5579	99.3565	97.0852	99.9835	97.6767	97.7985
	174.885	93.9565	99.0995	99.9913	99.7331	99.5764	99.3621	97.09	99.9835	97.6924	97.817
	175.152	94.0003	99.1107	99.9923	99.7348	99.5959	99.3675	97.0955	99.9836	97.707	97.8347
	175.419	94.0494	99.1228	99.9931	99.7366	99.614	99.3728	97.1008	99.9836	97.7217	97.8525
	175.686	94.097	99.1339	99.9937	99.7387	99.6329	99.378	97.1054	99.9837	97.7372	97.8715
	175.953	94.142	99.1462	99.9946	99.74	99.6519	99.3835	97.1108	99.9838	97.7513	97.889
	176.22	94.187	99.1566	99.9951	99.7421	99.6703	99.3884	97.1159	99.9839	97.7667	97.9057
	176.487	94.2337	99.1687	99.9959	99.744	99.6889	99.3936	97.121	99.984	97.7813	97.925
	176.754	94.2776	99.1796	99.9966	99.7462	99.707	99.3991	97.1259	99.984	97.7955	97.9428
	177.021	94.3235	99.1907	99.9973	99.7474	99.7244	99.4042	97.1315	99.984	97.8105	97.9606
	177.288	94.3674	99.2013	99.9981	99.7495	99.7423	99.4093	97.1361	99.9841	97.8247	97.978
	177.555	94.4115	99.2134	99.9984	99.7511	99.7566	99.4151	97.1412	99.9842	97.8395	97.9967
	177.822	94.4527	99.2236	99.9986	99.7533	99.7673	99.42	97.1465	99.9843	97.8544	98.0131
	178.089	94.4956	99.2361	99.999	99.755	99.7789	99.426	97.1517	99.9844	97.8691	98.0296
	178.356	94.5371	99.2467	99.9992	99.7567	99.7897	99.4305	97.1567	99.9844	97.8836	98.0472
	178.623	94.5784	99.2575	99.9994	99.7584	99.8009	99.4366	97.1619	99.9844	97.8992	98.0628
	178.89	94.6198	99.2681	99.9995	99.7605	99.8107	99.4413	97.1672	99.9845	97.9131	98.0778
	179.157	94.6603	99.2797	99.9996	99.7621	99.8207	99.4468	97.1718	99.9846	97.9272	98.0913
	179.424	94.7015	99.2891	99.9998	99.7642	99.8306	99.4517	97.1774	99.9847	97.9434	98.1037
	179.691	94.7417	99.2993	99.9998	99.7662	99.8396	99.4572	97.1821	99.9848	97.9573	98.115
	179.958	94.7796	99.3085	99.9999	99.7678	99.8491	99.4624	97.1877	99.9848	97.9717	98.1264
	180.225	94.821	99.3181	100	99.7694	99.8584	99.4677	97.1923	99.9849	97.9868	98.1384
	180.492	94.8588	99.3278	100	99.7715	99.8674	99.4731	97.1978	99.9849	98.0022	98.1506
	180.759	94.8994	99.3362	100	99.7733	99.8752	99.4782	97.2029	99.985	98.0161	98.1616
	181.026	94.938	99.3438	100	99.7754	99.8833	99.4839	97.2082	99.9851	98.0305	98.1734
	181.293	94.9768	99.352	100	99.7768	99.8914	99.489	97.2127	99.9851	98.0459	98.1846
	181.56	95.015	99.3599	100	99.7785	99.8988	99.4948	97.2186	99.9852	98.0601	98.1952
	181.827	95.0534	99.3676	100	99.7809	99.9063	99.4994	97.223	99.9853	98.075	98.2059
	182.094	95.0913	99.3756	100	99.7827	99.9139	99.5052	97.2287	99.9854	98.0901	98.2171
	182.361	95.1283	99.3833	100	99.7849	99.9217	99.51	97.2333	99.9855	98.1042	98.2269
	182.628	95.166	99.3909	100	99.7862	99.9296	99.5157	97.2391	99.9855	98.1188	98.2382
	182.895	95.2032	99.3984	100	99.788	99.9368	99.521	97.2435	99.9855	98.1344	98.2486
	183.162	95.2404	99.4061	100	99.7898	99.9435	99.5261	97.2492	99.9856	98.1489	98.2589
	183.429	95.2768	99.4135	100	99.7921	99.9501	99.5312	97.2541	99.9857	98.1632	98.2684
	183.696	95.312	99.4208	100	99.7937	99.9566	99.5369	97.2595	99.9858	98.1783	98.2777
	183.963	95.347	99.4277	100	99.7957	99.9622	99.5416	97.2639	99.9859	98.193	98.2873
	184.23	95.3839	99.4348	100	99.797	99.9683	99.5476	97.2699	99.9859	98.2077	98.2966
	184.497	95.4176	99.4416	100	99.7991	99.9734	99.5524	97.2744	99.986	98.2232	98.3062
	184.764	95.4539	99.449	100	99.8008	99.9787	99.5581	97.28	99.986	98.2368	98.3152
	185.031	95.4877	99.4553	100	99.803	99.9828	99.5633	97.2847	99.9861	98.2518	98.3245
	185.298	95.523	99.4618	100	99.8046	99.9866	99.5685	97.2901	99.9862	98.2661	98.3325
	185.565	95.5574	99.4687	100	99.8066	99.99	99.5738	97.2954	99.9863	98.2821	98.341
	185.832	95.593	99.4753	100	99.8079	99.9933	99.579	97.3003	99.9863	98.2954	98.3493
	186.099	95.6262	99.4817	100	99.8102	99.9957	99.5844	97.3054	99.9864	98.3105	98.3575
	186.366	95.6616	99.488	100	99.812	99.9984	99.59	97.3106	99.9864	98.3256	98.3647
	186.633	95.6949	99.4951	100	99.814	99.9994	99.5952	97.3158	99.9865	98.3398	98.3739
	186.9	95.7296	99.5014	100	99.8155	99.9999	99.6004	97.3207	99.9866	98.3547	98.3815
	187.167	95.7605	99.5077	100	99.8174	100	99.6054	97.326	99.9866	98.3699	98.39
	187.434	95.7921	99.5142	100	99.8191	100	99.6111	97.3309	99.9867	98.3843	98.3976
	187.701	95.8228	99.5209	100	99.8214	100	99.6157	97.3363	99.9868	98.3987	98.4057
	187.968	95.8525	99.5274	100	99.8229	100	99.6216	97.3411	99.9869	98.4141	98.4135
	188.235	95.8828	99.5336	100	99.8247	100	99.6266	97.3466	99.9869	98.4288	98.4218
	188.502	95.9133	99.5398	100	99.8266	100	99.6322	97.3513	99.987	98.4428	98.4296
	188.769	95.9434	99.5461	100	99.8285	100	99.637	97.3566	99.987	98.4579	98.4375
	189.036	95.975	99.553	100	99.8304	100	99.6429	97.3614	99.9871	98.4722	98.4459
	189.303	96.0045	99.5592	100	99.832	100	99.6473	97.367	99.9872	98.4874	98.4535
	189.57	96.0349	99.5657	100	99.8337	100	99.6536	97.3714	99.9873	98.5026	98.4615
	189.837	96.0648	99.5716	100	99.8358	100	99.6588	97.377	99.9874	98.5163	98.4693
	190.104	96.0962	99.5769	100	99.8375	100	99.664	97.3822	99.9874	98.532	98.4774
	190.371	96.1246	99.5811	100	99.8396	100	99.6696	97.3872	99.9874	98.5467	98.4858
	190.638	96.1551	99.5863	100	99.841	100	99.6748	97.3921	99.9875	98.5613	98.4934
	190.905	96.1829	99.5912	100	99.8431	100	99.6801	97.3977	99.9876	98.575	98.5014
	191.172	96.2128	99.5962	100	99.8447	100	99.6851	97.4028	99.9877	98.5901	98.5099
	191.439	96.2382	99.6007	100	99.8469	100	99.6906	97.4075	99.9878	98.6047	98.5176
	191.706	96.2668	99.6056	100	99.8484	100	99.6955	97.413	99.9878	98.6193	98.5252
	191.973	96.29	99.6111	100	99.8501	100	99.7008	97.418	99.9879	98.6343	98.5337
	192.24	96.315	99.6153	100	99.8519	100	99.7062	97.4232	99.9879	98.6488	98.5416
	192.507	96.3395	99.6206	100	99.8541	100	99.7113	97.428	99.988	98.6634	98.5498
	192.774	96.3638	99.6252	100	99.8556	100	99.7165	97.4337	99.9881	98.6791	98.5571
	193.041	96.3885	99.6305	100	99.858	100	99.7224	97.4385	99.9882	98.693	98.5649
	193.308	96.4117	99.6353	100	99.8591	100	99.7271	97.4436	99.9882	98.7073	98.5722
	193.575	96.437	99.6406	100	99.8614	100	99.7332	97.4489	99.9883	98.7225	98.5802
	193.842	96.461	99.6449	100	99.8629	100	99.7373	97.4541	99.9884	98.7365	98.5886
	194.109	96.4852	99.6506	100	99.8651	100	99.7433	97.4591	99.9884	98.7522	98.595
	194.376	96.5093	99.655	100	99.867	100	99.7475	97.4641	99.9885	98.7665	98.6036
	194.643	96.5343	99.6603	100	99.8684	100	99.7536	97.4698	99.9885	98.7813	98.611
	194.91	96.5577	99.6642	100	99.8708	100	99.7578	97.4744	99.9886	98.7951	98.6187
	195.177	96.582	99.6693	100	99.8722	100	99.764	97.4797	99.9887	98.8096	98.6261
	195.444	96.605	99.6731	100	99.8746	100	99.7679	97.4843	99.9888	98.8238	98.6338
	195.711	96.6299	99.6773	100	99.8765	100	99.7738	97.4899	99.9889	98.8385	98.6411
	195.978	96.6532	99.6806	100	99.8778	100	99.7782	97.4945	99.989	98.8523	98.6492
	196.245	96.6778	99.6847	100	99.8796	100	99.7838	97.5001	99.989	98.8665	98.6565
	196.512	96.7	99.6881	100	99.8817	100	99.7888	97.505	99.989	98.881	98.664
	196.779	96.7247	99.6921	100	99.8837	100	99.7938	97.5106	99.9891	98.8958	98.6718
	197.046	96.7487	99.6955	100	99.8857	100	99.7995	97.515	99.9892	98.91	98.6801
	197.313	96.772	99.6995	100	99.887	100	99.8035	97.5208	99.9893	98.9239	98.6872
	197.58	96.7964	99.7034	100	99.8888	100	99.8091	97.5257	99.9893	98.9375	98.6944
	197.847	96.8196	99.707	100	99.8909	100	99.8136	97.5306	99.9894	98.9532	98.7026
	198.114	96.844	99.7107	100	99.8929	100	99.8193	97.5357	99.9894	98.9671	98.7098
	198.381	96.8669	99.7143	100	99.8948	100	99.8233	97.5414	99.9895	98.981	98.7176
	198.648	96.8906	99.7182	100	99.8962	100	99.8283	97.5459	99.9896	98.9961	98.7252
	198.915	96.9133	99.7216	100	99.8978	100	99.8323	97.5513	99.9897	99.0099	98.7328
	199.182	96.9372	99.7258	100	99.9	100	99.8366	97.5563	99.9897	99.0238	98.7399
	199.449	96.9602	99.7292	100	99.9018	100	99.8407	97.5617	99.9898	99.0387	98.7482
	199.716	96.9839	99.7331	100	99.9041	100	99.8454	97.5664	99.9899	99.0517	98.7551
	199.983	97.0058	99.7361	100	99.9052	100	99.8495	97.5721	99.9899	99.067	98.7632
	200.25	97.0298	99.7406	100	99.9074	100	99.8541	97.5767	99.99	99.0806	98.7702
	200.517	97.0528	99.7437	100	99.9089	100	99.8579	97.5824	99.9901	99.0951	98.7783
	200.784	97.0769	99.7477	100	99.9113	100	99.8621	97.587	99.9901	99.1097	98.7856
	201.051	97.0984	99.7513	100	99.913	100	99.8666	97.5926	99.9902	99.1239	98.7936
	201.318	97.1233	99.755	100	99.9146	100	99.8704	97.5975	99.9903	99.1382	98.8013
	201.585	97.1458	99.7583	100	99.9162	100	99.8749	97.6028	99.9904	99.1525	98.8082
	201.852	97.1701	99.7621	100	99.9183	100	99.879	97.6078	99.9904	99.1661	98.8168
	202.119	97.1915	99.7656	100	99.92	100	99.883	97.6131	99.9904	99.1807	98.8237
	202.386	97.2144	99.7693	100	99.9223	100	99.8869	97.618	99.9905	99.1945	98.831
	202.653	97.2361	99.7724	100	99.9236	100	99.8911	97.623	99.9906	99.2088	98.8386
	202.92	97.2589	99.7755	100	99.9254	100	99.8945	97.6282	99.9907	99.2226	98.8461
	203.187	97.2809	99.779	100	99.9275	100	99.8985	97.6333	99.9908	99.2368	98.853
	203.454	97.3032	99.7824	100	99.9293	100	99.9018	97.6384	99.9909	99.2501	98.8611
	203.721	97.3245	99.7854	100	99.9314	100	99.9053	97.6436	99.9909	99.2651	98.8679
	203.988	97.3471	99.7889	100	99.9328	100	99.9084	97.6489	99.9909	99.2796	98.8753
	204.255	97.3683	99.7918	100	99.9346	100	99.912	97.6536	99.991	99.2931	98.8822
	204.522	97.3904	99.7946	100	99.9367	100	99.9149	97.6587	99.9911	99.307	98.8899
	204.789	97.4124	99.7974	100	99.9383	100	99.9184	97.6642	99.9912	99.3206	98.8966
	205.056	97.4338	99.8	100	99.9405	100	99.9214	97.6691	99.9912	99.3347	98.9043
	205.323	97.4564	99.8023	100	99.9416	100	99.9245	97.6741	99.9913	99.3483	98.9116
	205.59	97.4775	99.8042	100	99.9439	100	99.9276	97.6794	99.9913	99.3619	98.9185
	205.857	97.4986	99.8065	100	99.9456	100	99.93	97.6847	99.9914	99.3751	98.9257
	206.124	97.5211	99.8085	100	99.9478	100	99.933	97.6897	99.9915	99.3886	98.9331
	206.391	97.5437	99.8106	100	99.9496	100	99.9356	97.6949	99.9916	99.4011	98.9398
	206.658	97.5657	99.8126	100	99.951	100	99.9385	97.7002	99.9916	99.4157	98.947
	206.925	97.5867	99.8146	100	99.9528	100	99.9411	97.705	99.9917	99.4275	98.954
	207.192	97.6085	99.8165	100	99.955	100	99.9441	97.7103	99.9918	99.4414	98.9606
	207.459	97.631	99.8184	100	99.9566	100	99.9468	97.7155	99.9918	99.4542	98.9686
	207.726	97.6523	99.8198	100	99.9591	100	99.9495	97.7209	99.9919	99.4663	98.9757
	207.993	97.6745	99.8218	100	99.9598	100	99.952	97.7254	99.9919	99.4805	98.9827
	208.26	97.6955	99.8239	100	99.9611	100	99.9544	97.7307	99.992	99.4925	98.9891
	208.527	97.7185	99.8253	100	99.9619	100	99.9568	97.7359	99.9921	99.5066	98.9968
	208.794	97.7394	99.8273	100	99.9629	100	99.9591	97.741	99.9922	99.5194	99.0041
	209.061	97.7618	99.8291	100	99.9642	100	99.9613	97.7457	99.9923	99.5324	99.0108
	209.328	97.7829	99.8307	100	99.9648	100	99.9634	97.7515	99.9924	99.5443	99.0178
	209.595	97.8056	99.8326	100	99.9657	100	99.9658	97.7559	99.9924	99.5567	99.025
	209.862	97.8269	99.8342	100	99.9666	100	99.9678	97.7613	99.9924	99.5684	99.0317
	210.129	97.8485	99.8361	100	99.9678	100	99.9701	97.766	99.9925	99.5796	99.0392
	210.396	97.8705	99.8381	100	99.969	100	99.9717	97.772	99.9926	99.5897	99.0466
	210.663	97.8926	99.8396	100	99.9693	100	99.9738	97.7763	99.9927	99.6002	99.0532
	210.93	97.9142	99.8415	100	99.9705	100	99.9753	97.7822	99.9928	99.6104	99.0608
	211.197	97.937	99.8433	100	99.9713	100	99.9773	97.787	99.9928	99.6198	99.0673
	211.464	97.9583	99.8451	100	99.9726	100	99.9788	97.7924	99.9928	99.6295	99.0744
	211.731	97.9807	99.8469	100	99.9733	100	99.9808	97.7968	99.9929	99.6395	99.0822
	211.998	98.0013	99.8488	100	99.9744	100	99.9819	97.8029	99.993	99.6489	99.0891
	212.265	98.0247	99.8506	100	99.9748	100	99.9838	97.8078	99.9931	99.6587	99.0961
	212.532	98.0454	99.8525	100	99.9754	100	99.9848	97.8129	99.9931	99.6671	99.1035
	212.799	98.0681	99.8541	100	99.9757	100	99.9864	97.8178	99.9932	99.6756	99.1102
	213.066	98.0897	99.8561	100	99.9762	100	99.9872	97.8235	99.9933	99.6837	99.1173
	213.333	98.1122	99.8577	100	99.9764	100	99.9885	97.8277	99.9934	99.692	99.1249
	213.6	98.1331	99.8595	100	99.9771	100	99.9894	97.8332	99.9934	99.699	99.1315
	213.867	98.1554	99.8612	100	99.9775	100	99.9905	97.8383	99.9935	99.7085	99.1384
	214.134	98.1758	99.8631	100	99.9778	100	99.9913	97.8432	99.9935	99.7149	99.146
	214.401	98.1964	99.8648	100	99.9781	100	99.9922	97.8482	99.9936	99.7236	99.1528
	214.668	98.2171	99.8668	100	99.9787	100	99.993	97.8534	99.9937	99.7319	99.1593
	214.935	98.2375	99.8682	100	99.979	100	99.9935	97.8588	99.9938	99.7398	99.1673
	215.202	98.259	99.8703	100	99.9794	100	99.9943	97.8634	99.9938	99.7471	99.1746
	215.469	98.2783	99.8718	100	99.9798	100	99.9948	97.869	99.9938	99.7563	99.1809
	215.736	98.2992	99.8736	100	99.9803	100	99.9956	97.8739	99.9939	99.7638	99.1884
	216.003	98.319	99.8756	100	99.9808	100	99.9961	97.8792	99.994	99.7717	99.1958
	216.27	98.3404	99.8773	100	99.9812	100	99.9966	97.8842	99.9941	99.7802	99.2027
	216.537	98.3601	99.8792	100	99.9815	100	99.9971	97.8894	99.9942	99.7876	99.2099
	216.804	98.3813	99.8811	100	99.982	100	99.9977	97.8949	99.9943	99.7959	99.2169
	217.071	98.4002	99.8828	100	99.9824	100	99.9983	97.8997	99.9943	99.8034	99.2243
	217.338	98.4217	99.8846	100	99.9828	100	99.9989	97.9047	99.9943	99.8119	99.2311
	217.605	98.4411	99.8863	100	99.9831	100	99.9992	97.9101	99.9944	99.8187	99.2378
	217.872	98.4625	99.8881	100	99.9836	100	99.9993	97.9151	99.9945	99.8257	99.2452
	218.139	98.4825	99.8903	100	99.984	100	99.9995	97.9199	99.9946	99.8318	99.2523
	218.406	98.503	99.8915	100	99.9845	100	99.9997	97.9254	99.9946	99.8379	99.2598
	218.673	98.5229	99.8937	100	99.9847	100	99.9998	97.9307	99.9947	99.8429	99.2662
	218.94	98.544	99.8952	100	99.9853	100	100	97.9352	99.9948	99.8484	99.2739
	219.207	98.5641	99.8971	100	99.9857	100	100	97.9409	99.9948	99.8527	99.2806
	219.474	98.5846	99.8987	100	99.9862	100	100	97.9459	99.9949	99.8565	99.2878
	219.741	98.6049	99.9007	100	99.9865	100	100	97.9509	99.995	99.8609	99.2949
	220.008	98.6243	99.9023	100	99.987	100	100	97.9559	99.995	99.8648	99.3017
	220.275	98.6442	99.9045	100	99.9873	100	100	97.9614	99.9951	99.8692	99.3082
	220.542	98.6652	99.9056	100	99.9878	100	100	97.9665	99.9952	99.8724	99.3154
	220.809	98.6852	99.908	100	99.9882	100	100	97.9714	99.9953	99.8771	99.3224
	221.076	98.7046	99.9095	100	99.9886	100	100	97.9766	99.9954	99.8809	99.3289
	221.343	98.7227	99.9114	100	99.989	100	100	97.982	99.9954	99.885	99.3358
	221.61	98.7414	99.9131	100	99.9895	100	100	97.9868	99.9954	99.8889	99.343
	221.877	98.7594	99.9149	100	99.9898	100	100	97.9919	99.9955	99.8932	99.3489
	222.144	98.7774	99.9167	100	99.9904	100	100	97.9968	99.9956	99.8971	99.356
	222.411	98.7956	99.9185	100	99.9907	100	100	98.0024	99.9957	99.9009	99.3632
	222.678	98.8141	99.9203	100	99.9912	100	100	98.0071	99.9958	99.9052	99.3697
	222.945	98.8325	99.9219	100	99.9915	100	100	98.0127	99.9958	99.909	99.3762
	223.212	98.8504	99.9241	100	99.992	100	100	98.0175	99.9958	99.9126	99.3832
	223.479	98.8691	99.9255	100	99.9923	100	100	98.023	99.9959	99.9163	99.3899
	223.746	98.8865	99.9281	100	99.9929	100	100	98.0275	99.996	99.9203	99.3962
	224.013	98.9056	99.9293	100	99.9932	100	100	98.0333	99.9961	99.9233	99.403
	224.28	98.9228	99.9316	100	99.9935	100	100	98.038	99.9962	99.927	99.41
	224.547	98.9419	99.9329	100	99.994	100	100	98.043	99.9962	99.9303	99.4165
	224.814	98.9596	99.9351	100	99.9945	100	100	98.0482	99.9963	99.9333	99.4234
	225.081	98.9779	99.9363	100	99.9949	100	100	98.0537	99.9963	99.9357	99.43
	225.348	98.9957	99.9386	100	99.9954	100	100	98.0587	99.9964	99.9386	99.4366
	225.615	99.0148	99.9398	100	99.9957	100	100	98.0636	99.9965	99.9407	99.4432
	225.882	99.0324	99.9422	100	99.9962	100	100	98.0695	99.9965	99.9434	99.4502
	226.149	99.0516	99.9435	100	99.9966	100	100	98.0736	99.9966	99.9459	99.4563
	226.416	99.0683	99.9455	100	99.997	100	100	98.0792	99.9967	99.9482	99.4625
	226.683	99.0874	99.9471	100	99.9973	100	100	98.0844	99.9968	99.9505	99.4695
	226.95	99.1059	99.9489	100	99.9978	100	100	98.0893	99.9968	99.9529	99.4756
	227.217	99.1235	99.9507	100	99.9982	100	100	98.0946	99.9969	99.9554	99.4818
	227.484	99.1417	99.9526	100	99.9985	100	100	98.0995	99.9969	99.9579	99.4884
	227.751	99.1603	99.9544	100	99.9987	100	100	98.1049	99.997	99.9602	99.4948
	228.018	99.1786	99.9562	100	99.9991	100	100	98.1095	99.9971	99.9625	99.501
	228.285	99.1961	99.958	100	99.9993	100	100	98.1152	99.9972	99.965	99.507
	228.552	99.2147	99.9595	100	99.9997	100	100	98.1201	99.9973	99.967	99.5131
	228.819	99.2333	99.9616	100	99.9997	100	100	98.1253	99.9973	99.9695	99.5193
	229.086	99.2512	99.963	100	99.9998	100	100	98.1307	99.9973	99.9721	99.5257
	229.353	99.2692	99.9651	100	99.9998	100	100	98.1352	99.9974	99.9742	99.5316
	229.62	99.2874	99.9667	100	99.9999	100	100	98.1409	99.9975	99.9763	99.5378
	229.887	99.305	99.9688	100	100	100	100	98.1457	99.9976	99.9788	99.544
	230.154	99.3236	99.9702	100	100	100	100	98.151	99.9977	99.9812	99.5498
	230.421	99.3418	99.972	100	100	100	100	98.1557	99.9977	99.9828	99.5558
	230.688	99.3598	99.9732	100	100	100	100	98.1616	99.9977	99.9845	99.5623
	230.955	99.3776	99.9751	100	100	100	100	98.1656	99.9978	99.9861	99.5678
	231.222	99.3956	99.9762	100	100	100	100	98.1715	99.9979	99.9871	99.5738
	231.489	99.4141	99.9781	100	100	100	100	98.1765	99.998	99.9884	99.58
	231.756	99.4318	99.9796	100	100	100	100	98.1815	99.9981	99.9898	99.5859
	232.023	99.4506	99.9811	100	100	100	100	98.1864	99.9981	99.9906	99.5914
	232.29	99.468	99.9824	100	100	100	100	98.1917	99.9982	99.9917	99.5983
	232.557	99.4863	99.9837	100	100	100	100	98.1965	99.9982	99.9928	99.6042
	232.824	99.5041	99.9851	100	100	100	100	98.2016	99.9983	99.9935	99.6098
	233.091	99.5215	99.9862	100	100	100	100	98.2071	99.9984	99.9945	99.6166
	233.358	99.5377	99.9875	100	100	100	100	98.2121	99.9984	99.9955	99.6222
	233.625	99.5543	99.9885	100	100	100	100	98.2172	99.9985	99.9963	99.6283
	233.892	99.5709	99.9896	100	100	100	100	98.2223	99.9986	99.9973	99.6342
	234.159	99.5871	99.9905	100	100	100	100	98.2278	99.9987	99.9981	99.6405
	234.426	99.6028	99.9916	100	100	100	100	98.2325	99.9988	99.9986	99.6462
	234.693	99.6182	99.9924	100	100	100	100	98.2382	99.9988	99.9991	99.6523
	234.96	99.6332	99.9934	100	100	100	100	98.2431	99.9988	99.9996	99.6587
	235.227	99.6466	99.9941	100	100	100	100	98.2487	99.9989	100	99.6643
	235.494	99.6585	99.995	100	100	100	100	98.2534	99.999	100	99.6707
	235.761	99.6684	99.9952	100	100	100	100	98.2586	99.9991	100	99.6765
	236.028	99.6787	99.9955	100	100	100	100	98.2637	99.9992	100	99.6818
	236.295	99.6888	99.9956	100	100	100	100	98.2687	99.9992	100	99.6877
	236.562	99.6989	99.9959	100	100	100	100	98.2738	99.9993	100	99.6933
	236.829	99.7085	99.996	100	100	100	100	98.2789	99.9993	100	99.6991
	237.096	99.718	99.9962	100	100	100	100	98.2844	99.9994	100	99.7053
	237.363	99.7278	99.9964	100	100	100	100	98.2888	99.9995	100	99.711
	237.63	99.7376	99.9966	100	100	100	100	98.2941	99.9996	100	99.7165
	237.897	99.7468	99.9967	100	100	100	100	98.2996	99.9996	100	99.7223
	238.164	99.7559	99.997	100	100	100	100	98.3042	99.9997	100	99.7284
	238.431	99.7653	99.9973	100	100	100	100	98.3094	99.9998	100	99.7332
	238.698	99.7735	99.9973	100	100	100	100	98.3146	99.9998	100	99.7398
	238.965	99.781	99.9975	100	100	100	100	98.3198	99.9999	100	99.7453
	239.232	99.7888	99.9975	100	100	100	100	98.3247	99.9999	100	99.7507
	239.499	99.7961	99.9976	100	100	100	100	98.3304	100	100	99.7566
	239.766	99.803	99.9976	100	100	100	100	98.3355	100	100	99.7621
	240.033	99.81	99.9978	100	100	100	100	98.3404	100	100	99.7681
	240.3	99.8161	99.9978	100	100	100	100	98.3455	100	100	99.7737
	240.567	99.8227	99.9979	100	100	100	100	98.3505	100	100	99.7784
	240.834	99.8285	99.9979	100	100	100	100	98.3555	100	100	99.7829
	241.101	99.8333	99.9981	100	100	100	100	98.3611	100	100	99.7879
	241.368	99.8375	99.9981	100	100	100	100	98.366	100	100	99.7926
	241.635	99.8406	99.9982	100	100	100	100	98.371	100	100	99.7969
	241.902	99.8438	99.9982	100	100	100	100	98.3763	100	100	99.8006
	242.169	99.8458	99.9984	100	100	100	100	98.3818	100	100	99.8044
	242.436	99.8478	99.9984	100	100	100	100	98.3865	100	100	99.8071
	242.703	99.8494	99.9985	100	100	100	100	98.3917	100	100	99.8101
	242.97	99.8514	99.9986	100	100	100	100	98.3967	100	100	99.8125
	243.237	99.8528	99.9987	100	100	100	100	98.4019	100	100	99.8156
	243.504	99.8547	99.9987	100	100	100	100	98.4068	100	100	99.8186
	243.771	99.8557	99.9988	100	100	100	100	98.412	100	100	99.821
	244.038	99.857	99.9989	100	100	100	100	98.4172	100	100	99.824
	244.305	99.8577	99.999	100	100	100	100	98.4225	100	100	99.8265
	244.572	99.8587	99.999	100	100	100	100	98.4274	100	100	99.8295
	244.839	99.8594	99.9991	100	100	100	100	98.4329	100	100	99.8323
	245.106	99.8603	99.9992	100	100	100	100	98.4379	100	100	99.8352
	245.373	99.861	99.9993	100	100	100	100	98.4431	100	100	99.8379
	245.64	99.8615	99.9993	100	100	100	100	98.4482	100	100	99.8408
	245.907	99.8622	99.9994	100	100	100	100	98.4532	100	100	99.8432
	246.174	99.8626	99.9995	100	100	100	100	98.4586	100	100	99.8465
	246.441	99.8633	99.9996	100	100	100	100	98.4632	100	100	99.849
	246.708	99.8637	99.9996	100	100	100	100	98.4687	100	100	99.8519
	246.975	99.8645	99.9997	100	100	100	100	98.4734	100	100	99.8544
	247.242	99.8647	99.9998	100	100	100	100	98.479	100	100	99.8574
	247.509	99.8655	99.9998	100	100	100	100	98.4838	100	100	99.8601
	247.776	99.8659	99.9999	100	100	100	100	98.4891	100	100	99.8628
	248.043	99.8664	100	100	100	100	100	98.4936	100	100	99.8655
	248.31	99.8669	100	100	100	100	100	98.4995	100	100	99.8683
	248.577	99.8675	100	100	100	100	100	98.5045	100	100	99.871
	248.844	99.8679	100	100	100	100	100	98.5096	100	100	99.8737
	249.111	99.8685	100	100	100	100	100	98.5145	100	100	99.8766
	249.378	99.8692	100	100	100	100	100	98.5196	100	100	99.8793
	249.645	99.8695	100	100	100	100	100	98.525	100	100	99.8822
	249.912	99.87	100	100	100	100	100	98.5297	100	100	99.8845
	250.179	99.8704	100	100	100	100	100	98.5352	100	100	99.8874
	250.446	99.8708	100	100	100	100	100	98.54	100	100	99.89
	250.713	99.8712	100	100	100	100	100	98.5454	100	100	99.8922
	250.98	99.8717	100	100	100	100	100	98.5501	100	100	99.8948
	251.247	99.872	100	100	100	100	100	98.556	100	100	99.8975
	251.514	99.8725	100	100	100	100	100	98.5606	100	100	99.9
	251.781	99.8729	100	100	100	100	100	98.5657	100	100	99.9025
	252.048	99.8733	100	100	100	100	100	98.5708	100	100	99.9048
	252.315	99.8738	100	100	100	100	100	98.576	100	100	99.9071
	252.582	99.8742	100	100	100	100	100	98.581	100	100	99.9093
	252.849	99.8746	100	100	100	100	100	98.5863	100	100	99.9107
	253.116	99.875	100	100	100	100	100	98.5916	100	100	99.9122
	253.383	99.8755	100	100	100	100	100	98.5962	100	100	99.9136
	253.65	99.8758	100	100	100	100	100	98.6021	100	100	99.9151
	253.917	99.8763	100	100	100	100	100	98.6065	100	100	99.9164
	254.184	99.8768	100	100	100	100	100	98.6128	100	100	99.9179
	254.451	99.8771	100	100	100	100	100	98.6169	100	100	99.9192
	254.718	99.8777	100	100	100	100	100	98.6224	100	100	99.9207
	254.985	99.878	100	100	100	100	100	98.6269	100	100	99.9222
	255.252	99.8785	100	100	100	100	100	98.6327	100	100	99.9236
	255.519	99.8788	100	100	100	100	100	98.6372	100	100	99.9251
	255.786	99.8793	100	100	100	100	100	98.643	100	100	99.9265
	256.053	99.8797	100	100	100	100	100	98.648	100	100	99.9279
	256.32	99.8802	100	100	100	100	100	98.6528	100	100	99.9293
	256.587	99.8805	100	100	100	100	100	98.6579	100	100	99.9308
	256.854	99.8811	100	100	100	100	100	98.6632	100	100	99.9323
	257.121	99.8814	100	100	100	100	100	98.6682	100	100	99.9337
	257.388	99.8819	100	100	100	100	100	98.6733	100	100	99.9353
	257.655	99.8823	100	100	100	100	100	98.6788	100	100	99.9364
	257.922	99.8828	100	100	100	100	100	98.6838	100	100	99.938
	258.189	99.8832	100	100	100	100	100	98.6886	100	100	99.9395
	258.456	99.8835	100	100	100	100	100	98.6941	100	100	99.9408
	258.723	99.8841	100	100	100	100	100	98.6993	100	100	99.9423
	258.99	99.8843	100	100	100	100	100	98.7039	100	100	99.9438
	259.257	99.8849	100	100	100	100	100	98.7092	100	100	99.9451
	259.524	99.8853	100	100	100	100	100	98.7142	100	100	99.9465
	259.791	99.8857	100	100	100	100	100	98.7197	100	100	99.948
	260.058	99.886	100	100	100	100	100	98.7248	100	100	99.9497
	260.325	99.8865	100	100	100	100	100	98.7301	100	100	99.9511
	260.592	99.8868	100	100	100	100	100	98.7351	100	100	99.9525
	260.859	99.8875	100	100	100	100	100	98.7401	100	100	99.9539
	261.126	99.8878	100	100	100	100	100	98.745	100	100	99.9552
	261.393	99.8882	100	100	100	100	100	98.7505	100	100	99.9567
	261.66	99.8886	100	100	100	100	100	98.7556	100	100	99.958
	261.927	99.8891	100	100	100	100	100	98.7604	100	100	99.9595
	262.194	99.8894	100	100	100	100	100	98.7657	100	100	99.9608
	262.461	99.89	100	100	100	100	100	98.7706	100	100	99.9625
	262.728	99.8903	100	100	100	100	100	98.7756	100	100	99.9637
	262.995	99.8908	100	100	100	100	100	98.7805	100	100	99.9653
	263.262	99.8911	100	100	100	100	100	98.7861	100	100	99.9666
	263.529	99.8917	100	100	100	100	100	98.791	100	100	99.9681
	263.796	99.892	100	100	100	100	100	98.7958	100	100	99.9695
	264.063	99.8925	100	100	100	100	100	98.801	100	100	99.971
	264.33	99.893	100	100	100	100	100	98.8055	100	100	99.9724
	264.597	99.8933	100	100	100	100	100	98.8107	100	100	99.9738
	264.864	99.8938	100	100	100	100	100	98.8158	100	100	99.9749
	265.131	99.8943	100	100	100	100	100	98.8207	100	100	99.9759
	265.398	99.8946	100	100	100	100	100	98.8255	100	100	99.977
	265.665	99.8951	100	100	100	100	100	98.8301	100	100	99.9778
	265.932	99.8956	100	100	100	100	100	98.8349	100	100	99.9791
	266.199	99.8959	100	100	100	100	100	98.8393	100	100	99.9798
	266.466	99.8964	100	100	100	100	100	98.8441	100	100	99.981
	266.733	99.8967	100	100	100	100	100	98.8491	100	100	99.9818
	267	99.8972	100	100	100	100	100	98.8536	100	100	99.983
	267.267	99.8976	100	100	100	100	100	98.8581	100	100	99.9839
	267.534	99.898	100	100	100	100	100	98.8628	100	100	99.9851
	267.801	99.8984	100	100	100	100	100	98.8674	100	100	99.9861
	268.068	99.899	100	100	100	100	100	98.8719	100	100	99.987
	268.335	99.8992	100	100	100	100	100	98.8768	100	100	99.9879
	268.602	99.8999	100	100	100	100	100	98.881	100	100	99.9888
	268.869	99.9002	100	100	100	100	100	98.8858	100	100	99.9897
	269.136	99.9006	100	100	100	100	100	98.8901	100	100	99.9906
	269.403	99.9009	100	100	100	100	100	98.8947	100	100	99.9916
	269.67	99.9015	100	100	100	100	100	98.8992	100	100	99.9924
	269.937	99.9017	100	100	100	100	100	98.904	100	100	99.9934
	270.204	99.9022	100	100	100	100	100	98.9079	100	100	99.9941
	270.471	99.9027	100	100	100	100	100	98.9131	100	100	99.9952
	270.738	99.903	100	100	100	100	100	98.9171	100	100	99.9961
	271.005	99.9036	100	100	100	100	100	98.9215	100	100	99.9969
	271.272	99.9039	100	100	100	100	100	98.9256	100	100	99.9973
	271.539	99.9044	100	100	100	100	100	98.9308	100	100	99.9979
	271.806	99.9048	100	100	100	100	100	98.9345	100	100	99.9983
	272.073	99.9054	100	100	100	100	100	98.939	100	100	99.9989
	272.34	99.9057	100	100	100	100	100	98.9434	100	100	99.9996
	272.607	99.9062	100	100	100	100	100	98.9473	100	100	99.9998
	272.874	99.9066	100	100	100	100	100	98.9516	100	100	100
	273.141	99.9069	100	100	100	100	100	98.956	100	100	100
	273.408	99.9074	100	100	100	100	100	98.96	100	100	100
	273.675	99.9078	100	100	100	100	100	98.9644	100	100	100
	273.942	99.9082	100	100	100	100	100	98.9687	100	100	100
	274.209	99.9086	100	100	100	100	100	98.9728	100	100	100
	274.476	99.9091	100	100	100	100	100	98.977	100	100	100
	274.743	99.9095	100	100	100	100	100	98.9816	100	100	100
	275.01	99.9099	100	100	100	100	100	98.9853	100	100	100
	275.277	99.9105	100	100	100	100	100	98.99	100	100	100
	275.544	99.9108	100	100	100	100	100	98.9941	100	100	100
	275.811	99.9113	100	100	100	100	100	98.9984	100	100	100
	276.078	99.9116	100	100	100	100	100	99.0028	100	100	100
	276.345	99.9122	100	100	100	100	100	99.0071	100	100	100
	276.612	99.9125	100	100	100	100	100	99.0113	100	100	100
	276.879	99.9131	100	100	100	100	100	99.0154	100	100	100
	277.146	99.9133	100	100	100	100	100	99.0201	100	100	100
	277.413	99.9139	100	100	100	100	100	99.0238	100	100	100
	277.68	99.9142	100	100	100	100	100	99.0284	100	100	100
	277.947	99.9146	100	100	100	100	100	99.0322	100	100	100
	278.214	99.915	100	100	100	100	100	99.0367	100	100	100
	278.481	99.9154	100	100	100	100	100	99.0406	100	100	100
	278.748	99.9159	100	100	100	100	100	99.0452	100	100	100
	279.015	99.9163	100	100	100	100	100	99.049	100	100	100
	279.282	99.9168	100	100	100	100	100	99.0532	100	100	100
	279.549	99.9171	100	100	100	100	100	99.0575	100	100	100
	279.816	99.9177	100	100	100	100	100	99.0615	100	100	100
	280.083	99.9179	100	100	100	100	100	99.0656	100	100	100
	280.35	99.9185	100	100	100	100	100	99.07	100	100	100
	280.617	99.9188	100	100	100	100	100	99.0738	100	100	100
	280.884	99.9193	100	100	100	100	100	99.0778	100	100	100
	281.151	99.9196	100	100	100	100	100	99.082	100	100	100
	281.418	99.9202	100	100	100	100	100	99.0862	100	100	100
	281.685	99.9205	100	100	100	100	100	99.0901	100	100	100
	281.952	99.921	100	100	100	100	100	99.0944	100	100	100
	282.219	99.9214	100	100	100	100	100	99.0984	100	100	100
	282.486	99.9219	100	100	100	100	100	99.1024	100	100	100
	282.753	99.9223	100	100	100	100	100	99.1066	100	100	100
	283.02	99.9228	100	100	100	100	100	99.1104	100	100	100
	283.287	99.9231	100	100	100	100	100	99.1146	100	100	100
	283.554	99.9236	100	100	100	100	100	99.1184	100	100	100
	283.821	99.9241	100	100	100	100	100	99.1229	100	100	100
	284.088	99.9244	100	100	100	100	100	99.1267	100	100	100
	284.355	99.9249	100	100	100	100	100	99.1308	100	100	100
	284.622	99.9253	100	100	100	100	100	99.1347	100	100	100
	284.889	99.9257	100	100	100	100	100	99.1388	100	100	100
	285.156	99.9261	100	100	100	100	100	99.1431	100	100	100
	285.423	99.9265	100	100	100	100	100	99.1469	100	100	100
	285.69	99.927	100	100	100	100	100	99.1508	100	100	100
	285.957	99.9274	100	100	100	100	100	99.1548	100	100	100
	286.224	99.928	100	100	100	100	100	99.159	100	100	100
	286.491	99.9283	100	100	100	100	100	99.1629	100	100	100
	286.758	99.9288	100	100	100	100	100	99.1671	100	100	100
	287.025	99.9291	100	100	100	100	100	99.1709	100	100	100
	287.292	99.9295	100	100	100	100	100	99.1748	100	100	100
	287.559	99.9299	100	100	100	100	100	99.1791	100	100	100
	287.826	99.9304	100	100	100	100	100	99.183	100	100	100
	288.093	99.9308	100	100	100	100	100	99.1869	100	100	100
	288.36	99.9312	100	100	100	100	100	99.1911	100	100	100
	288.627	99.9318	100	100	100	100	100	99.1953	100	100	100
	288.894	99.932	100	100	100	100	100	99.199	100	100	100
	289.161	99.9326	100	100	100	100	100	99.2034	100	100	100
	289.428	99.9328	100	100	100	100	100	99.2071	100	100	100
	289.695	99.9334	100	100	100	100	100	99.2111	100	100	100
	289.962	99.9338	100	100	100	100	100	99.2153	100	100	100
	290.229	99.9343	100	100	100	100	100	99.2192	100	100	100
	290.496	99.9346	100	100	100	100	100	99.2232	100	100	100
	290.763	99.9351	100	100	100	100	100	99.2274	100	100	100
	291.03	99.9355	100	100	100	100	100	99.2311	100	100	100
	291.297	99.9359	100	100	100	100	100	99.2353	100	100	100
	291.564	99.9364	100	100	100	100	100	99.2394	100	100	100
	291.831	99.9367	100	100	100	100	100	99.2431	100	100	100
	292.098	99.9372	100	100	100	100	100	99.2473	100	100	100
	292.365	99.9376	100	100	100	100	100	99.2513	100	100	100
	292.632	99.938	100	100	100	100	100	99.2555	100	100	100
	292.899	99.9385	100	100	100	100	100	99.2592	100	100	100
	293.166	99.9389	100	100	100	100	100	99.2637	100	100	100
	293.433	99.9393	100	100	100	100	100	99.2672	100	100	100
	293.7	99.9398	100	100	100	100	100	99.2716	100	100	100
	293.967	99.9402	100	100	100	100	100	99.2753	100	100	100
	294.234	99.9406	100	100	100	100	100	99.2796	100	100	100
	294.501	99.9411	100	100	100	100	100	99.2835	100	100	100
	294.768	99.9415	100	100	100	100	100	99.2877	100	100	100
	295.035	99.9419	100	100	100	100	100	99.2917	100	100	100
	295.302	99.9424	100	100	100	100	100	99.2959	100	100	100
	295.569	99.9428	100	100	100	100	100	99.2998	100	100	100
	295.836	99.9431	100	100	100	100	100	99.3037	100	100	100
	296.103	99.9435	100	100	100	100	100	99.308	100	100	100
	296.37	99.9441	100	100	100	100	100	99.3117	100	100	100
	296.637	99.9444	100	100	100	100	100	99.3158	100	100	100
	296.904	99.9448	100	100	100	100	100	99.3201	100	100	100
	297.171	99.9453	100	100	100	100	100	99.3237	100	100	100
	297.438	99.9458	100	100	100	100	100	99.3277	100	100	100
	297.705	99.9461	100	100	100	100	100	99.3319	100	100	100
	297.972	99.9467	100	100	100	100	100	99.3358	100	100	100
	298.239	99.9469	100	100	100	100	100	99.3397	100	100	100
	298.506	99.9475	100	100	100	100	100	99.3439	100	100	100
	298.773	99.9478	100	100	100	100	100	99.3481	100	100	100
	299.04	99.9483	100	100	100	100	100	99.3519	100	100	100
	299.307	99.9486	100	100	100	100	100	99.3558	100	100	100
	299.574	99.9491	100	100	100	100	100	99.3601	100	100	100
	299.841	99.9495	100	100	100	100	100	99.3638	100	100	100
	300.108	99.9499	100	100	100	100	100	99.368	100	100	100
	300.375	99.9503	100	100	100	100	100	99.3723	100	100	100
	300.642	99.9507	100	100	100	100	100	99.376	100	100	100
	300.909	99.9513	100	100	100	100	100	99.3801	100	100	100
	301.176	99.9516	100	100	100	100	100	99.3841	100	100	100
	301.443	99.9522	100	100	100	100	100	99.3884	100	100	100
	301.71	99.9525	100	100	100	100	100	99.392	100	100	100
	301.977	99.953	100	100	100	100	100	99.3964	100	100	100
	302.244	99.9533	100	100	100	100	100	99.4006	100	100	100
	302.511	99.9539	100	100	100	100	100	99.4044	100	100	100
	302.778	99.9541	100	100	100	100	100	99.4083	100	100	100
	303.045	99.9547	100	100	100	100	100	99.4121	100	100	100
	303.312	99.9551	100	100	100	100	100	99.4165	100	100	100
	303.579	99.9555	100	100	100	100	100	99.4201	100	100	100
	303.846	99.9561	100	100	100	100	100	99.4246	100	100	100
	304.113	99.9564	100	100	100	100	100	99.4282	100	100	100
	304.38	99.9569	100	100	100	100	100	99.4324	100	100	100
	304.647	99.9573	100	100	100	100	100	99.436	100	100	100
	304.914	99.9577	100	100	100	100	100	99.4408	100	100	100
	305.181	99.958	100	100	100	100	100	99.4443	100	100	100
	305.448	99.9584	100	100	100	100	100	99.4487	100	100	100
	305.715	99.9588	100	100	100	100	100	99.4525	100	100	100
	305.982	99.9592	100	100	100	100	100	99.4568	100	100	100
	306.249	99.9596	100	100	100	100	100	99.4599	100	100	100
	306.516	99.9601	100	100	100	100	100	99.4649	100	100	100
	306.783	99.9607	100	100	100	100	100	99.4689	100	100	100
	307.05	99.9609	100	100	100	100	100	99.4727	100	100	100
	307.317	99.9616	100	100	100	100	100	99.4767	100	100	100
	307.584	99.9617	100	100	100	100	100	99.4805	100	100	100
	307.851	99.9624	100	100	100	100	100	99.4847	100	100	100
	308.118	99.9627	100	100	100	100	100	99.4883	100	100	100
	308.385	99.9631	100	100	100	100	100	99.493	100	100	100
	308.652	99.9635	100	100	100	100	100	99.4964	100	100	100
	308.919	99.964	100	100	100	100	100	99.501	100	100	100
	309.186	99.9644	100	100	100	100	100	99.5047	100	100	100
	309.453	99.9649	100	100	100	100	100	99.5089	100	100	100
	309.72	99.9654	100	100	100	100	100	99.5132	100	100	100
	309.987	99.9657	100	100	100	100	100	99.517	100	100	100
	310.254	99.9663	100	100	100	100	100	99.521	100	100	100
	310.521	99.9666	100	100	100	100	100	99.5252	100	100	100
	310.788	99.9671	100	100	100	100	100	99.5292	100	100	100
	311.055	99.9674	100	100	100	100	100	99.533	100	100	100
	311.322	99.9679	100	100	100	100	100	99.5373	100	100	100
	311.589	99.9682	100	100	100	100	100	99.5414	100	100	100
	311.856	99.9688	100	100	100	100	100	99.5452	100	100	100
	312.123	99.969	100	100	100	100	100	99.5492	100	100	100
	312.39	99.9696	100	100	100	100	100	99.5533	100	100	100
	312.657	99.97	100	100	100	100	100	99.557	100	100	100
	312.924	99.9704	100	100	100	100	100	99.5613	100	100	100
	313.191	99.9709	100	100	100	100	100	99.5653	100	100	100
	313.458	99.9713	100	100	100	100	100	99.5693	100	100	100
	313.725	99.9717	100	100	100	100	100	99.5731	100	100	100
	313.992	99.972	100	100	100	100	100	99.5773	100	100	100
	314.259	99.9725	100	100	100	100	100	99.5812	100	100	100
	314.526	99.9728	100	100	100	100	100	99.5856	100	100	100
	314.793	99.9733	100	100	100	100	100	99.5894	100	100	100
	315.06	99.9737	100	100	100	100	100	99.5935	100	100	100
	315.327	99.9741	100	100	100	100	100	99.5976	100	100	100
	315.594	99.9746	100	100	100	100	100	99.6013	100	100	100
	315.861	99.975	100	100	100	100	100	99.6055	100	100	100
	316.128	99.9753	100	100	100	100	100	99.6096	100	100	100
	316.395	99.9757	100	100	100	100	100	99.6135	100	100	100
	316.662	99.976	100	100	100	100	100	99.6172	100	100	100
	316.929	99.9761	100	100	100	100	100	99.6218	100	100	100
	317.196	99.9764	100	100	100	100	100	99.6252	100	100	100
	317.463	99.9767	100	100	100	100	100	99.6297	100	100	100
	317.73	99.9769	100	100	100	100	100	99.6331	100	100	100
	317.997	99.9771	100	100	100	100	100	99.6379	100	100	100
	318.264	99.9774	100	100	100	100	100	99.6411	100	100	100
	318.531	99.9775	100	100	100	100	100	99.6455	100	100	100
	318.798	99.9778	100	100	100	100	100	99.6497	100	100	100
	319.065	99.978	100	100	100	100	100	99.6537	100	100	100
	319.332	99.9782	100	100	100	100	100	99.6575	100	100	100
	319.599	99.9784	100	100	100	100	100	99.6618	100	100	100
	319.866	99.9786	100	100	100	100	100	99.6655	100	100	100
	320.133	99.9787	100	100	100	100	100	99.6696	100	100	100
	320.4	99.9789	100	100	100	100	100	99.6736	100	100	100
	320.667	99.9791	100	100	100	100	100	99.6776	100	100	100
	320.934	99.9792	100	100	100	100	100	99.6814	100	100	100
	321.201	99.9794	100	100	100	100	100	99.6856	100	100	100
	321.468	99.9796	100	100	100	100	100	99.6891	100	100	100
	321.735	99.9797	100	100	100	100	100	99.6934	100	100	100
	322.002	99.9799	100	100	100	100	100	99.697	100	100	100
	322.269	99.9801	100	100	100	100	100	99.7005	100	100	100
	322.536	99.9802	100	100	100	100	100	99.7044	100	100	100
	322.803	99.9803	100	100	100	100	100	99.7079	100	100	100
	323.07	99.9804	100	100	100	100	100	99.7114	100	100	100
	323.337	99.9806	100	100	100	100	100	99.715	100	100	100
	323.604	99.9807	100	100	100	100	100	99.7187	100	100	100
	323.871	99.9808	100	100	100	100	100	99.7217	100	100	100
	324.138	99.9809	100	100	100	100	100	99.7252	100	100	100
	324.405	99.9811	100	100	100	100	100	99.7289	100	100	100
	324.672	99.9811	100	100	100	100	100	99.7319	100	100	100
	324.939	99.9813	100	100	100	100	100	99.7354	100	100	100
	325.206	99.9814	100	100	100	100	100	99.7391	100	100	100
	325.473	99.9815	100	100	100	100	100	99.7425	100	100	100
	325.74	99.9816	100	100	100	100	100	99.7457	100	100	100
	326.007	99.9818	100	100	100	100	100	99.7493	100	100	100
	326.274	99.9818	100	100	100	100	100	99.7526	100	100	100
	326.541	99.982	100	100	100	100	100	99.7556	100	100	100
	326.808	99.9821	100	100	100	100	100	99.7591	100	100	100
	327.075	99.9822	100	100	100	100	100	99.762	100	100	100
	327.342	99.9823	100	100	100	100	100	99.7654	100	100	100
	327.609	99.9825	100	100	100	100	100	99.7682	100	100	100
	327.876	99.9826	100	100	100	100	100	99.7714	100	100	100
	328.143	99.9827	100	100	100	100	100	99.7748	100	100	100
	328.41	99.9829	100	100	100	100	100	99.7778	100	100	100
	328.677	99.983	100	100	100	100	100	99.7808	100	100	100
	328.944	99.9831	100	100	100	100	100	99.7841	100	100	100
	329.211	99.9832	100	100	100	100	100	99.7873	100	100	100
	329.478	99.9834	100	100	100	100	100	99.7901	100	100	100
	329.745	99.9834	100	100	100	100	100	99.7931	100	100	100
	330.012	99.9836	100	100	100	100	100	99.7965	100	100	100
	330.279	99.9837	100	100	100	100	100	99.7992	100	100	100
	330.546	99.9838	100	100	100	100	100	99.8022	100	100	100
	330.813	99.9839	100	100	100	100	100	99.8053	100	100	100
	331.08	99.9841	100	100	100	100	100	99.8083	100	100	100
	331.347	99.9842	100	100	100	100	100	99.8112	100	100	100
	331.614	99.9842	100	100	100	100	100	99.8144	100	100	100
	331.881	99.9843	100	100	100	100	100	99.8173	100	100	100
	332.148	99.9845	100	100	100	100	100	99.8205	100	100	100
	332.415	99.9846	100	100	100	100	100	99.8232	100	100	100
	332.682	99.9847	100	100	100	100	100	99.8265	100	100	100
	332.949	99.9848	100	100	100	100	100	99.8294	100	100	100
	333.216	99.9849	100	100	100	100	100	99.8325	100	100	100
	333.483	99.985	100	100	100	100	100	99.8357	100	100	100
	333.75	99.9852	100	100	100	100	100	99.8388	100	100	100
	334.017	99.9853	100	100	100	100	100	99.8419	100	100	100
	334.284	99.9854	100	100	100	100	100	99.8445	100	100	100
	334.551	99.9855	100	100	100	100	100	99.8478	100	100	100
	334.818	99.9857	100	100	100	100	100	99.8505	100	100	100
	335.085	99.9858	100	100	100	100	100	99.8535	100	100	100
	335.352	99.9859	100	100	100	100	100	99.8559	100	100	100
	335.619	99.9861	100	100	100	100	100	99.8593	100	100	100
	335.886	99.9861	100	100	100	100	100	99.8615	100	100	100
	336.153	99.9863	100	100	100	100	100	99.8646	100	100	100
	336.42	99.9864	100	100	100	100	100	99.8672	100	100	100
	336.687	99.9865	100	100	100	100	100	99.8703	100	100	100
	336.954	99.9866	100	100	100	100	100	99.8724	100	100	100
	337.221	99.9868	100	100	100	100	100	99.8761	100	100	100
	337.488	99.9869	100	100	100	100	100	99.8784	100	100	100
	337.755	99.987	100	100	100	100	100	99.8815	100	100	100
	338.022	99.9871	100	100	100	100	100	99.8837	100	100	100
	338.289	99.9873	100	100	100	100	100	99.8872	100	100	100
	338.556	99.9873	100	100	100	100	100	99.8895	100	100	100
	338.823	99.9875	100	100	100	100	100	99.8924	100	100	100
	339.09	99.9876	100	100	100	100	100	99.8953	100	100	100
	339.357	99.9877	100	100	100	100	100	99.8981	100	100	100
	339.624	99.9878	100	100	100	100	100	99.9009	100	100	100
	339.891	99.988	100	100	100	100	100	99.9036	100	100	100
	340.158	99.9881	100	100	100	100	100	99.9066	100	100	100
	340.425	99.9881	100	100	100	100	100	99.9095	100	100	100
	340.692	99.9882	100	100	100	100	100	99.912	100	100	100
	340.959	99.9884	100	100	100	100	100	99.9147	100	100	100
	341.226	99.9885	100	100	100	100	100	99.9176	100	100	100
	341.493	99.9886	100	100	100	100	100	99.92	100	100	100
	341.76	99.9888	100	100	100	100	100	99.9233	100	100	100
	342.027	99.9888	100	100	100	100	100	99.926	100	100	100
	342.294	99.989	100	100	100	100	100	99.9288	100	100	100
	342.561	99.9891	100	100	100	100	100	99.9309	100	100	100
	342.828	99.9892	100	100	100	100	100	99.9341	100	100	100
	343.095	99.9893	100	100	100	100	100	99.9362	100	100	100
	343.362	99.9895	100	100	100	100	100	99.9389	100	100	100
	343.629	99.9896	100	100	100	100	100	99.9412	100	100	100
	343.896	99.9897	100	100	100	100	100	99.9437	100	100	100
	344.163	99.9898	100	100	100	100	100	99.9455	100	100	100
	344.43	99.99	100	100	100	100	100	99.9479	100	100	100
	344.697	99.99	100	100	100	100	100	99.9502	100	100	100
	344.964	99.9902	100	100	100	100	100	99.9522	100	100	100
	345.231	99.9903	100	100	100	100	100	99.9543	100	100	100
	345.498	99.9904	100	100	100	100	100	99.9564	100	100	100
	345.765	99.9905	100	100	100	100	100	99.9582	100	100	100
	346.032	99.9907	100	100	100	100	100	99.9601	100	100	100
	346.299	99.9908	100	100	100	100	100	99.9621	100	100	100
	346.566	99.9909	100	100	100	100	100	99.9642	100	100	100
	346.833	99.991	100	100	100	100	100	99.9663	100	100	100
	347.1	99.9912	100	100	100	100	100	99.9681	100	100	100
	347.367	99.9912	100	100	100	100	100	99.97	100	100	100
	347.634	99.9914	100	100	100	100	100	99.9716	100	100	100
	347.901	99.9916	100	100	100	100	100	99.973	100	100	100
	348.168	99.9917	100	100	100	100	100	99.9744	100	100	100
	348.435	99.9918	100	100	100	100	100	99.9755	100	100	100
	348.702	99.9919	100	100	100	100	100	99.9767	100	100	100
	348.969	99.992	100	100	100	100	100	99.9779	100	100	100
	349.236	99.9921	100	100	100	100	100	99.979	100	100	100
	349.503	99.9922	100	100	100	100	100	99.9802	100	100	100
	349.77	99.9923	100	100	100	100	100	99.9812	100	100	100
	350.037	99.9924	100	100	100	100	100	99.9824	100	100	100
	350.304	99.9925	100	100	100	100	100	99.9833	100	100	100
	350.571	99.9927	100	100	100	100	100	99.9845	100	100	100
	350.838	99.9928	100	100	100	100	100	99.9857	100	100	100
	351.105	99.9929	100	100	100	100	100	99.9864	100	100	100
	351.372	99.993	100	100	100	100	100	99.9874	100	100	100
	351.639	99.9932	100	100	100	100	100	99.9882	100	100	100
	351.906	99.9932	100	100	100	100	100	99.9888	100	100	100
	352.173	99.9934	100	100	100	100	100	99.9895	100	100	100
	352.44	99.9935	100	100	100	100	100	99.9903	100	100	100
	352.707	99.9936	100	100	100	100	100	99.991	100	100	100
	352.974	99.9937	100	100	100	100	100	99.9917	100	100	100
	353.241	99.9939	100	100	100	100	100	99.9924	100	100	100
	353.508	99.9939	100	100	100	100	100	99.9929	100	100	100
	353.775	99.9941	100	100	100	100	100	99.9933	100	100	100
	354.042	99.9943	100	100	100	100	100	99.9939	100	100	100
	354.309	99.9943	100	100	100	100	100	99.9945	100	100	100
	354.576	99.9945	100	100	100	100	100	99.9947	100	100	100
	354.843	99.9946	100	100	100	100	100	99.9952	100	100	100
	355.11	99.9947	100	100	100	100	100	99.9957	100	100	100
	355.377	99.9948	100	100	100	100	100	99.9959	100	100	100
	355.644	99.995	100	100	100	100	100	99.9964	100	100	100
	355.911	99.9951	100	100	100	100	100	99.9967	100	100	100
	356.178	99.9952	100	100	100	100	100	99.9969	100	100	100
	356.445	99.9953	100	100	100	100	100	99.9971	100	100	100
	356.712	99.9955	100	100	100	100	100	99.9974	100	100	100
	356.979	99.9955	100	100	100	100	100	99.9976	100	100	100
	357.246	99.9957	100	100	100	100	100	99.9977	100	100	100
	357.513	99.9958	100	100	100	100	100	99.9977	100	100	100
	357.78	99.9959	100	100	100	100	100	99.9979	100	100	100
	358.047	99.996	100	100	100	100	100	99.998	100	100	100
	358.314	99.9961	100	100	100	100	100	99.9981	100	100	100
	358.581	99.9962	100	100	100	100	100	99.9982	100	100	100
	358.848	99.9963	100	100	100	100	100	99.9982	100	100	100
	359.115	99.9964	100	100	100	100	100	99.9984	100	100	100
	359.382	99.9966	100	100	100	100	100	99.9984	100	100	100
	359.649	99.9967	100	100	100	100	100	99.9985	100	100	100
	359.916	99.9968	100	100	100	100	100	99.9986	100	100	100
	360.183	99.9969	100	100	100	100	100	99.9988	100	100	100
	360.45	99.9971	100	100	100	100	100	99.9988	100	100	100
	360.717	99.9972	100	100	100	100	100	99.9989	100	100	100
	360.984	99.9973	100	100	100	100	100	99.999	100	100	100
	361.251	99.9975	100	100	100	100	100	99.9992	100	100	100
	361.518	99.9975	100	100	100	100	100	99.9992	100	100	100
	361.785	99.9977	100	100	100	100	100	99.9993	100	100	100
	362.052	99.9978	100	100	100	100	100	99.9994	100	100	100
	362.319	99.9979	100	100	100	100	100	99.9994	100	100	100
	362.586	99.998	100	100	100	100	100	99.9995	100	100	100
	362.853	99.9982	100	100	100	100	100	99.9997	100	100	100
	363.12	99.9982	100	100	100	100	100	99.9997	100	100	100
	363.387	99.9984	100	100	100	100	100	99.9998	100	100	100
	363.654	99.9985	100	100	100	100	100	99.9999	100	100	100
	363.921	99.9986	100	100	100	100	100	100	100	100	100
	364.188	99.9987	100	100	100	100	100	100	100	100	100
	364.455	99.9989	100	100	100	100	100	100	100	100	100
	364.722	99.999	100	100	100	100	100	100	100	100	100
	364.989	99.9991	100	100	100	100	100	100	100	100	100
	365.256	99.9992	100	100	100	100	100	100	100	100	100
	365.523	99.9994	100	100	100	100	100	100	100	100	100
	365.79	99.9994	100	100	100	100	100	100	100	100	100
	366.057	99.9996	100	100	100	100	100	100	100	100	100
	366.324	99.9997	100	100	100	100	100	100	100	100	100
	366.591	99.9998	100	100	100	100	100	100	100	100	100
	366.858	99.9999	100	100	100	100	100	100	100	100	100
	367.125	100	100	100	100	100	100	100	100	100	100
	367.392	100	100	100	100	100	100	100	100	100	100
	367.659	100	100	100	100	100	100	100	100	100	100
	367.926	100	100	100	100	100	100	100	100	100	100
	368.193	100	100	100	100	100	100	100	100	100	100
	368.46	100	100	100	100	100	100	100	100	100	100
	368.727	100	100	100	100	100	100	100	100	100	100
	368.994	100	100	100	100	100	100	100	100	100	100
	369.261	100	100	100	100	100	100	100	100	100	100
	369.528	100	100	100	100	100	100	100	100	100	100
	369.795	100	100	100	100	100	100	100	100	100	100
	370.062	100	100	100	100	100	100	100	100	100	100
	370.329	100	100	100	100	100	100	100	100	100	100
	370.596	100	100	100	100	100	100	100	100	100	100
	370.863	100	100	100	100	100	100	100	100	100	100
	371.13	100	100	100	100	100	100	100	100	100	100
	371.397	100	100	100	100	100	100	100	100	100	100
	371.664	100	100	100	100	100	100	100	100	100	100
	371.931	100	100	100	100	100	100	100	100	100	100
	372.198	100	100	100	100	100	100	100	100	100	100
	372.465	100	100	100	100	100	100	100	100	100	100
	372.732	100	100	100	100	100	100	100	100	100	100
	372.999	100	100	100	100	100	100	100	100	100	100
	373.266	100	100	100	100	100	100	100	100	100	100
	373.533	100	100	100	100	100	100	100	100	100	100
	373.8	100	100	100	100	100	100	100	100	100	100
	374.067	100	100	100	100	100	100	100	100	100	100
	374.334	100	100	100	100	100	100	100	100	100	100
	374.601	100	100	100	100	100	100	100	100	100	100
	374.868	100	100	100	100	100	100	100	100	100	100
	375.135	100	100	100	100	100	100	100	100	100	100
	375.402	100	100	100	100	100	100	100	100	100	100
	375.669	100	100	100	100	100	100	100	100	100	100
	375.936	100	100	100	100	100	100	100	100	100	100
	376.203	100	100	100	100	100	100	100	100	100	100
	376.47	100	100	100	100	100	100	100	100	100	100
	376.737	100	100	100	100	100	100	100	100	100	100
	377.004	100	100	100	100	100	100	100	100	100	100
	377.271	100	100	100	100	100	100	100	100	100	100
	377.538	100	100	100	100	100	100	100	100	100	100
	377.805	100	100	100	100	100	100	100	100	100	100
	378.072	100	100	100	100	100	100	100	100	100	100
	378.339	100	100	100	100	100	100	100	100	100	100
	378.606	100	100	100	100	100	100	100	100	100	100
	378.873	100	100	100	100	100	100	100	100	100	100
	379.14	100	100	100	100	100	100	100	100	100	100
	379.407	100	100	100	100	100	100	100	100	100	100
	379.674	100	100	100	100	100	100	100	100	100	100
	379.941	100	100	100	100	100	100	100	100	100	100
	380.208	100	100	100	100	100	100	100	100	100	100
	380.475	100	100	100	100	100	100	100	100	100	100
	380.742	100	100	100	100	100	100	100	100	100	100
	381.009	100	100	100	100	100	100	100	100	100	100
	381.276	100	100	100	100	100	100	100	100	100	100
	381.543	100	100	100	100	100	100	100	100	100	100
	381.81	100	100	100	100	100	100	100	100	100	100
	382.077	100	100	100	100	100	100	100	100	100	100
	382.344	100	100	100	100	100	100	100	100	100	100
	382.611	100	100	100	100	100	100	100	100	100	100
	382.878	100	100	100	100	100	100	100	100	100	100
	383.145	100	100	100	100	100	100	100	100	100	100
	383.412	100	100	100	100	100	100	100	100	100	100
	383.679	100	100	100	100	100	100	100	100	100	100
	383.946	100	100	100	100	100	100	100	100	100	100
	384.213	100	100	100	100	100	100	100	100	100	100
	384.48	100	100	100	100	100	100	100	100	100	100
	384.747	100	100	100	100	100	100	100	100	100	100
	385.014	100	100	100	100	100	100	100	100	100	100
	385.281	100	100	100	100	100	100	100	100	100	100
	385.548	100	100	100	100	100	100	100	100	100	100
	385.815	100	100	100	100	100	100	100	100	100	100
	386.082	100	100	100	100	100	100	100	100	100	100
	386.349	100	100	100	100	100	100	100	100	100	100
	386.616	100	100	100	100	100	100	100	100	100	100
	386.883	100	100	100	100	100	100	100	100	100	100
	387.15	100	100	100	100	100	100	100	100	100	100
	387.417	100	100	100	100	100	100	100	100	100	100
	387.684	100	100	100	100	100	100	100	100	100	100
	387.951	100	100	100	100	100	100	100	100	100	100
	388.218	100	100	100	100	100	100	100	100	100	100
	388.485	100	100	100	100	100	100	100	100	100	100
	388.752	100	100	100	100	100	100	100	100	100	100
	389.019	100	100	100	100	100	100	100	100	100	100
	389.286	100	100	100	100	100	100	100	100	100	100
	389.553	100	100	100	100	100	100	100	100	100	100
	389.82	100	100	100	100	100	100	100	100	100	100
	390.087	100	100	100	100	100	100	100	100	100	100
	390.354	100	100	100	100	100	100	100	100	100	100
	390.621	100	100	100	100	100	100	100	100	100	100
	390.888	100	100	100	100	100	100	100	100	100	100
	391.155	100	100	100	100	100	100	100	100	100	100
	391.422	100	100	100	100	100	100	100	100	100	100
	391.689	100	100	100	100	100	100	100	100	100	100
	391.956	100	100	100	100	100	100	100	100	100	100
	392.223	100	100	100	100	100	100	100	100	100	100
	392.49	100	100	100	100	100	100	100	100	100	100
	392.757	100	100	100	100	100	100	100	100	100	100
	393.024	100	100	100	100	100	100	100	100	100	100
	393.291	100	100	100	100	100	100	100	100	100	100
	393.558	100	100	100	100	100	100	100	100	100	100
	393.825	100	100	100	100	100	100	100	100	100	100
	394.092	100	100	100	100	100	100	100	100	100	100
	394.359	100	100	100	100	100	100	100	100	100	100
	394.626	100	100	100	100	100	100	100	100	100	100
	394.893	100	100	100	100	100	100	100	100	100	100
	395.16	100	100	100	100	100	100	100	100	100	100
	395.427	100	100	100	100	100	100	100	100	100	100
	395.694	100	100	100	100	100	100	100	100	100	100
	395.961	100	100	100	100	100	100	100	100	100	100
	396.228	100	100	100	100	100	100	100	100	100	100
	396.495	100	100	100	100	100	100	100	100	100	100
	396.762	100	100	100	100	100	100	100	100	100	100
	397.029	100	100	100	100	100	100	100	100	100	100
	397.296	100	100	100	100	100	100	100	100	100	100
	397.563	100	100	100	100	100	100	100	100	100	100
	397.83	100	100	100	100	100	100	100	100	100	100
	398.097	100	100	100	100	100	100	100	100	100	100
	398.364	100	100	100	100	100	100	100	100	100	100
	398.631	100	100	100	100	100	100	100	100	100	100
	398.898	100	100	100	100	100	100	100	100	100	100
	399.165	100	100	100	100	100	100	100	100	100	100
	399.432	100	100	100	100	100	100	100	100	100	100
	399.699	100	100	100	100	100	100	100	100	100	100
	399.966	100	100	100	100	100	100	100	100	100	100
	400.233	100	100	100	100	100	100	100	100	100	100
	400.5	100	100	100	100	100	100	100	100	100	100
	400.767	100	100	100	100	100	100	100	100	100	100
	401.034	100	100	100	100	100	100	100	100	100	100
	401.301	100	100	100	100	100	100	100	100	100	100
	401.568	100	100	100	100	100	100	100	100	100	100
	401.835	100	100	100	100	100	100	100	100	100	100
	402.102	100	100	100	100	100	100	100	100	100	100
	402.369	100	100	100	100	100	100	100	100	100	100
	402.636	100	100	100	100	100	100	100	100	100	100
	402.903	100	100	100	100	100	100	100	100	100	100
	403.17	100	100	100	100	100	100	100	100	100	100
	403.437	100	100	100	100	100	100	100	100	100	100
	403.704	100	100	100	100	100	100	100	100	100	100
	403.971	100	100	100	100	100	100	100	100	100	100
	404.238	100	100	100	100	100	100	100	100	100	100
	404.505	100	100	100	100	100	100	100	100	100	100
	404.772	100	100	100	100	100	100	100	100	100	100
	405.039	100	100	100	100	100	100	100	100	100	100
	405.306	100	100	100	100	100	100	100	100	100	100
	405.573	100	100	100	100	100	100	100	100	100	100
	405.84	100	100	100	100	100	100	100	100	100	100
	406.107	100	100	100	100	100	100	100	100	100	100
	406.374	100	100	100	100	100	100	100	100	100	100
	406.641	100	100	100	100	100	100	100	100	100	100
	406.908	100	100	100	100	100	100	100	100	100	100
	407.175	100	100	100	100	100	100	100	100	100	100
	407.442	100	100	100	100	100	100	100	100	100	100
	407.709	100	100	100	100	100	100	100	100	100	100
	407.976	100	100	100	100	100	100	100	100	100	100
	408.243	100	100	100	100	100	100	100	100	100	100
	408.51	100	100	100	100	100	100	100	100	100	100
	408.777	100	100	100	100	100	100	100	100	100	100
	409.044	100	100	100	100	100	100	100	100	100	100
	409.311	100	100	100	100	100	100	100	100	100	100
	409.578	100	100	100	100	100	100	100	100	100	100
	409.845	100	100	100	100	100	100	100	100	100	100
	410.112	100	100	100	100	100	100	100	100	100	100
	410.379	100	100	100	100	100	100	100	100	100	100
	410.646	100	100	100	100	100	100	100	100	100	100
	410.913	100	100	100	100	100	100	100	100	100	100
	411.18	100	100	100	100	100	100	100	100	100	100
	411.447	100	100	100	100	100	100	100	100	100	100
	411.714	100	100	100	100	100	100	100	100	100	100
	411.981	100	100	100	100	100	100	100	100	100	100
	412.248	100	100	100	100	100	100	100	100	100	100
	412.515	100	100	100	100	100	100	100	100	100	100
	412.782	100	100	100	100	100	100	100	100	100	100
	413.049	100	100	100	100	100	100	100	100	100	100
	413.316	100	100	100	100	100	100	100	100	100	100
	413.583	100	100	100	100	100	100	100	100	100	100
	413.85	100	100	100	100	100	100	100	100	100	100
	414.117	100	100	100	100	100	100	100	100	100	100
	414.384	100	100	100	100	100	100	100	100	100	100
	414.651	100	100	100	100	100	100	100	100	100	100
	414.918	100	100	100	100	100	100	100	100	100	100
	415.185	100	100	100	100	100	100	100	100	100	100
	415.452	100	100	100	100	100	100	100	100	100	100
	415.719	100	100	100	100	100	100	100	100	100	100
	415.986	100	100	100	100	100	100	100	100	100	100
	416.253	100	100	100	100	100	100	100	100	100	100
	416.52	100	100	100	100	100	100	100	100	100	100
	416.787	100	100	100	100	100	100	100	100	100	100
	417.054	100	100	100	100	100	100	100	100	100	100
	417.321	100	100	100	100	100	100	100	100	100	100
	417.588	100	100	100	100	100	100	100	100	100	100
	417.855	100	100	100	100	100	100	100	100	100	100
	418.122	100	100	100	100	100	100	100	100	100	100
	418.389	100	100	100	100	100	100	100	100	100	100
	418.656	100	100	100	100	100	100	100	100	100	100
	418.923	100	100	100	100	100	100	100	100	100	100
	419.19	100	100	100	100	100	100	100	100	100	100
	419.457	100	100	100	100	100	100	100	100	100	100
	419.724	100	100	100	100	100	100	100	100	100	100
	419.991	100	100	100	100	100	100	100	100	100	100
	420.258	100	100	100	100	100	100	100	100	100	100
	420.525	100	100	100	100	100	100	100	100	100	100
	420.792	100	100	100	100	100	100	100	100	100	100
	421.059	100	100	100	100	100	100	100	100	100	100
	421.326	100	100	100	100	100	100	100	100	100	100
	421.593	100	100	100	100	100	100	100	100	100	100
	421.86	100	100	100	100	100	100	100	100	100	100
	422.127	100	100	100	100	100	100	100	100	100	100
	422.394	100	100	100	100	100	100	100	100	100	100
	422.661	100	100	100	100	100	100	100	100	100	100
	422.928	100	100	100	100	100	100	100	100	100	100
	423.195	100	100	100	100	100	100	100	100	100	100
	423.462	100	100	100	100	100	100	100	100	100	100
	423.729	100	100	100	100	100	100	100	100	100	100
	423.996	100	100	100	100	100	100	100	100	100	100
	424.263	100	100	100	100	100	100	100	100	100	100
	424.53	100	100	100	100	100	100	100	100	100	100
	424.797	100	100	100	100	100	100	100	100	100	100
	425.064	100	100	100	100	100	100	100	100	100	100
	425.331	100	100	100	100	100	100	100	100	100	100
	425.598	100	100	100	100	100	100	100	100	100	100
	425.865	100	100	100	100	100	100	100	100	100	100
	426.132	100	100	100	100	100	100	100	100	100	100
	426.399	100	100	100	100	100	100	100	100	100	100
	426.666	100	100	100	100	100	100	100	100	100	100
	426.933	100	100	100	100	100	100	100	100	100	100
	427.2	100	100	100	100	100	100	100	100	100	100
	427.467	100	100	100	100	100	100	100	100	100	100
	427.734	100	100	100	100	100	100	100	100	100	100
	428.001	100	100	100	100	100	100	100	100	100	100
	428.268	100	100	100	100	100	100	100	100	100	100
	428.535	100	100	100	100	100	100	100	100	100	100
	428.802	100	100	100	100	100	100	100	100	100	100
	429.069	100	100	100	100	100	100	100	100	100	100
	429.336	100	100	100	100	100	100	100	100	100	100
	429.603	100	100	100	100	100	100	100	100	100	100
	429.87	100	100	100	100	100	100	100	100	100	100
	430.137	100	100	100	100	100	100	100	100	100	100
	430.404	100	100	100	100	100	100	100	100	100	100
	430.671	100	100	100	100	100	100	100	100	100	100
	430.938	100	100	100	100	100	100	100	100	100	100
	431.205	100	100	100	100	100	100	100	100	100	100
	431.472	100	100	100	100	100	100	100	100	100	100
	431.739	100	100	100	100	100	100	100	100	100	100
	432.006	100	100	100	100	100	100	100	100	100	100
	432.273	100	100	100	100	100	100	100	100	100	100
	432.54	100	100	100	100	100	100	100	100	100	100
	432.807	100	100	100	100	100	100	100	100	100	100
	433.074	100	100	100	100	100	100	100	100	100	100
	433.341	100	100	100	100	100	100	100	100	100	100
	433.608	100	100	100	100	100	100	100	100	100	100
	433.875	100	100	100	100	100	100	100	100	100	100
	434.142	100	100	100	100	100	100	100	100	100	100
	434.409	100	100	100	100	100	100	100	100	100	100
	434.676	100	100	100	100	100	100	100	100	100	100
	434.943	100	100	100	100	100	100	100	100	100	100
	435.21	100	100	100	100	100	100	100	100	100	100
	435.477	100	100	100	100	100	100	100	100	100	100
	435.744	100	100	100	100	100	100	100	100	100	100
	436.011	100	100	100	100	100	100	100	100	100	100
	436.278	100	100	100	100	100	100	100	100	100	100
	436.545	100	100	100	100	100	100	100	100	100	100
	436.812	100	100	100	100	100	100	100	100	100	100
	437.079	100	100	100	100	100	100	100	100	100	100
	437.346	100	100	100	100	100	100	100	100	100	100
	437.613	100	100	100	100	100	100	100	100	100	100
	437.88	100	100	100	100	100	100	100	100	100	100
	438.147	100	100	100	100	100	100	100	100	100	100
	438.414	100	100	100	100	100	100	100	100	100	100
	438.681	100	100	100	100	100	100	100	100	100	100
	438.948	100	100	100	100	100	100	100	100	100	100
	439.215	100	100	100	100	100	100	100	100	100	100
	439.482	100	100	100	100	100	100	100	100	100	100
	439.749	100	100	100	100	100	100	100	100	100	100
	440.016	100	100	100	100	100	100	100	100	100	100
	440.283	100	100	100	100	100	100	100	100	100	100
	440.55	100	100	100	100	100	100	100	100	100	100
	440.817	100	100	100	100	100	100	100	100	100	100
	441.084	100	100	100	100	100	100	100	100	100	100
	441.351	100	100	100	100	100	100	100	100	100	100
	441.618	100	100	100	100	100	100	100	100	100	100
	441.885	100	100	100	100	100	100	100	100	100	100
	442.152	100	100	100	100	100	100	100	100	100	100
	442.419	100	100	100	100	100	100	100	100	100	100
	442.686	100	100	100	100	100	100	100	100	100	100
	442.953	100	100	100	100	100	100	100	100	100	100
	443.22	100	100	100	100	100	100	100	100	100	100
	443.487	100	100	100	100	100	100	100	100	100	100
	443.754	100	100	100	100	100	100	100	100	100	100
	444.021	100	100	100	100	100	100	100	100	100	100
	444.288	100	100	100	100	100	100	100	100	100	100
	444.555	100	100	100	100	100	100	100	100	100	100
	444.822	100	100	100	100	100	100	100	100	100	100
	445.089	100	100	100	100	100	100	100	100	100	100
	445.356	100	100	100	100	100	100	100	100	100	100
	445.623	100	100	100	100	100	100	100	100	100	100
	445.89	100	100	100	100	100	100	100	100	100	100
	446.157	100	100	100	100	100	100	100	100	100	100
	446.424	100	100	100	100	100	100	100	100	100	100
	446.691	100	100	100	100	100	100	100	100	100	100
	446.958	100	100	100	100	100	100	100	100	100	100
	447.225	100	100	100	100	100	100	100	100	100	100
	447.492	100	100	100	100	100	100	100	100	100	100
	447.759	100	100	100	100	100	100	100	100	100	100
	448.026	100	100	100	100	100	100	100	100	100	100
	448.293	100	100	100	100	100	100	100	100	100	100
	448.56	100	100	100	100	100	100	100	100	100	100
	448.827	100	100	100	100	100	100	100	100	100	100
	449.094	100	100	100	100	100	100	100	100	100	100
	449.361	100	100	100	100	100	100	100	100	100	100
	449.628	100	100	100	100	100	100	100	100	100	100
	449.895	100	100	100	100	100	100	100	100	100	100
	450.162	100	100	100	100	100	100	100	100	100	100
	450.429	100	100	100	100	100	100	100	100	100	100
	450.696	100	100	100	100	100	100	100	100	100	100
	450.963	100	100	100	100	100	100	100	100	100	100
	451.23	100	100	100	100	100	100	100	100	100	100
	451.497	100	100	100	100	100	100	100	100	100	100
	451.764	100	100	100	100	100	100	100	100	100	100
	452.031	100	100	100	100	100	100	100	100	100	100
	452.298	100	100	100	100	100	100	100	100	100	100
	452.565	100	100	100	100	100	100	100	100	100	100
	452.832	100	100	100	100	100	100	100	100	100	100
	453.099	100	100	100	100	100	100	100	100	100	100
	453.366	100	100	100	100	100	100	100	100	100	100
	453.633	100	100	100	100	100	100	100	100	100	100
	453.9	100	100	100	100	100	100	100	100	100	100
	454.167	100	100	100	100	100	100	100	100	100	100
	454.434	100	100	100	100	100	100	100	100	100	100
	454.701	100	100	100	100	100	100	100	100	100	100
	454.968	100	100	100	100	100	100	100	100	100	100
	455.235	100	100	100	100	100	100	100	100	100	100
	455.502	100	100	100	100	100	100	100	100	100	100
	455.769	100	100	100	100	100	100	100	100	100	100
	456.036	100	100	100	100	100	100	100	100	100	100
	456.303	100	100	100	100	100	100	100	100	100	100
	456.57	100	100	100	100	100	100	100	100	100	100
	456.837	100	100	100	100	100	100	100	100	100	100
	457.104	100	100	100	100	100	100	100	100	100	100
	457.371	100	100	100	100	100	100	100	100	100	100
	457.638	100	100	100	100	100	100	100	100	100	100
	457.905	100	100	100	100	100	100	100	100	100	100
	458.172	100	100	100	100	100	100	100	100	100	100
	458.439	100	100	100	100	100	100	100	100	100	100
	458.706	100	100	100	100	100	100	100	100	100	100
	458.973	100	100	100	100	100	100	100	100	100	100
	459.24	100	100	100	100	100	100	100	100	100	100
	459.507	100	100	100	100	100	100	100	100	100	100
	459.774	100	100	100	100	100	100	100	100	100	100
	460.041	100	100	100	100	100	100	100	100	100	100
	460.308	100	100	100	100	100	100	100	100	100	100
	460.575	100	100	100	100	100	100	100	100	100	100
	460.842	100	100	100	100	100	100	100	100	100	100
	461.109	100	100	100	100	100	100	100	100	100	100
	461.376	100	100	100	100	100	100	100	100	100	100
	461.643	100	100	100	100	100	100	100	100	100	100
	461.91	100	100	100	100	100	100	100	100	100	100
	462.177	100	100	100	100	100	100	100	100	100	100
	462.444	100	100	100	100	100	100	100	100	100	100
	462.711	100	100	100	100	100	100	100	100	100	100
	462.978	100	100	100	100	100	100	100	100	100	100
	463.245	100	100	100	100	100	100	100	100	100	100
	463.512	100	100	100	100	100	100	100	100	100	100
	463.779	100	100	100	100	100	100	100	100	100	100
	464.046	100	100	100	100	100	100	100	100	100	100
	464.313	100	100	100	100	100	100	100	100	100	100
	464.58	100	100	100	100	100	100	100	100	100	100
	464.847	100	100	100	100	100	100	100	100	100	100
	465.114	100	100	100	100	100	100	100	100	100	100
	465.381	100	100	100	100	100	100	100	100	100	100
	465.648	100	100	100	100	100	100	100	100	100	100
	465.915	100	100	100	100	100	100	100	100	100	100
	466.182	100	100	100	100	100	100	100	100	100	100
	466.449	100	100	100	100	100	100	100	100	100	100
	466.716	100	100	100	100	100	100	100	100	100	100
	466.983	100	100	100	100	100	100	100	100	100	100
	467.25	100	100	100	100	100	100	100	100	100	100
	467.517	100	100	100	100	100	100	100	100	100	100
	467.784	100	100	100	100	100	100	100	100	100	100
	468.051	100	100	100	100	100	100	100	100	100	100
	468.318	100	100	100	100	100	100	100	100	100	100
	468.585	100	100	100	100	100	100	100	100	100	100
	468.852	100	100	100	100	100	100	100	100	100	100
	469.119	100	100	100	100	100	100	100	100	100	100
	469.386	100	100	100	100	100	100	100	100	100	100
	469.653	100	100	100	100	100	100	100	100	100	100
	469.92	100	100	100	100	100	100	100	100	100	100
	470.187	100	100	100	100	100	100	100	100	100	100
	470.454	100	100	100	100	100	100	100	100	100	100
	470.721	100	100	100	100	100	100	100	100	100	100
	470.988	100	100	100	100	100	100	100	100	100	100
	471.255	100	100	100	100	100	100	100	100	100	100
	471.522	100	100	100	100	100	100	100	100	100	100
	471.789	100	100	100	100	100	100	100	100	100	100
	472.056	100	100	100	100	100	100	100	100	100	100
	472.323	100	100	100	100	100	100	100	100	100	100
	472.59	100	100	100	100	100	100	100	100	100	100
	472.857	100	100	100	100	100	100	100	100	100	100
	473.124	100	100	100	100	100	100	100	100	100	100
	473.391	100	100	100	100	100	100	100	100	100	100
	473.658	100	100	100	100	100	100	100	100	100	100
	473.925	100	100	100	100	100	100	100	100	100	100
	474.192	100	100	100	100	100	100	100	100	100	100
	474.459	100	100	100	100	100	100	100	100	100	100
	474.726	100	100	100	100	100	100	100	100	100	100
	474.993	100	100	100	100	100	100	100	100	100	100
	475.26	100	100	100	100	100	100	100	100	100	100
	475.527	100	100	100	100	100	100	100	100	100	100
	475.794	100	100	100	100	100	100	100	100	100	100

## Sheet: 5a.mat
	time	Control						Matrine
0	0	0	0	0	0	0	0	0	0	0	0	0	0
0.267	0.267	0	0	0	0	0	0	0	0	0	0	0	0
0.534	0.534	0.00298	0.00234	0.00039	0.00263	0.00354	0.00119	0.00098	0.00109	0.00142	0.00235	0.00155	0.00173
0.801	0.801	0.01309	0.00904	0.0039	0.01351	0.01337	0.00478	0.00626	0.00693	0.00653	0.0132	0.01082	0.01027
1.068	1.068	0.02519	0.02159	0.0082	0.02964	0.03461	0.01338	0.01476	0.01632	0.01533	0.0251	0.02156	0.02074
1.335	1.335	0.05817	0.04152	0.02083	0.05759	0.06253	0.03382	0.03451	0.03883	0.03236	0.05647	0.04484	0.04718
1.602	1.602	0.09297	0.06562	0.04178	0.09737	0.10853	0.05915	0.05915	0.06682	0.05497	0.09489	0.07959	0.07576
1.869	1.869	0.1629	0.10513	0.07315	0.16172	0.18522	0.1073	0.10481	0.11195	0.0966	0.15633	0.14053	0.11949
2.136	2.136	0.22604	0.14346	0.11155	0.22907	0.26976	0.15558	0.15878	0.16372	0.14277	0.22312	0.20692	0.17318
2.403	2.403	0.32994	0.20908	0.17506	0.34369	0.37869	0.22787	0.24345	0.24358	0.21912	0.32272	0.31089	0.2463
2.67	2.67	0.44478	0.27587	0.2499	0.46001	0.50964	0.30267	0.33849	0.32362	0.31004	0.43814	0.42413	0.32816
2.937	2.937	0.58183	0.36342	0.33932	0.61084	0.66655	0.40017	0.47449	0.43502	0.42972	0.58636	0.57702	0.44419
3.204	3.204	0.71988	0.45867	0.43434	0.73917	0.83879	0.50807	0.63044	0.56602	0.56454	0.74975	0.73438	0.57882
3.471	3.471	0.90216	0.5638	0.52987	0.88737	1.02872	0.65325	0.8122	0.71762	0.72623	0.93914	0.93011	0.76197
3.738	3.738	1.08246	0.67613	0.6379	1.04759	1.22298	0.80429	0.99405	0.87259	0.90297	1.13181	1.15759	0.9503
4.005	4.005	1.31149	0.79649	0.75934	1.22188	1.45696	0.97157	1.22294	1.04725	1.11045	1.36617	1.40063	1.15633
4.272	4.272	1.55741	0.9135	0.88416	1.40554	1.68662	1.13683	1.4574	1.23194	1.32389	1.60968	1.64048	1.37161
4.539	4.539	1.87774	1.06466	1.02499	1.60778	1.93436	1.32407	1.71933	1.44936	1.55218	1.89763	1.91125	1.63733
4.806	4.806	2.19592	1.2026	1.16426	1.80139	2.19941	1.51083	2.00277	1.6759	1.79354	2.19774	2.18612	1.90955
5.073	5.073	2.50747	1.36163	1.31811	2.03064	2.50535	1.73177	2.33031	1.95631	2.05466	2.52085	2.483	2.22927
5.34	5.34	2.78736	1.51413	1.46258	2.27547	2.77787	1.94924	2.65804	2.2451	2.32582	2.84697	2.78925	2.54227
5.607	5.607	3.07687	1.70162	1.62281	2.54656	3.06493	2.1924	3.00983	2.57328	2.63018	3.21426	3.14279	2.8627
5.874	5.874	3.35279	1.88475	1.7695	2.81221	3.30717	2.46436	3.38097	2.90611	2.95772	3.58116	3.49716	3.17174
6.141	6.141	3.66003	2.07107	1.93011	3.0848	3.54351	2.75675	3.75212	3.25562	3.32756	3.99158	3.86471	3.51688
6.408	6.408	3.96959	2.25387	2.09229	3.3452	3.77198	3.05512	4.10674	3.61598	3.70817	4.38044	4.25846	3.85205
6.675	6.675	4.25827	2.4432	2.24913	3.60165	4.02759	3.34919	4.49714	4.00651	4.06883	4.78551	4.67403	4.20248
6.942	6.942	4.55523	2.62181	2.42015	3.84235	4.29657	3.63656	4.88168	4.37999	4.42608	5.18025	5.08497	4.55596
7.209	7.209	4.83761	2.7944	2.59678	4.07048	4.6092	3.93098	5.28714	4.78593	4.7803	5.59721	5.47826	4.96933
7.476	7.476	5.12497	2.96833	2.77783	4.31831	4.92576	4.21047	5.68703	5.1895	5.13084	6.0258	5.86182	5.33471
7.743	7.743	5.41332	3.17741	2.9633	4.54925	5.27181	4.52318	6.13023	5.63637	5.48307	6.47675	6.27422	5.73018
8.01	8.01	5.70083	3.36791	3.1398	4.7725	5.73387	4.81808	6.52915	6.08178	5.85224	6.93331	6.68561	6.11345
8.277	8.277	6.00774	3.56076	3.31863	5.02164	6.03981	5.11824	6.94272	6.55399	6.23182	7.40308	7.09991	6.4952
8.544	8.544	6.2883	3.73502	3.48888	5.2629	6.31036	5.41672	7.365	7.01207	6.58321	7.88566	7.50621	6.86881
8.811	8.811	6.58328	3.90878	3.66225	5.51279	6.56164	5.72501	7.79051	7.49331	6.94358	8.37202	7.94062	7.25331
9.078	9.078	6.89168	4.08137	3.83874	5.77094	6.81332	6.03425	8.20125	7.99925	7.30537	8.85081	8.3933	7.63506
9.345	9.345	7.20124	4.25597	4.00535	6.02552	7.04179	6.36404	8.59801	8.54458	7.68069	9.33325	8.86109	8.02809
9.612	9.612	7.49837	4.43659	4.18106	6.29342	7.26555	6.728	9.00895	9.07759	8.0492	9.8106	9.31441	8.42031
9.879	9.879	7.8061	4.61621	4.38463	6.54687	7.49717	7.08373	9.47689	9.62756	8.42462	10.2928	9.77592	8.82616
10.146	10.146	8.11649	4.80069	4.5731	6.80783	7.74924	7.4036	9.92253	10.1212	8.79634	10.7776	10.243	9.23425
10.413	10.413	8.44743	4.98114	4.73905	7.07405	7.96395	7.69563	10.386	10.6224	9.18538	11.2772	10.714	9.63084
10.68	10.68	8.75036	5.16093	4.9007	7.33594	8.21877	7.98815	10.8256	11.1281	9.56089	11.7694	11.1806	10.0347
10.947	10.947	9.07483	5.33268	5.06171	7.60103	8.43191	8.25939	11.2627	11.6191	9.93773	12.2726	11.6427	10.4351
11.214	11.214	9.39102	5.50544	5.22974	7.8633	8.66117	8.51904	11.6677	12.0915	10.3128	12.7695	12.107	10.8315
11.481	11.481	9.7145	5.67635	5.39791	8.13102	8.87942	8.77893	12.0912	12.5562	10.6908	13.2501	12.5732	11.2233
11.748	11.748	10.0381	5.84191	5.56984	8.40548	9.10789	9.05722	12.5131	13.0074	11.083	13.7241	13.03	11.6255
12.015	12.015	10.3727	6.00077	5.73632	8.6762	9.33518	9.31556	12.9283	13.4739	11.4721	14.2211	13.4852	12.0274
12.282	12.282	10.7116	6.16315	5.91073	8.94748	9.5668	9.53471	13.3244	13.9303	11.8577	14.7162	13.9351	12.426
12.549	12.549	11.0373	6.32285	6.10076	9.22438	9.80078	9.74537	13.7141	14.3861	12.2412	15.2192	14.3796	12.8327
12.816	12.816	11.3722	6.48322	6.28662	9.48572	10.0356	9.95388	14.0941	14.8407	12.6166	15.7267	14.8025	13.2286
13.083	13.083	11.7092	6.64325	6.47366	9.75925	10.2872	10.1556	14.4728	15.3028	13.0001	16.2527	15.2364	13.6174
13.35	13.35	12.0594	6.80463	6.6482	10.0303	10.5291	10.365	14.8512	15.7623	13.3901	16.7779	15.6617	14.0069
13.617	13.617	12.3951	6.96265	6.82574	10.3039	10.7768	10.5638	15.2384	16.2188	13.7668	17.3434	16.0931	14.4029
13.884	13.884	12.7387	7.12084	7.01134	10.5718	11.0202	10.7623	15.6594	16.6678	14.1382	17.8661	16.5172	14.7867
14.151	14.151	13.0756	7.27736	7.18849	10.8543	11.2652	10.9552	16.0905	17.1243	14.5071	18.3996	16.9446	15.1855
14.418	14.418	13.404	7.43405	7.36303	11.1205	11.5256	11.1502	16.4999	17.5785	14.8793	18.9495	17.3774	15.5853
14.685	14.685	13.7568	7.59107	7.53054	11.3954	11.7792	11.3409	16.9185	18.0235	15.2487	19.5097	17.8061	15.9784
14.952	14.952	14.1166	7.75746	7.70196	11.6653	12.0155	11.5336	17.3245	18.478	15.6118	20.0612	18.2387	16.3755
15.219	15.219	14.4618	7.91465	7.8709	11.9435	12.2629	11.7297	17.7557	18.9537	15.9805	20.6324	18.6868	16.7697
15.486	15.486	14.8108	8.07603	8.04011	12.2114	12.4898	11.9141	18.1985	19.4326	16.3627	21.2223	19.1375	17.1719
15.753	15.753	15.1497	8.23037	8.21049	12.4867	12.7415	12.1086	18.6571	19.9047	16.7291	21.8438	19.5979	17.5837
16.02	16.02	15.4896	8.39074	8.38073	12.7621	12.9782	12.2907	19.0978	20.3806	17.1034	22.4584	20.0684	17.9928
16.287	16.287	15.8262	8.54759	8.54135	13.0352	13.2177	12.4758	19.5282	20.8785	17.4972	23.0724	20.5483	18.4028
16.554	16.554	16.1579	8.70344	8.70717	13.3104	13.4646	12.6547	19.9518	21.3979	17.8831	23.7096	21.046	18.8349
16.821	16.821	16.4862	8.86096	8.87065	13.5826	13.7025	12.8414	20.3742	21.9236	18.2636	24.3041	21.5301	19.2668
17.088	17.088	16.7936	9.01179	9.03074	13.8603	13.9357	13.0211	20.7906	22.4545	18.6345	24.9348	21.9955	19.6954
17.355	17.355	17.0998	9.17199	9.18992	14.1291	14.178	13.2027	21.2061	22.983	19.0073	25.5556	22.4524	20.1185
17.622	17.622	17.4086	9.32432	9.3495	14.4006	14.4116	13.3809	21.6438	23.5241	19.3837	26.1632	22.8978	20.532
17.889	17.889	17.7103	9.48151	9.51389	14.6766	14.6514	13.561	22.1064	24.091	19.7786	26.7978	23.3301	20.939
18.156	18.156	18.0204	9.64138	9.66188	14.9527	14.8905	13.7385	22.5954	24.7051	20.1748	27.3884	23.7624	21.3421
18.423	18.423	18.3247	9.79706	9.82119	15.2234	15.1355	13.9209	23.0199	25.3651	20.5742	27.9545	24.2019	21.7497
18.69	18.69	18.6311	9.95073	9.97621	15.5088	15.3683	14.1024	23.4163	25.9884	20.9742	28.515	24.6274	22.1441
18.957	18.957	18.9386	10.1071	10.1249	15.7664	15.607	14.2759	23.7999	26.6267	21.3903	29.0652	25.0618	22.5455
19.224	19.224	19.2391	10.2639	10.2786	16.05	15.8351	14.4572	24.164	27.2877	21.8059	29.6289	25.5087	22.9481
19.491	19.491	19.5417	10.4198	10.4351	16.3206	16.0663	14.6417	24.5357	27.9737	22.2333	30.171	25.958	23.3413
19.758	19.758	19.8513	10.577	10.5827	16.5958	16.2971	14.8237	24.8883	28.6751	22.7076	30.7218	26.3843	23.7429
20.025	20.025	20.1514	10.7313	10.7391	16.8757	16.5343	15.017	25.2449	29.4321	23.1348	31.27	26.8115	24.151
20.292	20.292	20.4588	10.8887	10.8902	17.144	16.7584	15.211	25.6056	30.2079	23.5458	31.808	27.2339	24.5499
20.559	20.559	20.761	11.0408	11.0457	17.4188	17.0003	15.3959	25.9673	31.0031	24.0489	32.3658	27.6547	24.9452
20.826	20.826	21.0671	11.1964	11.1988	17.6907	17.215	15.5956	26.3286	31.8198	24.5463	32.9076	28.0708	25.348
21.093*	21.093	21.3722	11.3519	11.3483	17.9657	17.4623	15.801	26.6824	32.6708	25.003	33.4478	28.4823	25.757
21.36*	21.36	21.6731	11.5029	11.4963	18.2336	17.6735	15.9933	27.0364	33.4948	25.4185	33.987	28.8948	26.1602
21.627*	21.627	21.9752	11.6622	11.6516	18.5154	17.9106	16.1688	27.388	34.2231	25.8105	34.5349	29.3004	26.5619
21.894*	21.894	22.2833	11.8147	11.8048	18.7827	18.1336	16.3393	27.7367	34.9107	26.1815	35.0826	29.7086	26.966
22.161*	22.161	22.5972	11.9719	11.9549	19.0574	18.3581	16.5135	28.0883	35.5674	26.5537	35.6431	30.1247	27.3673
22.428*	22.428	22.8963	12.1237	12.1092	19.3271	18.5921	16.6798	28.4312	36.1741	26.9195	36.2062	30.5325	27.7667
22.695*	22.695	23.2016	12.2798	12.2637	19.6001	18.8119	16.8555	28.7789	36.76	27.2793	36.7707	30.9419	28.1613
22.962*	22.962	23.5103	12.4344	12.4148	19.8727	19.0329	17.0246	29.1209	37.3043	27.6424	37.3256	31.353	28.5535
23.229*	23.229	23.8197	12.5881	12.5687	20.141	19.2606	17.2007	29.4605	37.8346	28.0072	37.8837	31.7645	28.9559
23.496*	23.496	24.1284	12.7468	12.7255	20.4132	19.4887	17.3686	29.7933	38.3274	28.3653	38.3829	32.177	29.3554
23.763*	23.763	24.4376	12.8968	12.8838	20.689	19.716	17.5407	30.1358	38.8074	28.7346	38.8819	32.5879	29.7519
24.03*	24.03	24.7455	13.0488	13.0362	20.9578	19.9382	17.7088	30.4664	39.2676	29.1096	39.3633	32.9967	30.1463
24.297*	24.297	25.0516	13.2087	13.1957	21.2263	20.1545	17.882	30.8049	39.7201	29.4763	39.8483	33.3958	30.5278
24.564*	24.564	25.361	13.3593	13.3498	21.5015	20.3845	18.0514	31.146	40.1694	29.8392	40.3234	33.7931	30.9167
24.831*	24.831	25.6646	13.514	13.5101	21.7666	20.6039	18.2243	31.4857	40.6139	30.2029	40.7956	34.1932	31.2928
25.098*	25.098	25.975	13.6642	13.6646	22.0378	20.8324	18.397	31.8308	41.053	30.5742	41.2647	34.5893	31.6641
25.365*	25.365	26.2776	13.818	13.8218	22.3041	21.053	18.5709	32.1669	41.4905	30.9409	41.725	34.9987	32.0425
25.632*	25.632	26.5829	13.968	13.9788	22.5772	21.2732	18.7409	32.501	41.9334	31.3076	42.193	35.4049	32.4046
25.899*	25.899	26.8712	14.1227	14.139	22.8449	21.484	18.9098	32.8459	42.3681	31.679	42.6533	35.8175	32.7695
26.166*	26.166	27.1846	14.2716	14.2964	23.1181	21.705	19.0793	33.1791	42.8078	32.0414	43.1045	36.2292	33.1309
26.433*	26.433	27.4828	14.425	14.451	23.3935	21.9134	19.2539	33.5277	43.2478	32.4177	43.5748	36.651	33.4996
[truncated: 3,131 more rows]

## Sheet: 5a.MPEP
	time	Control					MPEP
0	0	0	0	0	0	0	0	0	0	0	0
[truncated: 1,812 more rows]

## Sheet: 5a.nap
	time	Control					Naproxen
[truncated: 1,569 more rows]

## Sheet: 5b.arip
	time	Control						Aripiprazole
[truncated: 1,826 more rows]

[truncated: 26 more sheets: 5b.dex, 5b.latre, 5b.mat, 5b.MPEP, 5b.nap, 5c.arip, 5c.dex, 5c.latre, 5c.mat, 5c.MPEP, 5c.nap, 5d.1, 5d.2, 5d.3, 5d.4, 5e, 5f.1, 5f.2, 5f.3, 5f.4 …]
