# Supplementary material for: Engrafted nitrergic neurons derived from hPSCs improve gut dysmotility in mice
Source: Nature. 2025 Jun 25;645(8079):158–67. doi: 10.1038/s41586-025-09208-3 (PMC12408359; doi:10.1038/s41586-025-09208-3)
Supplement: Supplementary file 10 — Source Data Extended Data Fig. 6 [file 41586_2025_9208_MOESM10_ESM.xlsx]

## Sheet: 6a-CMMC
Control of dex	N1	N2	N3	N4	N5
Buffer	52.599	52.065	52.332	36.312	65.148
Buffer	48.06	50.196	68.085	31.506	63.546
Buffer	44.856	58.473	41.118	44.322	79.833
Buffer	93.45	20.826	75.0111	49.662	12.816
Dexmedetomidine	N1	N2	N3	N4	N5
Buffer	38.448	41.919	65.415	55.002	47.793
Drug	29.637	44.322	38.982	51.531	41.919
Buffer	45.657	48.327	27.501	38.982	49.395
Drug + L-NAME	43.788	94.518	55.269	83.838	31.506
Control of aripiprazole	N1	N2	N3	N4	N5
Buffer	60.342	83.037	54.201	73.158	66.216
Buffer	82.236	55.269	57.138	84.105	69.954
Buffer	43.521	51.798	42.987	88.911	84.105
Buffer	78.498	68.886	50.463	51.798	96.654
Aripiprazole	N1	N2	N3	N4	N5
Buffer	66.483	83.037	51.531	70.221	52.599
Drug	68.352	79.299	108.402	87.309	65.415
Buffer	72.624	71.289	87.042	56.07	55.536
Drug + L-NAME	97.455	79.299	59.274	28.569	55.269
Control of matrine	N1	N2	N3	N4	N5
Buffer	101.193	86.775	75.027	55.002	47.259
Buffer	62.478	79.833	41.652	63.813	66.483
Buffer	81.168	66.75	91.314	60.609	64.881
Buffer	40.317	45.657	51.531	49.662	56.07
Matrine	N1	N2	N3	N4	N5
Buffer	72.09	59.274	62.211	89.178	65.949
Drug	103.596	73.959	70.221	91.047	69.153
Buffer	66.75	77.163	76.362	76.095	64.614
Drug + L-NAME	46.725	100.659	39.783	70.488	57.138
Control of MPEP	N1	N2	N3
Buffer	72.09	44.589	39.783
Buffer	46.191	50.463	40.05
Buffer	47.526	41.919	40.584
Buffer	43.521	80.1	41.652
MPEP	N1	N2	N3
Buffer	66.216	50.196	46.725
Drug	39.249	51.264	40.851
Buffer	51.798	45.657	38.982
Drug + L-NAME	51.531	57.405	52.065

## Sheet: 6b-SW
Control of dex	N1	N2	N3	N4	N5
Buffer	14.685	14.952	12.816	12.549	9.879
Buffer	16.02	14.952	26.967	31.506	14.151
Buffer	12.549	18.69	17.355	14.685	13.35
Buffer	14.952	20.559	16.287	17.889	12.816
Dexmedetomidine	N1	N2	N3	N4	N5
Buffer	12.549	16.02	12.549	16.02	13.617
Drug	24.03	18.957	18.156	14.952	12.816
Buffer	15.219	18.69	42.453	14.151	11.748
Drug + L-NAME	18.423	23.229	19.224	12.816	12.816
Control of aripiprazole	N1	N2	N3	N4	N5
Buffer	15.486	10.68	15.219	12.816	17.088
Buffer	22.428	42.186	14.418	9.612	22.695
Buffer	31.506	12.015	13.617	15.219	16.287
Buffer	18.69	13.35	16.287	10.947	38.982
Aripiprazole	N1	N2	N3	N4	N5
Buffer	26.433	9.612	12.816	14.952	13.884
Drug	22.428	20.292	17.355	20.559	10.68
Buffer	14.685	14.151	22.962	16.287	8.544
Drug + L-NAME	16.02	16.287	10.947	12.282	11.214
Control of matrine	N1	N2	N3	N4	N5
Buffer	45.657	29.103	30.705	22.962	18.423
Buffer	14.151	13.083	13.617	18.156	17.355
Buffer	16.554	13.083	31.239	14.418	14.685
Buffer	15.219	16.554	12.549	16.02	13.35
Matrine	N1	N2	N3	N4	N5
Buffer	21.894	23.763	24.831	22.161	17.088
Drug	17.088	33.909	32.841	20.559	28.836
Buffer	11.214	63.546	24.03	14.418	14.952
Drug + L-NAME	10.146	52.599	16.02	12.549	16.554
Control of MPEP	N1	N2	N3
Buffer	22.161	10.413	13.617
Buffer	10.68	14.685	9.345
Buffer	47.526	41.919	40.584
Buffer	43.521	80.1	41.652
MPEP	N1	N2	N3
Buffer	17.889	15.753	10.68
Drug	15.219	13.083	13.083
Buffer	51.798	45.924	39.249
Drug + L-NAME	51.531	57.405	52.065
