# Supplementary material for: Engrafted nitrergic neurons derived from hPSCs improve gut dysmotility in mice
Source: Nature. 2025 Jun 25;645(8079):158–67. doi: 10.1038/s41586-025-09208-3 (PMC12408359; doi:10.1038/s41586-025-09208-3)
Supplement: Supplementary file 11 — Source Data Extended Data Fig. 7 [file 41586_2025_9208_MOESM11_ESM.xlsx]

## Sheet: 7a.1
Time (seconds)	Control					Aripirazole (1 μM)
0	0	0	0	0	0	0	0	0	0	0
0.267	0	0	0	0	0	0	0	0	0	0
0.534	0.00538	0.00531	0.0038	0.00496	0.00507	0.00651	0.0071	0.00657	0.00653	0.00673
0.801	0.03922	0.03439	0.02684	0.03449	0.03205	0.0358	0.05454	0.04333	0.04104	0.04247
1.068	0.10075	0.09035	0.07812	0.09796	0.08035	0.08267	0.14449	0.1073	0.10593	0.09542
1.335	0.24029	0.2797	0.231	0.29255	0.1878	0.19073	0.40175	0.2743	0.32573	0.25614
1.602	0.37246	0.46895	0.37802	0.50422	0.29836	0.29205	0.67823	0.43289	0.65047	0.42094
1.869	0.53441	0.74438	0.58356	0.79402	0.43959	0.41617	1.1011	0.66766	0.91727	0.66847
2.136	0.70526	1.03878	0.79774	1.10178	0.59177	0.53963	1.58218	0.90865	1.19487	0.9427
2.403	0.90533	1.41092	1.07783	1.50209	0.7647	0.68186	2.21055	1.21418	1.64839	1.29315
2.67	1.11364	1.83162	1.39685	1.94395	0.97048	0.83038	2.95177	1.56916	2.08374	1.68199
2.937	1.34799	2.36581	1.83732	2.50966	1.24971	0.99973	3.9604	2.06659	2.55246	2.16548
3.204	1.62366	3.00411	2.3711	3.17223	1.65863	1.17972	5.17831	2.72099	3.06804	2.75486
3.471	1.97436	3.91137	3.09027	4.03027	2.22837	1.39974	6.76858	3.6543	4.73177	3.52272
3.738	2.37033	5.11742	3.99101	5.03199	2.89461	1.66315	8.57073	4.76084	6.17229	4.4224
4.005	2.91957	6.87557	5.26205	6.41861	3.75995	2.07747	10.8335	6.32919	7.17589	5.65732
4.272	3.52419	8.91926	6.53724	7.93371	4.67879	2.55081	13.2903	8.09866	8.27051	6.96415
4.539	4.2991	11.4581	7.89123	9.71491	5.77978	3.10617	16.2552	10.3059	9.49847	8.57003
4.806	5.15004	14.2136	9.25386	11.6027	7.00827	3.66273	19.2998	12.6668	10.811	10.2858
5.073	6.13909	17.2786	10.8082	13.7454	8.33337	4.32668	22.7998	15.2799	12.3368	12.3219
5.34	7.11276	20.1296	12.3694	15.9234	9.67865	4.9901	26.3922	17.954	13.9444	14.2733
5.607	8.22113	23.0462	14.3149	18.2606	11.1136	5.71622	30.2618	20.86	15.8429	16.4381
5.874	9.42069	25.8655	16.4985	20.565	12.625	6.44289	34.0029	24.167	17.8779	18.6242
6.141	10.8425	28.8004	18.8591	23.1356	14.3943	7.24788	37.6369	27.6226	20.0316	20.9542
6.408	12.4304	31.5544	21.1005	25.6988	16.4094	8.13934	41.1308	30.5928	22.5104	23.2736
6.675	14.1737	34.3982	23.3827	28.4488	18.6972	9.1381	44.7591	33.4228	24.9653	25.857
6.942	15.8277	37.2573	25.6306	31.1437	20.8621	10.0779	48.2337	36.0894	27.3552	28.4014
7.209	17.5935	40.376	28.0156	33.8287	23.0626	11.0947	51.7011	38.747	29.7831	31.1225
7.476	19.4018	43.5929	30.2183	36.4201	25.264	12.0735	55.0208	41.34	32.1465	33.9748
7.743	21.4951	47.0804	32.5802	39.0545	27.5111	13.1058	58.2867	43.9048	34.5595	36.8853
8.01	23.6835	50.4194	34.8128	41.528	29.6275	14.1495	61.2615	46.3086	36.8383	39.6465
8.277	26.0787	53.6293	37.1575	44.0632	31.6006	15.2468	64.0182	48.6904	38.9918	42.5104
8.544	28.6211	56.5776	39.582	46.5617	33.4449	16.3237	66.5764	51.0829	41.1333	45.0967
8.811	31.2646	59.3607	42.0545	49.1201	35.3479	17.4271	69.1357	53.3427	43.2223	47.5637
9.078	33.6302	61.9417	44.4656	51.5052	37.2312	18.5415	71.5026	55.3689	45.2362	49.851
9.345	35.9837	64.4107	46.7416	53.9615	39.0772	19.6905	73.7837	57.2625	47.0202	52.0297
9.612	38.2075	66.6899	48.8841	56.445	40.8476	20.8019	75.7176	59.0201	48.7289	53.907
9.879	40.4592	69.0101	50.9363	58.8744	42.5142	21.9156	77.5302	60.6871	50.3664	55.651
10.146	42.699	71.1452	52.7447	61.0263	44.0601	23.0473	79.2053	62.2411	51.8791	57.2532
10.413	45.0131	73.0681	54.4814	63.0823	45.5899	24.2046	80.8385	63.746	53.4052	58.827
10.68	47.3394	74.7841	56.0353	64.8802	47.109	25.334	82.3434	65.1983	54.8405	60.3403
10.947	49.7608	76.4166	57.5255	66.4668	48.5617	26.5193	83.7996	66.6817	56.2895	61.7953
11.214	52.0748	77.9188	58.9051	67.8696	49.9577	27.7707	85.1474	68.0983	57.5968	63.2449
11.481	54.4973	79.4733	60.3742	69.1931	51.3676	29.0802	86.4111	69.3983	58.9428	64.6589
11.748	56.8166	81.2297	61.6516	70.4283	52.802	30.3981	87.5318	70.6174	60.2916	65.996
12.015	58.6941	83.2663	62.813	71.595	54.2811	31.7868	88.6	71.8168	61.5865	67.253
12.282	60.2786	84.8778	63.8954	72.7024	55.7995	33.1177	89.5955	72.8747	62.8249	68.396
12.549	61.8384	85.9647	64.9604	73.8059	57.3655	34.4454	90.4866	73.8974	64.2407	69.515
12.816	63.2546	86.7371	65.9838	74.8515	58.8212	35.6728	91.3013	74.8649	65.543	70.5575
13.083	64.7221	87.4123	66.9843	75.9027	60.2207	36.9309	92.0867	75.8115	66.7921	71.5916
13.35	66.1126	88.0438	67.9422	76.8919	61.4652	38.1656	92.8581	76.702	68.2557	72.5996
13.617	67.5807	88.6834	68.8909	77.8505	62.7011	39.4253	93.6593	77.6114	69.8025	73.6266
13.884	68.9793	89.3237	69.8232	78.762	63.936	40.6927	94.376	78.4747	71.0441	74.6458
14.151	70.2727	89.967	70.7948	79.6599	65.1995	42.0173	94.9475	79.2903	72.1751	75.7046
14.418	71.4339	90.6146	71.7414	80.5376	66.3763	43.3638	95.4056	80.0262	73.244	76.6697
14.685	72.5016	91.2623	72.731	81.3602	67.5306	44.7832	95.7306	80.7183	74.2465	77.5872
14.952	73.5376	91.8711	73.8177	82.1318	68.5262	46.206	96.003	81.3517	75.1402	78.4894
15.219	74.4693	92.4262	74.8876	82.8792	69.5007	47.6213	96.2601	81.9568	75.9849	79.5197
15.486	75.3346	92.9028	75.84	83.5876	70.4317	48.973	96.4902	82.5523	76.811	80.6014
15.753	76.1757	93.3644	76.7404	84.2799	71.3534	50.1529	96.7184	83.1529	77.5691	81.8247
16.02	76.969	93.712	77.6026	84.942	72.2135	51.2715	96.9189	83.6773	78.3055	82.7737
16.287	77.7642	94.0281	78.4415	85.6075	73.0598	52.3878	97.1071	84.1872	79.0352	83.6041
16.554	78.5377	94.3103	79.3182	86.2553	73.8244	53.3958	97.2827	84.6973	79.7655	84.3512
16.821	79.285	94.5639	80.3076	86.8649	74.5614	54.394	97.4487	85.2171	80.4526	85.0436
17.088	79.9769	94.7943	81.1636	87.4173	75.2544	55.3011	97.5942	85.6904	81.057	85.6974
17.355	80.6226	95.0105	81.96	87.936	75.9658	56.1794	97.7323	86.1393	81.7014	86.325
17.622	81.2142	95.2015	82.7264	88.4012	76.6409	57.0135	97.8606	86.5614	82.2282	86.9515
17.889	81.7599	95.3834	83.4776	88.8432	77.2889	57.8031	97.9791	86.9543	82.7371	87.5433
18.156	82.2576	95.5441	84.1527	89.2758	77.9048	58.5632	98.0884	87.3262	83.1862	88.1135
18.423	82.7254	95.6999	84.8134	89.6819	78.5186	59.3392	98.1903	87.6963	83.6538	88.6482
18.69	83.177	95.8463	85.4248	90.0658	79.1088	60.0333	98.2841	88.0636	84.071	89.1419
18.957	83.5983	95.9887	86.0335	90.454	79.7045	60.7349	98.3721	88.4138	84.4856	89.6049
19.224	83.9995	96.128	86.604	90.7853	80.275	61.4103	98.4558	88.7475	84.9067	90.014
19.491	84.3875	96.2628	87.1896	91.1004	80.8516	62.0416	98.5363	89.0678	85.2769	90.4031
19.758	84.745	96.3944	87.7177	91.3978	81.4106	62.6329	98.6139	89.3756	85.6733	90.7732
20.025	85.0915	96.5329	88.309	91.697	81.9567	63.2152	98.6895	89.6775	86.0258	91.1425
20.292	85.4239	96.6556	89.1478	91.9874	82.4906	63.7686	98.7604	89.9725	86.4218	91.5002
20.559	85.7494	96.7758	89.818	92.2792	83.0275	64.3157	98.8301	90.2721	86.7788	91.8269
20.826	86.0667	96.8889	90.2591	92.5516	83.5615	64.8573	98.8949	90.5617	87.1303	92.1479
21.093	86.3705	97.0014	90.596	92.8059	84.1031	65.412	98.959	90.8605	87.4809	92.4521
21.36	86.6778	97.1098	90.8696	93.0433	84.6351	65.9591	99.0104	91.1464	87.8003	92.755
21.627	86.9874	97.2211	91.1213	93.2694	85.1737	66.5108	99.0639	91.4416	88.1348	93.0549
21.894	87.2951	97.3301	91.3647	93.4836	85.6932	67.0403	99.1087	91.7455	88.4409	93.3314
22.161	87.5874	97.4349	91.6008	93.6911	86.1571	67.5929	99.1542	92.0451	88.7773	93.6118
22.428	87.8875	97.5322	91.8333	93.893	86.6037	68.1119	99.1947	92.3333	89.091	93.8865
22.695	88.1717	97.6266	92.0528	94.0873	87.0253	68.6005	99.2389	92.6023	89.3812	94.1581
22.962	88.4697	97.7123	92.2626	94.262	87.4293	69.0676	99.2797	92.856	89.6896	94.4211
23.229	88.7627	97.7935	92.4678	94.4353	87.8363	69.5269	99.3321	93.1015	89.9635	94.6727
23.496	89.0392	97.8703	92.6669	94.5919	88.2259	69.9805	99.3743	93.3339	90.2508	94.9145
23.763	89.2972	97.9468	92.855	94.7486	88.6103	70.4444	99.4077	93.5674	90.5357	95.1468
24.03	89.5568	98.0204	93.0471	94.904	88.9856	70.9206	99.4401	93.772	90.8014	95.3603
24.297	89.7977	98.0981	93.2281	95.0547	89.3547	71.3928	99.4715	93.9576	91.0732	95.5644
24.564	90.028	98.1716	93.4082	95.2023	89.7003	71.8497	99.4996	94.1289	91.3213	95.7757
24.831	90.2533	98.2349	93.5865	95.3481	90.0127	72.3217	99.5281	94.2952	91.6014	95.9721
25.098	90.4631	98.2921	93.7601	95.4817	90.3006	72.7796	99.5547	94.4482	91.8286	96.1612
25.365	90.6586	98.3467	93.9388	95.6114	90.5857	73.2325	99.5802	94.5897	92.0916	96.3416
25.632	90.847	98.3983	94.1051	95.735	90.8641	73.6742	99.6017	94.707	92.3322	96.5064
25.899	91.0449	98.4504	94.2731	95.861	91.1401	74.1038	99.6234	94.8195	92.5587	96.6541
26.166	91.2405	98.498	94.4253	95.981	91.3948	74.5318	99.6423	94.9259	92.8042	96.7875
26.433	91.4581	98.5449	94.578	96.0925	91.639	74.9493	99.659	95.0333	93.037	96.91
26.7	91.6643	98.5899	94.7196	96.2007	91.8732	75.385	99.6752	95.1338	93.2786	97.0292
26.967	91.8562	98.6335	94.8612	96.3049	92.1003	75.8172	99.6893	95.2362	93.4909	97.1418
27.234	92.0319	98.6779	94.994	96.4054	92.3134	76.2147	99.7017	95.3362	93.7204	97.2521
27.501	92.2167	98.7212	95.1218	96.5003	92.527	76.5922	99.714	95.4464	93.9449	97.3605
27.768	92.4012	98.7643	95.2411	96.5876	92.7685	76.959	99.7241	95.5542	94.151	97.4618
28.035	92.5684	98.8053	95.36	96.6748	93.0037	77.3181	99.7339	95.6715	94.3704	97.5591
28.302	92.7373	98.847	95.4721	96.7608	93.217	77.673	99.7426	95.7781	94.5773	97.6536
28.569	92.9048	98.8902	95.5822	96.8434	93.4041	78.0272	99.7512	95.8794	94.7977	97.7417
28.836	93.0644	98.9295	95.691	96.9236	93.5842	78.3997	99.7586	95.9817	95.006	97.8224
29.103	93.2233	98.9664	95.8	96.9992	93.7627	78.7938	99.7651	96.0814	95.2188	97.8974
29.37	93.3766	99.0026	95.9097	97.0711	93.9345	79.3002	99.7714	96.1822	95.4244	97.972
29.637	93.5248	99.0382	96.0164	97.1478	94.1038	79.7998	99.7772	96.2877	95.6151	98.0392
29.904	93.6691	99.0713	96.1187	97.2125	94.2643	80.2121	99.7827	96.3747	95.8167	98.1067
30.171	93.8082	99.1035	96.2216	97.2805	94.4238	80.5892	99.7886	96.462	96.0111	98.1693
30.438	93.9446	99.1309	96.3178	97.3453	94.578	80.9411	99.7948	96.5469	96.2088	98.2295
30.705	94.078	99.1568	96.4228	97.4057	94.7305	81.2706	99.8024	96.6222	96.3825	98.2878
30.972	94.2104	99.1826	96.5197	97.4676	94.8824	81.5914	99.8089	96.6925	96.568	98.3423
31.239	94.3459	99.2066	96.6162	97.5244	95.0339	81.912	99.8161	96.7604	96.7495	98.3985
31.506	94.4738	99.2311	96.7132	97.5786	95.1766	82.251	99.8228	96.8257	96.8997	98.4535
31.773	94.6077	99.2552	96.8087	97.6349	95.3204	82.5425	99.8298	96.8872	97.0647	98.5102
32.04	94.7378	99.2778	96.8987	97.6899	95.4525	82.8041	99.8369	96.9435	97.2144	98.5693
32.307	94.8701	99.3028	96.9828	97.7418	95.5876	83.0594	99.8438	97.0048	97.3548	98.6294
32.574	94.999	99.3263	97.0592	97.7936	95.7147	83.2874	99.8499	97.0667	97.4647	98.6784
32.841	95.1332	99.3499	97.1243	97.8425	95.8391	83.529	99.8623	97.129	97.5563	98.7266
33.108	95.2558	99.3739	97.1842	97.8892	95.9598	83.7939	99.8729	97.1873	97.6405	98.7727
33.375	95.3799	99.3984	97.2442	97.9358	96.0805	84.1069	99.8778	97.2484	97.7217	98.8169
33.642	95.4971	99.4206	97.3024	97.9809	96.1915	84.3895	99.8825	97.3092	97.7981	98.8603
33.909	95.6116	99.4424	97.3594	98.0249	96.3036	84.6457	99.8871	97.3699	97.8819	98.9013
34.176	95.7162	99.4656	97.4162	98.0679	96.4148	84.8749	99.8922	97.4277	97.9498	98.9393
34.443	95.8173	99.4874	97.4682	98.1074	96.5208	85.1132	99.8966	97.4842	98.022	98.9768
34.71	95.9144	99.507	97.5184	98.1496	96.6246	85.3617	99.901	97.5419	98.0793	99.0062
34.977	96.0059	99.5262	97.5638	98.1905	96.7293	85.579	99.9061	97.5993	98.1453	99.0352
35.244	96.0934	99.5459	97.6103	98.2332	96.8315	85.7887	99.9104	97.6554	98.1951	99.0619
35.511	96.1792	99.5643	97.6547	98.2766	96.9333	85.9896	99.9155	97.713	98.2414	99.0855
35.778	96.2646	99.5814	97.6984	98.3233	97.0329	86.1725	99.9194	97.7699	98.2783	99.1086
36.045	96.3426	99.5958	97.7411	98.3751	97.1287	86.3487	99.9237	97.8264	98.3124	99.132
36.312	96.4233	99.6091	97.7844	98.4233	97.2226	86.5216	99.9277	97.8848	98.3441	99.1547
36.579	96.5018	99.6232	97.8256	98.4699	97.3158	86.6952	99.9315	97.9386	98.376	99.177
36.846	96.5798	99.6361	97.8676	98.5187	97.4051	86.8752	99.9363	97.9924	98.407	99.1992
37.113	96.6578	99.6484	97.9095	98.5595	97.491	87.0483	99.94	98.045	98.4351	99.2197
37.38	96.7301	99.6599	97.9487	98.5932	97.5797	87.2242	99.9447	98.0914	98.4665	99.2402
37.647	96.7987	99.6714	97.9908	98.6209	97.6619	87.401	99.9488	98.1326	98.4964	99.2614
37.914	96.865	99.6815	98.0312	98.6475	97.7404	87.58	99.9527	98.1752	98.5243	99.2796
38.181	96.9313	99.6922	98.0711	98.6746	97.822	87.7641	99.957	98.2124	98.5528	99.2977
38.448	96.9951	99.7017	98.113	98.7006	97.8964	87.9482	99.9605	98.2481	98.5806	99.3163
38.715	97.0567	99.7099	98.1592	98.7252	97.9711	88.1478	99.9642	98.2842	98.6066	99.3341
38.982	97.1157	99.7188	98.2061	98.7526	98.0431	88.3327	99.9662	98.3219	98.6342	99.3516
39.249	97.175	99.726	98.2583	98.7797	98.1137	88.5102	99.9687	98.3573	98.6589	99.3672
39.516	97.2318	99.7329	98.3191	98.8037	98.1834	88.6798	99.9704	98.3918	98.6877	99.3835
39.783	97.2875	99.7408	98.3796	98.8273	98.2512	88.8492	99.9719	98.4273	98.7148	99.3986
40.05	97.3421	99.7472	98.44	98.8502	98.3175	89.0136	99.9737	98.4618	98.7395	99.4144
40.317	97.3978	99.7551	98.4942	98.8731	98.3817	89.1744	99.9751	98.4937	98.7638	99.4295
40.584	97.4507	99.7615	98.5455	98.8956	98.4449	89.3304	99.9768	98.5243	98.7902	99.4443
40.851	97.505	99.7682	98.5943	98.918	98.5082	89.4847	99.9784	98.5568	98.8162	99.4583
41.118	97.5575	99.774	98.6361	98.939	98.567	89.636	99.9801	98.5877	98.8399	99.4738
41.385	97.608	99.78	98.6758	98.9611	98.6279	89.7832	99.9816	98.618	98.8648	99.4889
41.652	97.657	99.7854	98.7109	98.9822	98.6829	89.9204	99.983	98.6473	98.8885	99.5029
41.919	97.7011	99.7918	98.7481	99.0026	98.7348	90.0527	99.9846	98.676	98.9128	99.5182
42.186	97.7471	99.7975	98.7795	99.0207	98.7863	90.1727	99.9856	98.7039	98.9368	99.5319
42.453	97.7922	99.8026	98.8119	99.0397	98.8369	90.2881	99.987	98.7317	98.9585	99.5456
42.72	97.8364	99.8084	98.8432	99.0578	98.884	90.3978	99.9883	98.7594	98.9796	99.5599
42.987	97.8804	99.8129	98.8749	99.0743	98.9315	90.5052	99.9892	98.7852	99.0004	99.5737
43.254	97.9236	99.8175	98.9058	99.0912	98.9761	90.6076	99.9905	98.8127	99.0204	99.5863
43.521	97.9659	99.8219	98.9362	99.1096	99.0177	90.7102	99.9913	98.8402	99.0411	99.5994
43.788	98.007	99.8261	98.9646	99.1278	99.0544	90.8117	99.9922	98.8645	99.0616	99.6118
44.055	98.046	99.8307	98.9926	99.1438	99.0953	90.9114	99.9928	98.891	99.0815	99.6239
44.322	98.084	99.835	99.0207	99.1621	99.1317	91.0112	99.9939	98.9142	99.1009	99.6362
44.589	98.12	99.8389	99.0488	99.178	99.1652	91.1069	99.9947	98.9381	99.1205	99.6482
44.856	98.1584	99.8424	99.0743	99.1952	99.2037	91.2029	99.9958	98.9605	99.1405	99.6596
45.123	98.1946	99.8461	99.0988	99.2128	99.2389	91.3015	99.9968	98.9832	99.1549	99.672
45.39	98.2271	99.8497	99.123	99.2294	99.2724	91.3954	99.9977	99.0025	99.1691	99.6826
45.657	98.261	99.8526	99.1446	99.2451	99.3049	91.49	99.9985	99.0215	99.1827	99.6937
45.924	98.2953	99.8565	99.1657	99.2612	99.3402	91.5842	99.9991	99.0401	99.1962	99.7037
46.191	98.3258	99.8602	99.1839	99.2777	99.3733	91.6779	99.9998	99.0578	99.209	99.7148
46.458	98.3582	99.8638	99.2034	99.2919	99.4041	91.772	100	99.0765	99.2213	99.725
46.725	98.3905	99.8672	99.2198	99.3045	99.4347	91.8637	100	99.0917	99.2348	99.7354
46.992	98.4212	99.8708	99.2388	99.316	99.4631	91.957	100	99.1091	99.2459	99.7449
47.259	98.4532	99.8745	99.2547	99.326	99.4923	92.0483	100	99.1234	99.2594	99.7558
47.526	98.4857	99.8778	99.2727	99.3364	99.5181	92.1408	100	99.1398	99.2719	99.7633
47.793	98.5151	99.8809	99.2904	99.3462	99.5418	92.2341	100	99.1552	99.2851	99.7716
48.06	98.5452	99.884	99.3072	99.3563	99.5648	92.3261	100	99.1689	99.2981	99.7788
48.327	98.5742	99.8869	99.3248	99.3653	99.5842	92.4171	100	99.1836	99.3096	99.7873
48.594	98.6019	99.8898	99.3424	99.3748	99.5995	92.5048	100	99.198	99.3221	99.7938
48.861	98.6303	99.893	99.3585	99.3839	99.6141	92.5906	100	99.2119	99.3363	99.7999
49.128	98.6577	99.8957	99.3743	99.3931	99.6273	92.6768	100	99.226	99.3487	99.8048
49.395	98.685	99.8983	99.3924	99.4	99.6423	92.7642	100	99.2385	99.3616	99.8088
49.662	98.7116	99.9009	99.408	99.4096	99.6543	92.8473	100	99.2529	99.3754	99.8127
49.929	98.7376	99.9036	99.4258	99.4166	99.6654	92.929	100	99.2652	99.3934	99.8174
50.196	98.7639	99.9058	99.4402	99.4244	99.6769	93.008	100	99.2796	99.411	99.821
50.463	98.7902	99.9083	99.4566	99.4333	99.6886	93.0863	100	99.2932	99.4309	99.8239
50.73	98.8154	99.9104	99.4723	99.4409	99.6991	93.1669	100	99.3061	99.4509	99.8272
50.997	98.842	99.9129	99.4865	99.4486	99.7105	93.2437	100	99.3187	99.4714	99.8303
51.264	98.8657	99.9148	99.499	99.4564	99.72	93.3209	100	99.3313	99.491	99.8337
51.531	98.8913	99.9175	99.511	99.4638	99.7307	93.3995	100	99.3442	99.511	99.8368
51.798	98.9156	99.9189	99.5211	99.4714	99.739	93.4747	100	99.3556	99.5306	99.8396
52.065	98.9402	99.9208	99.5327	99.479	99.7488	93.5508	100	99.3687	99.5507	99.843
52.332	98.9629	99.9232	99.5427	99.4864	99.7579	93.6289	100	99.3797	99.5696	99.8455
52.599	98.9852	99.9249	99.5531	99.494	99.7663	93.7048	100	99.391	99.5888	99.8482
52.866	99.0093	99.9266	99.5621	99.5006	99.775	93.7791	100	99.4026	99.6054	99.8504
53.133	99.0301	99.9289	99.57	99.5083	99.7823	93.8563	100	99.4123	99.6206	99.8517
53.4	99.0524	99.9304	99.5776	99.5155	99.7897	93.9313	100	99.4228	99.6371	99.8537
53.667	99.0743	99.9318	99.587	99.5225	99.7981	94.0075	100	99.433	99.6525	99.8554
53.934	99.0949	99.9328	99.5936	99.53	99.8048	94.0807	100	99.4431	99.6641	99.857
54.201	99.1148	99.9333	99.6015	99.5376	99.8114	94.1553	100	99.4534	99.673	99.8591
54.468	99.1362	99.9339	99.6105	99.5451	99.8173	94.2264	100	99.4627	99.6817	99.8607
54.735	99.1578	99.9347	99.6179	99.552	99.8231	94.3024	100	99.4735	99.6906	99.8624
55.002	99.1783	99.9353	99.6252	99.5595	99.8301	94.374	100	99.4839	99.6996	99.8641
55.269	99.1972	99.9359	99.6316	99.5662	99.8361	94.4459	100	99.494	99.7089	99.8658
55.536	99.2171	99.9366	99.6391	99.5737	99.8414	94.5176	100	99.5042	99.7177	99.8674
55.803	99.2357	99.9373	99.6465	99.5812	99.8459	94.5907	100	99.5138	99.7271	99.8692
56.07	99.2542	99.938	99.6518	99.589	99.8509	94.6607	100	99.5248	99.7357	99.8705
56.337	99.2727	99.9385	99.6583	99.5953	99.8558	94.7314	100	99.5344	99.744	99.8716
56.604	99.2914	99.9393	99.6627	99.6028	99.8596	94.7993	100	99.5442	99.7531	99.8731
56.871	99.3086	99.9398	99.6667	99.6095	99.8634	94.8684	100	99.5555	99.7616	99.8742
57.138	99.325	99.9404	99.6703	99.6168	99.8667	94.9335	100	99.5642	99.7691	99.8756
57.405	99.344	99.9412	99.6744	99.6237	99.87	94.9965	100	99.5747	99.7768	99.8765
57.672	99.3618	99.9416	99.6774	99.6305	99.8739	95.0566	100	99.583	99.7835	99.8776
57.939	99.3782	99.9425	99.6811	99.6377	99.877	95.1156	100	99.5933	99.7899	99.8787
58.206	99.3959	99.9428	99.6843	99.6448	99.8807	95.1697	100	99.602	99.7951	99.8798
58.473	99.4109	99.9436	99.688	99.6514	99.8838	95.2267	100	99.6099	99.7991	99.8809
58.74	99.4274	99.9446	99.6912	99.6581	99.8867	95.2825	100	99.6175	99.8038	99.8817
59.007	99.4423	99.9449	99.6942	99.6645	99.8899	95.3393	100	99.6242	99.8087	99.8827
59.274	99.4564	99.9458	99.6975	99.671	99.892	95.3915	100	99.6299	99.8136	99.8841
59.541	99.4692	99.9461	99.7018	99.6775	99.894	95.4466	100	99.6357	99.8187	99.885
59.808	99.4801	99.947	99.7043	99.6833	99.8958	95.5017	100	99.6407	99.8231	99.8862
60.075	99.4912	99.9474	99.7082	99.6892	99.8977	95.5543	100	99.6456	99.8278	99.8873
60.342	99.5017	99.9482	99.7107	99.6951	99.8997	95.6069	100	99.6501	99.8323	99.8881
60.609	99.5127	99.9488	99.7146	99.7006	99.9017	95.6599	100	99.6557	99.8367	99.8893
60.876	99.5227	99.9495	99.7183	99.7069	99.9033	95.7122	100	99.6616	99.8411	99.8903
61.143	99.5321	99.9503	99.7211	99.7118	99.9051	95.7625	100	99.6657	99.8455	99.8915
61.41	99.5421	99.9507	99.7249	99.7179	99.9072	95.8136	100	99.6708	99.8501	99.8924
61.677	99.5507	99.9514	99.7281	99.7233	99.909	95.8658	100	99.6756	99.8539	99.8933
61.944	99.5594	99.9521	99.731	99.7284	99.9111	95.9169	100	99.681	99.8576	99.8946
62.211	99.5682	99.9541	99.7352	99.7332	99.9131	95.9664	100	99.686	99.8614	99.8958
62.478	99.5771	99.9559	99.7382	99.7385	99.9147	96.0142	100	99.6902	99.8655	99.8967
62.745	99.5859	99.9578	99.7416	99.7439	99.9169	96.0626	100	99.696	99.8695	99.8979
63.012	99.5944	99.9598	99.7451	99.7497	99.9184	96.1058	100	99.7008	99.8729	99.8988
63.279	99.6025	99.9615	99.7478	99.7548	99.9201	96.1507	100	99.7052	99.8766	99.9001
63.546	99.6101	99.9636	99.7521	99.7598	99.9216	96.1945	100	99.7109	99.8803	99.901
63.813	99.6178	99.9654	99.7553	99.7645	99.9229	96.24	100	99.7155	99.8841	99.9021
64.08	99.6272	99.9672	99.7583	99.7697	99.9241	96.2844	100	99.7205	99.8875	99.9031
64.347	99.6345	99.9694	99.7616	99.7757	99.9256	96.3268	100	99.7255	99.8914	99.9043
64.614	99.6425	99.9711	99.765	99.7799	99.9269	96.3693	100	99.7301	99.8952	99.9055
64.881	99.6502	99.973	99.7678	99.785	99.9284	96.4113	100	99.7358	99.8989	99.9062
65.148	99.6573	99.9748	99.7718	99.7896	99.9298	96.4527	100	99.7401	99.9026	99.9073
65.415	99.6651	99.9769	99.7741	99.7932	99.9309	96.4949	100	99.745	99.9061	99.9087
65.682	99.6729	99.9789	99.7767	99.7977	99.9327	96.5366	100	99.7507	99.9088	99.9095
65.949	99.6795	99.9807	99.7787	99.8017	99.934	96.5753	100	99.7542	99.9124	99.9106
66.216	99.6876	99.9825	99.7809	99.8068	99.9354	96.6165	100	99.76	99.915	99.9114
66.483	99.6947	99.9844	99.7833	99.8117	99.9367	96.6562	100	99.7641	99.9174	99.9127
66.75	99.7016	99.9864	99.7862	99.8155	99.938	96.6952	100	99.7693	99.9188	99.9137
67.017	99.71	99.9883	99.7874	99.8202	99.9396	96.7346	100	99.7746	99.9209	99.9148
67.284	99.7169	99.99	99.7903	99.8237	99.941	96.7717	100	99.7786	99.9228	99.9159
67.551	99.724	99.9904	99.7924	99.8282	99.9421	96.8075	100	99.7838	99.9252	99.9169
67.818	99.731	99.991	99.7942	99.8333	99.9435	96.8443	100	99.7878	99.9263	99.918
68.085	99.7387	99.9916	99.797	99.837	99.9447	96.8798	100	99.7934	99.9284	99.9191
68.352	99.7463	99.9921	99.7994	99.8419	99.9456	96.918	100	99.7985	99.9304	99.9201
68.619	99.7531	99.9922	99.801	99.8466	99.9466	96.9504	100	99.802	99.9324	99.9214
68.886	99.76	99.9928	99.8039	99.85	99.9478	96.9855	100	99.8079	99.9343	99.9221
69.153	99.7671	99.9933	99.8055	99.8547	99.9487	97.019	100	99.8118	99.936	99.9233
69.42	99.7734	99.9938	99.8083	99.8591	99.95	97.052	100	99.8165	99.9381	99.9244
69.687	99.7809	99.9942	99.8105	99.8635	99.9509	97.0852	100	99.82	99.9404	99.9255
69.954	99.7872	99.9946	99.8126	99.8689	99.9522	97.1202	100	99.8241	99.9421	99.9266
70.221	99.7936	99.9951	99.8151	99.8724	99.953	97.1538	100	99.8282	99.9435	99.9276
70.488	99.8005	99.9956	99.8173	99.8774	99.9541	97.1875	100	99.8322	99.9452	99.9286
70.755	99.8058	99.9962	99.8191	99.8807	99.9552	97.2206	100	99.836	99.9472	99.9299
71.022	99.8121	99.9965	99.8221	99.8855	99.9561	97.253	100	99.8399	99.9485	99.9308
71.289	99.8175	99.9969	99.8238	99.8902	99.9572	97.2875	100	99.8443	99.9503	99.9319
71.556	99.8226	99.9974	99.8263	99.8942	99.9583	97.3212	100	99.848	99.9516	99.9328
71.823	99.8284	99.9979	99.8285	99.899	99.9593	97.353	100	99.8519	99.9527	99.9341
72.09	99.8336	99.9982	99.831	99.902	99.9605	97.3851	100	99.856	99.9541	99.935
72.357	99.8383	99.9986	99.8329	99.9055	99.9615	97.4175	100	99.8601	99.9553	99.9361
72.624	99.8428	99.9992	99.8354	99.9071	99.9625	97.4502	100	99.8639	99.9565	99.9372
72.891	99.8467	99.9997	99.8379	99.9085	99.9637	97.4822	100	99.8675	99.9578	99.9385
73.158	99.8505	99.9997	99.8398	99.91	99.9644	97.515	100	99.8714	99.9591	99.9393
73.425	99.8552	100	99.842	99.9114	99.9658	97.5469	100	99.8752	99.9607	99.9404
73.692	99.859	100	99.8445	99.913	99.9664	97.5779	100	99.8789	99.9617	99.9415
73.959	99.8625	100	99.8469	99.9144	99.9677	97.6114	100	99.882	99.9631	99.9425
74.226	99.8665	100	99.8488	99.9157	99.9689	97.6411	100	99.8853	99.9644	99.9437
74.493	99.8701	100	99.8511	99.9174	99.9698	97.6742	100	99.8888	99.9658	99.9446
74.76	99.8734	100	99.8534	99.9188	99.9712	97.7036	100	99.8913	99.9671	99.9459
75.027	99.8776	100	99.8561	99.9201	99.9718	97.7358	100	99.8944	99.9683	99.9466
75.294	99.8801	100	99.8578	99.9218	99.9729	97.7669	100	99.8969	99.9696	99.9479
75.561	99.8843	100	99.8604	99.9232	99.9741	97.797	100	99.8996	99.9709	99.949
75.828	99.8872	100	99.8624	99.9246	99.9749	97.8276	100	99.9018	99.972	99.9499
76.095	99.8899	100	99.865	99.9257	99.9761	97.8586	100	99.9039	99.9732	99.9511
76.362	99.8934	100	99.867	99.9273	99.9768	97.8891	100	99.9062	99.9744	99.952
76.629	99.8955	100	99.8693	99.9288	99.9779	97.9195	100	99.9079	99.976	99.9533
76.896	99.899	100	99.8713	99.9303	99.9789	97.9485	100	99.9106	99.9771	99.9542
77.163	99.9016	100	99.8742	99.9317	99.9796	97.9772	100	99.9124	99.9786	99.9553
77.43	99.9042	100	99.876	99.9331	99.9806	98.0052	100	99.9142	99.9797	99.9564
77.697	99.9076	100	99.8781	99.9344	99.9814	98.0339	100	99.9167	99.9811	99.9576
77.964	99.9098	100	99.8802	99.9361	99.982	98.063	100	99.9182	99.9824	99.9585
78.231	99.9127	100	99.8822	99.9373	99.9828	98.0901	100	99.9207	99.9837	99.9595
78.498	99.9153	100	99.884	99.9388	99.9832	98.1164	100	99.9227	99.9847	99.9605
78.765	99.9178	100	99.8862	99.9403	99.9838	98.1434	100	99.9245	99.9854	99.9617
79.032	99.9207	100	99.8879	99.9418	99.9843	98.1692	100	99.9269	99.9862	99.963
79.299	99.9233	100	99.8898	99.9432	99.9847	98.1966	100	99.9282	99.9868	99.9638
79.566	99.9255	100	99.8918	99.9446	99.9851	98.2235	100	99.931	99.9871	99.9649
79.833	99.9284	100	99.8938	99.9461	99.9857	98.2505	100	99.9326	99.9872	99.9659
80.1	99.9304	100	99.8957	99.9473	99.9861	98.2763	100	99.9351	99.9875	99.9671
80.367	99.9332	100	99.8982	99.9485	99.9867	98.3026	100	99.937	99.9878	99.9681
80.634	99.9354	100	99.8994	99.9495	99.9871	98.3287	100	99.9387	99.9879	99.9692
80.901	99.9373	100	99.9018	99.9505	99.9875	98.3551	100	99.941	99.9881	99.9702
81.168	99.9397	100	99.9038	99.9512	99.9881	98.3816	100	99.942	99.9882	99.9711
81.435	99.9416	100	99.9056	99.9517	99.9886	98.4068	100	99.9443	99.9885	99.9724
81.702	99.9443	100	99.9077	99.9523	99.9891	98.4307	100	99.9451	99.9886	99.9734
81.969	99.9459	100	99.9098	99.9528	99.9895	98.4559	100	99.9466	99.9888	99.9746
82.236	99.9483	100	99.9113	99.9535	99.99	98.4811	100	99.9483	99.9891	99.9754
82.503	99.9502	100	99.9138	99.9539	99.9907	98.5064	100	99.9491	99.9892	99.9766
82.77	99.9525	100	99.9154	99.9546	99.9908	98.5316	100	99.9506	99.9895	99.9779
83.037	99.9546	100	99.9174	99.9553	99.9916	98.5561	100	99.9514	99.9896	99.9788
83.304	99.9567	100	99.9195	99.9556	99.9919	98.5779	100	99.9524	99.9898	99.9798
83.571	99.9586	100	99.9211	99.9562	99.9922	98.6016	100	99.9534	99.9901	99.9807
83.838	99.9607	100	99.9229	99.9569	99.9926	98.6244	100	99.9539	99.9902	99.9817
84.105	99.963	100	99.9243	99.9574	99.9927	98.647	100	99.9551	99.9905	99.9827
84.372	99.9652	100	99.9257	99.9579	99.9932	98.6647	100	99.9554	99.9905	99.983
84.639	99.9675	100	99.9273	99.9583	99.9937	98.6837	100	99.9562	99.9908	99.9835
84.906	99.9697	100	99.9287	99.959	99.9938	98.7003	100	99.9569	99.9909	99.9837
85.173	99.9714	100	99.9298	99.9597	99.9943	98.7169	100	99.9575	99.9912	99.9842
85.44	99.9736	100	99.9314	99.96	99.9946	98.7348	100	99.9586	99.9913	99.9844
85.707	99.9761	100	99.9326	99.9608	99.9949	98.7493	100	99.9588	99.9915	99.9849
85.974	99.9776	100	99.9342	99.9613	99.9954	98.7676	100	99.9598	99.9918	99.9851
86.241	99.9794	100	99.9355	99.9618	99.9955	98.784	100	99.9604	99.9919	99.9856
86.508	99.9808	100	99.9367	99.9625	99.996	98.8001	100	99.961	99.9922	99.9861
86.775	99.9825	100	99.9386	99.9631	99.9964	98.8168	100	99.9616	99.9922	99.9863
87.042	99.9842	100	99.9396	99.9635	99.9965	98.8324	100	99.9624	99.9925	99.9868
87.309	99.9855	100	99.9411	99.9642	99.9971	98.8492	100	99.9632	99.9928	99.9872
87.576	99.9865	100	99.9425	99.9647	99.9972	98.8656	100	99.9639	99.9929	99.9874
87.843	99.9877	100	99.9438	99.9652	99.9977	98.8807	100	99.9646	99.993	99.9879
88.11	99.9883	100	99.945	99.966	99.998	98.8971	100	99.9652	99.9932	99.9882
88.377	99.9893	100	99.9469	99.9665	99.9983	98.9133	100	99.9658	99.9935	99.9886
88.644	99.9897	100	99.9482	99.9669	99.9987	98.9301	100	99.9664	99.9936	99.989
88.911	99.9905	100	99.9494	99.9675	99.9991	98.9456	100	99.9666	99.9939	99.9895
89.178	99.9907	100	99.9508	99.9678	99.9993	98.9619	100	99.9667	99.994	99.9896
89.445	99.9915	100	99.9522	99.9687	99.9997	98.9767	100	99.9669	99.9942	99.9902
89.712	99.9922	100	99.9539	99.9691	99.9998	98.992	100	99.9669	99.9945	99.9904
89.979	99.9925	100	99.9545	99.9696	99.9999	99.0072	100	99.9672	99.9946	99.9909
90.246	99.9932	100	99.9562	99.9704	100	99.0227	100	99.9673	99.9947	99.9913
90.513	99.9934	100	99.9581	99.9708	100	99.0381	100	99.9675	99.995	99.9916
90.78	99.9941	100	99.9591	99.9714	100	99.0518	100	99.9676	99.9952	99.9921
91.047	99.9946	100	99.9605	99.9721	100	99.0679	100	99.9677	99.9955	99.9923
91.314	99.9946	100	99.9619	99.9726	100	99.0815	100	99.968	99.9955	99.9928
91.581	99.9952	100	99.9634	99.9731	100	99.0963	100	99.9681	99.9957	99.993
91.848	99.9953	100	99.9646	99.9738	100	99.1091	100	99.9683	99.9959	99.9935
92.115	99.9958	100	99.9657	99.9743	100	99.1225	100	99.9683	99.9962	99.9938
92.382	99.9964	100	99.9672	99.9749	100	99.1357	100	99.9685	99.9964	99.9942
92.649	99.9965	100	99.9683	99.9753	100	99.1499	100	99.9686	99.9964	99.9945
92.916	99.997	100	99.9691	99.9759	100	99.1619	100	99.9689	99.9967	99.9947
93.183	99.997	100	99.9704	99.9765	100	99.1755	100	99.969	99.9969	99.995
93.45	99.9976	100	99.9717	99.9771	100	99.1884	100	99.9691	99.9972	99.9951
93.717	99.9981	100	99.9726	99.9775	100	99.2006	100	99.9694	99.9972	99.9955
93.984	99.9982	100	99.9737	99.9783	100	99.2125	100	99.9695	99.9974	99.9956
94.251	99.9988	100	99.9748	99.9788	100	99.2253	100	99.9697	99.9977	99.9958
94.518	99.9989	100	99.976	99.9793	100	99.2369	100	99.9698	99.9979	99.9958
94.785	99.9994	100	99.9772	99.9799	100	99.2483	100	99.9699	99.9981	99.996
95.052	99.9994	100	99.9781	99.9804	100	99.2601	100	99.97	99.9981	99.9961
95.319	100	100	99.9794	99.9809	100	99.2716	100	99.9703	99.9984	99.9963
95.586	100	100	99.9806	99.9816	100	99.2837	100	99.9704	99.9986	99.9965
95.853	100	100	99.9813	99.9822	100	99.2951	100	99.9706	99.9989	99.9965
96.12	100	100	99.9826	99.9827	100	99.3049	100	99.9706	99.999	99.9967
96.387	100	100	99.9836	99.9832	100	99.3155	100	99.9708	99.9992	99.9967
96.654	100	100	99.9849	99.9839	100	99.3253	100	99.971	99.9994	99.9969
96.921	100	100	99.9861	99.9845	100	99.3343	100	99.9712	99.9996	99.9969
97.188	100	100	99.987	99.9849	100	99.3451	100	99.9714	99.9997	99.9971
97.455	100	100	99.9884	99.9855	100	99.3532	100	99.9714	100	99.9972
97.722	100	100	99.9894	99.986	100	99.3624	100	99.9716	100	99.9973
97.989	100	100	99.9903	99.9867	100	99.3709	100	99.9718	100	99.9976
98.256	100	100	99.9912	99.9871	100	99.3793	100	99.972	100	99.9976
98.523	100	100	99.9922	99.9878	100	99.3874	100	99.9721	100	99.9978
98.79	100	100	99.9926	99.9884	100	99.3953	100	99.9722	100	99.9978
99.057	100	100	99.9927	99.9889	100	99.4029	100	99.9723	100	99.998
99.324	100	100	99.993	99.9895	100	99.4116	100	99.9726	100	99.9981
99.591	100	100	99.9931	99.9901	100	99.4189	100	99.9727	100	99.9982
99.858	100	100	99.9932	99.9905	100	99.4261	100	99.9729	100	99.9983
100.125	100	100	99.9934	99.9913	100	99.4336	100	99.973	100	99.9985
100.392	100	100	99.9937	99.9917	100	99.4406	100	99.9731	100	99.9986
100.659	100	100	99.9937	99.9923	100	99.448	100	99.9734	100	99.9987
100.926	100	100	99.9939	99.9926	100	99.4546	100	99.9735	100	99.9989
101.193	100	100	99.9941	99.9933	100	99.4618	100	99.9737	100	99.9989
101.46	100	100	99.9943	99.9934	100	99.4687	100	99.9737	100	99.9991
101.727	100	100	99.9945	99.9935	100	99.4753	100	99.974	100	99.9992
101.994	100	100	99.9946	99.9936	100	99.4825	100	99.9741	100	99.9993
102.261	100	100	99.9948	99.9937	100	99.4891	100	99.9743	100	99.9994
102.528	100	100	99.9949	99.9939	100	99.4959	100	99.9744	100	99.9996
102.795	100	100	99.9952	99.9941	100	99.5015	100	99.9745	100	99.9997
103.062	100	100	99.9953	99.9942	100	99.508	100	99.9746	100	99.9998
103.329	100	100	99.9955	99.9944	100	99.5142	100	99.9749	100	99.9999
103.596	100	100	99.9956	99.9944	100	99.52	100	99.9751	100	100
103.863	100	100	99.9959	99.9946	100	99.5251	100	99.9752	100	100
104.13	100	100	99.9961	99.9947	100	99.5302	100	99.9753	100	100
104.397	100	100	99.9961	99.9948	100	99.5347	100	99.9754	100	100
104.664	100	100	99.9963	99.995	100	99.5393	100	99.9757	100	100
104.931	100	100	99.9965	99.995	100	99.5434	100	99.9758	100	100
105.198	100	100	99.9967	99.9953	100	99.5477	100	99.976	100	100
105.465	100	100	99.9968	99.9954	100	99.5519	100	99.976	100	100
105.732	100	100	99.997	99.9955	100	99.5571	100	99.9763	100	100
105.999	100	100	99.9972	99.9957	100	99.5605	100	99.9764	100	100
106.266	100	100	99.9973	99.9958	100	99.5654	100	99.9766	100	100
106.533	100	100	99.9976	99.9959	100	99.5688	100	99.9768	100	100
106.8	100	100	99.9977	99.996	100	99.5738	100	99.9768	100	100
107.067	100	100	99.9978	99.9962	100	99.5781	100	99.9771	100	100
107.334	100	100	99.998	99.9964	100	99.5825	100	99.9772	100	100
107.601	100	100	99.9983	99.9965	100	99.5862	100	99.9774	100	100
107.868	100	100	99.9983	99.9966	100	99.5903	100	99.9775	100	100
108.135	100	100	99.9985	99.9967	100	99.5951	100	99.9776	100	100
108.402	100	100	99.9987	99.9969	100	99.5995	100	99.9778	100	100
108.669	100	100	99.999	99.997	100	99.6039	100	99.978	100	100
108.936	100	100	99.9991	99.9971	100	99.6079	100	99.9781	100	100
109.203	100	100	99.9992	99.9973	100	99.6119	100	99.9783	100	100
109.47	100	100	99.9994	99.9973	100	99.6164	100	99.9784	100	100
109.737	100	100	99.9995	99.9976	100	99.6207	100	99.9786	100	100
110.004	100	100	99.9998	99.9976	100	99.6248	100	99.9788	100	100
110.271	100	100	99.9999	99.9978	100	99.6287	100	99.9789	100	100
110.538	100	100	100	99.998	100	99.6325	100	99.9791	100	100
110.805	100	100	100	99.998	100	99.636	100	99.9791	100	100
111.072	100	100	100	99.9982	100	99.6396	100	99.9794	100	100
111.339	100	100	100	99.9984	100	99.6431	100	99.9795	100	100
111.606	100	100	100	99.9985	100	99.6471	100	99.9797	100	100
111.873	100	100	100	99.9987	100	99.6508	100	99.9798	100	100
112.14	100	100	100	99.9987	100	99.6541	100	99.98	100	100
112.407	100	100	100	99.9989	100	99.6575	100	99.9801	100	100
112.674	100	100	100	99.999	100	99.6607	100	99.9803	100	100
112.941	100	100	100	99.9991	100	99.6639	100	99.9805	100	100
113.208	100	100	100	99.9993	100	99.6676	100	99.9806	100	100
113.475	100	100	100	99.9994	100	99.671	100	99.9808	100	100
113.742	100	100	100	99.9996	100	99.6739	100	99.9809	100	100
114.009	100	100	100	99.9997	100	99.6772	100	99.9811	100	100
114.276	100	100	100	99.9998	100	99.6806	100	99.9812	100	100
114.543	100	100	100	100	100	99.684	100	99.9814	100	100
114.81	100	100	100	100	100	99.6872	100	99.9814	100	100
115.077	100	100	100	100	100	99.6907	100	99.9817	100	100
115.344	100	100	100	100	100	99.694	100	99.9818	100	100
115.611	100	100	100	100	100	99.6974	100	99.982	100	100
115.878	100	100	100	100	100	99.7002	100	99.9822	100	100
116.145	100	100	100	100	100	99.7036	100	99.9822	100	100
116.412	100	100	100	100	100	99.7072	100	99.9825	100	100
116.679	100	100	100	100	100	99.7107	100	99.9826	100	100
116.946	100	100	100	100	100	99.7129	100	99.9828	100	100
117.213	100	100	100	100	100	99.7171	100	99.9829	100	100
117.48	100	100	100	100	100	99.7195	100	99.9831	100	100
117.747	100	100	100	100	100	99.7232	100	99.9832	100	100
118.014	100	100	100	100	100	99.7264	100	99.9834	100	100
118.281	100	100	100	100	100	99.7292	100	99.9835	100	100
118.548	100	100	100	100	100	99.7329	100	99.9838	100	100
118.815	100	100	100	100	100	99.7361	100	99.9839	100	100
119.082	100	100	100	100	100	99.7391	100	99.984	100	100
119.349	100	100	100	100	100	99.7419	100	99.9842	100	100
119.616	100	100	100	100	100	99.7457	100	99.9843	100	100
119.883	100	100	100	100	100	99.7487	100	99.9846	100	100
120.15	100	100	100	100	100	99.7519	100	99.9846	100	100
120.417	100	100	100	100	100	99.7555	100	99.9848	100	100
120.684	100	100	100	100	100	99.7583	100	99.9849	100	100
120.951	100	100	100	100	100	99.7615	100	99.9851	100	100
121.218	100	100	100	100	100	99.7648	100	99.9852	100	100
121.485	100	100	100	100	100	99.7679	100	99.9854	100	100
121.752	100	100	100	100	100	99.771	100	99.9855	100	100
122.019	100	100	100	100	100	99.7745	100	99.9857	100	100
122.286	100	100	100	100	100	99.7773	100	99.9859	100	100
122.553	100	100	100	100	100	99.781	100	99.9861	100	100
122.82	100	100	100	100	100	99.7839	100	99.9862	100	100
123.087	100	100	100	100	100	99.787	100	99.9863	100	100
123.354	100	100	100	100	100	99.7903	100	99.9865	100	100
123.621	100	100	100	100	100	99.7933	100	99.9866	100	100
123.888	100	100	100	100	100	99.7968	100	99.9869	100	100
124.155	100	100	100	100	100	99.8003	100	99.9869	100	100
124.422	100	100	100	100	100	99.803	100	99.9871	100	100
124.689	100	100	100	100	100	99.8064	100	99.9872	100	100
124.956	100	100	100	100	100	99.8097	100	99.9874	100	100
125.223	100	100	100	100	100	99.8123	100	99.9877	100	100
125.49	100	100	100	100	100	99.8155	100	99.9877	100	100
125.757	100	100	100	100	100	99.8185	100	99.9879	100	100
126.024	100	100	100	100	100	99.8211	100	99.988	100	100
126.291	100	100	100	100	100	99.8245	100	99.9882	100	100
126.558	100	100	100	100	100	99.8266	100	99.9884	100	100
126.825	100	100	100	100	100	99.83	100	99.9885	100	100
127.092	100	100	100	100	100	99.8327	100	99.9886	100	100
127.359	100	100	100	100	100	99.8354	100	99.9888	100	100
127.626	100	100	100	100	100	99.8384	100	99.9889	100	100
127.893	100	100	100	100	100	99.8411	100	99.9892	100	100
128.16	100	100	100	100	100	99.844	100	99.9893	100	100
128.427	100	100	100	100	100	99.8464	100	99.9894	100	100
128.694	100	100	100	100	100	99.8486	100	99.9896	100	100
128.961	100	100	100	100	100	99.8503	100	99.9897	100	100
129.228	100	100	100	100	100	99.8526	100	99.99	100	100
129.495	100	100	100	100	100	99.855	100	99.99	100	100
129.762	100	100	100	100	100	99.857	100	99.9902	100	100
130.029	100	100	100	100	100	99.8598	100	99.9903	100	100
130.296	100	100	100	100	100	99.8614	100	99.9905	100	100
130.563	100	100	100	100	100	99.8633	100	99.9907	100	100
130.83	100	100	100	100	100	99.8658	100	99.9908	100	100
131.097	100	100	100	100	100	99.8681	100	99.9909	100	100
131.364	100	100	100	100	100	99.8701	100	99.9911	100	100
131.631	100	100	100	100	100	99.8724	100	99.9914	100	100
131.898	100	100	100	100	100	99.8744	100	99.9915	100	100
132.165	100	100	100	100	100	99.8766	100	99.9916	100	100
132.432	100	100	100	100	100	99.8788	100	99.9917	100	100
132.699	100	100	100	100	100	99.8808	100	99.9919	100	100
132.966	100	100	100	100	100	99.8834	100	99.9921	100	100
133.233	100	100	100	100	100	99.8854	100	99.9923	100	100
133.5	100	100	100	100	100	99.8878	100	99.9923	100	100
133.767	100	100	100	100	100	99.8898	100	99.9925	100	100
134.034	100	100	100	100	100	99.8916	100	99.9926	100	100
134.301	100	100	100	100	100	99.8942	100	99.9929	100	100
134.568	100	100	100	100	100	99.8962	100	99.9931	100	100
134.835	100	100	100	100	100	99.899	100	99.9931	100	100
135.102	100	100	100	100	100	99.9002	100	99.9933	100	100
135.369	100	100	100	100	100	99.9018	100	99.9934	100	100
135.636	100	100	100	100	100	99.9037	100	99.9937	100	100
135.903	100	100	100	100	100	99.9055	100	99.9938	100	100
136.17	100	100	100	100	100	99.9072	100	99.9939	100	100
136.437	100	100	100	100	100	99.9085	100	99.994	100	100
136.704	100	100	100	100	100	99.9104	100	99.9942	100	100
136.971	100	100	100	100	100	99.9118	100	99.9943	100	100
137.238	100	100	100	100	100	99.9139	100	99.9946	100	100
137.505	100	100	100	100	100	99.915	100	99.9947	100	100
137.772	100	100	100	100	100	99.9169	100	99.9948	100	100
138.039	100	100	100	100	100	99.9187	100	99.9951	100	100
138.306	100	100	100	100	100	99.92	100	99.9952	100	100
138.573	100	100	100	100	100	99.9219	100	99.9954	100	100
138.84	100	100	100	100	100	99.9236	100	99.9954	100	100
139.107	100	100	100	100	100	99.9248	100	99.9956	100	100
139.374	100	100	100	100	100	99.9271	100	99.9957	100	100
139.641	100	100	100	100	100	99.9287	100	99.996	100	100
139.908	100	100	100	100	100	99.93	100	99.9961	100	100
140.175	100	100	100	100	100	99.9317	100	99.9962	100	100
140.442	100	100	100	100	100	99.9334	100	99.9963	100	100
140.709	100	100	100	100	100	99.9353	100	99.9965	100	100
140.976	100	100	100	100	100	99.937	100	99.9968	100	100
141.243	100	100	100	100	100	99.9382	100	99.9969	100	100
141.51	100	100	100	100	100	99.94	100	99.997	100	100
141.777	100	100	100	100	100	99.9417	100	99.9971	100	100
142.044	100	100	100	100	100	99.9435	100	99.9973	100	100
142.311	100	100	100	100	100	99.9451	100	99.9975	100	100
142.578	100	100	100	100	100	99.9468	100	99.9977	100	100
142.845	100	100	100	100	100	99.9481	100	99.9977	100	100
143.112	100	100	100	100	100	99.95	100	99.9979	100	100
143.379	100	100	100	100	100	99.9517	100	99.998	100	100
143.646	100	100	100	100	100	99.9535	100	99.9983	100	100
143.913	100	100	100	100	100	99.9551	100	99.9985	100	100
144.18	100	100	100	100	100	99.9567	100	99.9985	100	100
144.447	100	100	100	100	100	99.9581	100	99.9987	100	100
144.714	100	100	100	100	100	99.96	100	99.9989	100	100
144.981	100	100	100	100	100	99.9616	100	99.9991	100	100
145.248	100	100	100	100	100	99.9632	100	99.9992	100	100
145.515	100	100	100	100	100	99.9651	100	99.9993	100	100
145.782	100	100	100	100	100	99.9666	100	99.9994	100	100
146.049	100	100	100	100	100	99.9682	100	99.9997	100	100
146.316	100	100	100	100	100	99.9698	100	99.9998	100	100
146.583	100	100	100	100	100	99.9715	100	99.9999	100	100
146.85	100	100	100	100	100	99.9735	100	100	100	100
147.117	100	100	100	100	100	99.9746	100	100	100	100
147.384	100	100	100	100	100	99.9763	100	100	100	100
147.651	100	100	100	100	100	99.9782	100	100	100	100
147.918	100	100	100	100	100	99.9798	100	100	100	100
148.185	100	100	100	100	100	99.9817	100	100	100	100
148.452	100	100	100	100	100	99.9831	100	100	100	100
148.719	100	100	100	100	100	99.9845	100	100	100	100
148.986	100	100	100	100	100	99.9867	100	100	100	100
149.253	100	100	100	100	100	99.9881	100	100	100	100
149.52	100	100	100	100	100	99.9897	100	100	100	100
149.787	100	100	100	100	100	99.9914	100	100	100	100
150.054	100	100	100	100	100	99.9927	100	100	100	100
150.321	100	100	100	100	100	99.9942	100	100	100	100
150.588	100	100	100	100	100	99.9951	100	100	100	100
150.855	100	100	100	100	100	99.9963	100	100	100	100
151.122	100	100	100	100	100	99.9975	100	100	100	100
151.389	100	100	100	100	100	99.9985	100	100	100	100
151.656	100	100	100	100	100	99.9992	100	100	100	100
151.923	100	100	100	100	100	99.9998	100	100	100	100
152.19	100	100	100	100	100	100	100	100	100	100
152.457	100	100	100	100	100	100	100	100	100	100
152.724	100	100	100	100	100	100	100	100	100	100
152.991	100	100	100	100	100	100	100	100	100	100
153.258	100	100	100	100	100	100	100	100	100	100
153.525	100	100	100	100	100	100	100	100	100	100
153.792	100	100	100	100	100	100	100	100	100	100
154.059	100	100	100	100	100	100	100	100	100	100
154.326	100	100	100	100	100	100	100	100	100	100
154.593	100	100	100	100	100	100	100	100	100	100
154.86	100	100	100	100	100	100	100	100	100	100
155.127	100	100	100	100	100	100	100	100	100	100
155.394	100	100	100	100	100	100	100	100	100	100
155.661	100	100	100	100	100	100	100	100	100	100
155.928	100	100	100	100	100	100	100	100	100	100
156.195	100	100	100	100	100	100	100	100	100	100
156.462	100	100	100	100	100	100	100	100	100	100
156.729	100	100	100	100	100	100	100	100	100	100
156.996	100	100	100	100	100	100	100	100	100	100
157.263	100	100	100	100	100	100	100	100	100	100
157.53	100	100	100	100	100	100	100	100	100	100
157.797	100	100	100	100	100	100	100	100	100	100
158.064	100	100	100	100	100	100	100	100	100	100
158.331	100	100	100	100	100	100	100	100	100	100
158.598	100	100	100	100	100	100	100	100	100	100
158.865	100	100	100	100	100	100	100	100	100	100
159.132	100	100	100	100	100	100	100	100	100	100
159.399	100	100	100	100	100	100	100	100	100	100
159.666	100	100	100	100	100	100	100	100	100	100
159.933	100	100	100	100	100	100	100	100	100	100
160.2	100	100	100	100	100	100	100	100	100	100
160.467	100	100	100	100	100	100	100	100	100	100
160.734	100	100	100	100	100	100	100	100	100	100
161.001	100	100	100	100	100	100	100	100	100	100
161.268	100	100	100	100	100	100	100	100	100	100
161.535	100	100	100	100	100	100	100	100	100	100
161.802	100	100	100	100	100	100	100	100	100	100
162.069	100	100	100	100	100	100	100	100	100	100
162.336	100	100	100	100	100	100	100	100	100	100
162.603	100	100	100	100	100	100	100	100	100	100
162.87	100	100	100	100	100	100	100	100	100	100
163.137	100	100	100	100	100	100	100	100	100	100
163.404	100	100	100	100	100	100	100	100	100	100
163.671	100	100	100	100	100	100	100	100	100	100
163.938	100	100	100	100	100	100	100	100	100	100
164.205	100	100	100	100	100	100	100	100	100	100
164.472	100	100	100	100	100	100	100	100	100	100
164.739	100	100	100	100	100	100	100	100	100	100
165.006	100	100	100	100	100	100	100	100	100	100
165.273	100	100	100	100	100	100	100	100	100	100
165.54	100	100	100	100	100	100	100	100	100	100
165.807	100	100	100	100	100	100	100	100	100	100
166.074	100	100	100	100	100	100	100	100	100	100
166.341	100	100	100	100	100	100	100	100	100	100
166.608	100	100	100	100	100	100	100	100	100	100
166.875	100	100	100	100	100	100	100	100	100	100
167.142	100	100	100	100	100	100	100	100	100	100
167.409	100	100	100	100	100	100	100	100	100	100
167.676	100	100	100	100	100	100	100	100	100	100
167.943	100	100	100	100	100	100	100	100	100	100
168.21	100	100	100	100	100	100	100	100	100	100
168.477	100	100	100	100	100	100	100	100	100	100
168.744	100	100	100	100	100	100	100	100	100	100
169.011	100	100	100	100	100	100	100	100	100	100
169.278	100	100	100	100	100	100	100	100	100	100
169.545	100	100	100	100	100	100	100	100	100	100
169.812	100	100	100	100	100	100	100	100	100	100
170.079	100	100	100	100	100	100	100	100	100	100
170.346	100	100	100	100	100	100	100	100	100	100
170.613	100	100	100	100	100	100	100	100	100	100
170.88	100	100	100	100	100	100	100	100	100	100
171.147	100	100	100	100	100	100	100	100	100	100
171.414	100	100	100	100	100	100	100	100	100	100
171.681	100	100	100	100	100	100	100	100	100	100
171.948	100	100	100	100	100	100	100	100	100	100
172.215	100	100	100	100	100	100	100	100	100	100
172.482	100	100	100	100	100	100	100	100	100	100
172.749	100	100	100	100	100	100	100	100	100	100
173.016	100	100	100	100	100	100	100	100	100	100
173.283	100	100	100	100	100	100	100	100	100	100
173.55	100	100	100	100	100	100	100	100	100	100
173.817	100	100	100	100	100	100	100	100	100	100
174.084	100	100	100	100	100	100	100	100	100	100
174.351	100	100	100	100	100	100	100	100	100	100
174.618	100	100	100	100	100	100	100	100	100	100
174.885	100	100	100	100	100	100	100	100	100	100
175.152	100	100	100	100	100	100	100	100	100	100
175.419	100	100	100	100	100	100	100	100	100	100
175.686	100	100	100	100	100	100	100	100	100	100
175.953	100	100	100	100	100	100	100	100	100	100
176.22	100	100	100	100	100	100	100	100	100	100
176.487	100	100	100	100	100	100	100	100	100	100
176.754	100	100	100	100	100	100	100	100	100	100
177.021	100	100	100	100	100	100	100	100	100	100
177.288	100	100	100	100	100	100	100	100	100	100
177.555	100	100	100	100	100	100	100	100	100	100
177.822	100	100	100	100	100	100	100	100	100	100
178.089	100	100	100	100	100	100	100	100	100	100
178.356	100	100	100	100	100	100	100	100	100	100
178.623	100	100	100	100	100	100	100	100	100	100
178.89	100	100	100	100	100	100	100	100	100	100
179.157	100	100	100	100	100	100	100	100	100	100
179.424	100	100	100	100	100	100	100	100	100	100
179.691	100	100	100	100	100	100	100	100	100	100
179.958	100	100	100	100	100	100	100	100	100	100
180.225	100	100	100	100	100	100	100	100	100	100
180.492	100	100	100	100	100	100	100	100	100	100
180.759	100	100	100	100	100	100	100	100	100	100
181.026	100	100	100	100	100	100	100	100	100	100
181.293	100	100	100	100	100	100	100	100	100	100
181.56	100	100	100	100	100	100	100	100	100	100
181.827	100	100	100	100	100	100	100	100	100	100
182.094	100	100	100	100	100	100	100	100	100	100
182.361	100	100	100	100	100	100	100	100	100	100
182.628	100	100	100	100	100	100	100	100	100	100
182.895	100	100	100	100	100	100	100	100	100	100
183.162	100	100	100	100	100	100	100	100	100	100
183.429	100	100	100	100	100	100	100	100	100	100
183.696	100	100	100	100	100	100	100	100	100	100
183.963	100	100	100	100	100	100	100	100	100	100
184.23	100	100	100	100	100	100	100	100	100	100
184.497	100	100	100	100	100	100	100	100	100	100
184.764	100	100	100	100	100	100	100	100	100	100
185.031	100	100	100	100	100	100	100	100	100	100
185.298	100	100	100	100	100	100	100	100	100	100
185.565	100	100	100	100	100	100	100	100	100	100
185.832	100	100	100	100	100	100	100	100	100	100
186.099	100	100	100	100	100	100	100	100	100	100
186.366	100	100	100	100	100	100	100	100	100	100
186.633	100	100	100	100	100	100	100	100	100	100
186.9	100	100	100	100	100	100	100	100	100	100
187.167	100	100	100	100	100	100	100	100	100	100
187.434	100	100	100	100	100	100	100	100	100	100
187.701	100	100	100	100	100	100	100	100	100	100
187.968	100	100	100	100	100	100	100	100	100	100
188.235	100	100	100	100	100	100	100	100	100	100
188.502	100	100	100	100	100	100	100	100	100	100
188.769	100	100	100	100	100	100	100	100	100	100
189.036	100	100	100	100	100	100	100	100	100	100
189.303	100	100	100	100	100	100	100	100	100	100
189.57	100	100	100	100	100	100	100	100	100	100
189.837	100	100	100	100	100	100	100	100	100	100
190.104	100	100	100	100	100	100	100	100	100	100
190.371	100	100	100	100	100	100	100	100	100	100
190.638	100	100	100	100	100	100	100	100	100	100
190.905	100	100	100	100	100	100	100	100	100	100
191.172	100	100	100	100	100	100	100	100	100	100
191.439	100	100	100	100	100	100	100	100	100	100
191.706	100	100	100	100	100	100	100	100	100	100
191.973	100	100	100	100	100	100	100	100	100	100
192.24	100	100	100	100	100	100	100	100	100	100
192.507	100	100	100	100	100	100	100	100	100	100
192.774	100	100	100	100	100	100	100	100	100	100
193.041	100	100	100	100	100	100	100	100	100	100
193.308	100	100	100	100	100	100	100	100	100	100
193.575	100	100	100	100	100	100	100	100	100	100
193.842	100	100	100	100	100	100	100	100	100	100
194.109	100	100	100	100	100	100	100	100	100	100
194.376	100	100	100	100	100	100	100	100	100	100
194.643	100	100	100	100	100	100	100	100	100	100
194.91	100	100	100	100	100	100	100	100	100	100
195.177	100	100	100	100	100	100	100	100	100	100
195.444	100	100	100	100	100	100	100	100	100	100
195.711	100	100	100	100	100	100	100	100	100	100
195.978	100	100	100	100	100	100	100	100	100	100
196.245	100	100	100	100	100	100	100	100	100	100
196.512	100	100	100	100	100	100	100	100	100	100
196.779	100	100	100	100	100	100	100	100	100	100
197.046	100	100	100	100	100	100	100	100	100	100
197.313	100	100	100	100	100	100	100	100	100	100
197.58	100	100	100	100	100	100	100	100	100	100
197.847	100	100	100	100	100	100	100	100	100	100
198.114	100	100	100	100	100	100	100	100	100	100
198.381	100	100	100	100	100	100	100	100	100	100
198.648	100	100	100	100	100	100	100	100	100	100
198.915	100	100	100	100	100	100	100	100	100	100
199.182	100	100	100	100	100	100	100	100	100	100
199.449	100	100	100	100	100	100	100	100	100	100
199.716	100	100	100	100	100	100	100	100	100	100
199.983	100	100	100	100	100	100	100	100	100	100
200.25	100	100	100	100	100	100	100	100	100	100
200.517	100	100	100	100	100	100	100	100	100	100
200.784	100	100	100	100	100	100	100	100	100	100
201.051	100	100	100	100	100	100	100	100	100	100
201.318	100	100	100	100	100	100	100	100	100	100
201.585	100	100	100	100	100	100	100	100	100	100
201.852	100	100	100	100	100	100	100	100	100	100
202.119	100	100	100	100	100	100	100	100	100	100
202.386	100	100	100	100	100	100	100	100	100	100
202.653	100	100	100	100	100	100	100	100	100	100
202.92	100	100	100	100	100	100	100	100	100	100
203.187	100	100	100	100	100	100	100	100	100	100
203.454	100	100	100	100	100	100	100	100	100	100
203.721	100	100	100	100	100	100	100	100	100	100
203.988	100	100	100	100	100	100	100	100	100	100
204.255	100	100	100	100	100	100	100	100	100	100
204.522	100	100	100	100	100	100	100	100	100	100
204.789	100	100	100	100	100	100	100	100	100	100
205.056	100	100	100	100	100	100	100	100	100	100
205.323	100	100	100	100	100	100	100	100	100	100
205.59	100	100	100	100	100	100	100	100	100	100
205.857	100	100	100	100	100	100	100	100	100	100
206.124	100	100	100	100	100	100	100	100	100	100
206.391	100	100	100	100	100	100	100	100	100	100
206.658	100	100	100	100	100	100	100	100	100	100
206.925	100	100	100	100	100	100	100	100	100	100
207.192	100	100	100	100	100	100	100	100	100	100
207.459	100	100	100	100	100	100	100	100	100	100
207.726	100	100	100	100	100	100	100	100	100	100
207.993	100	100	100	100	100	100	100	100	100	100
208.26	100	100	100	100	100	100	100	100	100	100
208.527	100	100	100	100	100	100	100	100	100	100
208.794	100	100	100	100	100	100	100	100	100	100
209.061	100	100	100	100	100	100	100	100	100	100
209.328	100	100	100	100	100	100	100	100	100	100
209.595	100	100	100	100	100	100	100	100	100	100
209.862	100	100	100	100	100	100	100	100	100	100
210.129	100	100	100	100	100	100	100	100	100	100
210.396	100	100	100	100	100	100	100	100	100	100
210.663	100	100	100	100	100	100	100	100	100	100
210.93	100	100	100	100	100	100	100	100	100	100
211.197	100	100	100	100	100	100	100	100	100	100
211.464	100	100	100	100	100	100	100	100	100	100
211.731	100	100	100	100	100	100	100	100	100	100
211.998	100	100	100	100	100	100	100	100	100	100
212.265	100	100	100	100	100	100	100	100	100	100
212.532	100	100	100	100	100	100	100	100	100	100
212.799	100	100	100	100	100	100	100	100	100	100
213.066	100	100	100	100	100	100	100	100	100	100
213.333	100	100	100	100	100	100	100	100	100	100
213.6	100	100	100	100	100	100	100	100	100	100
213.867	100	100	100	100	100	100	100	100	100	100
214.134	100	100	100	100	100	100	100	100	100	100
214.401	100	100	100	100	100	100	100	100	100	100
214.668	100	100	100	100	100	100	100	100	100	100
214.935	100	100	100	100	100	100	100	100	100	100
215.202	100	100	100	100	100	100	100	100	100	100
215.469	100	100	100	100	100	100	100	100	100	100
215.736	100	100	100	100	100	100	100	100	100	100
216.003	100	100	100	100	100	100	100	100	100	100
216.27	100	100	100	100	100	100	100	100	100	100
216.537	100	100	100	100	100	100	100	100	100	100
216.804	100	100	100	100	100	100	100	100	100	100
217.071	100	100	100	100	100	100	100	100	100	100
217.338	100	100	100	100	100	100	100	100	100	100
217.605	100	100	100	100	100	100	100	100	100	100
217.872	100	100	100	100	100	100	100	100	100	100
218.139	100	100	100	100	100	100	100	100	100	100
218.406	100	100	100	100	100	100	100	100	100	100
218.673	100	100	100	100	100	100	100	100	100	100
218.94	100	100	100	100	100	100	100	100	100	100
219.207	100	100	100	100	100	100	100	100	100	100
219.474	100	100	100	100	100	100	100	100	100	100
219.741	100	100	100	100	100	100	100	100	100	100
220.008	100	100	100	100	100	100	100	100	100	100
220.275	100	100	100	100	100	100	100	100	100	100
220.542	100	100	100	100	100	100	100	100	100	100
220.809	100	100	100	100	100	100	100	100	100	100
221.076	100	100	100	100	100	100	100	100	100	100
221.343	100	100	100	100	100	100	100	100	100	100
221.61	100	100	100	100	100	100	100	100	100	100
221.877	100	100	100	100	100	100	100	100	100	100
222.144	100	100	100	100	100	100	100	100	100	100
222.411	100	100	100	100	100	100	100	100	100	100
222.678	100	100	100	100	100	100	100	100	100	100
222.945	100	100	100	100	100	100	100	100	100	100
223.212	100	100	100	100	100	100	100	100	100	100
223.479	100	100	100	100	100	100	100	100	100	100
223.746	100	100	100	100	100	100	100	100	100	100
224.013	100	100	100	100	100	100	100	100	100	100
224.28	100	100	100	100	100	100	100	100	100	100
224.547	100	100	100	100	100	100	100	100	100	100
224.814	100	100	100	100	100	100	100	100	100	100
225.081	100	100	100	100	100	100	100	100	100	100
225.348	100	100	100	100	100	100	100	100	100	100
225.615	100	100	100	100	100	100	100	100	100	100
225.882	100	100	100	100	100	100	100	100	100	100
226.149	100	100	100	100	100	100	100	100	100	100
226.416	100	100	100	100	100	100	100	100	100	100
226.683	100	100	100	100	100	100	100	100	100	100
226.95	100	100	100	100	100	100	100	100	100	100
227.217	100	100	100	100	100	100	100	100	100	100
227.484	100	100	100	100	100	100	100	100	100	100
227.751	100	100	100	100	100	100	100	100	100	100
228.018	100	100	100	100	100	100	100	100	100	100
228.285	100	100	100	100	100	100	100	100	100	100
228.552	100	100	100	100	100	100	100	100	100	100
228.819	100	100	100	100	100	100	100	100	100	100
229.086	100	100	100	100	100	100	100	100	100	100
229.353	100	100	100	100	100	100	100	100	100	100
229.62	100	100	100	100	100	100	100	100	100	100
229.887	100	100	100	100	100	100	100	100	100	100
230.154	100	100	100	100	100	100	100	100	100	100
230.421	100	100	100	100	100	100	100	100	100	100
230.688	100	100	100	100	100	100	100	100	100	100
230.955	100	100	100	100	100	100	100	100	100	100
231.222	100	100	100	100	100	100	100	100	100	100
231.489	100	100	100	100	100	100	100	100	100	100
231.756	100	100	100	100	100	100	100	100	100	100
232.023	100	100	100	100	100	100	100	100	100	100
232.29	100	100	100	100	100	100	100	100	100	100
232.557	100	100	100	100	100	100	100	100	100	100
232.824	100	100	100	100	100	100	100	100	100	100
233.091	100	100	100	100	100	100	100	100	100	100
233.358	100	100	100	100	100	100	100	100	100	100
233.625	100	100	100	100	100	100	100	100	100	100
233.892	100	100	100	100	100	100	100	100	100	100
234.159	100	100	100	100	100	100	100	100	100	100
234.426	100	100	100	100	100	100	100	100	100	100
234.693	100	100	100	100	100	100	100	100	100	100
234.96	100	100	100	100	100	100	100	100	100	100
235.227	100	100	100	100	100	100	100	100	100	100
235.494	100	100	100	100	100	100	100	100	100	100
235.761	100	100	100	100	100	100	100	100	100	100
236.028	100	100	100	100	100	100	100	100	100	100
236.295	100	100	100	100	100	100	100	100	100	100
236.562	100	100	100	100	100	100	100	100	100	100
236.829	100	100	100	100	100	100	100	100	100	100
237.096	100	100	100	100	100	100	100	100	100	100
237.363	100	100	100	100	100	100	100	100	100	100
237.63	100	100	100	100	100	100	100	100	100	100
237.897	100	100	100	100	100	100	100	100	100	100
238.164	100	100	100	100	100	100	100	100	100	100
238.431	100	100	100	100	100	100	100	100	100	100
238.698	100	100	100	100	100	100	100	100	100	100
238.965	100	100	100	100	100	100	100	100	100	100
239.232	100	100	100	100	100	100	100	100	100	100
239.499	100	100	100	100	100	100	100	100	100	100
239.766	100	100	100	100	100	100	100	100	100	100
240.033	100	100	100	100	100	100	100	100	100	100
240.3	100	100	100	100	100	100	100	100	100	100
240.567	100	100	100	100	100	100	100	100	100	100
240.834	100	100	100	100	100	100	100	100	100	100
241.101	100	100	100	100	100	100	100	100	100	100
241.368	100	100	100	100	100	100	100	100	100	100
241.635	100	100	100	100	100	100	100	100	100	100
241.902	100	100	100	100	100	100	100	100	100	100
242.169	100	100	100	100	100	100	100	100	100	100
242.436	100	100	100	100	100	100	100	100	100	100
242.703	100	100	100	100	100	100	100	100	100	100
242.97	100	100	100	100	100	100	100	100	100	100
243.237	100	100	100	100	100	100	100	100	100	100
243.504	100	100	100	100	100	100	100	100	100	100
243.771	100	100	100	100	100	100	100	100	100	100
244.038	100	100	100	100	100	100	100	100	100	100
244.305	100	100	100	100	100	100	100	100	100	100
244.572	100	100	100	100	100	100	100	100	100	100
244.839	100	100	100	100	100	100	100	100	100	100
245.106	100	100	100	100	100	100	100	100	100	100
245.373	100	100	100	100	100	100	100	100	100	100
245.64	100	100	100	100	100	100	100	100	100	100
245.907	100	100	100	100	100	100	100	100	100	100
246.174	100	100	100	100	100	100	100	100	100	100
246.441	100	100	100	100	100	100	100	100	100	100
246.708	100	100	100	100	100	100	100	100	100	100
246.975	100	100	100	100	100	100	100	100	100	100
247.242	100	100	100	100	100	100	100	100	100	100
247.509	100	100	100	100	100	100	100	100	100	100
247.776	100	100	100	100	100	100	100	100	100	100
248.043	100	100	100	100	100	100	100	100	100	100
248.31	100	100	100	100	100	100	100	100	100	100
248.577	100	100	100	100	100	100	100	100	100	100
248.844	100	100	100	100	100	100	100	100	100	100
249.111	100	100	100	100	100	100	100	100	100	100
249.378	100	100	100	100	100	100	100	100	100	100
249.645	100	100	100	100	100	100	100	100	100	100
249.912	100	100	100	100	100	100	100	100	100	100
250.179	100	100	100	100	100	100	100	100	100	100
250.446	100	100	100	100	100	100	100	100	100	100
250.713	100	100	100	100	100	100	100	100	100	100
250.98	100	100	100	100	100	100	100	100	100	100
251.247	100	100	100	100	100	100	100	100	100	100
251.514	100	100	100	100	100	100	100	100	100	100
251.781	100	100	100	100	100	100	100	100	100	100
252.048	100	100	100	100	100	100	100	100	100	100
252.315	100	100	100	100	100	100	100	100	100	100
252.582	100	100	100	100	100	100	100	100	100	100
252.849	100	100	100	100	100	100	100	100	100	100
253.116	100	100	100	100	100	100	100	100	100	100
253.383	100	100	100	100	100	100	100	100	100	100
253.65	100	100	100	100	100	100	100	100	100	100
253.917	100	100	100	100	100	100	100	100	100	100
254.184	100	100	100	100	100	100	100	100	100	100
254.451	100	100	100	100	100	100	100	100	100	100
254.718	100	100	100	100	100	100	100	100	100	100
254.985	100	100	100	100	100	100	100	100	100	100
255.252	100	100	100	100	100	100	100	100	100	100
255.519	100	100	100	100	100	100	100	100	100	100
255.786	100	100	100	100	100	100	100	100	100	100
256.053	100	100	100	100	100	100	100	100	100	100
256.32	100	100	100	100	100	100	100	100	100	100
256.587	100	100	100	100	100	100	100	100	100	100
256.854	100	100	100	100	100	100	100	100	100	100
257.121	100	100	100	100	100	100	100	100	100	100
257.388	100	100	100	100	100	100	100	100	100	100
257.655	100	100	100	100	100	100	100	100	100	100
257.922	100	100	100	100	100	100	100	100	100	100
258.189	100	100	100	100	100	100	100	100	100	100
258.456	100	100	100	100	100	100	100	100	100	100
258.723	100	100	100	100	100	100	100	100	100	100
258.99	100	100	100	100	100	100	100	100	100	100
259.257	100	100	100	100	100	100	100	100	100	100
259.524	100	100	100	100	100	100	100	100	100	100
259.791	100	100	100	100	100	100	100	100	100	100
260.058	100	100	100	100	100	100	100	100	100	100
260.325	100	100	100	100	100	100	100	100	100	100
260.592	100	100	100	100	100	100	100	100	100	100
260.859	100	100	100	100	100	100	100	100	100	100
261.126	100	100	100	100	100	100	100	100	100	100
261.393	100	100	100	100	100	100	100	100	100	100
261.66	100	100	100	100	100	100	100	100	100	100
261.927	100	100	100	100	100	100	100	100	100	100
262.194	100	100	100	100	100	100	100	100	100	100
262.461	100	100	100	100	100	100	100	100	100	100
262.728	100	100	100	100	100	100	100	100	100	100
262.995	100	100	100	100	100	100	100	100	100	100
263.262	100	100	100	100	100	100	100	100	100	100
263.529	100	100	100	100	100	100	100	100	100	100
263.796	100	100	100	100	100	100	100	100	100	100
264.063	100	100	100	100	100	100	100	100	100	100
264.33	100	100	100	100	100	100	100	100	100	100
264.597	100	100	100	100	100	100	100	100	100	100
264.864	100	100	100	100	100	100	100	100	100	100
265.131	100	100	100	100	100	100	100	100	100	100
265.398	100	100	100	100	100	100	100	100	100	100
265.665	100	100	100	100	100	100	100	100	100	100
265.932	100	100	100	100	100	100	100	100	100	100
266.199	100	100	100	100	100	100	100	100	100	100
266.466	100	100	100	100	100	100	100	100	100	100
266.733	100	100	100	100	100	100	100	100	100	100
267	100	100	100	100	100	100	100	100	100	100
267.267	100	100	100	100	100	100	100	100	100	100
267.534	100	100	100	100	100	100	100	100	100	100
267.801	100	100	100	100	100	100	100	100	100	100
268.068	100	100	100	100	100	100	100	100	100	100
268.335	100	100	100	100	100	100	100	100	100	100
268.602	100	100	100	100	100	100	100	100	100	100
268.869	100	100	100	100	100	100	100	100	100	100
269.136	100	100	100	100	100	100	100	100	100	100
269.403	100	100	100	100	100	100	100	100	100	100
269.67	100	100	100	100	100	100	100	100	100	100
269.937	100	100	100	100	100	100	100	100	100	100
270.204	100	100	100	100	100	100	100	100	100	100
270.471	100	100	100	100	100	100	100	100	100	100
270.738	100	100	100	100	100	100	100	100	100	100
271.005	100	100	100	100	100	100	100	100	100	100
271.272	100	100	100	100	100	100	100	100	100	100
271.539	100	100	100	100	100	100	100	100	100	100
271.806	100	100	100	100	100	100	100	100	100	100
272.073	100	100	100	100	100	100	100	100	100	100
272.34	100	100	100	100	100	100	100	100	100	100
272.607	100	100	100	100	100	100	100	100	100	100
272.874	100	100	100	100	100	100	100	100	100	100
273.141	100	100	100	100	100	100	100	100	100	100
273.408	100	100	100	100	100	100	100	100	100	100
273.675	100	100	100	100	100	100	100	100	100	100
273.942	100	100	100	100	100	100	100	100	100	100
274.209	100	100	100	100	100	100	100	100	100	100
274.476	100	100	100	100	100	100	100	100	100	100
274.743	100	100	100	100	100	100	100	100	100	100
275.01	100	100	100	100	100	100	100	100	100	100
275.277	100	100	100	100	100	100	100	100	100	100
275.544	100	100	100	100	100	100	100	100	100	100
275.811	100	100	100	100	100	100	100	100	100	100
276.078	100	100	100	100	100	100	100	100	100	100
276.345	100	100	100	100	100	100	100	100	100	100
276.612	100	100	100	100	100	100	100	100	100	100
276.879	100	100	100	100	100	100	100	100	100	100
277.146	100	100	100	100	100	100	100	100	100	100
277.413	100	100	100	100	100	100	100	100	100	100
277.68	100	100	100	100	100	100	100	100	100	100
277.947	100	100	100	100	100	100	100	100	100	100
278.214	100	100	100	100	100	100	100	100	100	100
278.481	100	100	100	100	100	100	100	100	100	100
278.748	100	100	100	100	100	100	100	100	100	100
279.015	100	100	100	100	100	100	100	100	100	100
279.282	100	100	100	100	100	100	100	100	100	100
279.549	100	100	100	100	100	100	100	100	100	100
279.816	100	100	100	100	100	100	100	100	100	100
280.083	100	100	100	100	100	100	100	100	100	100
280.35	100	100	100	100	100	100	100	100	100	100
280.617	100	100	100	100	100	100	100	100	100	100
280.884	100	100	100	100	100	100	100	100	100	100
281.151	100	100	100	100	100	100	100	100	100	100
281.418	100	100	100	100	100	100	100	100	100	100
281.685	100	100	100	100	100	100	100	100	100	100
281.952	100	100	100	100	100	100	100	100	100	100
282.219	100	100	100	100	100	100	100	100	100	100
282.486	100	100	100	100	100	100	100	100	100	100
282.753	100	100	100	100	100	100	100	100	100	100
283.02	100	100	100	100	100	100	100	100	100	100
283.287	100	100	100	100	100	100	100	100	100	100
283.554	100	100	100	100	100	100	100	100	100	100
283.821	100	100	100	100	100	100	100	100	100	100
284.088	100	100	100	100	100	100	100	100	100	100
284.355	100	100	100	100	100	100	100	100	100	100
284.622	100	100	100	100	100	100	100	100	100	100
284.889	100	100	100	100	100	100	100	100	100	100
285.156	100	100	100	100	100	100	100	100	100	100
285.423	100	100	100	100	100	100	100	100	100	100
285.69	100	100	100	100	100	100	100	100	100	100
285.957	100	100	100	100	100	100	100	100	100	100
286.224	100	100	100	100	100	100	100	100	100	100
286.491	100	100	100	100	100	100	100	100	100	100
286.758	100	100	100	100	100	100	100	100	100	100
287.025	100	100	100	100	100	100	100	100	100	100
287.292	100	100	100	100	100	100	100	100	100	100
287.559	100	100	100	100	100	100	100	100	100	100
287.826	100	100	100	100	100	100	100	100	100	100
288.093	100	100	100	100	100	100	100	100	100	100
288.36	100	100	100	100	100	100	100	100	100	100
288.627	100	100	100	100	100	100	100	100	100	100
288.894	100	100	100	100	100	100	100	100	100	100
289.161	100	100	100	100	100	100	100	100	100	100
289.428	100	100	100	100	100	100	100	100	100	100
289.695	100	100	100	100	100	100	100	100	100	100
289.962	100	100	100	100	100	100	100	100	100	100
290.229	100	100	100	100	100	100	100	100	100	100
290.496	100	100	100	100	100	100	100	100	100	100
290.763	100	100	100	100	100	100	100	100	100	100
291.03	100	100	100	100	100	100	100	100	100	100
291.297	100	100	100	100	100	100	100	100	100	100
291.564	100	100	100	100	100	100	100	100	100	100
291.831	100	100	100	100	100	100	100	100	100	100
292.098	100	100	100	100	100	100	100	100	100	100
292.365	100	100	100	100	100	100	100	100	100	100
292.632	100	100	100	100	100	100	100	100	100	100
292.899	100	100	100	100	100	100	100	100	100	100
293.166	100	100	100	100	100	100	100	100	100	100
293.433	100	100	100	100	100	100	100	100	100	100
293.7	100	100	100	100	100	100	100	100	100	100
293.967	100	100	100	100	100	100	100	100	100	100
294.234	100	100	100	100	100	100	100	100	100	100
294.501	100	100	100	100	100	100	100	100	100	100
294.768	100	100	100	100	100	100	100	100	100	100
295.035	100	100	100	100	100	100	100	100	100	100
295.302	100	100	100	100	100	100	100	100	100	100
295.569	100	100	100	100	100	100	100	100	100	100
295.836	100	100	100	100	100	100	100	100	100	100
296.103	100	100	100	100	100	100	100	100	100	100
296.37	100	100	100	100	100	100	100	100	100	100
296.637	100	100	100	100	100	100	100	100	100	100
296.904	100	100	100	100	100	100	100	100	100	100
297.171	100	100	100	100	100	100	100	100	100	100
297.438	100	100	100	100	100	100	100	100	100	100
297.705	100	100	100	100	100	100	100	100	100	100
297.972	100	100	100	100	100	100	100	100	100	100
298.239	100	100	100	100	100	100	100	100	100	100
298.506	100	100	100	100	100	100	100	100	100	100
298.773	100	100	100	100	100	100	100	100	100	100
299.04	100	100	100	100	100	100	100	100	100	100
299.307	100	100	100	100	100	100	100	100	100	100
299.574	100	100	100	100	100	100	100	100	100	100
299.841	100	100	100	100	100	100	100	100	100	100
300.108	100	100	100	100	100	100	100	100	100	100
300.375	100	100	100	100	100	100	100	100	100	100
300.642	100	100	100	100	100	100	100	100	100	100
300.909	100	100	100	100	100	100	100	100	100	100
301.176	100	100	100	100	100	100	100	100	100	100
301.443	100	100	100	100	100	100	100	100	100	100
301.71	100	100	100	100	100	100	100	100	100	100
301.977	100	100	100	100	100	100	100	100	100	100
302.244	100	100	100	100	100	100	100	100	100	100
302.511	100	100	100	100	100	100	100	100	100	100
302.778	100	100	100	100	100	100	100	100	100	100
303.045	100	100	100	100	100	100	100	100	100	100
303.312	100	100	100	100	100	100	100	100	100	100
303.579	100	100	100	100	100	100	100	100	100	100
303.846	100	100	100	100	100	100	100	100	100	100
304.113	100	100	100	100	100	100	100	100	100	100
304.38	100	100	100	100	100	100	100	100	100	100
304.647	100	100	100	100	100	100	100	100	100	100
304.914	100	100	100	100	100	100	100	100	100	100
305.181	100	100	100	100	100	100	100	100	100	100
305.448	100	100	100	100	100	100	100	100	100	100
305.715	100	100	100	100	100	100	100	100	100	100
305.982	100	100	100	100	100	100	100	100	100	100
306.249	100	100	100	100	100	100	100	100	100	100
306.516	100	100	100	100	100	100	100	100	100	100
306.783	100	100	100	100	100	100	100	100	100	100
307.05	100	100	100	100	100	100	100	100	100	100
307.317	100	100	100	100	100	100	100	100	100	100
307.584	100	100	100	100	100	100	100	100	100	100
307.851	100	100	100	100	100	100	100	100	100	100
308.118	100	100	100	100	100	100	100	100	100	100
308.385	100	100	100	100	100	100	100	100	100	100
308.652	100	100	100	100	100	100	100	100	100	100
308.919	100	100	100	100	100	100	100	100	100	100
309.186	100	100	100	100	100	100	100	100	100	100
309.453	100	100	100	100	100	100	100	100	100	100
309.72	100	100	100	100	100	100	100	100	100	100
309.987	100	100	100	100	100	100	100	100	100	100
310.254	100	100	100	100	100	100	100	100	100	100
310.521	100	100	100	100	100	100	100	100	100	100
310.788	100	100	100	100	100	100	100	100	100	100
311.055	100	100	100	100	100	100	100	100	100	100
311.322	100	100	100	100	100	100	100	100	100	100
311.589	100	100	100	100	100	100	100	100	100	100
311.856	100	100	100	100	100	100	100	100	100	100
312.123	100	100	100	100	100	100	100	100	100	100
312.39	100	100	100	100	100	100	100	100	100	100
312.657	100	100	100	100	100	100	100	100	100	100
312.924	100	100	100	100	100	100	100	100	100	100
313.191	100	100	100	100	100	100	100	100	100	100
313.458	100	100	100	100	100	100	100	100	100	100
313.725	100	100	100	100	100	100	100	100	100	100
313.992	100	100	100	100	100	100	100	100	100	100
314.259	100	100	100	100	100	100	100	100	100	100
314.526	100	100	100	100	100	100	100	100	100	100
314.793	100	100	100	100	100	100	100	100	100	100
315.06	100	100	100	100	100	100	100	100	100	100
315.327	100	100	100	100	100	100	100	100	100	100
315.594	100	100	100	100	100	100	100	100	100	100
315.861	100	100	100	100	100	100	100	100	100	100
316.128	100	100	100	100	100	100	100	100	100	100
316.395	100	100	100	100	100	100	100	100	100	100
316.662	100	100	100	100	100	100	100	100	100	100
316.929	100	100	100	100	100	100	100	100	100	100
317.196	100	100	100	100	100	100	100	100	100	100
317.463	100	100	100	100	100	100	100	100	100	100
317.73	100	100	100	100	100	100	100	100	100	100
317.997	100	100	100	100	100	100	100	100	100	100
318.264	100	100	100	100	100	100	100	100	100	100
318.531	100	100	100	100	100	100	100	100	100	100
318.798	100	100	100	100	100	100	100	100	100	100
319.065	100	100	100	100	100	100	100	100	100	100
319.332	100	100	100	100	100	100	100	100	100	100
319.599	100	100	100	100	100	100	100	100	100	100
319.866	100	100	100	100	100	100	100	100	100	100
320.133	100	100	100	100	100	100	100	100	100	100
320.4	100	100	100	100	100	100	100	100	100	100
320.667	100	100	100	100	100	100	100	100	100	100
320.934	100	100	100	100	100	100	100	100	100	100
321.201	100	100	100	100	100	100	100	100	100	100
321.468	100	100	100	100	100	100	100	100	100	100
321.735	100	100	100	100	100	100	100	100	100	100
322.002	100	100	100	100	100	100	100	100	100	100
322.269	100	100	100	100	100	100	100	100	100	100
322.536	100	100	100	100	100	100	100	100	100	100
322.803	100	100	100	100	100	100	100	100	100	100
323.07	100	100	100	100	100	100	100	100	100	100
323.337	100	100	100	100	100	100	100	100	100	100
323.604	100	100	100	100	100	100	100	100	100	100
323.871	100	100	100	100	100	100	100	100	100	100
324.138	100	100	100	100	100	100	100	100	100	100
324.405	100	100	100	100	100	100	100	100	100	100
324.672	100	100	100	100	100	100	100	100	100	100
324.939	100	100	100	100	100	100	100	100	100	100
325.206	100	100	100	100	100	100	100	100	100	100
325.473	100	100	100	100	100	100	100	100	100	100
325.74	100	100	100	100	100	100	100	100	100	100
326.007	100	100	100	100	100	100	100	100	100	100
326.274	100	100	100	100	100	100	100	100	100	100
326.541	100	100	100	100	100	100	100	100	100	100
326.808	100	100	100	100	100	100	100	100	100	100
327.075	100	100	100	100	100	100	100	100	100	100
327.342	100	100	100	100	100	100	100	100	100	100
327.609	100	100	100	100	100	100	100	100	100	100
327.876	100	100	100	100	100	100	100	100	100	100
328.143	100	100	100	100	100	100	100	100	100	100
328.41	100	100	100	100	100	100	100	100	100	100
328.677	100	100	100	100	100	100	100	100	100	100
328.944	100	100	100	100	100	100	100	100	100	100
329.211	100	100	100	100	100	100	100	100	100	100
329.478	100	100	100	100	100	100	100	100	100	100
329.745	100	100	100	100	100	100	100	100	100	100
330.012	100	100	100	100	100	100	100	100	100	100
330.279	100	100	100	100	100	100	100	100	100	100
330.546	100	100	100	100	100	100	100	100	100	100

## Sheet: 7a.2
Time (seconds)	Control					Aripirazole (1 μM)
0	0	0	0	0	0	0	0	0	0	0
0.267	0	0	0	0	0	0	0	0	0	0
0.534	0.00823	0	0.00754	0.01792	0.00613	0.00315	0.00492	0.00827	0.00847	0.00925
0.801	0.04666	0	0.05383	0.10973	0.04376	0.01971	0.03414	0.05278	0.05002	0.06414
1.068	0.10849	0	0.11939	0.25338	0.10856	0.04521	0.09176	0.13231	0.12657	0.15894
1.335	0.25041	0	0.30669	0.61225	0.27085	0.18109	0.2346	0.32628	0.31626	0.45961
1.602	0.38474	0.59435	0.47665	1.04906	0.42966	0.34221	0.37543	0.52565	0.49918	0.77082
1.869	0.57164	0.74294	0.71574	1.76335	0.62705	0.59243	0.56478	0.80885	0.75899	1.22139
2.136	0.75636	0.89153	0.96625	2.51641	0.82745	0.83451	0.76715	1.11512	1.00661	1.68896
2.403	0.96383	0.89153	1.26406	3.48874	1.05923	1.13256	1.00357	1.5006	1.30593	2.26457
2.67	1.17568	0.89153	1.58064	4.59702	1.31625	1.44508	1.27103	1.95439	1.63112	2.92746
2.937	1.41554	0.89153	1.96644	6.03633	1.62124	1.82698	1.60805	2.51935	2.00994	3.73508
3.204	1.65656	0.89153	2.36744	7.67547	1.97889	2.2491	1.98812	3.14199	2.4434	4.67173
3.471	1.93204	0.89153	2.89649	9.70243	2.48031	2.7293	2.50365	3.96543	3.02422	6.09672
3.738	2.22229	0.89153	3.51761	11.9716	2.98354	3.23763	3.12196	4.89842	3.70812	7.96733
4.005	2.57412	0.89153	4.29085	14.7786	3.57561	3.87027	4.00173	6.09562	4.59064	10.451
4.272	2.95243	1.18871	5.12354	17.8472	4.22923	4.53683	5.07331	7.51598	5.58437	13.1066
4.539	3.36904	1.63447	6.07204	21.4876	4.97494	5.49408	6.34034	9.37277	6.77231	16.0937
4.806	3.80224	1.63447	7.14463	25.2609	5.83629	6.63952	7.64423	11.4479	8.07881	19.2056
5.073	4.34252	1.63447	8.3782	29.3414	6.98676	8.01258	9.0145	14.1431	9.45848	22.3453
5.34	4.88061	2.08024	9.74055	33.08	8.35099	9.26211	10.3297	16.9086	10.7484	25.2857
5.607	5.50932	2.97177	11.3158	37.0022	10.1441	10.4425	11.7172	19.4316	12.1367	28.2381
5.874	6.15796	3.26894	12.9284	40.6009	12.0902	11.6926	13.1344	21.6679	13.4942	31.0113
6.141	6.8917	3.41753	14.8513	44.0352	14.1411	13.0696	14.7346	23.8361	14.9917	33.7582
6.408	7.64986	3.8633	16.8681	47.1561	16.0605	14.4973	16.3338	25.9496	16.452	36.3406
6.675	8.50584	4.01189	19.0626	50.1781	17.8593	16.0052	17.9797	28.2706	18.0059	39.0162
6.942	9.42751	4.16048	21.2065	52.9581	19.6046	17.4277	19.6118	30.3585	19.5426	41.6071
7.209	10.5802	5.20059	23.3576	55.7088	21.1259	18.9763	21.2913	32.2495	21.1024	44.2343
7.476	11.7943	5.64636	25.3949	58.2475	22.4262	20.4923	22.9579	33.9545	22.558	46.7559
7.743	13.2067	6.24071	27.4636	60.689	23.6236	21.9866	24.6485	35.6118	24.1022	49.3176
8.01	14.758	6.98365	29.4239	62.9982	24.7957	23.4529	26.2388	37.1889	25.6021	51.7901
8.277	16.3708	7.7266	31.4102	65.2279	25.9328	24.9435	27.8508	38.799	27.2267	54.4213
8.544	17.8931	8.9153	33.3087	67.2653	27.0043	26.3851	29.3864	40.3122	28.7167	57.0078
8.811	19.425	9.50966	35.3024	69.2614	28.1529	27.8823	30.9318	41.8429	30.1687	59.6831
9.078	20.8927	10.104	37.2982	71.1316	29.2738	29.4793	32.4188	43.3171	31.5854	62.3276
9.345	22.3608	10.9955	39.4303	72.8886	30.3931	31.302	33.906	44.7673	33.0164	64.9649
9.612	23.7304	11.7385	41.6901	74.4665	31.3999	33.0223	35.3627	46.1599	34.4034	67.3965
9.879	25.0962	12.9272	44.0732	76.0097	32.4458	34.7494	36.837	47.6123	35.8138	69.6542
10.146	26.4232	14.5617	46.3278	77.432	33.5412	36.435	38.263	49.0578	37.1934	71.7932
10.413	27.7037	15.3046	48.4922	78.7947	34.6958	38.3348	39.6678	50.5275	38.558	73.8781
10.68	28.9357	16.0476	50.5784	80.1261	35.7865	40.1418	41.0297	51.8769	39.8458	75.6993
10.947	30.2067	17.2363	52.6654	81.376	36.8447	41.8518	42.3891	53.1694	41.1195	77.3462
11.214	31.4019	18.425	54.7156	82.5726	37.8778	43.3547	43.7316	54.3835	42.3434	78.828
11.481	32.5889	19.3165	56.6453	83.7948	38.96	44.8936	45.0994	55.5853	43.5457	80.1753
11.748	33.7816	20.3566	58.4367	84.9227	40.0174	46.3708	46.4028	56.7479	44.7052	81.3669
12.015	34.9747	20.951	60.1596	85.9857	41.058	47.7861	47.6706	57.9019	45.8225	82.4483
12.282	36.1145	21.9911	61.7803	86.9017	42.0529	49.2872	48.8952	59.0803	46.8806	83.3456
12.549	37.2704	22.8826	63.4102	87.8239	43.1069	50.7738	50.118	60.2511	47.9568	84.1786
12.816	38.3517	23.477	64.9808	88.627	44.103	52.2559	51.344	61.3137	49.0005	84.923
13.083	39.4617	24.8143	66.6211	89.4136	45.1726	53.3827	52.6585	62.3458	50.037	85.64
13.35	40.6073	25.4086	68.145	90.1002	46.2161	54.2537	53.9554	63.3673	51.0171	86.2922
13.617	41.786	26.3001	69.8671	90.7336	47.238	55.0848	55.2518	64.3919	51.9606	86.9878
13.884	43.0249	27.6374	71.9939	91.3296	48.2436	55.8652	56.4508	65.3622	52.8664	87.5994
14.151	44.3813	28.529	73.9491	91.918	49.2425	56.6945	57.6263	66.3163	53.778	88.1914
14.418	45.7882	28.9747	75.5534	92.459	50.2598	57.428	58.7612	67.2307	54.667	88.7489
14.685	47.2819	29.2719	77.3375	92.9633	51.2906	58.1779	59.8584	68.1461	55.5472	89.2858
14.952	48.7508	30.6092	78.6751	93.4407	52.3096	58.9257	60.895	69.0267	56.4191	89.7776
15.219	50.2653	31.5007	79.8683	93.9005	53.3999	59.6487	61.8896	69.8642	57.3147	90.2469
15.486	51.6812	31.6493	81.0723	94.3374	54.459	60.3213	62.8678	70.7433	58.2598	90.6823
15.753	53.0981	31.7979	82.2615	94.7526	55.5412	60.9624	63.7829	71.5815	59.2155	91.1113
16.02	54.4482	32.0951	83.3898	95.1228	56.652	61.5249	64.6055	72.2576	60.0913	91.4964
16.287	55.7687	32.838	84.4143	95.4599	57.7402	62.0839	65.415	72.9199	60.9847	91.8712
16.554	57.0201	34.0267	85.2448	95.7552	58.6946	62.6364	66.1935	73.5267	61.923	92.2293
16.821	58.2772	34.4725	85.9447	96.0313	59.5777	63.2028	66.9484	74.1421	62.8704	92.572
17.088	59.5238	34.7697	86.5555	96.286	60.4025	63.7593	67.6853	74.6847	63.8219	92.8889
17.355	60.8133	35.6612	87.1316	96.5238	61.2161	64.3272	68.3966	75.2278	64.7955	93.2032
17.622	62.0559	36.2556	87.6543	96.7284	61.9934	64.972	69.0738	75.7158	65.8304	93.4881
17.889	63.31	37.1471	88.1552	96.9201	62.7706	65.7289	69.7309	76.1925	66.9151	93.7605
18.156	64.464	38.1872	88.6262	97.0967	63.547	66.7569	70.3871	76.6493	67.9677	94.0177
18.423	65.5494	38.9302	89.0816	97.2647	64.3227	67.6479	71.0605	77.0923	68.9283	94.2746
18.69	66.5057	39.3759	89.5043	97.4241	65.0495	68.3978	71.7537	77.512	69.8156	94.5147
18.957	67.4133	40.416	89.9285	97.5832	65.7698	69.1201	72.3873	77.9133	70.6704	94.7536
19.224	68.1637	40.8618	90.3502	97.7392	66.4643	69.7635	73.0224	78.2903	71.4432	94.9809
19.491	68.8396	41.159	90.6965	97.8985	67.1688	70.3835	73.6167	78.6661	72.2424	95.2079
19.758	69.4764	41.4562	90.996	98.0284	67.8751	70.9523	74.171	79.059	72.9906	95.4281
20.025	70.0745	42.9421	91.2982	98.1582	68.5718	71.5873	74.6973	79.4403	73.7019	95.6528
20.292	70.6554	44.2794	91.5705	98.279	69.2395	72.0917	75.1837	79.7776	74.4087	95.8576
20.559	71.2307	45.468	91.8452	98.3942	69.8984	72.5391	75.669	80.1125	75.1055	96.076
20.826	71.761	46.8053	92.0759	98.4999	70.5292	72.9425	76.139	80.4396	75.7614	96.2813
21.093	72.2885	47.3997	92.2945	98.6069	71.1586	73.3194	76.6067	80.7686	76.4087	96.4745
21.36	72.7969	48.1426	92.505	98.7264	71.7675	73.6976	77.0537	81.0753	77.0351	96.6624
21.627	73.2978	49.0342	92.7172	98.8418	72.3936	74.0533	77.4861	81.3791	77.6283	96.84
21.894	73.8367	49.4799	92.9249	98.9483	73.0236	74.3766	77.9203	81.6707	78.1784	96.9977
22.161	74.3568	49.4799	93.1235	99.0434	73.7087	74.6954	78.3554	81.9568	78.705	97.1425
22.428	74.8389	50.0743	93.3206	99.1206	74.3737	74.9774	78.7571	82.234	79.173	97.305
22.695	75.3143	50.0743	93.5119	99.1892	74.9945	75.2623	79.1498	82.5092	79.6339	97.4385
22.962	75.7844	50.3715	93.6978	99.248	75.6073	75.537	79.5196	82.78	80.0604	97.5599
23.229	76.2545	50.5201	93.8814	99.2998	76.2013	75.8059	79.8842	83.0476	80.4839	97.6765
23.496	76.7161	51.263	94.0552	99.3426	76.7777	76.0582	80.2391	83.3165	80.8974	97.779
23.763	77.17	51.7088	94.2247	99.3826	77.3097	76.3095	80.5896	83.592	81.3054	97.8733
24.03	77.6128	52.1545	94.3847	99.4185	77.8224	76.5594	80.9327	83.8592	81.7068	97.9625
24.297	78.0334	52.3031	94.5456	99.4552	78.3792	76.7897	81.2647	84.14	82.0976	98.0498
24.564	78.4538	52.8975	94.7029	99.489	78.9346	77.0283	81.596	84.4139	82.4877	98.1384
24.831	78.862	52.8975	94.8509	99.5239	79.4737	77.2612	81.92	84.7167	82.8702	98.2148
25.098	79.2559	53.3432	94.9979	99.5557	79.9678	77.4791	82.2296	85.0052	83.2549	98.2882
25.365	79.6508	54.3834	95.1432	99.5877	80.4675	77.7127	82.531	85.3034	83.6219	98.3568
25.632	80.045	55.4235	95.2836	99.6171	80.9498	77.9214	82.8159	85.5629	83.9748	98.4249
25.899	80.4304	55.8692	95.4195	99.6418	81.4397	78.1372	83.1024	85.7969	84.3233	98.4904
26.166	80.8079	56.315	95.5521	99.6653	81.9066	78.3548	83.3895	86.0079	84.6498	98.5536
26.433	81.191	57.2065	95.6854	99.6891	82.3528	78.5543	83.6865	86.2174	84.971	98.6363
26.7	81.5576	58.0981	95.8179	99.7131	82.7781	78.7567	83.97	86.4097	85.283	98.696
26.967	81.9297	58.9896	95.9508	99.735	83.2029	78.9554	84.2381	86.593	85.5838	98.7531
27.234	82.2922	61.2184	96.0842	99.754	83.6045	79.152	84.5125	86.7744	85.8742	98.8072
27.501	82.6391	61.5156	96.235	99.7681	84.0065	79.3426	84.8168	86.9627	86.1607	98.858
27.768	82.9825	62.2585	96.3741	99.7808	84.3796	79.526	85.1176	87.1326	86.4444	98.9094
28.035	83.3241	62.5557	96.5156	99.7939	84.7435	79.705	85.3996	87.2973	86.7253	98.9632
28.302	83.6398	62.5557	96.7215	99.8051	85.0853	79.8804	85.6677	87.4661	86.9964	99.0156
28.569	83.9433	63.4472	96.8747	99.816	85.4126	80.0525	85.9123	87.6304	87.2574	99.0657
28.836	84.2377	63.893	97.0117	99.8244	85.7401	80.2215	86.1421	87.7917	87.5242	99.1098
29.103	84.5239	64.1902	97.1294	99.8303	86.057	80.3837	86.3649	87.9479	87.7877	99.1514
29.37	84.8101	64.3388	97.2186	99.8363	86.3615	80.5445	86.5764	88.1048	88.0444	99.1902
29.637	85.0931	65.3789	97.3022	99.8414	86.6548	80.7072	86.7828	88.259	88.3007	99.2268
29.904	85.3777	66.419	97.3748	99.8466	86.9234	80.8505	86.9822	88.4054	88.5485	99.2605
30.171	85.6666	66.419	97.4529	99.8518	87.195	81.01	87.1788	88.5479	88.7952	99.2928
30.438	85.9627	66.5676	97.5382	99.856	87.4464	81.1562	87.373	88.6945	89.0365	99.3198
30.705	86.2421	66.5676	97.6074	99.8601	87.6778	81.2965	87.5619	88.8379	89.2681	99.3461
30.972	86.5556	66.5676	97.6746	99.8637	87.9058	81.4461	87.75	88.9803	89.4939	99.3696
31.239	86.8613	66.8648	97.7511	99.8687	88.1253	81.5885	87.9325	89.1232	89.715	99.3953
31.506	87.1169	67.162	97.8132	99.8726	88.3457	81.725	88.107	89.268	89.9272	99.4178
31.773	87.3407	67.4591	97.8806	99.8758	88.559	81.8714	88.2751	89.4131	90.1383	99.4394
32.04	87.5654	67.4591	97.9422	99.8794	88.7655	82.017	88.4383	89.5661	90.3313	99.4619
32.307	87.8055	67.6077	97.9947	99.8827	88.9807	82.1497	88.5988	89.7175	90.5335	99.483
32.574	88.0593	67.7563	98.0461	99.886	89.1781	82.2979	88.7546	89.874	90.7267	99.5043
32.841	88.2708	67.9049	98.0949	99.8888	89.3812	82.4307	88.9071	90.0503	90.9272	99.5242
33.108	88.4737	67.9049	98.1415	99.892	89.5757	82.566	89.0581	90.183	91.1288	99.5438
33.375	88.6753	68.0535	98.1878	99.8948	89.7704	82.7082	89.2066	90.3169	91.3343	99.563
33.642	88.8662	68.3507	98.233	99.8974	89.9589	82.8491	89.3565	90.4353	91.531	99.5805
33.909	89.0603	68.7964	98.2773	99.9003	90.1457	82.9818	89.5009	90.5451	91.7394	99.5957
34.176	89.2498	69.2422	98.3206	99.9028	90.3293	83.118	89.6458	90.6497	91.9355	99.6089
34.443	89.4463	69.3908	98.3628	99.9053	90.5091	83.2607	89.7924	90.7541	92.1361	99.622
34.71	89.6411	69.3908	98.4047	99.908	90.6823	83.3898	89.9378	90.8523	92.3253	99.6334
34.977	89.8391	70.1337	98.4463	99.9109	90.8558	83.5314	90.0868	90.9496	92.5064	99.6453
35.244	90.0303	70.4309	98.4815	99.913	91.0227	83.6692	90.2312	91.0457	92.677	99.6556
35.511	90.2155	70.5795	98.5165	99.9158	91.1885	83.8061	90.3897	91.1406	92.8475	99.6642
35.778	90.3798	70.8767	98.5502	99.9187	91.3473	83.9433	90.5313	91.233	93.0243	99.6742
36.045	90.5427	70.8767	98.5842	99.9209	91.4992	84.0805	90.6747	91.3226	93.1921	99.6836
36.312	90.7028	70.8767	98.6156	99.9232	91.6446	84.2061	90.8148	91.4157	93.3333	99.6927
36.579	90.8598	71.1738	98.6481	99.9262	91.7947	84.3412	90.9539	91.5038	93.4695	99.7021
36.846	91.0184	71.6196	98.6786	99.9277	91.9403	84.4719	91.1088	91.5953	93.5993	99.7114
37.113	91.1731	71.7682	98.708	99.929	92.0852	84.5867	91.2645	91.6873	93.726	99.7211
37.38	91.3204	71.9168	98.7359	99.9309	92.2277	84.7129	91.4186	91.7767	93.847	99.73
37.647	91.4568	71.9168	98.7658	99.9322	92.3703	84.8304	91.5716	91.8633	93.9615	99.7394
37.914	91.588	72.0654	98.7936	99.9334	92.5099	84.9542	91.7209	91.9527	94.0719	99.7474
38.181	91.7118	72.3626	98.8213	99.9345	92.6495	85.0667	91.8698	92.04	94.1738	99.7554
38.448	91.8282	72.5111	98.8475	99.9355	92.7964	85.1815	92.0123	92.1263	94.2711	99.7633
38.715	91.9469	72.6597	98.8735	99.9366	92.9575	85.299	92.149	92.2153	94.3666	99.7719
38.982	92.0621	72.6597	98.8991	99.9374	93.1191	85.4107	92.2712	92.3021	94.4598	99.779
39.249	92.1743	72.6597	98.9246	99.9386	93.2627	85.524	92.3945	92.3894	94.5528	99.7865
39.516	92.2828	72.9569	98.9492	99.9399	93.3919	85.6354	92.5137	92.4755	94.6552	99.7943
39.783	92.391	73.4027	98.9739	99.941	93.5207	85.7537	92.6252	92.5635	94.7435	99.8005
40.05	92.5079	73.4027	98.9975	99.942	93.6447	85.8562	92.7429	92.6511	94.8258	99.8088
40.317	92.6291	73.5513	99.0215	99.943	93.7725	85.9703	92.8603	92.7384	94.9041	99.8148
40.584	92.7369	73.5513	99.0456	99.9436	93.8959	86.0738	92.9716	92.8281	94.9801	99.8219
40.851	92.843	73.6998	99.0687	99.9443	94.0207	86.18	93.0844	92.9132	95.0574	99.8289
41.118	92.9489	74.4428	99.089	99.945	94.143	86.2775	93.1943	93.002	95.1281	99.8351
41.385	93.0551	74.5914	99.1092	99.9455	94.2675	86.3701	93.3021	93.0891	95.2035	99.8423
41.652	93.1562	74.5914	99.131	99.9461	94.389	86.4634	93.4106	93.1765	95.2725	99.8482
41.919	93.2595	74.74	99.1513	99.9466	94.5022	86.5543	93.5146	93.2651	95.3423	99.8542
42.186	93.356	75.0371	99.1709	99.9471	94.6187	86.6382	93.6148	93.3554	95.4096	99.8591
42.453	93.451	75.0371	99.1891	99.9476	94.7343	86.7309	93.7086	93.4541	95.472	99.8636
42.72	93.5448	75.0371	99.206	99.9478	94.8426	86.8216	93.8073	93.5537	95.5363	99.8677
42.987	93.6369	75.3343	99.2202	99.9482	94.9551	86.9049	93.9025	93.6551	95.5979	99.8715
43.254	93.7274	75.4829	99.2356	99.9486	95.059	86.9898	93.9953	93.7496	95.659	99.8755
43.521	93.8174	75.6315	99.2496	99.9488	95.1612	87.0787	94.0913	93.8468	95.7207	99.8789
43.788	93.9071	76.523	99.2657	99.9492	95.259	87.1657	94.1837	93.94	95.7787	99.8822
44.055	93.9978	76.9688	99.2799	99.9496	95.362	87.2521	94.2785	94.0365	95.834	99.885
44.322	94.0874	77.1174	99.294	99.9499	95.4634	87.341	94.3709	94.1255	95.8911	99.8882
44.589	94.1756	77.266	99.3083	99.9503	95.5741	87.4248	94.4619	94.2066	95.9448	99.891
44.856	94.263	77.4146	99.3234	99.9506	95.6842	87.5034	94.5507	94.2861	95.9971	99.8936
45.123	94.3516	78.4547	99.3375	99.951	95.7944	87.5888	94.6424	94.3623	96.0466	99.8972
45.39	94.4409	79.049	99.3507	99.9514	95.8959	87.6695	94.7308	94.4399	96.0952	99.8988
45.657	94.5344	79.1976	99.3648	99.9517	95.9878	87.7447	94.8165	94.5156	96.1446	99.9013
45.924	94.6219	79.3462	99.3791	99.9521	96.0793	87.8238	94.9014	94.5901	96.1927	99.9028
46.191	94.7065	79.3462	99.3923	99.9523	96.1679	87.905	94.9858	94.6625	96.239	99.905
46.458	94.7892	79.3462	99.4052	99.9527	96.2571	87.9826	95.0658	94.7352	96.2891	99.9067
46.725	94.8707	79.4948	99.4173	99.9531	96.3417	88.0609	95.1465	94.8094	96.3352	99.9089
46.992	94.945	79.4948	99.4286	99.9535	96.4284	88.1395	95.2245	94.8809	96.3819	99.9107
47.259	95.0241	79.9406	99.4407	99.9538	96.5124	88.2162	95.3059	94.9542	96.4267	99.9123
47.526	95.0991	80.6835	99.4522	99.9541	96.597	88.288	95.3842	95.022	96.4722	99.9146
47.793	95.1744	81.7236	99.4648	99.9546	96.6796	88.3655	95.4626	95.0943	96.5175	99.9159
48.06	95.2479	82.1694	99.4779	99.9549	96.7559	88.4415	95.5423	95.1631	96.5632	99.9181
48.327	95.3165	82.1694	99.4901	99.9553	96.8284	88.5145	95.6147	95.2352	96.6047	99.9194
48.594	95.3886	82.1694	99.5025	99.9557	96.9018	88.5853	95.6913	95.3015	96.6606	99.9219
48.861	95.4555	82.4666	99.5143	99.9559	96.9737	88.6628	95.7638	95.3711	96.7128	99.9232
49.128	95.5219	82.7637	99.5266	99.9563	97.0417	88.7314	95.8366	95.4392	96.7657	99.9252
49.395	95.5905	83.2095	99.5387	99.9567	97.103	88.8039	95.91	95.5073	96.8165	99.9274
49.662	95.6507	84.101	99.5509	99.9571	97.1613	88.8715	95.981	95.5744	96.8568	99.929
49.929	95.7129	84.3982	99.5622	99.9575	97.2229	88.9485	96.0519	95.6401	96.8983	99.9312
50.196	95.7814	84.6954	99.5741	99.9578	97.2798	89.0103	96.1225	95.7057	96.9373	99.9329
50.463	95.8486	84.844	99.5864	99.9581	97.337	89.0857	96.1934	95.7694	96.9787	99.9346
50.73	95.9266	84.844	99.5976	99.9586	97.3946	89.1527	96.2639	95.8341	97.0181	99.9363
50.997	96.004	84.844	99.6096	99.9588	97.4484	89.2234	96.3332	95.8957	97.0597	99.9382
51.264	96.0611	84.844	99.6207	99.9593	97.5002	89.2944	96.4037	95.954	97.0977	99.9402
51.531	96.1149	84.844	99.6326	99.9596	97.5532	89.3577	96.4707	96.0131	97.1377	99.9415
51.798	96.1647	84.844	99.6437	99.9598	97.6071	89.4326	96.541	96.0658	97.1764	99.9432
52.065	96.2164	84.844	99.6551	99.9603	97.6587	89.5026	96.6086	96.122	97.2143	99.9444
52.332	96.2625	84.9926	99.6666	99.9606	97.7104	89.5717	96.6746	96.1725	97.2516	99.9464
52.599	96.3105	84.9926	99.6778	99.961	97.7618	89.635	96.7409	96.2287	97.2883	99.9474
52.866	96.357	84.9926	99.6881	99.9613	97.8113	89.7015	96.8022	96.2781	97.3255	99.9491
53.133	96.4006	85.2897	99.6977	99.9617	97.8641	89.7678	96.8637	96.3306	97.3623	99.9502
53.4	96.4456	85.4383	99.7047	99.962	97.9135	89.8303	96.9237	96.3799	97.3985	99.9515
53.667	96.4869	85.7355	99.713	99.9624	97.9594	89.8971	96.9837	96.431	97.4331	99.9529
53.934	96.5292	85.7355	99.7207	99.9628	98.0025	89.9649	97.0441	96.4774	97.4714	99.9536
54.201	96.5691	85.8841	99.7281	99.9628	98.0452	90.0238	97.1247	96.5259	97.5074	99.9552
54.468	96.6103	85.8841	99.7344	99.9631	98.0811	90.0903	97.1873	96.5728	97.5433	99.9563
54.735	96.6493	85.8841	99.7406	99.9634	98.1152	90.1554	97.2517	96.6379	97.58	99.9574
55.002	96.6901	86.1813	99.7465	99.9637	98.1461	90.2204	97.3117	96.6799	97.614	99.9592
55.269	96.7287	86.1813	99.7525	99.9639	98.1764	90.285	97.3723	96.7414	97.6505	99.9597
55.536	96.7663	86.1813	99.7586	99.9642	98.2072	90.3481	97.4309	96.7805	97.6831	99.9615
55.803	96.8037	86.1813	99.7642	99.9643	98.2351	90.4117	97.4853	96.8185	97.7185	99.9624
56.07	96.8425	86.4784	99.7697	99.9646	98.2661	90.4803	97.5396	96.8564	97.7492	99.9637
56.337	96.8812	86.7756	99.7754	99.9649	98.2948	90.5423	97.5948	96.8932	97.7827	99.9645
56.604	96.9213	87.2214	99.7813	99.9651	98.3227	90.6075	97.6477	96.93	97.8099	99.9663
56.871	96.9577	87.37	99.7867	99.9653	98.3512	90.6724	97.7019	96.9652	97.8408	99.967
57.138	96.9974	87.37	99.7922	99.9654	98.3795	90.7345	97.752	97.0019	97.8667	99.9687
57.405	97.0343	87.6672	99.7976	99.9657	98.4064	90.7994	97.8041	97.0372	97.8936	99.9695
57.672	97.0708	87.6672	99.8029	99.9659	98.4331	90.8617	97.8565	97.0719	97.9196	99.9705
57.939	97.1104	87.9643	99.8085	99.9662	98.4608	90.9245	97.9064	97.1056	97.9474	99.9713
58.206	97.1491	88.2615	99.8137	99.9664	98.4871	90.9907	97.9545	97.1402	97.972	99.9715
58.473	97.1876	88.4101	99.8194	99.9666	98.514	91.0533	98.0045	97.1736	97.9989	99.972
58.74	97.2261	88.4101	99.8251	99.9669	98.5409	91.1153	98.0515	97.2086	98.0232	99.972
59.007	97.264	88.4101	99.8296	99.9671	98.5664	91.1734	98.0964	97.2412	98.0493	99.9726
59.274	97.3035	88.5587	99.8355	99.9674	98.5918	91.2357	98.1402	97.2749	98.074	99.9731
59.541	97.3394	89.3016	99.8414	99.9675	98.6191	91.2904	98.1812	97.3078	98.0964	99.9731
59.808	97.3786	90.6389	99.8462	99.9677	98.6447	91.3508	98.2217	97.3406	98.1209	99.9736
60.075	97.4171	90.9361	99.8513	99.9679	98.6702	91.4042	98.2602	97.3715	98.1427	99.9736
60.342	97.4549	91.2333	99.8574	99.9682	98.6944	91.4628	98.2986	97.4041	98.1668	99.9742
60.609	97.4914	91.2333	99.8626	99.9685	98.7179	91.5177	98.34	97.434	98.189	99.9742
60.876	97.5282	91.2333	99.868	99.9687	98.7405	91.5721	98.3742	97.4647	98.212	99.9747
61.143	97.5651	91.2333	99.8735	99.9689	98.7629	91.6284	98.4126	97.4961	98.2327	99.9753
61.41	97.6022	91.2333	99.8788	99.9691	98.7827	91.6828	98.4488	97.5265	98.257	99.9753
61.677	97.6368	91.2333	99.884	99.9694	98.8034	91.7417	98.4862	97.5557	98.2783	99.9758
61.944	97.6735	91.2333	99.8896	99.9696	98.8227	91.7913	98.5194	97.5847	98.301	99.9758
62.211	97.7088	91.2333	99.895	99.9698	98.8411	91.8457	98.5545	97.6127	98.3225	99.9763
62.478	97.7421	91.2333	99.9002	99.97	98.8606	91.8941	98.5865	97.6407	98.3439	99.9763
62.745	97.7758	91.5305	99.9049	99.9702	98.8792	91.9506	98.6196	97.6676	98.3655	99.9769
63.012	97.808	92.422	99.9093	99.9705	98.8972	92.0042	98.6527	97.6949	98.3845	99.9774
63.279	97.8411	92.422	99.9141	99.9707	98.9153	92.0555	98.685	97.7212	98.4065	99.9774
63.546	97.8703	92.5706	99.919	99.9711	98.9337	92.1099	98.7157	97.7473	98.4262	99.9779
63.813	97.9	92.7192	99.9234	99.9712	98.9519	92.1627	98.7493	97.7735	98.4479	99.9779
64.08	97.9294	92.7192	99.9282	99.9715	98.9695	92.2111	98.7789	97.8002	98.4676	99.9785
64.347	97.956	93.6107	99.9329	99.9717	98.9878	92.2642	98.8082	97.8253	98.4877	99.9785
64.614	97.9826	93.7593	99.9373	99.972	99.0065	92.3191	98.8369	97.8495	98.5065	99.979
64.881	98.0066	93.7593	99.9422	99.9721	99.0237	92.3638	98.8656	97.8749	98.5258	99.9796
65.148	98.0324	93.7593	99.9461	99.9724	99.042	92.4169	98.8953	97.8981	98.5446	99.9796
65.415	98.055	93.7593	99.9506	99.9726	99.0603	92.47	98.9219	97.9222	98.5635	99.9801
65.682	98.0764	93.9079	99.954	99.9728	99.0795	92.5181	98.9503	97.9443	98.5814	99.9801
65.949	98.099	93.9079	99.9581	99.9731	99.0973	92.5709	98.9775	97.967	98.5983	99.9806
66.216	98.1225	93.9079	99.9609	99.9733	99.1148	92.63	99.0035	97.9882	98.6147	99.9806
66.483	98.1446	93.9079	99.9643	99.9736	99.1335	92.6881	99.029	98.0088	98.6298	99.9812
66.75	98.1657	93.9079	99.9664	99.9737	99.1513	92.7481	99.0562	98.0308	98.6462	99.9812
67.017	98.1871	94.0565	99.9688	99.974	99.1694	92.8098	99.0802	98.052	98.6591	99.9817
67.284	98.2083	94.0565	99.9705	99.9742	99.1879	92.87	99.1069	98.0733	98.6757	99.9822
67.551	98.2293	94.2051	99.9723	99.9744	99.2054	92.9444	99.1322	98.094	98.6884	99.9822
67.818	98.2486	94.2051	99.9734	99.9747	99.2244	93.0201	99.156	98.1138	98.7048	99.9828
68.085	98.2684	94.3536	99.9748	99.9749	99.2423	93.0945	99.1795	98.1344	98.7169	99.9828
68.352	98.2871	94.3536	99.9757	99.9751	99.2605	93.2065	99.2038	98.1539	98.7322	99.9833
68.619	98.3056	94.3536	99.9771	99.9753	99.2776	93.2982	99.2282	98.1752	98.7454	99.9833
68.886	98.3239	94.3536	99.9781	99.9756	99.2955	93.3544	99.2524	98.195	98.7596	99.9839
69.153	98.3405	94.5022	99.9793	99.9758	99.3133	93.4128	99.2755	98.216	98.773	99.9844
69.42	98.3568	94.7994	99.9803	99.9761	99.3314	93.4638	99.2974	98.2363	98.7873	99.9844
69.687	98.3729	94.948	99.9814	99.9762	99.3482	93.5232	99.3202	98.2569	98.8001	99.9849
69.954	98.3892	95.2452	99.9827	99.9765	99.3657	93.5778	99.3422	98.2762	98.8125	99.9849
70.221	98.4048	95.2452	99.9836	99.9767	99.3827	93.6325	99.3625	98.2965	98.8253	99.9855
70.488	98.4211	95.5423	99.9845	99.9769	99.3999	93.689	99.3858	98.3171	98.8371	99.9855
70.755	98.4366	96.7311	99.9853	99.9772	99.4163	93.7424	99.4074	98.3366	98.851	99.986
71.022	98.4514	96.7311	99.9861	99.9773	99.4332	93.7902	99.4274	98.3571	98.8633	99.9865
71.289	98.4667	96.8796	99.987	99.9776	99.4495	93.8294	99.4487	98.3752	98.8752	99.9865
71.556	98.4815	96.8796	99.9881	99.9778	99.4655	93.8691	99.4686	98.3964	98.8878	99.9871
71.823	98.4962	96.8796	99.9889	99.9781	99.4809	93.9069	99.4877	98.4139	98.8992	99.9871
72.09	98.51	96.8796	99.9895	99.9784	99.4938	93.9461	99.5049	98.4323	98.9107	99.9876
72.357	98.5244	97.0282	99.9903	99.9785	99.5057	93.985	99.5232	98.4522	98.9218	99.9876
72.624	98.5381	97.0282	99.991	99.9788	99.5156	94.0241	99.5359	98.4698	98.9332	99.9882
72.891	98.5518	97.3254	99.9918	99.9789	99.5265	94.0644	99.5511	98.4878	98.9429	99.9887
73.158	98.5652	97.3254	99.9925	99.9792	99.5367	94.0996	99.566	98.5059	98.9534	99.9887
73.425	98.5793	97.3254	99.9932	99.9794	99.5462	94.1403	99.579	98.5231	98.9637	99.9892
73.692	98.5937	97.3254	99.9937	99.9797	99.5565	94.1732	99.5936	98.5393	98.9737	99.9892
73.959	98.6071	97.3254	99.994	99.9798	99.5659	94.211	99.6081	98.5578	98.9837	99.9898
74.226	98.6203	97.3254	99.994	99.9802	99.576	94.2452	99.622	98.5746	98.9927	99.9898
74.493	98.6346	97.3254	99.9941	99.9805	99.5846	94.2807	99.6351	98.5922	99.0025	99.9903
74.76	98.649	97.474	99.9942	99.9807	99.5939	94.3185	99.6492	98.6094	99.0121	99.9903
75.027	98.6613	97.474	99.9942	99.981	99.6035	94.3522	99.6624	98.6262	99.0215	99.9908
75.294	98.6749	97.474	99.9943	99.9811	99.6118	94.3916	99.6751	98.643	99.0305	99.9914
75.561	98.6882	97.474	99.9944	99.9813	99.6207	94.4223	99.6888	98.6609	99.0395	99.9914
75.828	98.6998	97.474	99.9944	99.9815	99.6294	94.4636	99.7014	98.6786	99.049	99.9919
76.095	98.7126	97.474	99.9945	99.9818	99.6381	94.4959	99.7145	98.6949	99.0576	99.9919
76.362	98.7238	97.474	99.9946	99.982	99.647	94.5301	99.7248	98.7127	99.0678	99.9925
76.629	98.7361	97.474	99.9946	99.9822	99.6558	94.5708	99.7359	98.7294	99.0734	99.9925
76.896	98.748	97.474	99.9947	99.9825	99.6651	94.604	99.7452	98.7469	99.0827	99.993
77.163	98.7601	97.474	99.9948	99.9827	99.6733	94.6413	99.7555	98.7643	99.0889	99.9935
77.43	98.7723	97.474	99.9948	99.983	99.6818	94.6749	99.7629	98.7809	99.0976	99.9935
77.697	98.7836	97.474	99.9949	99.9832	99.6913	94.7125	99.7707	98.7981	99.1054	99.9941
77.964	98.796	97.474	99.995	99.9834	99.6991	94.7462	99.7786	98.8155	99.1119	99.9941
78.231	98.8068	97.6226	99.995	99.9835	99.7067	94.7793	99.7858	98.8328	99.1195	99.9946
78.498	98.8184	97.6226	99.9951	99.9838	99.7156	94.809	99.7932	98.8506	99.1266	99.9946
78.765	98.8296	97.6226	99.9952	99.984	99.7236	94.8389	99.8012	98.8672	99.1346	99.9952
79.032	98.8415	97.6226	99.9952	99.9843	99.7319	94.8728	99.8072	98.8841	99.1404	99.9957
79.299	98.8529	97.6226	99.9953	99.9845	99.7385	94.901	99.8146	98.9014	99.1494	99.9957
79.566	98.8648	97.6226	99.9954	99.9847	99.7453	94.937	99.8214	98.9187	99.1551	99.9962
79.833	98.8751	97.7712	99.9954	99.985	99.7525	94.9648	99.8279	98.9348	99.1637	99.9962
80.1	98.886	97.7712	99.9955	99.9852	99.7575	94.9985	99.8355	98.9525	99.1694	99.9968
80.367	98.8955	98.0683	99.9956	99.9855	99.7622	95.0276	99.8413	98.969	99.1774	99.9968
80.634	98.9061	98.2169	99.9956	99.9857	99.7652	95.0587	99.8484	98.9867	99.1839	99.9973
80.901	98.9151	98.6627	99.9957	99.9858	99.7683	95.0902	99.855	99.0031	99.1907	99.9978
81.168	98.9245	99.1085	99.9958	99.986	99.7706	95.1204	99.8619	99.0204	99.1979	99.9978
81.435	98.9328	99.1085	99.9958	99.9863	99.7735	95.1538	99.8684	99.0377	99.2048	99.9984
81.702	98.9423	99.1085	99.9959	99.9866	99.776	95.183	99.8743	99.0538	99.2112	99.9984
81.969	98.9506	99.1085	99.996	99.9868	99.7788	95.214	99.8802	99.0718	99.2179	99.9989
82.236	98.9593	99.1085	99.996	99.987	99.7819	95.2453	99.8856	99.0885	99.2255	99.9989
82.503	98.9671	99.1085	99.9961	99.9872	99.7843	95.2747	99.8917	99.1051	99.2307	99.9995
82.77	98.9765	99.1085	99.9962	99.9875	99.7869	95.3055	99.8968	99.1227	99.2391	99.9995
83.037	98.9842	99.1085	99.9962	99.9878	99.7896	95.3391	99.9021	99.1388	99.245	100
83.304	98.994	99.1085	99.9963	99.9881	99.7923	95.3659	99.9065	99.1546	99.2519	100
83.571	99.0024	99.1085	99.9964	99.9882	99.7954	95.3983	99.912	99.1719	99.2584	100
83.838	99.0113	99.1085	99.9964	99.9884	99.7976	95.429	99.9155	99.1876	99.2657	100
84.105	99.02	99.1085	99.9965	99.9887	99.8006	95.4579	99.9199	99.2034	99.2726	100
84.372	99.0279	99.1085	99.9966	99.9889	99.8032	95.4868	99.9235	99.218	99.2784	100
84.639	99.0367	99.1085	99.9966	99.9892	99.8057	95.5165	99.9263	99.2311	99.2853	100
84.906	99.0461	99.1085	99.9967	99.9893	99.8077	95.5449	99.9306	99.2435	99.2908	100
85.173	99.0542	99.2571	99.9968	99.9896	99.8103	95.5764	99.9335	99.2564	99.2995	100
85.44	99.0638	99.2571	99.9968	99.9898	99.8126	95.6051	99.9369	99.2678	99.3034	100
85.707	99.0714	99.2571	99.9969	99.9901	99.8148	95.6332	99.9397	99.2802	99.3117	100
85.974	99.0804	99.2571	99.997	99.9904	99.8171	95.6619	99.9429	99.2918	99.3163	100
86.241	99.0887	99.4056	99.997	99.9906	99.8198	95.6916	99.9463	99.3025	99.3242	100
86.508	99.0968	99.4056	99.9972	99.9907	99.8224	95.72	99.9491	99.313	99.329	100
86.775	99.1049	99.4056	99.9972	99.9908	99.8244	95.7436	99.9513	99.3241	99.3363	100
87.042	99.113	99.4056	99.9972	99.991	99.827	95.7731	99.9534	99.3343	99.3414	100
87.309	99.1215	99.4056	99.9973	99.9911	99.8294	95.7991	99.9559	99.3433	99.3488	100
87.576	99.1301	99.4056	99.9975	99.9913	99.8318	95.8259	99.9572	99.3527	99.3544	100
87.843	99.1376	99.4056	99.9975	99.9913	99.8338	95.8556	99.9588	99.3611	99.3609	100
88.11	99.1461	99.4056	99.9976	99.9915	99.8364	95.8782	99.9601	99.3693	99.3685	100
88.377	99.1521	99.4056	99.9977	99.9917	99.839	95.9069	99.9613	99.377	99.3733	100
88.644	99.1592	99.4056	99.9977	99.9918	99.8413	95.9318	99.9628	99.3857	99.3807	100
88.911	99.1651	99.4056	99.9978	99.992	99.8436	95.9597	99.964	99.3935	99.3864	100
89.178	99.171	99.5542	99.9979	99.992	99.8461	95.9873	99.9653	99.4018	99.3932	100
89.445	99.1769	99.7028	99.9979	99.9922	99.8483	96.0125	99.967	99.4108	99.3981	100
89.712	99.1826	99.7028	99.998	99.9923	99.8508	96.0383	99.9683	99.4175	99.4055	100
89.979	99.1886	99.7028	99.9981	99.9925	99.8527	96.0666	99.9693	99.4262	99.4105	100
90.246	99.1939	99.7028	99.9981	99.9926	99.8549	96.0932	99.9708	99.4338	99.4172	100
90.513	99.1993	99.7028	99.9982	99.9927	99.8571	96.1182	99.9722	99.4415	99.423	100
90.78	99.2043	99.7028	99.9983	99.9929	99.8593	96.1494	99.9736	99.4486	99.4298	100
91.047	99.2096	99.7028	99.9983	99.993	99.8613	96.1731	99.9749	99.4574	99.436	100
91.314	99.2146	99.7028	99.9984	99.9932	99.8634	96.2007	99.9762	99.4645	99.4418	100
91.581	99.2195	99.7028	99.9985	99.9933	99.8657	96.2278	99.9776	99.4722	99.4484	100
91.848	99.2249	99.7028	99.9985	99.9934	99.8676	96.2533	99.9789	99.4796	99.4544	100
92.115	99.2298	99.7028	99.9986	99.9935	99.8697	96.2809	99.98	99.4873	99.4602	100
92.382	99.2346	99.7028	99.9987	99.9937	99.8716	96.3074	99.9818	99.4952	99.466	100
92.649	99.2403	99.7028	99.9987	99.9938	99.8736	96.3334	99.983	99.5031	99.4726	100
92.916	99.2452	99.7028	99.9988	99.994	99.8755	96.3602	99.9841	99.5101	99.4778	100
93.183	99.2502	99.7028	99.9989	99.9942	99.8771	96.3868	99.9857	99.5181	99.4842	100
93.45	99.2542	99.7028	99.9989	99.9942	99.8792	96.4099	99.9869	99.5251	99.4886	100
93.717	99.2596	99.7028	99.999	99.9944	99.8811	96.4344	99.9883	99.5328	99.495	100
93.984	99.2634	99.7028	99.9991	99.9945	99.8828	96.4533	99.9898	99.541	99.5003	100
94.251	99.2687	99.7028	99.9991	99.9947	99.8846	96.479	99.9907	99.5484	99.5058	100
94.518	99.2735	99.7028	99.9992	99.9948	99.8864	96.5014	99.9925	99.5557	99.5108	100
94.785	99.2782	99.7028	99.9993	99.9949	99.8883	96.5213	99.9935	99.5628	99.5161	100
95.052	99.283	99.7028	99.9993	99.9951	99.89	96.5471	99.995	99.5708	99.5211	100
95.319	99.2875	99.7028	99.9994	99.9952	99.8918	96.5695	99.9964	99.5777	99.5266	100
95.586	99.2925	99.7028	99.9995	99.9955	99.8936	96.5923	99.9973	99.5856	99.5318	100
95.853	99.297	99.7028	99.9995	99.9955	99.8955	96.6147	99.9983	99.5919	99.5363	100
96.12	99.3011	99.7028	99.9996	99.9956	99.8971	96.6383	99.9989	99.5992	99.5425	100
96.387	99.3068	99.7028	99.9997	99.9958	99.899	96.658	99.9997	99.6063	99.5462	100
96.654	99.3109	99.7028	99.9997	99.996	99.9008	96.6838	100	99.6128	99.5528	100
96.921	99.3156	99.7028	99.9998	99.9961	99.9025	96.704	100	99.6195	99.5577	100
97.188	99.3196	99.7028	99.9999	99.9963	99.9042	96.7282	100	99.6262	99.5626	100
97.455	99.3251	99.7028	99.9999	99.9964	99.906	96.7506	100	99.6338	99.5674	100
97.722	99.3298	99.7028	100	99.9965	99.9079	96.7718	100	99.6396	99.5727	100
97.989	99.3343	99.7028	100	99.9967	99.9094	96.7968	100	99.6469	99.5775	100
98.256	99.3388	99.7028	100	99.9968	99.9108	96.8178	100	99.6535	99.5827	100
98.523	99.3433	99.7028	100	99.997	99.9121	96.8418	100	99.6607	99.5874	100
98.79	99.3483	99.7028	100	99.9971	99.9137	96.8638	100	99.6674	99.5917	100
99.057	99.3532	99.7028	100	99.9972	99.9154	96.8862	100	99.6737	99.5963	100
99.324	99.3581	99.7028	100	99.9973	99.9168	96.9088	100	99.6797	99.6014	100
99.591	99.3625	99.7028	100	99.9975	99.9181	96.9301	100	99.6854	99.6049	100
99.858	99.3664	99.7028	100	99.9977	99.9197	96.9543	100	99.6913	99.6091	100
100.125	99.3712	99.7028	100	99.9978	99.9211	96.9748	100	99.6962	99.6128	100
100.392	99.3755	99.7028	100	99.9979	99.9221	96.9968	100	99.7012	99.6157	100
100.659	99.3802	99.7028	100	99.998	99.9234	97.0184	100	99.7064	99.6196	100
100.926	99.3844	99.7028	100	99.9982	99.9245	97.041	100	99.7112	99.6226	100
101.193	99.3889	99.7028	100	99.9983	99.9263	97.0612	100	99.7153	99.6263	100
101.46	99.3934	99.7028	100	99.9985	99.927	97.083	100	99.7197	99.6298	100
101.727	99.3978	99.7028	100	99.9985	99.9286	97.1067	100	99.7238	99.6327	100
101.994	99.4024	99.7028	100	99.9987	99.9294	97.1264	100	99.728	99.6364	100
102.261	99.4068	99.7028	100	99.9989	99.931	97.149	100	99.7325	99.64	100
102.528	99.4107	99.7028	100	99.999	99.9323	97.1692	100	99.7364	99.6431	100
102.795	99.4156	99.7028	100	99.9992	99.9335	97.1913	100	99.7405	99.6465	100
103.062	99.42	99.7028	100	99.9992	99.9346	97.2121	100	99.7452	99.6496	100
103.329	99.4246	99.7028	100	99.9994	99.9359	97.2315	100	99.7494	99.6531	100
103.596	99.4282	99.7028	100	99.9995	99.9373	97.251	100	99.7539	99.6564	100
103.863	99.433	99.7028	100	99.9997	99.9385	97.2733	100	99.7579	99.6597	100
104.13	99.437	99.7028	100	99.9998	99.9398	97.2894	100	99.7619	99.6631	100
104.397	99.4416	99.7028	100	100	99.9409	97.3125	100	99.7663	99.6665	100
104.664	99.4458	99.7028	100	100	99.9423	97.3311	100	99.77	99.6694	100
104.931	99.4498	99.7028	100	100	99.9433	97.3498	100	99.7744	99.6728	100
105.198	99.4541	99.7028	100	100	99.9447	97.3743	100	99.778	99.6759	100
105.465	99.4581	99.7028	100	100	99.9463	97.3892	100	99.782	99.6797	100
105.732	99.4627	99.7028	100	100	99.9472	97.4119	100	99.7853	99.6825	100
105.999	99.4671	99.7028	100	100	99.9484	97.4329	100	99.7899	99.6861	100
106.266	99.4708	99.7028	100	100	99.9495	97.4521	100	99.7925	99.689	100
106.533	99.4754	99.7028	100	100	99.9511	97.471	100	99.7964	99.6927	100
106.8	99.4793	99.7028	100	100	99.9522	97.4925	100	99.7992	99.6955	100
107.067	99.484	99.7028	100	100	99.9534	97.5117	100	99.8026	99.699	100
107.334	99.4878	99.7028	100	100	99.9548	97.5325	100	99.8048	99.7024	100
107.601	99.4921	99.7028	100	100	99.9559	97.5506	100	99.8071	99.7053	100
107.868	99.4964	99.7028	100	100	99.9572	97.5717	100	99.8095	99.7089	100
108.135	99.5002	99.7028	100	100	99.9583	97.5924	100	99.8118	99.7127	100
108.402	99.5048	99.7028	100	100	99.9597	97.6095	100	99.814	99.7158	100
108.669	99.5092	99.7028	100	100	99.9611	97.6329	100	99.8159	99.719	100
108.936	99.5137	99.7028	100	100	99.9624	97.6497	100	99.8188	99.7226	100
109.203	99.5174	99.7028	100	100	99.9631	97.6731	100	99.8207	99.7252	100
109.47	99.5218	99.7028	100	100	99.9647	97.6918	100	99.8232	99.7289	100
109.737	99.5257	99.7028	100	100	99.9656	97.7115	100	99.8252	99.7312	100
110.004	99.5299	99.7028	100	100	99.9669	97.7325	100	99.8279	99.7352	100
110.271	99.5339	99.7028	100	100	99.9681	97.7493	100	99.8304	99.7383	100
110.538	99.5379	99.7028	100	100	99.9692	97.7709	100	99.8323	99.7421	100
110.805	99.5413	99.7028	100	100	99.9703	97.7919	100	99.8349	99.7449	100
111.072	99.5456	99.7028	100	100	99.971	97.8098	100	99.8366	99.7487	100
111.339	99.5491	99.7028	100	100	99.972	97.8319	100	99.8395	99.7517	100
111.606	99.5529	99.7028	100	100	99.9724	97.8518	100	99.8414	99.7548	100
111.873	99.5564	99.7028	100	100	99.9731	97.8718	100	99.8436	99.7592	100
112.14	99.5608	99.7028	100	100	99.9736	97.8907	100	99.8458	99.7612	100
112.407	99.5641	99.7028	100	100	99.9743	97.9099	100	99.8487	99.7651	100
112.674	99.5678	99.8514	100	100	99.9746	97.9267	100	99.8505	99.768	100
112.941	99.5714	100	100	100	99.9754	97.9462	100	99.853	99.7716	100
113.208	99.5753	100	100	100	99.9758	97.9675	100	99.8552	99.7744	100
113.475	99.5795	100	100	100	99.9762	97.984	100	99.8575	99.7775	100
113.742	99.5827	100	100	100	99.9768	98.0024	100	99.8594	99.781	100
114.009	99.5865	100	100	100	99.9772	98.0206	100	99.8611	99.784	100
114.276	99.5906	100	100	100	99.9776	98.039	100	99.8629	99.7868	100
114.543	99.5941	100	100	100	99.9781	98.0571	100	99.8648	99.7902	100
114.81	99.5979	100	100	100	99.9787	98.0763	100	99.8665	99.793	100
115.077	99.6011	100	100	100	99.9792	98.095	100	99.8685	99.7959	100
115.344	99.6052	100	100	100	99.9797	98.1136	100	99.87	99.7999	100
115.611	99.6087	100	100	100	99.9804	98.1333	100	99.8722	99.8024	100
115.878	99.6126	100	100	100	99.9806	98.1494	100	99.8739	99.8058	100
116.145	99.6164	100	100	100	99.9811	98.1685	100	99.8758	99.8087	100
116.412	99.6203	100	100	100	99.9813	98.1872	100	99.8773	99.8118	100
116.679	99.624	100	100	100	99.9816	98.2032	100	99.8795	99.8147	100
116.946	99.6273	100	100	100	99.9817	98.223	100	99.8813	99.8178	100
117.213	99.6315	100	100	100	99.9821	98.24	100	99.8827	99.8204	100
117.48	99.6351	100	100	100	99.9821	98.2571	100	99.8851	99.8238	100
117.747	99.639	100	100	100	99.9824	98.2763	100	99.887	99.8264	100
118.014	99.6421	100	100	100	99.9826	98.2947	100	99.8884	99.8296	100
118.281	99.6459	100	100	100	99.9829	98.3144	100	99.8904	99.8324	100
118.548	99.6491	100	100	100	99.9833	98.3299	100	99.8924	99.8359	100
118.815	99.6522	100	100	100	99.9833	98.3504	100	99.8937	99.8389	100
119.082	99.6551	100	100	100	99.9836	98.3665	100	99.896	99.842	100
119.349	99.6579	100	100	100	99.9838	98.3838	100	99.8978	99.8452	100
119.616	99.6614	100	100	100	99.9841	98.4009	100	99.8994	99.848	100
119.883	99.6642	100	100	100	99.9841	98.4159	100	99.9015	99.8515	100
120.15	99.6673	100	100	100	99.9845	98.4332	100	99.9031	99.854	100
120.417	99.6705	100	100	100	99.9846	98.4508	100	99.9051	99.8574	100
120.684	99.6734	100	100	100	99.985	98.4671	100	99.9067	99.8606	100
120.951	99.677	100	100	100	99.9852	98.4842	100	99.9088	99.8632	100
121.218	99.6794	100	100	100	99.9853	98.5026	100	99.9103	99.8664	100
121.485	99.6829	100	100	100	99.9857	98.5179	100	99.9124	99.8699	100
121.752	99.686	100	100	100	99.9858	98.5328	100	99.9139	99.8721	100
122.019	99.6887	100	100	100	99.9861	98.5515	100	99.9161	99.8757	100
122.286	99.6919	100	100	100	99.9862	98.5675	100	99.9176	99.8782	100
122.553	99.6947	100	100	100	99.9865	98.5846	100	99.9193	99.8814	100
122.82	99.6979	100	100	100	99.9867	98.6041	100	99.9216	99.8837	100
123.087	99.701	100	100	100	99.987	98.6196	100	99.9231	99.8871	100
123.354	99.7037	100	100	100	99.9873	98.6354	100	99.9251	99.889	100
123.621	99.7073	100	100	100	99.9873	98.6524	100	99.9267	99.8919	100
123.888	99.7096	100	100	100	99.9875	98.6695	100	99.9287	99.894	100
124.155	99.7132	100	100	100	99.9875	98.6842	100	99.9304	99.8971	100
124.422	99.7158	100	100	100	99.9877	98.7008	100	99.9323	99.8994	100
124.689	99.7193	100	100	100	99.9877	98.7173	100	99.9339	99.902	100
124.956	99.7216	100	100	100	99.988	98.731	100	99.9358	99.9049	100
125.223	99.7245	100	100	100	99.988	98.7465	100	99.9377	99.9071	100
125.49	99.7271	100	100	100	99.9882	98.7602	100	99.9394	99.9105	100
125.757	99.7297	100	100	100	99.9882	98.7725	100	99.9414	99.9125	100
126.024	99.7313	100	100	100	99.9885	98.7881	100	99.943	99.9154	100
126.291	99.7344	100	100	100	99.9887	98.802	100	99.9449	99.9176	100
126.558	99.7356	100	100	100	99.9887	98.8146	100	99.9463	99.9205	100
126.825	99.738	100	100	100	99.9889	98.8285	100	99.9478	99.9231	100
127.092	99.7401	100	100	100	99.9889	98.8446	100	99.9494	99.9255	100
127.359	99.7421	100	100	100	99.9892	98.8564	100	99.9512	99.9286	100
127.626	99.7437	100	100	100	99.9892	98.8709	100	99.9523	99.9303	100
127.893	99.7457	100	100	100	99.9894	98.8861	100	99.9543	99.9338	100
128.16	99.7475	100	100	100	99.9894	98.8974	100	99.956	99.9356	100
128.427	99.7501	100	100	100	99.9897	98.9132	100	99.9573	99.9388	100
128.694	99.7515	100	100	100	99.9899	98.9271	100	99.9592	99.9411	100
128.961	99.7541	100	100	100	99.9899	98.94	100	99.9605	99.9439	100
129.228	99.7555	100	100	100	99.9901	98.9531	100	99.9621	99.9465	100
129.495	99.7576	100	100	100	99.9901	98.9671	100	99.9639	99.949	100
129.762	99.7596	100	100	100	99.9904	98.9789	100	99.9653	99.9516	100
130.029	99.7615	100	100	100	99.9904	98.9936	100	99.9668	99.9538	100
130.296	99.7637	100	100	100	99.9906	99.0075	100	99.9687	99.9571	100
130.563	99.7655	100	100	100	99.9906	99.0196	100	99.9702	99.9589	100
130.83	99.7673	100	100	100	99.9909	99.0351	100	99.9718	99.9616	100
131.097	99.7699	100	100	100	99.9911	99.0504	100	99.9735	99.9638	100
131.364	99.7712	100	100	100	99.9911	99.0609	100	99.9747	99.9659	100
131.631	99.7736	100	100	100	99.9913	99.0746	100	99.9768	99.9677	100
131.898	99.7754	100	100	100	99.9913	99.0893	100	99.9779	99.9698	100
132.165	99.7774	100	100	100	99.9916	99.1021	100	99.9797	99.9718	100
132.432	99.7794	100	100	100	99.9916	99.115	100	99.9813	99.9736	100
132.699	99.7811	100	100	100	99.9918	99.1298	100	99.983	99.9757	100
132.966	99.7834	100	100	100	99.9918	99.1424	100	99.9845	99.977	100
133.233	99.7855	100	100	100	99.9921	99.156	100	99.9863	99.9785	100
133.5	99.787	100	100	100	99.9921	99.1707	100	99.9875	99.9796	100
133.767	99.7897	100	100	100	99.9923	99.1826	100	99.989	99.981	100
134.034	99.7909	100	100	100	99.9925	99.1978	100	99.9902	99.9821	100
134.301	99.7933	100	100	100	99.9925	99.2099	100	99.9913	99.9837	100
134.568	99.7951	100	100	100	99.9928	99.2231	100	99.9918	99.9845	100
134.835	99.797	100	100	100	99.9928	99.2375	100	99.9925	99.9861	100
135.102	99.7993	100	100	100	99.993	99.2504	100	99.9928	99.9872	100
135.369	99.801	100	100	100	99.993	99.263	100	99.9929	99.9884	100
135.636	99.8033	100	100	100	99.9933	99.2762	100	99.9931	99.9896	100
135.903	99.8053	100	100	100	99.9933	99.2906	100	99.9931	99.9905	100
136.17	99.8068	100	100	100	99.9935	99.3022	100	99.9933	99.9914	100
136.437	99.8091	100	100	100	99.9937	99.3169	100	99.9935	99.9922	100
136.704	99.8105	100	100	100	99.9937	99.3292	100	99.9935	99.9931	100
136.971	99.8131	100	100	100	99.994	99.3416	100	99.9937	99.9937	100
137.238	99.815	100	100	100	99.994	99.3537	100	99.9939	99.9946	100
137.505	99.817	100	100	100	99.9942	99.3663	100	99.9939	99.9951	100
137.772	99.819	100	100	100	99.9942	99.3771	100	99.9941	99.9958	100
138.039	99.8204	100	100	100	99.9945	99.3902	100	99.9942	99.9964	100
138.306	99.8231	100	100	100	99.9945	99.4044	100	99.9943	99.9966	100
138.573	99.8244	100	100	100	99.9947	99.4152	100	99.9945	99.9968	100
138.84	99.8268	100	100	100	99.995	99.4289	100	99.9946	99.9968	100
139.107	99.8281	100	100	100	99.995	99.4399	100	99.9947	99.9971	100
139.374	99.8301	100	100	100	99.9952	99.4515	100	99.9949	99.9971	100
139.641	99.8317	100	100	100	99.9952	99.463	100	99.995	99.9973	100
139.908	99.8334	100	100	100	99.9954	99.4756	100	99.9951	99.9973	100
140.175	99.835	100	100	100	99.9954	99.4861	100	99.9952	99.9975	100
140.442	99.8367	100	100	100	99.9957	99.4996	100	99.9954	99.9977	100
140.709	99.8382	100	100	100	99.9957	99.5098	100	99.9955	99.9977	100
140.976	99.8402	100	100	100	99.9959	99.5227	100	99.9956	99.998	100
141.243	99.8416	100	100	100	99.9959	99.5345	100	99.9957	99.998	100
141.51	99.8437	100	100	100	99.9962	99.5461	100	99.9959	99.9982	100
141.777	99.8447	100	100	100	99.9964	99.5574	100	99.996	99.9982	100
142.044	99.8469	100	100	100	99.9964	99.5671	100	99.9961	99.9984	100
142.311	99.8483	100	100	100	99.9966	99.5773	100	99.9962	99.9984	100
142.578	99.8501	100	100	100	99.9966	99.5845	100	99.9964	99.9986	100
142.845	99.8517	100	100	100	99.9969	99.5918	100	99.9965	99.9989	100
143.112	99.8536	100	100	100	99.9969	99.5973	100	99.9966	99.9989	100
143.379	99.855	100	100	100	99.9971	99.6036	100	99.9968	99.9991	100
143.646	99.8567	100	100	100	99.9971	99.6057	100	99.9969	99.9991	100
143.913	99.8582	100	100	100	99.9973	99.6115	100	99.997	99.9993	100
144.18	99.8602	100	100	100	99.9976	99.6142	100	99.9972	99.9993	100
144.447	99.8617	100	100	100	99.9976	99.6176	100	99.9972	99.9995	100
144.714	99.8636	100	100	100	99.9978	99.621	100	99.9975	99.9995	100
144.981	99.865	100	100	100	99.9978	99.6239	100	99.9976	99.9998	100
145.248	99.8666	100	100	100	99.9981	99.6273	100	99.9976	99.9998	100
145.515	99.8679	100	100	100	99.9981	99.6304	100	99.9979	100	100
145.782	99.8695	100	100	100	99.9983	99.6333	100	99.9981	100	100
146.049	99.8709	100	100	100	99.9983	99.6373	100	99.9981	100	100
146.316	99.8721	100	100	100	99.9986	99.6418	100	99.9983	100	100
146.583	99.8733	100	100	100	99.9988	99.6436	100	99.9984	100	100
146.85	99.8745	100	100	100	99.9988	99.6483	100	99.9985	100	100
147.117	99.8757	100	100	100	99.999	99.6504	100	99.9987	100	100
147.384	99.877	100	100	100	99.999	99.6541	100	99.9988	100	100
147.651	99.8783	100	100	100	99.9993	99.6573	100	99.9989	100	100
147.918	99.8795	100	100	100	99.9993	99.6604	100	99.9991	100	100
148.185	99.8804	100	100	100	99.9995	99.6641	100	99.9992	100	100
148.452	99.8819	100	100	100	99.9995	99.6667	100	99.9993	100	100
148.719	99.883	100	100	100	99.9998	99.6709	100	99.9994	100	100
148.986	99.8843	100	100	100	99.9998	99.6736	100	99.9996	100	100
149.253	99.8853	100	100	100	100	99.6767	100	99.9997	100	100
149.52	99.8869	100	100	100	100	99.6796	100	99.9998	100	100
149.787	99.888	100	100	100	100	99.6841	100	99.9999	100	100
150.054	99.8892	100	100	100	100	99.6862	100	100	100	100
150.321	99.8905	100	100	100	100	99.6896	100	100	100	100
150.588	99.8916	100	100	100	100	99.6925	100	100	100	100
150.855	99.8928	100	100	100	100	99.6951	100	100	100	100
151.122	99.8941	100	100	100	100	99.6996	100	100	100	100
151.389	99.8952	100	100	100	100	99.7014	100	100	100	100
151.656	99.8966	100	100	100	100	99.7046	100	100	100	100
151.923	99.8975	100	100	100	100	99.7067	100	100	100	100
152.19	99.8991	100	100	100	100	99.7093	100	100	100	100
152.457	99.9001	100	100	100	100	99.7119	100	100	100	100
152.724	99.9014	100	100	100	100	99.7146	100	100	100	100
152.991	99.9026	100	100	100	100	99.7167	100	100	100	100
153.258	99.9037	100	100	100	100	99.7195	100	100	100	100
153.525	99.9053	100	100	100	100	99.7219	100	100	100	100
153.792	99.9064	100	100	100	100	99.724	100	100	100	100
154.059	99.9077	100	100	100	100	99.7285	100	100	100	100
154.326	99.9089	100	100	100	100	99.7293	100	100	100	100
154.593	99.91	100	100	100	100	99.733	100	100	100	100
154.86	99.9114	100	100	100	100	99.7351	100	100	100	100
155.127	99.9129	100	100	100	100	99.7377	100	100	100	100
155.394	99.9139	100	100	100	100	99.7403	100	100	100	100
155.661	99.9149	100	100	100	100	99.7429	100	100	100	100
155.928	99.9158	100	100	100	100	99.7451	100	100	100	100
156.195	99.9171	100	100	100	100	99.7479	100	100	100	100
156.462	99.9179	100	100	100	100	99.7511	100	100	100	100
156.729	99.9189	100	100	100	100	99.7529	100	100	100	100
156.996	99.9199	100	100	100	100	99.7569	100	100	100	100
157.263	99.9208	100	100	100	100	99.7577	100	100	100	100
157.53	99.9216	100	100	100	100	99.7613	100	100	100	100
157.797	99.9226	100	100	100	100	99.7642	100	100	100	100
158.064	99.9235	100	100	100	100	99.7661	100	100	100	100
158.331	99.9245	100	100	100	100	99.7687	100	100	100	100
158.598	99.9253	100	100	100	100	99.7711	100	100	100	100
158.865	99.9265	100	100	100	100	99.7747	100	100	100	100
159.132	99.9274	100	100	100	100	99.7769	100	100	100	100
159.399	99.9283	100	100	100	100	99.7795	100	100	100	100
159.666	99.9292	100	100	100	100	99.7813	100	100	100	100
159.933	99.9301	100	100	100	100	99.7853	100	100	100	100
160.2	99.9311	100	100	100	100	99.7861	100	100	100	100
160.467	99.932	100	100	100	100	99.7897	100	100	100	100
160.734	99.9329	100	100	100	100	99.7921	100	100	100	100
161.001	99.9339	100	100	100	100	99.7945	100	100	100	100
161.268	99.9347	100	100	100	100	99.7973	100	100	100	100
161.535	99.936	100	100	100	100	99.7994	100	100	100	100
161.802	99.9366	100	100	100	100	99.8031	100	100	100	100
162.069	99.9377	100	100	100	100	99.8052	100	100	100	100
162.336	99.9386	100	100	100	100	99.8079	100	100	100	100
162.603	99.9396	100	100	100	100	99.8097	100	100	100	100
162.87	99.9403	100	100	100	100	99.8136	100	100	100	100
163.137	99.9414	100	100	100	100	99.8152	100	100	100	100
163.404	99.9424	100	100	100	100	99.8181	100	100	100	100
163.671	99.9433	100	100	100	100	99.8202	100	100	100	100
163.938	99.9441	100	100	100	100	99.8226	100	100	100	100
164.205	99.9451	100	100	100	100	99.827	100	100	100	100
164.472	99.9461	100	100	100	100	99.8278	100	100	100	100
164.739	99.947	100	100	100	100	99.8315	100	100	100	100
165.006	99.9478	100	100	100	100	99.8336	100	100	100	100
165.273	99.949	100	100	100	100	99.8363	100	100	100	100
165.54	99.9497	100	100	100	100	99.8381	100	100	100	100
165.807	99.9509	100	100	100	100	99.8415	100	100	100	100
166.074	99.9515	100	100	100	100	99.8436	100	100	100	100
166.341	99.9527	100	100	100	100	99.8465	100	100	100	100
166.608	99.9537	100	100	100	100	99.8497	100	100	100	100
166.875	99.9544	100	100	100	100	99.8515	100	100	100	100
167.142	99.9555	100	100	100	100	99.8554	100	100	100	100
167.409	99.9564	100	100	100	100	99.8562	100	100	100	100
167.676	99.9573	100	100	100	100	99.8599	100	100	100	100
167.943	99.9582	100	100	100	100	99.862	100	100	100	100
168.21	99.9591	100	100	100	100	99.8646	100	100	100	100
168.477	99.9605	100	100	100	100	99.8665	100	100	100	100
168.744	99.9608	100	100	100	100	99.8694	100	100	100	100
169.011	99.9621	100	100	100	100	99.8725	100	100	100	100
169.278	99.9626	100	100	100	100	99.8754	100	100	100	100
169.545	99.9635	100	100	100	100	99.878	100	100	100	100
169.812	99.9644	100	100	100	100	99.8799	100	100	100	100
170.079	99.9649	100	100	100	100	99.8838	100	100	100	100
170.346	99.9658	100	100	100	100	99.8846	100	100	100	100
170.613	99.9662	100	100	100	100	99.8883	100	100	100	100
170.88	99.9672	100	100	100	100	99.8899	100	100	100	100
171.147	99.9677	100	100	100	100	99.893	100	100	100	100
171.414	99.9682	100	100	100	100	99.8959	100	100	100	100
171.681	99.969	100	100	100	100	99.898	100	100	100	100
171.948	99.9693	100	100	100	100	99.9017	100	100	100	100
172.215	99.9701	100	100	100	100	99.9038	100	100	100	100
172.482	99.9706	100	100	100	100	99.9064	100	100	100	100
172.749	99.9712	100	100	100	100	99.9083	100	100	100	100
173.016	99.972	100	100	100	100	99.9117	100	100	100	100
173.283	99.9722	100	100	100	100	99.913	100	100	100	100
173.55	99.9731	100	100	100	100	99.9167	100	100	100	100
173.817	99.9734	100	100	100	100	99.9183	100	100	100	100
174.084	99.9743	100	100	100	100	99.9214	100	100	100	100
174.351	99.9748	100	100	100	100	99.9256	100	100	100	100
174.618	99.9753	100	100	100	100	99.9264	100	100	100	100
174.885	99.976	100	100	100	100	99.9301	100	100	100	100
175.152	99.9765	100	100	100	100	99.9322	100	100	100	100
175.419	99.9771	100	100	100	100	99.9348	100	100	100	100
175.686	99.9776	100	100	100	100	99.9367	100	100	100	100
175.953	99.9783	100	100	100	100	99.9401	100	100	100	100
176.22	99.9789	100	100	100	100	99.9414	100	100	100	100
176.487	99.9794	100	100	100	100	99.9451	100	100	100	100
176.754	99.9801	100	100	100	100	99.9474	100	100	100	100
177.021	99.9805	100	100	100	100	99.9501	100	100	100	100
177.288	99.9814	100	100	100	100	99.954	100	100	100	100
177.555	99.9816	100	100	100	100	99.9548	100	100	100	100
177.822	99.9825	100	100	100	100	99.9585	100	100	100	100
178.089	99.983	100	100	100	100	99.96	100	100	100	100
178.356	99.9835	100	100	100	100	99.9632	100	100	100	100
178.623	99.9842	100	100	100	100	99.965	100	100	100	100
178.89	99.9847	100	100	100	100	99.9685	100	100	100	100
179.157	99.9855	100	100	100	100	99.9706	100	100	100	100
179.424	99.9859	100	100	100	100	99.974	100	100	100	100
179.691	99.9865	100	100	100	100	99.9766	100	100	100	100
179.958	99.9871	100	100	100	100	99.9784	100	100	100	100
180.225	99.9875	100	100	100	100	99.9819	100	100	100	100
180.492	99.9886	100	100	100	100	99.9832	100	100	100	100
180.759	99.9887	100	100	100	100	99.9869	100	100	100	100
181.026	99.9896	100	100	100	100	99.9884	100	100	100	100
181.293	99.99	100	100	100	100	99.9916	100	100	100	100
181.56	99.9906	100	100	100	100	99.9934	100	100	100	100
181.827	99.9913	100	100	100	100	99.9968	100	100	100	100
182.094	99.9918	100	100	100	100	99.9979	100	100	100	100
182.361	99.9925	100	100	100	100	100	100	100	100	100
182.628	99.9928	100	100	100	100	100	100	100	100	100
182.895	99.9936	100	100	100	100	100	100	100	100	100
183.162	99.9942	100	100	100	100	100	100	100	100	100
183.429	99.9947	100	100	100	100	100	100	100	100	100
183.696	99.9952	100	100	100	100	100	100	100	100	100
183.963	99.9955	100	100	100	100	100	100	100	100	100
184.23	99.9959	100	100	100	100	100	100	100	100	100
184.497	99.996	100	100	100	100	100	100	100	100	100
184.764	99.9963	100	100	100	100	100	100	100	100	100
185.031	99.9964	100	100	100	100	100	100	100	100	100
185.298	99.9964	100	100	100	100	100	100	100	100	100
185.565	99.9965	100	100	100	100	100	100	100	100	100
185.832	99.9967	100	100	100	100	100	100	100	100	100
186.099	99.9967	100	100	100	100	100	100	100	100	100
186.366	99.9968	100	100	100	100	100	100	100	100	100
186.633	99.9968	100	100	100	100	100	100	100	100	100
186.9	99.9969	100	100	100	100	100	100	100	100	100
187.167	99.997	100	100	100	100	100	100	100	100	100
187.434	99.997	100	100	100	100	100	100	100	100	100
187.701	99.9972	100	100	100	100	100	100	100	100	100
187.968	99.9972	100	100	100	100	100	100	100	100	100
188.235	99.9973	100	100	100	100	100	100	100	100	100
188.502	99.9974	100	100	100	100	100	100	100	100	100
188.769	99.9974	100	100	100	100	100	100	100	100	100
189.036	99.9976	100	100	100	100	100	100	100	100	100
189.303	99.9976	100	100	100	100	100	100	100	100	100
189.57	99.9977	100	100	100	100	100	100	100	100	100
189.837	99.9978	100	100	100	100	100	100	100	100	100
190.104	99.9978	100	100	100	100	100	100	100	100	100
190.371	99.9979	100	100	100	100	100	100	100	100	100
190.638	99.9979	100	100	100	100	100	100	100	100	100
190.905	99.9981	100	100	100	100	100	100	100	100	100
191.172	99.9982	100	100	100	100	100	100	100	100	100
191.439	99.9982	100	100	100	100	100	100	100	100	100
191.706	99.9983	100	100	100	100	100	100	100	100	100
191.973	99.9983	100	100	100	100	100	100	100	100	100
192.24	99.9985	100	100	100	100	100	100	100	100	100
192.507	99.9986	100	100	100	100	100	100	100	100	100
192.774	99.9986	100	100	100	100	100	100	100	100	100
193.041	99.9987	100	100	100	100	100	100	100	100	100
193.308	99.9987	100	100	100	100	100	100	100	100	100
193.575	99.9988	100	100	100	100	100	100	100	100	100
193.842	99.999	100	100	100	100	100	100	100	100	100
194.109	99.999	100	100	100	100	100	100	100	100	100
194.376	99.9991	100	100	100	100	100	100	100	100	100
194.643	99.9991	100	100	100	100	100	100	100	100	100
194.91	99.9992	100	100	100	100	100	100	100	100	100
195.177	99.9994	100	100	100	100	100	100	100	100	100
195.444	99.9994	100	100	100	100	100	100	100	100	100
195.711	99.9995	100	100	100	100	100	100	100	100	100
195.978	99.9995	100	100	100	100	100	100	100	100	100
196.245	99.9996	100	100	100	100	100	100	100	100	100
196.512	99.9997	100	100	100	100	100	100	100	100	100
196.779	99.9997	100	100	100	100	100	100	100	100	100
197.046	99.9999	100	100	100	100	100	100	100	100	100
197.313	99.9999	100	100	100	100	100	100	100	100	100
197.58	100	100	100	100	100	100	100	100	100	100
197.847	100	100	100	100	100	100	100	100	100	100
198.114	100	100	100	100	100	100	100	100	100	100
198.381	100	100	100	100	100	100	100	100	100	100
198.648	100	100	100	100	100	100	100	100	100	100
198.915	100	100	100	100	100	100	100	100	100	100
199.182	100	100	100	100	100	100	100	100	100	100
199.449	100	100	100	100	100	100	100	100	100	100
199.716	100	100	100	100	100	100	100	100	100	100
199.983	100	100	100	100	100	100	100	100	100	100
200.25	100	100	100	100	100	100	100	100	100	100
200.517	100	100	100	100	100	100	100	100	100	100
200.784	100	100	100	100	100	100	100	100	100	100
201.051	100	100	100	100	100	100	100	100	100	100
201.318	100	100	100	100	100	100	100	100	100	100
201.585	100	100	100	100	100	100	100	100	100	100
201.852	100	100	100	100	100	100	100	100	100	100
202.119	100	100	100	100	100	100	100	100	100	100
202.386	100	100	100	100	100	100	100	100	100	100
202.653	100	100	100	100	100	100	100	100	100	100
202.92	100	100	100	100	100	100	100	100	100	100
203.187	100	100	100	100	100	100	100	100	100	100
203.454	100	100	100	100	100	100	100	100	100	100
203.721	100	100	100	100	100	100	100	100	100	100
203.988	100	100	100	100	100	100	100	100	100	100
204.255	100	100	100	100	100	100	100	100	100	100
204.522	100	100	100	100	100	100	100	100	100	100
204.789	100	100	100	100	100	100	100	100	100	100
205.056	100	100	100	100	100	100	100	100	100	100
205.323	100	100	100	100	100	100	100	100	100	100
205.59	100	100	100	100	100	100	100	100	100	100
205.857	100	100	100	100	100	100	100	100	100	100
206.124	100	100	100	100	100	100	100	100	100	100
206.391	100	100	100	100	100	100	100	100	100	100
206.658	100	100	100	100	100	100	100	100	100	100
206.925	100	100	100	100	100	100	100	100	100	100
207.192	100	100	100	100	100	100	100	100	100	100
207.459	100	100	100	100	100	100	100	100	100	100
207.726	100	100	100	100	100	100	100	100	100	100
207.993	100	100	100	100	100	100	100	100	100	100
208.26	100	100	100	100	100	100	100	100	100	100
208.527	100	100	100	100	100	100	100	100	100	100
208.794	100	100	100	100	100	100	100	100	100	100
209.061	100	100	100	100	100	100	100	100	100	100
209.328	100	100	100	100	100	100	100	100	100	100
209.595	100	100	100	100	100	100	100	100	100	100
209.862	100	100	100	100	100	100	100	100	100	100
210.129	100	100	100	100	100	100	100	100	100	100
210.396	100	100	100	100	100	100	100	100	100	100
210.663	100	100	100	100	100	100	100	100	100	100
210.93	100	100	100	100	100	100	100	100	100	100
211.197	100	100	100	100	100	100	100	100	100	100
211.464	100	100	100	100	100	100	100	100	100	100
211.731	100	100	100	100	100	100	100	100	100	100
211.998	100	100	100	100	100	100	100	100	100	100
212.265	100	100	100	100	100	100	100	100	100	100
212.532	100	100	100	100	100	100	100	100	100	100
212.799	100	100	100	100	100	100	100	100	100	100
213.066	100	100	100	100	100	100	100	100	100	100
213.333	100	100	100	100	100	100	100	100	100	100
213.6	100	100	100	100	100	100	100	100	100	100
213.867	100	100	100	100	100	100	100	100	100	100
214.134	100	100	100	100	100	100	100	100	100	100
214.401	100	100	100	100	100	100	100	100	100	100
214.668	100	100	100	100	100	100	100	100	100	100
214.935	100	100	100	100	100	100	100	100	100	100
215.202	100	100	100	100	100	100	100	100	100	100
215.469	100	100	100	100	100	100	100	100	100	100
215.736	100	100	100	100	100	100	100	100	100	100
216.003	100	100	100	100	100	100	100	100	100	100
216.27	100	100	100	100	100	100	100	100	100	100
216.537	100	100	100	100	100	100	100	100	100	100
216.804	100	100	100	100	100	100	100	100	100	100
217.071	100	100	100	100	100	100	100	100	100	100
217.338	100	100	100	100	100	100	100	100	100	100
217.605	100	100	100	100	100	100	100	100	100	100
217.872	100	100	100	100	100	100	100	100	100	100
218.139	100	100	100	100	100	100	100	100	100	100
218.406	100	100	100	100	100	100	100	100	100	100
218.673	100	100	100	100	100	100	100	100	100	100
218.94	100	100	100	100	100	100	100	100	100	100
219.207	100	100	100	100	100	100	100	100	100	100
219.474	100	100	100	100	100	100	100	100	100	100
219.741	100	100	100	100	100	100	100	100	100	100
220.008	100	100	100	100	100	100	100	100	100	100
220.275	100	100	100	100	100	100	100	100	100	100
220.542	100	100	100	100	100	100	100	100	100	100
220.809	100	100	100	100	100	100	100	100	100	100
221.076	100	100	100	100	100	100	100	100	100	100
221.343	100	100	100	100	100	100	100	100	100	100
221.61	100	100	100	100	100	100	100	100	100	100
221.877	100	100	100	100	100	100	100	100	100	100
222.144	100	100	100	100	100	100	100	100	100	100
222.411	100	100	100	100	100	100	100	100	100	100
222.678	100	100	100	100	100	100	100	100	100	100
222.945	100	100	100	100	100	100	100	100	100	100
223.212	100	100	100	100	100	100	100	100	100	100
223.479	100	100	100	100	100	100	100	100	100	100
223.746	100	100	100	100	100	100	100	100	100	100
224.013	100	100	100	100	100	100	100	100	100	100
224.28	100	100	100	100	100	100	100	100	100	100
224.547	100	100	100	100	100	100	100	100	100	100
224.814	100	100	100	100	100	100	100	100	100	100
225.081	100	100	100	100	100	100	100	100	100	100
225.348	100	100	100	100	100	100	100	100	100	100
225.615	100	100	100	100	100	100	100	100	100	100
225.882	100	100	100	100	100	100	100	100	100	100
226.149	100	100	100	100	100	100	100	100	100	100
226.416	100	100	100	100	100	100	100	100	100	100
226.683	100	100	100	100	100	100	100	100	100	100
226.95	100	100	100	100	100	100	100	100	100	100
227.217	100	100	100	100	100	100	100	100	100	100
227.484	100	100	100	100	100	100	100	100	100	100
227.751	100	100	100	100	100	100	100	100	100	100
228.018	100	100	100	100	100	100	100	100	100	100
228.285	100	100	100	100	100	100	100	100	100	100
228.552	100	100	100	100	100	100	100	100	100	100
228.819	100	100	100	100	100	100	100	100	100	100
229.086	100	100	100	100	100	100	100	100	100	100
229.353	100	100	100	100	100	100	100	100	100	100
229.62	100	100	100	100	100	100	100	100	100	100
229.887	100	100	100	100	100	100	100	100	100	100
230.154	100	100	100	100	100	100	100	100	100	100
230.421	100	100	100	100	100	100	100	100	100	100
230.688	100	100	100	100	100	100	100	100	100	100
230.955	100	100	100	100	100	100	100	100	100	100
231.222	100	100	100	100	100	100	100	100	100	100
231.489	100	100	100	100	100	100	100	100	100	100
231.756	100	100	100	100	100	100	100	100	100	100
232.023	100	100	100	100	100	100	100	100	100	100
232.29	100	100	100	100	100	100	100	100	100	100
232.557	100	100	100	100	100	100	100	100	100	100
232.824	100	100	100	100	100	100	100	100	100	100
233.091	100	100	100	100	100	100	100	100	100	100
233.358	100	100	100	100	100	100	100	100	100	100
233.625	100	100	100	100	100	100	100	100	100	100
233.892	100	100	100	100	100	100	100	100	100	100
234.159	100	100	100	100	100	100	100	100	100	100
234.426	100	100	100	100	100	100	100	100	100	100
234.693	100	100	100	100	100	100	100	100	100	100
234.96	100	100	100	100	100	100	100	100	100	100
235.227	100	100	100	100	100	100	100	100	100	100
235.494	100	100	100	100	100	100	100	100	100	100
235.761	100	100	100	100	100	100	100	100	100	100
236.028	100	100	100	100	100	100	100	100	100	100
236.295	100	100	100	100	100	100	100	100	100	100
236.562	100	100	100	100	100	100	100	100	100	100
236.829	100	100	100	100	100	100	100	100	100	100
237.096	100	100	100	100	100	100	100	100	100	100
237.363	100	100	100	100	100	100	100	100	100	100
237.63	100	100	100	100	100	100	100	100	100	100
237.897	100	100	100	100	100	100	100	100	100	100
238.164	100	100	100	100	100	100	100	100	100	100
238.431	100	100	100	100	100	100	100	100	100	100
238.698	100	100	100	100	100	100	100	100	100	100
238.965	100	100	100	100	100	100	100	100	100	100
239.232	100	100	100	100	100	100	100	100	100	100
239.499	100	100	100	100	100	100	100	100	100	100
239.766	100	100	100	100	100	100	100	100	100	100
240.033	100	100	100	100	100	100	100	100	100	100
240.3	100	100	100	100	100	100	100	100	100	100
240.567	100	100	100	100	100	100	100	100	100	100
240.834	100	100	100	100	100	100	100	100	100	100
241.101	100	100	100	100	100	100	100	100	100	100
241.368	100	100	100	100	100	100	100	100	100	100
241.635	100	100	100	100	100	100	100	100	100	100
241.902	100	100	100	100	100	100	100	100	100	100
242.169	100	100	100	100	100	100	100	100	100	100
242.436	100	100	100	100	100	100	100	100	100	100
242.703	100	100	100	100	100	100	100	100	100	100
242.97	100	100	100	100	100	100	100	100	100	100
243.237	100	100	100	100	100	100	100	100	100	100
243.504	100	100	100	100	100	100	100	100	100	100
243.771	100	100	100	100	100	100	100	100	100	100
244.038	100	100	100	100	100	100	100	100	100	100
244.305	100	100	100	100	100	100	100	100	100	100
244.572	100	100	100	100	100	100	100	100	100	100
244.839	100	100	100	100	100	100	100	100	100	100
245.106	100	100	100	100	100	100	100	100	100	100
245.373	100	100	100	100	100	100	100	100	100	100
245.64	100	100	100	100	100	100	100	100	100	100
245.907	100	100	100	100	100	100	100	100	100	100
246.174	100	100	100	100	100	100	100	100	100	100
246.441	100	100	100	100	100	100	100	100	100	100
246.708	100	100	100	100	100	100	100	100	100	100
246.975	100	100	100	100	100	100	100	100	100	100
247.242	100	100	100	100	100	100	100	100	100	100
247.509	100	100	100	100	100	100	100	100	100	100
247.776	100	100	100	100	100	100	100	100	100	100
248.043	100	100	100	100	100	100	100	100	100	100
248.31	100	100	100	100	100	100	100	100	100	100
248.577	100	100	100	100	100	100	100	100	100	100
248.844	100	100	100	100	100	100	100	100	100	100
249.111	100	100	100	100	100	100	100	100	100	100
249.378	100	100	100	100	100	100	100	100	100	100
249.645	100	100	100	100	100	100	100	100	100	100
249.912	100	100	100	100	100	100	100	100	100	100
250.179	100	100	100	100	100	100	100	100	100	100
250.446	100	100	100	100	100	100	100	100	100	100
250.713	100	100	100	100	100	100	100	100	100	100
250.98	100	100	100	100	100	100	100	100	100	100
251.247	100	100	100	100	100	100	100	100	100	100
251.514	100	100	100	100	100	100	100	100	100	100
251.781	100	100	100	100	100	100	100	100	100	100
252.048	100	100	100	100	100	100	100	100	100	100
252.315	100	100	100	100	100	100	100	100	100	100
252.582	100	100	100	100	100	100	100	100	100	100
252.849	100	100	100	100	100	100	100	100	100	100
253.116	100	100	100	100	100	100	100	100	100	100
253.383	100	100	100	100	100	100	100	100	100	100
253.65	100	100	100	100	100	100	100	100	100	100
253.917	100	100	100	100	100	100	100	100	100	100
254.184	100	100	100	100	100	100	100	100	100	100
254.451	100	100	100	100	100	100	100	100	100	100
254.718	100	100	100	100	100	100	100	100	100	100
254.985	100	100	100	100	100	100	100	100	100	100
255.252	100	100	100	100	100	100	100	100	100	100
255.519	100	100	100	100	100	100	100	100	100	100
255.786	100	100	100	100	100	100	100	100	100	100
256.053	100	100	100	100	100	100	100	100	100	100
256.32	100	100	100	100	100	100	100	100	100	100
256.587	100	100	100	100	100	100	100	100	100	100
256.854	100	100	100	100	100	100	100	100	100	100
257.121	100	100	100	100	100	100	100	100	100	100
257.388	100	100	100	100	100	100	100	100	100	100
257.655	100	100	100	100	100	100	100	100	100	100
257.922	100	100	100	100	100	100	100	100	100	100
258.189	100	100	100	100	100	100	100	100	100	100
258.456	100	100	100	100	100	100	100	100	100	100
258.723	100	100	100	100	100	100	100	100	100	100
258.99	100	100	100	100	100	100	100	100	100	100
259.257	100	100	100	100	100	100	100	100	100	100
259.524	100	100	100	100	100	100	100	100	100	100
259.791	100	100	100	100	100	100	100	100	100	100
260.058	100	100	100	100	100	100	100	100	100	100
260.325	100	100	100	100	100	100	100	100	100	100
260.592	100	100	100	100	100	100	100	100	100	100
260.859	100	100	100	100	100	100	100	100	100	100
261.126	100	100	100	100	100	100	100	100	100	100
261.393	100	100	100	100	100	100	100	100	100	100
261.66	100	100	100	100	100	100	100	100	100	100
261.927	100	100	100	100	100	100	100	100	100	100
262.194	100	100	100	100	100	100	100	100	100	100
262.461	100	100	100	100	100	100	100	100	100	100
262.728	100	100	100	100	100	100	100	100	100	100
262.995	100	100	100	100	100	100	100	100	100	100
263.262	100	100	100	100	100	100	100	100	100	100
263.529	100	100	100	100	100	100	100	100	100	100
263.796	100	100	100	100	100	100	100	100	100	100
264.063	100	100	100	100	100	100	100	100	100	100
264.33	100	100	100	100	100	100	100	100	100	100
264.597	100	100	100	100	100	100	100	100	100	100
264.864	100	100	100	100	100	100	100	100	100	100
265.131	100	100	100	100	100	100	100	100	100	100
265.398	100	100	100	100	100	100	100	100	100	100
265.665	100	100	100	100	100	100	100	100	100	100
265.932	100	100	100	100	100	100	100	100	100	100
266.199	100	100	100	100	100	100	100	100	100	100
266.466	100	100	100	100	100	100	100	100	100	100
266.733	100	100	100	100	100	100	100	100	100	100
267	100	100	100	100	100	100	100	100	100	100
267.267	100	100	100	100	100	100	100	100	100	100
267.534	100	100	100	100	100	100	100	100	100	100
267.801	100	100	100	100	100	100	100	100	100	100
268.068	100	100	100	100	100	100	100	100	100	100
268.335	100	100	100	100	100	100	100	100	100	100
268.602	100	100	100	100	100	100	100	100	100	100
268.869	100	100	100	100	100	100	100	100	100	100
269.136	100	100	100	100	100	100	100	100	100	100
269.403	100	100	100	100	100	100	100	100	100	100
269.67	100	100	100	100	100	100	100	100	100	100
269.937	100	100	100	100	100	100	100	100	100	100
270.204	100	100	100	100	100	100	100	100	100	100
270.471	100	100	100	100	100	100	100	100	100	100
270.738	100	100	100	100	100	100	100	100	100	100
271.005	100	100	100	100	100	100	100	100	100	100
271.272	100	100	100	100	100	100	100	100	100	100
271.539	100	100	100	100	100	100	100	100	100	100
271.806	100	100	100	100	100	100	100	100	100	100
272.073	100	100	100	100	100	100	100	100	100	100
272.34	100	100	100	100	100	100	100	100	100	100
272.607	100	100	100	100	100	100	100	100	100	100
272.874	100	100	100	100	100	100	100	100	100	100
273.141	100	100	100	100	100	100	100	100	100	100
273.408	100	100	100	100	100	100	100	100	100	100
273.675	100	100	100	100	100	100	100	100	100	100
273.942	100	100	100	100	100	100	100	100	100	100
274.209	100	100	100	100	100	100	100	100	100	100
274.476	100	100	100	100	100	100	100	100	100	100
274.743	100	100	100	100	100	100	100	100	100	100
275.01	100	100	100	100	100	100	100	100	100	100
275.277	100	100	100	100	100	100	100	100	100	100
275.544	100	100	100	100	100	100	100	100	100	100
275.811	100	100	100	100	100	100	100	100	100	100
276.078	100	100	100	100	100	100	100	100	100	100
276.345	100	100	100	100	100	100	100	100	100	100
276.612	100	100	100	100	100	100	100	100	100	100
276.879	100	100	100	100	100	100	100	100	100	100
277.146	100	100	100	100	100	100	100	100	100	100
277.413	100	100	100	100	100	100	100	100	100	100
277.68	100	100	100	100	100	100	100	100	100	100
277.947	100	100	100	100	100	100	100	100	100	100
278.214	100	100	100	100	100	100	100	100	100	100
278.481	100	100	100	100	100	100	100	100	100	100
278.748	100	100	100	100	100	100	100	100	100	100
279.015	100	100	100	100	100	100	100	100	100	100
279.282	100	100	100	100	100	100	100	100	100	100
279.549	100	100	100	100	100	100	100	100	100	100
279.816	100	100	100	100	100	100	100	100	100	100
280.083	100	100	100	100	100	100	100	100	100	100
280.35	100	100	100	100	100	100	100	100	100	100
280.617	100	100	100	100	100	100	100	100	100	100
280.884	100	100	100	100	100	100	100	100	100	100
281.151	100	100	100	100	100	100	100	100	100	100
281.418	100	100	100	100	100	100	100	100	100	100
281.685	100	100	100	100	100	100	100	100	100	100
281.952	100	100	100	100	100	100	100	100	100	100
282.219	100	100	100	100	100	100	100	100	100	100
282.486	100	100	100	100	100	100	100	100	100	100
282.753	100	100	100	100	100	100	100	100	100	100
283.02	100	100	100	100	100	100	100	100	100	100
283.287	100	100	100	100	100	100	100	100	100	100
283.554	100	100	100	100	100	100	100	100	100	100
283.821	100	100	100	100	100	100	100	100	100	100
284.088	100	100	100	100	100	100	100	100	100	100
284.355	100	100	100	100	100	100	100	100	100	100
284.622	100	100	100	100	100	100	100	100	100	100
284.889	100	100	100	100	100	100	100	100	100	100
285.156	100	100	100	100	100	100	100	100	100	100
285.423	100	100	100	100	100	100	100	100	100	100
285.69	100	100	100	100	100	100	100	100	100	100
285.957	100	100	100	100	100	100	100	100	100	100
286.224	100	100	100	100	100	100	100	100	100	100
286.491	100	100	100	100	100	100	100	100	100	100
286.758	100	100	100	100	100	100	100	100	100	100

## Sheet: 7a.3
Time (seconds)	Control					Aripirazole (1 μM)
0	0	0	0	0	0	0	0	0	0	0
0.267	0	0	0	0	0	0	0	0	0	0
0.534	0.00567	0.00866	0.00623	0.01108	0.00884	0.02136	0.00683	0.00671	0.00323	0.00693
0.801	0.04486	0.06089	0.0388	0.08777	0.06523	0.13035	0.04601	0.04219	0.02292	0.05153
1.068	0.10634	0.1428	0.10006	0.17942	0.15964	0.28698	0.11817	0.10401	0.05219	0.13965
1.335	0.26391	0.36001	0.27242	0.39314	0.36579	0.62768	0.31697	0.26566	0.1352	0.3893
1.602	0.41179	0.59491	0.45172	0.62161	0.5688	1.00229	0.50684	0.41274	0.24393	0.69784
1.869	0.64755	0.93627	0.68581	1.11995	0.86332	1.55006	0.7737	0.6048	0.44022	1.15393
2.136	0.88116	1.29114	0.94412	2.00057	1.17865	2.12329	1.05386	0.79141	0.65599	1.6449
2.403	1.12991	1.71803	1.24429	3.28939	1.63072	2.78134	1.37757	1.00982	1.00063	2.32748
2.67	1.37212	2.17537	1.55586	4.24305	2.16348	3.49465	1.74856	1.24001	1.38966	3.10427
2.937	1.65822	2.72261	1.92763	5.20929	2.79995	4.35367	2.21604	1.51821	1.9356	4.30898
3.204	1.97012	3.31257	2.34972	6.21006	3.46026	5.27878	2.71277	1.83353	2.52049	5.90321
3.471	2.33744	4.07245	2.87328	7.36217	4.25045	6.34789	3.37295	2.17204	3.19284	8.451
3.738	2.8024	4.99017	3.46562	8.64078	5.16737	7.52916	4.21033	2.50371	3.90091	11.9128
4.005	3.42151	6.30833	4.24937	10.0897	6.34731	8.90369	5.24998	2.88567	4.72327	16.0033
4.272	4.07707	7.84674	5.16292	11.8393	7.64281	10.3339	6.31814	3.29334	5.60004	19.6714
4.539	4.75062	9.7051	6.32503	14.1362	9.14796	11.936	7.56123	3.79679	6.5812	23.8597
4.806	5.43825	11.6262	7.52875	16.2773	10.7945	13.5503	8.92741	4.35662	7.59651	27.9945
5.073	6.25392	13.8177	8.94329	18.5354	12.6924	15.327	10.6462	5.03769	8.68038	32.5661
5.34	7.14925	15.8843	10.4683	20.7114	14.6067	17.1817	12.4634	5.71648	9.71895	37.0337
5.607	8.15346	17.978	12.1602	23.1005	16.5214	19.1904	14.6524	6.48496	10.8101	41.7584
5.874	9.16569	19.9149	13.9227	25.1561	18.2987	21.2155	16.8275	7.26712	11.9606	45.9028
6.141	10.2541	21.8988	15.8417	27.1599	20.1696	23.4081	19.167	8.07323	13.2517	49.6047
6.408	11.4239	23.9475	17.7903	29.1322	21.9828	25.6765	21.4969	8.88098	14.7289	52.7373
6.675	12.6863	26.0906	19.8645	31.2168	23.768	27.954	23.9932	9.76056	16.1813	55.7874
6.942	13.9743	28.2635	21.9575	33.2411	25.4917	30.158	26.4685	10.761	17.6423	58.8123
7.209	15.3169	30.6671	24.2098	35.214	27.2474	32.4094	29.0187	11.7877	19.2157	61.91
7.476	16.6719	33.1195	26.4527	37.1294	28.9461	34.5733	31.5102	12.799	20.7689	64.6835
7.743	18.1801	35.781	28.7283	39.2268	30.773	36.8076	34.0692	13.9045	22.3357	67.5182
8.01	19.7339	38.2685	30.9323	41.2061	32.5598	38.9701	36.5373	15.0069	23.9175	70.1434
8.277	21.3615	40.7776	33.2237	43.0064	34.4633	41.1206	38.8473	16.2064	25.5485	72.7773
8.544	22.7098	43.2171	35.5294	44.6124	36.3095	43.2251	40.9014	17.3745	27.2594	75.2323
8.811	24.0367	45.8269	37.8347	46.2372	38.3268	45.3754	42.9584	18.5624	29.081	77.5671
9.078	25.2601	48.5156	39.9996	47.7958	40.2931	47.386	44.9864	19.7522	31.1123	79.7257
9.345	26.444	51.3205	42.147	49.4501	42.3396	49.3825	47.0106	20.9467	32.9342	81.5105
9.612	27.5362	54.1953	44.175	51.047	44.3565	51.2221	48.8682	22.1267	34.5048	82.9745
9.879	28.6345	57.075	46.2197	52.6776	46.4351	53.0112	50.6731	23.3357	36.1057	84.353
10.146	29.6999	59.9793	48.2257	54.3101	48.3624	54.6924	52.4282	24.4532	37.6437	85.584
10.413	30.8263	62.9636	50.2874	55.843	50.197	56.3377	54.192	25.549	39.2334	86.7405
10.68	31.8625	65.6387	52.3216	57.3128	51.7536	57.8597	55.8997	26.5752	40.8025	87.7265
10.947	32.8624	68.0515	54.4818	58.7747	53.2917	59.3554	57.5956	27.6052	42.396	88.641
11.214	33.8149	70.1399	56.5121	60.1544	54.7543	60.763	59.1754	28.5877	43.973	89.4632
11.481	34.7727	71.98	58.548	61.4995	56.2194	62.1533	60.7634	29.5647	45.5665	90.2391
11.748	35.7568	73.5297	60.6478	62.7702	57.5977	63.4745	62.2666	30.5023	47.1694	90.9187
12.015	36.7503	75.032	62.8074	64.036	58.9315	64.7657	63.7666	31.4388	48.8793	91.5628
12.282	37.7139	76.4917	65.0092	65.1606	60.1688	66.0115	65.1744	32.3693	50.6167	92.1349
12.549	38.6711	78.0026	67.0125	66.2314	61.4256	67.245	66.5572	33.2949	52.4621	92.6847
12.816	39.6088	79.2872	68.8546	67.2618	62.6057	68.3803	67.9154	34.1718	54.4069	93.186
13.083	40.5513	80.3131	70.816	68.2726	63.7998	69.4984	69.328	35.0507	56.3256	93.6564
13.35	41.4584	81.1852	72.727	69.2456	64.9734	70.5606	70.7385	35.9264	58.0816	94.0696
13.617	42.3248	81.9808	74.5706	70.2107	66.1205	71.606	72.1809	36.792	59.8026	94.4676
13.884	43.172	82.7291	76.3631	71.1258	67.2131	72.5715	73.5009	37.6636	61.4305	94.8487
14.151	44.0111	83.4173	78.0944	72.0461	68.2924	73.5326	74.7346	38.557	63.1386	95.2359
14.418	44.8516	84.0429	79.6806	72.9242	69.3295	74.4105	75.8642	39.4796	64.8061	95.6141
14.685	45.689	84.6266	81.1772	73.7891	70.3621	75.2689	76.9635	40.3844	66.3479	95.9706
14.952	46.5079	85.1466	82.6698	74.6073	71.3952	76.0616	77.9632	41.2968	67.832	96.2829
15.219	47.3068	85.6386	84.1054	75.3945	72.3192	76.8467	78.912	42.2527	69.2935	96.5743
15.486	48.0126	86.1311	85.4198	76.1335	73.0516	77.6124	79.8049	43.1948	70.7039	96.8444
15.753	48.7406	86.5974	86.7181	76.8376	73.6847	78.3626	80.661	44.1603	72.1259	97.0671
16.02	49.439	87.033	87.7783	77.5111	74.28	79.0629	81.445	45.1751	73.5588	97.2559
16.287	50.1238	87.4595	88.7257	78.1402	74.8519	79.7599	82.1871	46.3016	75.0473	97.4389
16.554	50.8266	87.8933	89.6415	78.7573	75.3849	80.4296	82.8842	47.4433	76.5664	97.6289
16.821	51.5476	88.3753	90.6119	79.3809	75.9071	81.0945	83.5566	48.6817	77.8076	97.8254
17.088	52.2619	88.7923	91.4873	79.9859	76.4057	81.7428	84.1918	49.8833	78.9545	97.9918
17.355	52.9878	89.1563	92.2417	80.5596	76.9335	82.3932	84.8051	51.1416	80.0962	98.1448
17.622	53.6743	89.5019	92.9046	81.124	77.4458	83.023	85.3948	52.5735	81.1768	98.2693
17.889	54.3894	89.8328	93.4891	81.6594	77.9314	83.6722	85.974	54.1019	82.0656	98.3845
18.156	55.1053	90.1497	94.0025	82.1482	78.4254	84.2926	86.5268	55.3867	82.7868	98.4826
18.423	55.7882	90.4403	94.4907	82.6379	78.9001	84.898	87.0557	56.6217	83.4935	98.5772
18.69	56.4106	90.7192	94.8793	83.1088	79.3525	85.4277	87.54	57.8071	84.1498	98.6661
18.957	56.9985	90.9859	95.2319	83.5643	79.7905	85.9764	88.0269	59.1929	84.7897	98.7577
19.224	57.5282	91.2406	95.531	84.007	80.2054	86.5088	88.4578	60.9095	85.4059	98.8429
19.491	58.0322	91.5041	95.8031	84.4219	80.6266	87.0282	88.8867	62.8104	85.9832	98.9076
19.758	58.5203	91.7188	96.0386	84.8196	81.0627	87.5087	89.2928	64.7366	86.5204	98.9628
20.025	59.0074	91.9239	96.2774	85.2072	81.4515	87.959	89.6856	67.0189	87.0549	99.0156
20.292	59.4648	92.1123	96.5052	85.5967	81.8212	88.4096	90.0565	68.8982	87.584	99.063
20.559	59.9121	92.2937	96.7046	85.976	82.1744	88.8496	90.4134	69.9857	88.1169	99.114
20.826	60.3412	92.4684	96.8925	86.3498	82.5012	89.2805	90.7458	70.7898	88.6134	99.1621
21.093	60.7738	92.632	97.076	86.698	82.821	89.6786	91.0755	71.4974	89.0939	99.2078
21.36	61.1836	92.7807	97.2536	87.0349	83.1165	90.0609	91.3946	72.1352	89.5482	99.2517
21.627	61.6079	92.9345	97.4371	87.3856	83.4017	90.4294	91.7087	72.7212	89.98	99.2894
21.894	62.0271	93.0951	97.6009	87.7186	83.6748	90.7653	92.0082	73.2339	90.4163	99.3238
22.161	62.4631	93.2597	97.7653	88.082	83.9435	91.0895	92.3079	73.7447	90.8427	99.3558
22.428	62.8944	93.4068	97.9127	88.4094	84.2054	91.3954	92.5892	74.2168	91.2105	99.3822
22.695	63.3361	93.5548	98.0457	88.7108	84.4796	91.6793	92.8605	74.6762	91.5619	99.4086
22.962	63.7802	93.7021	98.155	88.9949	84.7365	91.9497	93.1159	75.1176	91.8928	99.435
23.229	64.2221	93.8365	98.2604	89.2678	84.988	92.2109	93.3715	75.5538	92.2251	99.4629
23.496	64.6584	93.9584	98.3483	89.538	85.2345	92.4579	93.6133	75.9593	92.5702	99.4903
23.763	65.0918	94.0745	98.4384	89.8048	85.4807	92.6988	93.8512	76.3478	92.8747	99.5181
24.03	65.5302	94.1791	98.5195	90.054	85.7241	92.9326	94.0744	76.7191	93.1661	99.545
24.297	66.0067	94.2835	98.5984	90.3012	85.9751	93.1691	94.2922	77.0839	93.441	99.5694
24.564	66.4471	94.3801	98.6728	90.5356	86.2251	93.3921	94.5053	77.4471	93.6979	99.5973
24.831	66.8738	94.4744	98.7458	90.7617	86.4692	93.6345	94.7186	77.8138	93.9538	99.6135
25.098	67.2928	94.5615	98.816	90.9801	86.7057	93.8879	94.9224	78.1763	94.1957	99.6296
25.365	67.7103	94.6561	98.8811	91.1912	86.9429	94.1379	95.1275	78.5404	94.4434	99.644
25.632	68.1183	94.7371	98.947	91.4007	87.165	94.3332	95.3099	78.8926	94.6818	99.6568
25.899	68.5219	94.8189	99.0085	91.6061	87.3898	94.5064	95.4926	79.2581	94.925	99.6712
26.166	68.9097	94.8919	99.0681	91.8056	87.6077	94.6558	95.67	79.6111	95.1394	99.6842
26.433	69.286	94.9624	99.1255	92.0004	87.814	94.8066	95.8422	79.9564	95.3364	99.6973
26.7	69.6548	95.0334	99.182	92.1952	88.0126	94.9517	96.007	80.2595	95.5249	99.7096
26.967	70.0028	95.1033	99.2345	92.3754	88.2153	95.0925	96.1685	80.5617	95.7103	99.7221
27.234	70.3462	95.1717	99.2824	92.5518	88.4097	95.2313	96.325	80.8492	95.8971	99.7342
27.501	70.6863	95.2425	99.3308	92.722	88.6023	95.3747	96.4772	81.128	96.0799	99.7457
27.768	71.0206	95.3173	99.3746	92.8936	88.7843	95.5148	96.6181	81.4048	96.2465	99.7559
28.035	71.3639	95.397	99.4194	93.0625	88.9663	95.6602	96.7523	81.6811	96.4136	99.7649
28.302	71.6858	95.4977	99.4594	93.2387	89.1426	95.8039	96.88	81.9508	96.5828	99.7725
28.569	72.0026	95.5838	99.4982	93.4007	89.3145	95.9452	97.0025	82.2228	96.7492	99.7801
28.836	72.3119	95.6587	99.5333	93.5501	89.4808	96.0791	97.1117	82.4919	96.905	99.7874
29.103	72.6167	95.7269	99.5669	93.6946	89.64	96.2137	97.2177	82.7959	97.0666	99.7938
29.37	72.9055	95.7928	99.5941	93.8273	89.7892	96.3455	97.3157	83.0585	97.2025	99.8
29.637	73.1974	95.8578	99.6187	93.9594	89.9366	96.4754	97.412	83.3188	97.3167	99.8053
29.904	73.481	95.9214	99.6425	94.085	90.0829	96.6074	97.5048	83.5685	97.4281	99.8107
30.171	73.7621	95.9841	99.6648	94.2108	90.2348	96.719	97.5974	83.8186	97.5387	99.8156
30.438	74.0415	96.0469	99.6846	94.3313	90.3911	96.8187	97.6883	84.0702	97.6631	99.8201
30.705	74.3191	96.109	99.7035	94.451	90.5424	96.9171	97.7942	84.313	97.7732	99.8247
30.972	74.5872	96.1645	99.719	94.5661	90.6972	97.0075	97.8856	84.5525	97.8815	99.8287
31.239	74.8558	96.2197	99.7351	94.6808	90.8433	97.0972	97.9737	84.7929	97.9861	99.8321
31.506	75.1061	96.273	99.7497	94.7917	90.9867	97.1809	98.0554	85.0297	98.0812	99.8361
31.773	75.3588	96.3246	99.7644	94.897	91.1169	97.261	98.1351	85.2771	98.1655	99.8397
32.04	75.6044	96.3733	99.7771	95.0031	91.2406	97.3369	98.2098	85.5142	98.242	99.8433
32.307	75.8483	96.4226	99.7891	95.1023	91.3664	97.4205	98.283	85.7506	98.3088	99.847
32.574	76.0924	96.4699	99.8014	95.2	91.4835	97.4981	98.3541	85.9828	98.3747	99.8505
32.841	76.3273	96.5194	99.8135	95.2938	91.603	97.5725	98.4206	86.2173	98.4343	99.8542
33.108	76.5636	96.5624	99.8236	95.4062	91.7103	97.6477	98.4816	86.4345	98.4999	99.8578
33.375	76.7959	96.6055	99.8363	95.507	91.8219	97.7192	98.5416	86.6478	98.5657	99.8614
33.642	77.0284	96.6452	99.8467	95.6098	91.9409	97.7936	98.5955	86.8534	98.6218	99.865
33.909	77.2566	96.6851	99.8581	95.7404	92.0444	97.8649	98.6474	87.0552	98.6757	99.8684
34.176	77.4819	96.7224	99.867	95.8416	92.1403	97.9301	98.712	87.2595	98.7251	99.8712
34.443	77.7022	96.7588	99.8773	95.9439	92.237	97.9971	98.7618	87.4566	98.7737	99.874
34.71	77.9243	96.797	99.8862	96.0311	92.3271	98.066	98.8095	87.6633	98.8199	99.8757
34.977	78.1439	96.8322	99.8956	96.1111	92.4187	98.1437	98.8573	87.8793	98.8648	99.8772
35.244	78.3594	96.8663	99.9036	96.1828	92.5055	98.2018	98.9041	88.1007	98.9058	99.8791
35.511	78.5767	96.8999	99.9128	96.2564	92.5926	98.2542	98.9483	88.3357	98.9496	99.8807
35.778	78.7866	96.9314	99.9206	96.3294	92.6793	98.3006	98.988	88.5418	98.9878	99.8822
36.045	78.9937	96.964	99.9291	96.4004	92.7619	98.3454	99.028	88.744	99.0241	99.8838
36.312	79.2053	96.9942	99.9347	96.4711	92.8453	98.3859	99.0652	88.9809	99.0579	99.8854
36.579	79.4061	97.0265	99.9391	96.5394	92.9284	98.427	99.1018	89.2273	99.0876	99.8869
36.846	79.6155	97.0589	99.943	96.6052	93.0103	98.4626	99.1361	89.4492	99.1161	99.8887
37.113	79.818	97.0912	99.9465	96.6699	93.0947	98.5008	99.1698	89.6569	99.1434	99.8902
37.38	80.0295	97.1229	99.9498	96.7322	93.1823	98.5364	99.2004	89.8364	99.167	99.8917
37.647	80.24	97.1535	99.9523	96.7928	93.2652	98.5758	99.2292	90.0065	99.1876	99.8934
37.914	80.4536	97.1818	99.956	96.8537	93.3482	98.6109	99.2548	90.2397	99.2072	99.8948
38.181	80.6664	97.2107	99.9593	96.9149	93.4317	98.6477	99.2795	90.4488	99.2273	99.8966
38.448	80.8766	97.2388	99.9617	96.9762	93.515	98.6832	99.2992	90.6298	99.2473	99.8979
38.715	81.0986	97.2662	99.9645	97.0373	93.5984	98.7196	99.3199	90.7831	99.2662	99.8993
38.982	81.3151	97.2924	99.9673	97.0952	93.6799	98.7536	99.3385	90.9334	99.2847	99.9004
39.249	81.5318	97.3193	99.9699	97.1544	93.7614	98.7882	99.3579	91.0776	99.3033	99.9021
39.516	81.731	97.3441	99.9719	97.2121	93.8443	98.8225	99.3763	91.2083	99.322	99.9033
39.783	81.9311	97.3712	99.9742	97.27	93.9234	98.8564	99.3931	91.3351	99.3399	99.9046
40.05	82.1268	97.3962	99.976	97.3258	94.0049	98.8888	99.4114	91.4509	99.358	99.9058
40.317	82.3221	97.4225	99.9785	97.3817	94.088	98.92	99.4287	91.5698	99.3765	99.9072
40.584	82.5135	97.4465	99.9802	97.4358	94.1701	98.9505	99.4449	91.6814	99.3934	99.9085
40.851	82.7067	97.4699	99.982	97.4909	94.2529	98.9811	99.4604	91.7915	99.4092	99.91
41.118	82.8982	97.4912	99.9839	97.5457	94.335	99.0097	99.4751	91.8993	99.4237	99.911
41.385	83.0851	97.513	99.986	97.601	94.4143	99.0459	99.4899	91.9982	99.4384	99.9125
41.652	83.2775	97.5343	99.9877	97.6536	94.4947	99.08	99.5048	92.0995	99.4505	99.9139
41.919	83.4601	97.5571	99.9893	97.7077	94.5723	99.1132	99.5194	92.1961	99.4629	99.9154
42.186	83.6468	97.5776	99.9918	97.7597	94.6526	99.1408	99.5325	92.3103	99.4751	99.9165
42.453	83.8284	97.5982	99.9931	97.8108	94.7273	99.1672	99.5463	92.3998	99.4863	99.9179
42.72	84.0091	97.6184	99.9946	97.8595	94.8032	99.1926	99.5588	92.4925	99.4979	99.9192
42.987	84.1886	97.639	99.996	97.9164	94.8775	99.2147	99.5712	92.5811	99.5094	99.9207
43.254	84.3666	97.659	99.9972	97.9693	94.9519	99.2332	99.5823	92.6726	99.5204	99.9218
43.521	84.5439	97.6781	99.9973	98.0228	95.0235	99.2547	99.5936	92.7553	99.5324	99.9229
43.788	84.7178	97.6968	99.9975	98.0724	95.093	99.2729	99.6044	92.8434	99.5442	99.9239
44.055	84.9156	97.7161	99.9975	98.1233	95.1594	99.2921	99.6143	92.9328	99.5559	99.9252
44.322	85.0885	97.7361	99.9978	98.1713	95.2253	99.309	99.6234	93.0179	99.5677	99.9262
44.589	85.2635	97.7542	99.9978	98.2169	95.2891	99.326	99.6333	93.1043	99.5788	99.9274
44.856	85.4374	97.7731	99.998	98.2605	95.3516	99.3422	99.643	93.1919	99.5905	99.9283
45.123	85.6015	97.7915	99.9981	98.3016	95.4168	99.3593	99.6527	93.277	99.6016	99.9296
45.39	85.7689	97.809	99.9982	98.3369	95.478	99.3786	99.6624	93.3652	99.6135	99.9307
45.657	85.9317	97.8252	99.9984	98.3712	95.5411	99.397	99.6717	93.4513	99.6242	99.9315
45.924	86.0924	97.843	99.9985	98.4061	95.5991	99.416	99.6814	93.5382	99.6342	99.9324
46.191	86.2555	97.8596	99.9986	98.4412	95.6587	99.4339	99.6916	93.6241	99.6449	99.933
46.458	86.4151	97.8756	99.9988	98.4739	95.7163	99.4511	99.7003	93.7118	99.6547	99.9339
46.725	86.5756	97.893	99.9988	98.5052	95.7747	99.4665	99.7095	93.8017	99.6654	99.9346
46.992	86.7391	97.9103	99.9991	98.5329	95.8304	99.4808	99.7197	93.8918	99.6753	99.9353
47.259	86.9029	97.9264	99.9991	98.5613	95.8891	99.4937	99.7288	93.9824	99.6859	99.9361
47.526	87.068	97.9437	99.9993	98.5884	95.9485	99.5058	99.7377	94.0746	99.6954	99.9368
47.793	87.2361	97.9606	99.9994	98.6155	96.0021	99.5166	99.7464	94.1691	99.705	99.9374
48.06	87.4031	97.9778	99.9995	98.6426	96.0568	99.5286	99.7559	94.2579	99.7139	99.9379
48.327	87.5677	97.9956	99.9997	98.6675	96.1152	99.54	99.7649	94.3499	99.7234	99.9386
48.594	87.7346	98.0129	99.9998	98.693	96.1681	99.5513	99.7725	94.4302	99.7316	99.9391
48.861	87.9082	98.0324	100	98.7178	96.2236	99.5615	99.7827	94.5137	99.7408	99.9396
49.128	88.0766	98.0511	100	98.7411	96.2766	99.572	99.7905	94.591	99.7492	99.9402
49.395	88.2527	98.0687	100	98.7642	96.3309	99.5822	99.7992	94.6669	99.758	99.9407
49.662	88.4216	98.0863	100	98.7833	96.3798	99.5925	99.808	94.742	99.7659	99.9412
49.929	88.5938	98.1035	100	98.8033	96.4306	99.602	99.8162	94.8175	99.7741	99.9417
50.196	88.7656	98.1214	100	98.8212	96.481	99.612	99.824	94.8906	99.7813	99.9423
50.463	88.9283	98.1386	100	98.8388	96.5314	99.6218	99.8311	94.9654	99.7883	99.9434
50.73	89.0867	98.1559	100	98.8559	96.5786	99.6306	99.8387	95.0365	99.7956	99.9469
50.997	89.2363	98.1734	100	98.8734	96.6298	99.64	99.8459	95.1114	99.8017	99.9504
51.264	89.3792	98.1908	100	98.8903	96.6786	99.6489	99.8519	95.1819	99.8092	99.9538
51.531	89.5119	98.2072	100	98.9054	96.7265	99.6586	99.8576	95.2536	99.8156	99.9574
51.798	89.6446	98.2246	100	98.9221	96.7766	99.6665	99.8645	95.3236	99.8216	99.9608
52.065	89.7781	98.2409	100	98.9369	96.8279	99.6753	99.871	95.3908	99.8267	99.9644
52.332	89.9093	98.2581	100	98.9523	96.8748	99.6836	99.8765	95.4561	99.8312	99.9676
52.599	90.0361	98.2745	100	98.9658	96.9255	99.6917	99.883	95.5191	99.8351	99.9708
52.866	90.1611	98.2904	100	98.9796	96.9736	99.699	99.8898	95.58	99.839	99.9713
53.133	90.2862	98.3057	100	98.9932	97.0216	99.706	99.8952	95.6431	99.8429	99.9718
53.4	90.4079	98.3179	100	99.0058	97.0702	99.7135	99.9012	95.7032	99.8465	99.9724
53.667	90.5289	98.3311	100	99.019	97.1202	99.7205	99.9068	95.763	99.8509	99.9729
53.934	90.6513	98.3429	100	99.0321	97.1656	99.7272	99.9117	95.8237	99.8548	99.9734
54.201	90.7743	98.3548	100	99.0453	97.2107	99.7334	99.9164	95.8846	99.8579	99.974
54.468	90.8942	98.3665	100	99.0574	97.2523	99.7401	99.9206	95.9434	99.8616	99.9745
54.735	91.0141	98.3786	100	99.0711	97.2955	99.7457	99.9236	96.0024	99.8659	99.975
55.002	91.1333	98.3898	100	99.0825	97.3303	99.7517	99.9266	96.0624	99.8699	99.9755
55.269	91.2484	98.4026	100	99.0964	97.3679	99.7574	99.929	96.12	99.8734	99.9761
55.536	91.3622	98.4141	100	99.1084	97.4063	99.7633	99.9311	96.1801	99.8767	99.9765
55.803	91.4683	98.426	100	99.1195	97.4414	99.7685	99.9335	96.2377	99.8805	99.9772
56.07	91.5753	98.4371	100	99.1321	97.4783	99.774	99.9352	96.2957	99.8843	99.9776
56.337	91.6825	98.4488	100	99.1445	97.5166	99.7787	99.9372	96.3551	99.8878	99.9782
56.604	91.7846	98.4592	100	99.1563	97.5528	99.7837	99.9394	96.4139	99.8911	99.9787
56.871	91.8884	98.47	100	99.1693	97.5889	99.7886	99.9411	96.4706	99.8943	99.9792
57.138	91.9951	98.4799	100	99.18	97.6261	99.7928	99.9427	96.5294	99.8981	99.9797
57.405	92.1015	98.4905	100	99.1929	97.6611	99.7966	99.9444	96.589	99.9013	99.9803
57.672	92.2069	98.5007	100	99.2039	97.6964	99.8002	99.9463	96.6463	99.9048	99.9808
57.939	92.3115	98.5107	100	99.2146	97.7315	99.8047	99.9476	96.702	99.908	99.9813
58.206	92.409	98.5199	100	99.2269	97.7655	99.8084	99.9495	96.7576	99.9111	99.9819
58.473	92.5049	98.5305	100	99.2369	97.798	99.8121	99.9511	96.8093	99.9145	99.9824
58.74	92.592	98.5389	100	99.2473	97.8326	99.817	99.9528	96.8577	99.918	99.9829
59.007	92.6773	98.5496	100	99.2578	97.8652	99.8209	99.9548	96.9059	99.9215	99.9835
59.274	92.7652	98.5581	100	99.2686	97.897	99.8253	99.9559	96.9523	99.9249	99.9839
59.541	92.8504	98.567	100	99.2787	97.9299	99.8293	99.9576	96.9965	99.9274	99.9845
59.808	92.9341	98.576	100	99.2901	97.9609	99.8332	99.9598	97.04	99.9312	99.9849
60.075	93.0222	98.5853	100	99.2998	97.99	99.8377	99.9614	97.0843	99.9341	99.9856
60.342	93.107	98.594	100	99.3107	98.0203	99.8411	99.963	97.1271	99.9371	99.986
60.609	93.1924	98.6037	100	99.3203	98.0521	99.8455	99.9648	97.1703	99.9395	99.9867
60.876	93.2778	98.6125	100	99.3317	98.083	99.8496	99.9664	97.2125	99.9419	99.9871
61.143	93.365	98.6217	100	99.3415	98.1128	99.8537	99.9678	97.2538	99.9434	99.9876
61.41	93.4511	98.6303	100	99.3533	98.1434	99.8577	99.9695	97.2944	99.9451	99.9882
61.677	93.5382	98.6389	100	99.3634	98.1757	99.8613	99.9709	97.334	99.9466	99.9887
61.944	93.6244	98.6478	100	99.373	98.2067	99.865	99.9728	97.3729	99.948	99.9892
62.211	93.7123	98.656	100	99.3836	98.2361	99.8691	99.9741	97.4119	99.9496	99.9898
62.478	93.7959	98.6639	100	99.3922	98.2661	99.8724	99.9758	97.4497	99.951	99.9903
62.745	93.8786	98.6728	100	99.4013	98.293	99.8761	99.9775	97.4864	99.9523	99.9908
63.012	93.961	98.6814	100	99.4114	98.3192	99.8795	99.9789	97.5235	99.9538	99.9912
63.279	94.0443	98.6899	100	99.42	98.3459	99.8826	99.9806	97.5593	99.9549	99.9919
63.546	94.1284	98.6985	100	99.4292	98.3737	99.8861	99.9823	97.5946	99.9561	99.9923
63.813	94.2095	98.7065	100	99.4398	98.3992	99.8896	99.9836	97.6322	99.9576	99.993
64.08	94.2927	98.715	100	99.4473	98.4254	99.8929	99.9854	97.6619	99.9587	99.9934
64.347	94.3709	98.7236	100	99.4568	98.4524	99.8965	99.9868	97.6954	99.9596	99.994
64.614	94.4496	98.7323	100	99.4635	98.4775	99.8993	99.9879	97.7283	99.9608	99.9945
64.881	94.5258	98.7406	100	99.4734	98.5028	99.9026	99.9892	97.7589	99.9618	99.9951
65.148	94.5995	98.7489	100	99.4803	98.5296	99.9053	99.9903	97.7897	99.9626	99.9955
65.415	94.6744	98.7566	100	99.489	98.5553	99.9079	99.991	97.8183	99.9638	99.9961
65.682	94.7462	98.766	100	99.4967	98.5796	99.9112	99.992	97.8498	99.9647	99.9966
65.949	94.8194	98.774	100	99.5051	98.6033	99.9132	99.9927	97.879	99.9657	99.9971
66.216	94.8898	98.7826	100	99.5131	98.6243	99.9154	99.9935	97.9085	99.9667	99.9976
66.483	94.9598	98.7904	100	99.5209	98.6446	99.9175	99.9943	97.936	99.9678	99.9982
66.75	95.0282	98.798	100	99.5289	98.6661	99.9194	99.995	97.9653	99.9688	99.9987
67.017	95.0994	98.8062	100	99.537	98.6862	99.921	99.9955	97.993	99.9701	99.9993
67.284	95.1672	98.8131	100	99.5451	98.7059	99.9228	99.9964	98.0205	99.971	99.9998
67.551	95.2382	98.8191	100	99.5536	98.7237	99.9245	99.9969	98.048	99.9719	100
67.818	95.3026	98.8264	100	99.5607	98.7425	99.9265	99.9975	98.074	99.9728	100
68.085	95.3675	98.8319	100	99.5689	98.7609	99.928	99.998	98.0989	99.9738	100
68.352	95.4298	98.839	100	99.5767	98.7808	99.9296	99.9985	98.1253	99.9749	100
68.619	95.4894	98.845	100	99.5844	98.7991	99.9316	99.9993	98.1513	99.976	100
68.886	95.5476	98.8513	100	99.5927	98.8182	99.9336	99.9996	98.1751	99.9771	100
69.153	95.6039	98.8563	100	99.6009	98.8344	99.9351	99.9999	98.1992	99.978	100
69.42	95.659	98.8629	100	99.6082	98.8517	99.9367	100	98.2232	99.9791	100
69.687	95.7139	98.8686	100	99.6149	98.8666	99.9381	100	98.2456	99.9801	100
69.954	95.765	98.8752	100	99.6223	98.8809	99.9396	100	98.2686	99.9806	100
70.221	95.8183	98.881	100	99.6294	98.8961	99.9411	100	98.291	99.9808	100
70.488	95.8698	98.8869	100	99.6372	98.9104	99.9423	100	98.3157	99.981	100
70.755	95.9217	98.8927	100	99.6441	98.9248	99.9436	100	98.3352	99.9812	100
71.022	95.9687	98.9002	100	99.6513	98.9389	99.9446	100	98.358	99.9813	100
71.289	96.0193	98.905	100	99.6579	98.9539	99.946	100	98.3789	99.9814	100
71.556	96.0663	98.9117	100	99.6653	98.9667	99.9473	100	98.4005	99.9816	100
71.823	96.1134	98.9175	100	99.6718	98.981	99.9485	100	98.4221	99.9819	100
72.09	96.1612	98.9237	100	99.6788	98.9941	99.9495	100	98.4412	99.982	100
72.357	96.2076	98.9298	100	99.6858	99.0066	99.9506	100	98.4613	99.9821	100
72.624	96.2555	98.936	100	99.6924	99.0189	99.9518	100	98.4808	99.9823	100
72.891	96.299	98.9422	100	99.6981	99.0322	99.953	100	98.5004	99.9825	100
73.158	96.3469	98.9484	100	99.7043	99.0437	99.9542	100	98.5179	99.9826	100
73.425	96.394	98.9544	100	99.7105	99.0548	99.9555	100	98.5379	99.9827	100
73.692	96.4394	98.9598	100	99.716	99.0673	99.9565	100	98.5578	99.983	100
73.959	96.4847	98.9661	100	99.7228	99.0789	99.9575	100	98.5773	99.9832	100
74.226	96.531	98.9726	100	99.7286	99.0909	99.9586	100	98.5966	99.9833	100
74.493	96.5762	98.9791	100	99.7351	99.1014	99.9599	100	98.6148	99.9835	100
74.76	96.6204	98.9845	100	99.7402	99.1123	99.961	100	98.6347	99.9836	100
75.027	96.6653	98.9905	100	99.7468	99.1233	99.962	100	98.6537	99.9838	100
75.294	96.7101	98.9967	100	99.752	99.1343	99.9631	100	98.6736	99.984	100
75.561	96.7552	99.0028	100	99.7568	99.145	99.9643	100	98.6918	99.9842	100
75.828	96.7989	99.0085	100	99.7618	99.156	99.9652	100	98.7118	99.9843	100
76.095	96.8449	99.0146	100	99.767	99.1669	99.9662	100	98.7295	99.9844	100
76.362	96.8878	99.0203	100	99.7719	99.1785	99.9673	100	98.7494	99.9847	100
76.629	96.931	99.0267	100	99.7759	99.1888	99.9683	100	98.7684	99.9849	100
76.896	96.9742	99.0325	100	99.7807	99.1999	99.9693	100	98.7871	99.9851	100
77.163	97.0166	99.0387	100	99.7853	99.2104	99.9704	100	98.8055	99.9851	100
77.43	97.0605	99.0439	100	99.7896	99.2214	99.9715	100	98.823	99.9853	100
77.697	97.1029	99.0507	100	99.7929	99.2333	99.9725	100	98.8423	99.9855	100
77.964	97.1437	99.0565	100	99.7971	99.2433	99.9736	100	98.8597	99.9857	100
78.231	97.1836	99.0625	100	99.8012	99.2544	99.9745	100	98.8781	99.9858	100
78.498	97.2229	99.0685	100	99.8048	99.2662	99.9756	100	98.8953	99.986	100
78.765	97.2602	99.0743	100	99.8082	99.2757	99.9765	100	98.912	99.9862	100
79.032	97.2994	99.0798	100	99.8112	99.2866	99.9776	100	98.9305	99.9863	100
79.299	97.3347	99.0865	100	99.8148	99.2983	99.9787	100	98.947	99.9865	100
79.566	97.3731	99.0922	100	99.8176	99.308	99.9796	100	98.9645	99.9866	100
79.833	97.4097	99.0981	100	99.8204	99.3184	99.98	100	98.9819	99.9869	100
80.1	97.4448	99.1038	100	99.8229	99.3292	99.9808	100	99.0003	99.987	100
80.367	97.4821	99.11	100	99.8252	99.3382	99.9814	100	99.0174	99.9872	100
80.634	97.5166	99.1159	100	99.8278	99.3476	99.9819	100	99.0343	99.9873	100
80.901	97.5489	99.1226	100	99.8304	99.358	99.9826	100	99.05	99.9875	100
81.168	97.5851	99.1279	100	99.8325	99.3663	99.9829	100	99.0651	99.9877	100
81.435	97.617	99.1335	100	99.8349	99.3752	99.9835	100	99.0766	99.9879	100
81.702	97.6533	99.1397	100	99.8378	99.3851	99.984	100	99.0901	99.9881	100
81.969	97.685	99.1457	100	99.8401	99.3932	99.9844	100	99.1018	99.9881	100
82.236	97.7191	99.1514	100	99.8425	99.4027	99.9848	100	99.1151	99.9883	100
82.503	97.7525	99.1574	100	99.845	99.4118	99.9851	100	99.1332	99.9885	100
82.77	97.7853	99.1632	100	99.8478	99.4204	99.9853	100	99.1497	99.9888	100
83.037	97.8165	99.1691	100	99.8499	99.4282	99.9855	100	99.1677	99.9888	100
83.304	97.8526	99.1751	100	99.8524	99.437	99.9857	100	99.1844	99.989	100
83.571	97.887	99.1815	100	99.8548	99.444	99.9858	100	99.2016	99.9892	100
83.838	97.9224	99.1868	100	99.8576	99.4514	99.986	100	99.2186	99.9894	100
84.105	97.9561	99.1926	100	99.8595	99.4586	99.9861	100	99.2361	99.9895	100
84.372	97.9902	99.1992	100	99.8625	99.4661	99.9862	100	99.2524	99.9896	100
84.639	98.0198	99.2052	100	99.8651	99.4728	99.9862	100	99.2703	99.9899	100
84.906	98.045	99.2107	100	99.8675	99.4805	99.9863	100	99.2871	99.99	100
85.173	98.0727	99.2167	100	99.8698	99.4874	99.9864	100	99.3033	99.9902	100
85.44	98.0989	99.2229	100	99.8724	99.4948	99.9865	100	99.3201	99.9903	100
85.707	98.1258	99.2286	100	99.8748	99.5015	99.9865	100	99.3367	99.9905	100
85.974	98.151	99.2345	100	99.8769	99.5098	99.9865	100	99.3534	99.9907	100
86.241	98.1774	99.2405	100	99.8798	99.5161	99.9866	100	99.3692	99.9909	100
86.508	98.2022	99.247	100	99.8822	99.5232	99.9866	100	99.386	99.9911	100
86.775	98.2275	99.2525	100	99.8848	99.529	99.9867	100	99.4023	99.9912	100
87.042	98.2527	99.2589	100	99.8871	99.5355	99.9868	100	99.4184	99.9913	100
87.309	98.2782	99.264	100	99.8898	99.5419	99.9869	100	99.4332	99.9915	100
87.576	98.3037	99.2706	100	99.8924	99.5482	99.9869	100	99.4485	99.9918	100
87.843	98.3289	99.2766	100	99.8945	99.5544	99.987	100	99.4608	99.9918	100
88.11	98.3524	99.2828	100	99.897	99.5606	99.9871	100	99.4688	99.992	100
88.377	98.3776	99.2883	100	99.8996	99.5675	99.9871	100	99.4774	99.9922	100
88.644	98.4008	99.2943	100	99.9024	99.5728	99.9872	100	99.487	99.9924	100
88.911	98.4249	99.3003	100	99.9044	99.58	99.9873	100	99.4958	99.9925	100
89.178	98.4474	99.3064	100	99.9072	99.5857	99.9874	100	99.5033	99.9927	100
89.445	98.4701	99.3121	100	99.9098	99.5919	99.9874	100	99.5129	99.9929	100
89.712	98.492	99.318	100	99.9119	99.5979	99.9874	100	99.5202	99.9931	100
89.979	98.5143	99.3238	100	99.9137	99.6041	99.9875	100	99.5292	99.9932	100
90.246	98.5361	99.3298	100	99.916	99.6096	99.9876	100	99.5361	99.9933	100
90.513	98.5578	99.3359	100	99.918	99.6149	99.9876	100	99.5455	99.9935	100
90.78	98.579	99.3421	100	99.92	99.6204	99.9877	100	99.5524	99.9938	100
91.047	98.6004	99.3484	100	99.9219	99.6246	99.9878	100	99.561	99.9939	100
91.314	98.622	99.3539	100	99.9243	99.6297	99.9878	100	99.5679	99.9941	100
91.581	98.644	99.3598	100	99.9265	99.6347	99.9879	100	99.5767	99.9942	100
91.848	98.6645	99.366	100	99.9284	99.6392	99.988	100	99.5836	99.9943	100
92.115	98.6859	99.372	100	99.9303	99.6444	99.9881	100	99.5916	99.9945	100
92.382	98.7076	99.3777	100	99.9326	99.649	99.9881	100	99.5984	99.9948	100
92.649	98.7277	99.3838	100	99.9347	99.6542	99.9882	100	99.6066	99.9949	100
92.916	98.7473	99.3897	100	99.9363	99.6591	99.9883	100	99.6139	99.995	100
93.183	98.7649	99.3958	100	99.9386	99.6637	99.9883	100	99.621	99.9952	100
93.45	98.7833	99.4013	100	99.9408	99.6693	99.9884	100	99.6283	99.9954	100
93.717	98.8024	99.4073	100	99.9431	99.6737	99.9885	100	99.6355	99.9957	100
93.984	98.8203	99.4129	100	99.9447	99.6787	99.9885	100	99.6422	99.9957	100
94.251	98.8395	99.4195	100	99.947	99.6836	99.9885	100	99.6495	99.9959	100
94.518	98.8574	99.425	100	99.949	99.6885	99.9886	100	99.6563	99.9961	100
94.785	98.8763	99.4314	100	99.9507	99.6932	99.9887	100	99.6631	99.9962	100
95.052	98.8942	99.4365	100	99.953	99.6979	99.9888	100	99.6697	99.9963	100
95.319	98.9115	99.443	100	99.9553	99.7025	99.9888	100	99.6772	99.9965	100
95.586	98.9306	99.4488	100	99.9573	99.707	99.9889	100	99.6827	99.9968	100
95.853	98.9489	99.4549	100	99.9592	99.7112	99.989	100	99.6904	99.9969	100
96.12	98.9667	99.4606	100	99.9614	99.7149	99.989	100	99.6965	99.9971	100
96.387	98.9832	99.4665	100	99.963	99.7179	99.9891	100	99.7038	99.9972	100
96.654	98.9995	99.4719	100	99.9654	99.7211	99.9892	100	99.7098	99.9974	100
96.921	99.0165	99.4788	100	99.9673	99.7247	99.9893	100	99.7172	99.9976	100
97.188	99.0335	99.4839	100	99.9696	99.7275	99.9893	100	99.7232	99.9978	100
97.455	99.0488	99.49	100	99.9714	99.7304	99.9894	100	99.7302	99.9979	100
97.722	99.0643	99.4954	100	99.974	99.7323	99.9895	100	99.7366	99.998	100
97.989	99.0797	99.5012	100	99.9757	99.7344	99.9895	100	99.7441	99.9982	100
98.256	99.0949	99.5067	100	99.9773	99.7365	99.9895	100	99.7498	99.9984	100
98.523	99.1094	99.5121	100	99.9797	99.7385	99.9896	100	99.7569	99.9987	100
98.79	99.1252	99.5175	100	99.9817	99.7408	99.9897	100	99.763	99.9987	100
99.057	99.1395	99.5228	100	99.9839	99.7429	99.9897	100	99.7695	99.9989	100
99.324	99.1535	99.5282	100	99.9853	99.7448	99.9898	100	99.7762	99.9991	100
99.591	99.169	99.5334	100	99.9871	99.7473	99.9899	100	99.783	99.9993	100
99.858	99.1839	99.538	100	99.9885	99.7489	99.99	100	99.7888	99.9993	100
100.125	99.1988	99.5431	100	99.9897	99.7512	99.99	100	99.7962	99.9995	100
100.392	99.2125	99.5479	100	99.9905	99.753	99.9901	100	99.8021	99.9998	100
100.659	99.2266	99.5519	100	99.9908	99.7551	99.9902	100	99.8082	99.9999	100
100.926	99.2413	99.5565	100	99.991	99.7575	99.9902	100	99.8139	100	100
101.193	99.2567	99.5606	100	99.9911	99.7596	99.9903	100	99.8188	100	100
101.46	99.2712	99.5652	100	99.9912	99.7612	99.9904	100	99.8235	100	100
101.727	99.2847	99.5692	100	99.9913	99.7637	99.9905	100	99.8277	100	100
101.994	99.2995	99.5738	100	99.9913	99.7661	99.9905	100	99.8312	100	100
102.261	99.3136	99.5783	100	99.9914	99.7679	99.9905	100	99.835	100	100
102.528	99.3288	99.5823	100	99.9915	99.7703	99.9906	100	99.8392	100	100
102.795	99.3425	99.5871	100	99.9916	99.772	99.9907	100	99.8432	100	100
103.062	99.3574	99.5911	100	99.9917	99.7744	99.9907	100	99.8467	100	100
103.329	99.3726	99.5953	100	99.9918	99.7765	99.9908	100	99.8505	100	100
103.596	99.3859	99.5998	100	99.9918	99.7785	99.9909	100	99.8538	100	100
103.863	99.4013	99.6039	100	99.9919	99.7806	99.9909	100	99.8572	100	100
104.13	99.4154	99.6079	100	99.992	99.7825	99.991	100	99.861	100	100
104.397	99.4297	99.6122	100	99.9921	99.7847	99.9911	100	99.8637	100	100
104.664	99.443	99.6163	100	99.9923	99.7868	99.9912	100	99.867	100	100
104.931	99.4574	99.6206	100	99.9924	99.7887	99.9912	100	99.8701	100	100
105.198	99.4706	99.6251	100	99.9925	99.7909	99.9913	100	99.8726	100	100
105.465	99.483	99.6289	100	99.9925	99.7927	99.9914	100	99.875	100	100
105.732	99.4955	99.6333	100	99.9926	99.7952	99.9914	100	99.8776	100	100
105.999	99.5082	99.6373	100	99.9927	99.7972	99.9915	100	99.8794	100	100
106.266	99.5205	99.6415	100	99.9928	99.7992	99.9916	100	99.8824	100	100
106.533	99.5345	99.6456	100	99.9929	99.8015	99.9916	100	99.8841	100	100
106.8	99.5463	99.6502	100	99.993	99.8035	99.9916	100	99.8862	100	100
107.067	99.5595	99.6542	100	99.9931	99.8057	99.9917	100	99.8881	100	100
107.334	99.5724	99.6584	100	99.9931	99.8078	99.9918	100	99.8902	100	100
107.601	99.5834	99.6625	100	99.9932	99.8098	99.9919	100	99.8916	100	100
107.868	99.5963	99.6666	100	99.9933	99.8115	99.9919	100	99.8935	100	100
108.135	99.6084	99.6707	100	99.9934	99.8142	99.992	100	99.8947	100	100
108.402	99.6199	99.6752	100	99.9935	99.8161	99.9921	100	99.8965	100	100
108.669	99.6315	99.6791	100	99.9937	99.8182	99.9921	100	99.8981	100	100
108.936	99.6432	99.6835	100	99.9938	99.8201	99.9922	100	99.9	100	100
109.203	99.6534	99.6875	100	99.9938	99.8223	99.9923	100	99.9013	100	100
109.47	99.6627	99.6916	100	99.9939	99.8242	99.9924	100	99.9032	100	100
109.737	99.6727	99.6957	100	99.994	99.8262	99.9924	100	99.9047	100	100
110.004	99.6822	99.6999	100	99.9941	99.8284	99.9925	100	99.9062	100	100
110.271	99.6917	99.7044	100	99.9942	99.8301	99.9925	100	99.908	100	100
110.538	99.7004	99.7082	100	99.9943	99.832	99.9925	100	99.9097	100	100
110.805	99.7093	99.7123	100	99.9944	99.8333	99.9926	100	99.9112	100	100
111.072	99.7181	99.7166	100	99.9944	99.835	99.9927	100	99.913	100	100
111.339	99.727	99.7206	100	99.9945	99.8362	99.9928	100	99.9144	100	100
111.606	99.736	99.7251	100	99.9946	99.8377	99.9928	100	99.9161	100	100
111.873	99.7447	99.729	100	99.9947	99.8392	99.9929	100	99.9179	100	100
112.14	99.7534	99.7332	100	99.9948	99.8405	99.993	100	99.9194	100	100
112.407	99.7612	99.7375	100	99.995	99.8419	99.9931	100	99.9211	100	100
112.674	99.7691	99.7418	100	99.995	99.8434	99.9931	100	99.9227	100	100
112.941	99.7759	99.7456	100	99.9951	99.8444	99.9932	100	99.9237	100	100
113.208	99.7821	99.7501	100	99.9952	99.8465	99.9933	100	99.9254	100	100
113.475	99.7882	99.7542	100	99.9953	99.8474	99.9933	100	99.9269	100	100
113.742	99.7938	99.7581	100	99.9954	99.8491	99.9934	100	99.9279	100	100
114.009	99.8003	99.7622	100	99.9955	99.8502	99.9934	100	99.9296	100	100
114.276	99.8059	99.7662	100	99.9956	99.8516	99.9935	100	99.9308	100	100
114.543	99.8112	99.7703	100	99.9956	99.853	99.9935	100	99.9321	100	100
114.81	99.8162	99.7749	100	99.9957	99.8545	99.9936	100	99.9335	100	100
115.077	99.8224	99.7788	100	99.9958	99.8558	99.9937	100	99.9349	100	100
115.344	99.8267	99.7821	100	99.9959	99.8575	99.9938	100	99.9361	100	100
115.611	99.8316	99.786	100	99.996	99.8585	99.9938	100	99.9378	100	100
115.878	99.8358	99.7897	100	99.9961	99.8602	99.9939	100	99.9388	100	100
116.145	99.8401	99.7928	100	99.9962	99.8618	99.994	100	99.9402	100	100
116.412	99.8446	99.7964	100	99.9962	99.863	99.994	100	99.9415	100	100
116.679	99.8487	99.7999	100	99.9963	99.8643	99.9941	100	99.9431	100	100
116.946	99.8525	99.8032	100	99.9964	99.8658	99.9942	100	99.9444	100	100
117.213	99.8562	99.8058	100	99.9966	99.8671	99.9943	100	99.9459	100	100
117.48	99.8606	99.8083	100	99.9967	99.8684	99.9943	100	99.9469	100	100
117.747	99.8637	99.8109	100	99.9968	99.8693	99.9944	100	99.9484	100	100
118.014	99.8676	99.8133	100	99.9969	99.8708	99.9945	100	99.9496	100	100
118.281	99.8711	99.8158	100	99.9969	99.8721	99.9945	100	99.9512	100	100
118.548	99.8745	99.8183	100	99.997	99.8734	99.9945	100	99.9522	100	100
118.815	99.8777	99.8204	100	99.9971	99.8748	99.9946	100	99.9539	100	100
119.082	99.8806	99.823	100	99.9972	99.8758	99.9947	100	99.9553	100	100
119.349	99.8833	99.8256	100	99.9973	99.8772	99.9947	100	99.9565	100	100
119.616	99.8864	99.8285	100	99.9974	99.8784	99.9948	100	99.9577	100	100
119.883	99.889	99.8307	100	99.9974	99.88	99.9949	100	99.9593	100	100
120.15	99.8917	99.8331	100	99.9975	99.8809	99.995	100	99.9607	100	100
120.417	99.8946	99.8356	100	99.9976	99.8826	99.995	100	99.9621	100	100
120.684	99.8976	99.8381	100	99.9977	99.8836	99.9951	100	99.9635	100	100
120.951	99.8997	99.8408	100	99.9978	99.885	99.9952	100	99.9645	100	100
121.218	99.9022	99.8431	100	99.998	99.8862	99.9952	100	99.9659	100	100
121.485	99.905	99.8454	100	99.9981	99.8875	99.9953	100	99.9674	100	100
121.752	99.9074	99.848	100	99.9981	99.8887	99.9954	100	99.9686	100	100
122.019	99.9097	99.8503	100	99.9982	99.8899	99.9955	100	99.97	100	100
122.286	99.912	99.8527	100	99.9983	99.8913	99.9955	100	99.9712	100	100
122.553	99.9146	99.8555	100	99.9984	99.8926	99.9955	100	99.9725	100	100
122.82	99.9168	99.8578	100	99.9985	99.8936	99.9956	100	99.9738	100	100
123.087	99.9185	99.8605	100	99.9986	99.895	99.9956	100	99.975	100	100
123.354	99.9213	99.8627	100	99.9987	99.8963	99.9957	100	99.9761	100	100
123.621	99.9237	99.8655	100	99.9987	99.8976	99.9958	100	99.9773	100	100
123.888	99.9258	99.8676	100	99.9988	99.899	99.9959	100	99.9782	100	100
124.155	99.928	99.8704	100	99.9989	99.9	99.9959	100	99.9793	100	100
124.422	99.9305	99.8726	100	99.999	99.9016	99.996	100	99.9806	100	100
124.689	99.9327	99.8753	100	99.9992	99.9024	99.9961	100	99.9818	100	100
124.956	99.9348	99.8776	100	99.9993	99.9042	99.9962	100	99.9826	100	100
125.223	99.937	99.88	100	99.9994	99.9052	99.9962	100	99.9838	100	100
125.49	99.9392	99.8824	100	99.9994	99.9064	99.9963	100	99.9844	100	100
125.757	99.9418	99.8856	100	99.9995	99.9081	99.9964	100	99.9853	100	100
126.024	99.9438	99.8875	100	99.9996	99.909	99.9964	100	99.9863	100	100
126.291	99.9459	99.8903	100	99.9997	99.9105	99.9964	100	99.9872	100	100
126.558	99.948	99.8923	100	99.9998	99.9113	99.9965	100	99.9881	100	100
126.825	99.9499	99.8952	100	99.9999	99.9127	99.9966	100	99.989	100	100
127.092	99.9518	99.8977	100	99.9999	99.9137	99.9966	100	99.9896	100	100
127.359	99.9528	99.9	100	100	99.915	99.9967	100	99.9906	100	100
127.626	99.9547	99.9026	100	100	99.916	99.9968	100	99.9916	100	100
127.893	99.9558	99.9049	100	100	99.9171	99.9969	100	99.9925	100	100
128.16	99.9573	99.9075	100	100	99.9181	99.9969	100	99.9934	100	100
128.427	99.9586	99.9101	100	100	99.9198	99.997	100	99.9943	100	100
128.694	99.9602	99.9124	100	100	99.9206	99.9971	100	99.9949	100	100
128.961	99.9613	99.9151	100	100	99.9219	99.9971	100	99.9959	100	100
129.228	99.9629	99.9175	100	100	99.9226	99.9972	100	99.997	100	100
129.495	99.9641	99.9201	100	100	99.9241	99.9973	100	99.9978	100	100
129.762	99.9658	99.9222	100	100	99.925	99.9974	100	99.9985	100	100
130.029	99.9671	99.9246	100	100	99.9263	99.9974	100	99.9991	100	100
130.296	99.9684	99.9273	100	100	99.9273	99.9975	100	99.9994	100	100
130.563	99.9694	99.9298	100	100	99.9284	99.9975	100	99.9996	100	100
130.83	99.9711	99.9324	100	100	99.9297	99.9975	100	99.9997	100	100
131.097	99.972	99.9345	100	100	99.9308	99.9976	100	100	100	100
131.364	99.9733	99.9371	100	100	99.932	99.9977	100	100	100	100
131.631	99.9745	99.9399	100	100	99.9329	99.9978	100	100	100	100
131.898	99.9758	99.9423	100	100	99.9342	99.9978	100	100	100	100
132.165	99.9768	99.9448	100	100	99.9354	99.9979	100	100	100	100
132.432	99.978	99.9467	100	100	99.9365	99.998	100	100	100	100
132.699	99.9793	99.9494	100	100	99.9376	99.9981	100	100	100	100
132.966	99.9805	99.9518	100	100	99.9387	99.9981	100	100	100	100
133.233	99.9817	99.954	100	100	99.9398	99.9982	100	100	100	100
133.5	99.9829	99.956	100	100	99.9411	99.9983	100	100	100	100
133.767	99.9841	99.9581	100	100	99.9421	99.9983	100	100	100	100
134.034	99.9851	99.96	100	100	99.943	99.9984	100	100	100	100
134.301	99.9864	99.9615	100	100	99.9442	99.9985	100	100	100	100
134.568	99.9875	99.9629	100	100	99.9455	99.9985	100	100	100	100
134.835	99.9886	99.9641	100	100	99.9469	99.9985	100	100	100	100
135.102	99.9898	99.9654	100	100	99.9476	99.9986	100	100	100	100
135.369	99.9912	99.9668	100	100	99.9488	99.9987	100	100	100	100
135.636	99.992	99.9679	100	100	99.9499	99.9987	100	100	100	100
135.903	99.9931	99.9695	100	100	99.951	99.9988	100	100	100	100
136.17	99.9938	99.9705	100	100	99.9521	99.9989	100	100	100	100
136.437	99.9948	99.9719	100	100	99.9527	99.999	100	100	100	100
136.704	99.9955	99.9733	100	100	99.9536	99.999	100	100	100	100
136.971	99.9963	99.9746	100	100	99.9545	99.9991	100	100	100	100
137.238	99.9968	99.9758	100	100	99.9553	99.9992	100	100	100	100
137.505	99.9972	99.977	100	100	99.9565	99.9993	100	100	100	100
137.772	99.9975	99.9784	100	100	99.9567	99.9993	100	100	100	100
138.039	99.9976	99.9797	100	100	99.9579	99.9994	100	100	100	100
138.306	99.9978	99.9811	100	100	99.9587	99.9994	100	100	100	100
138.573	99.998	99.9823	100	100	99.9597	99.9994	100	100	100	100
138.84	99.9981	99.9835	100	100	99.9605	99.9995	100	100	100	100
139.107	99.9981	99.9849	100	100	99.9613	99.9996	100	100	100	100
139.374	99.9982	99.9862	100	100	99.9623	99.9997	100	100	100	100
139.641	99.9983	99.9876	100	100	99.963	99.9997	100	100	100	100
139.908	99.9984	99.9888	100	100	99.9638	99.9998	100	100	100	100
140.175	99.9985	99.99	100	100	99.9644	99.9999	100	100	100	100
140.442	99.9986	99.9914	100	100	99.965	100	100	100	100	100
140.709	99.9988	99.9925	100	100	99.9658	100	100	100	100	100
140.976	99.9988	99.9936	100	100	99.9667	100	100	100	100	100
141.243	99.999	99.9948	100	100	99.9672	100	100	100	100	100
141.51	99.9991	99.9956	100	100	99.9679	100	100	100	100	100
141.777	99.9992	99.9963	100	100	99.9685	100	100	100	100	100
142.044	99.9993	99.9969	100	100	99.9695	100	100	100	100	100
142.311	99.9994	99.9974	100	100	99.9701	100	100	100	100	100
142.578	99.9995	99.9981	100	100	99.9711	100	100	100	100	100
142.845	99.9996	99.9986	100	100	99.9714	100	100	100	100	100
143.112	99.9997	99.9989	100	100	99.9723	100	100	100	100	100
143.379	99.9998	99.9993	100	100	99.973	100	100	100	100	100
143.646	99.9999	99.9996	100	100	99.9737	100	100	100	100	100
143.913	99.9999	99.9997	100	100	99.9745	100	100	100	100	100
144.18	100	99.9999	100	100	99.9751	100	100	100	100	100
144.447	100	100	100	100	99.9759	100	100	100	100	100
144.714	100	100	100	100	99.9767	100	100	100	100	100
144.981	100	100	100	100	99.9773	100	100	100	100	100
145.248	100	100	100	100	99.9779	100	100	100	100	100
145.515	100	100	100	100	99.9788	100	100	100	100	100
145.782	100	100	100	100	99.9794	100	100	100	100	100
146.049	100	100	100	100	99.9804	100	100	100	100	100
146.316	100	100	100	100	99.9808	100	100	100	100	100
146.583	100	100	100	100	99.9817	100	100	100	100	100
146.85	100	100	100	100	99.9823	100	100	100	100	100
147.117	100	100	100	100	99.9832	100	100	100	100	100
147.384	100	100	100	100	99.9837	100	100	100	100	100
147.651	100	100	100	100	99.9847	100	100	100	100	100
147.918	100	100	100	100	99.9851	100	100	100	100	100
148.185	100	100	100	100	99.9861	100	100	100	100	100
148.452	100	100	100	100	99.9867	100	100	100	100	100
148.719	100	100	100	100	99.9874	100	100	100	100	100
148.986	100	100	100	100	99.988	100	100	100	100	100
149.253	100	100	100	100	99.9888	100	100	100	100	100
149.52	100	100	100	100	99.9898	100	100	100	100	100
149.787	100	100	100	100	99.9902	100	100	100	100	100
150.054	100	100	100	100	99.9913	100	100	100	100	100
150.321	100	100	100	100	99.9916	100	100	100	100	100
150.588	100	100	100	100	99.9927	100	100	100	100	100
150.855	100	100	100	100	99.9931	100	100	100	100	100
151.122	100	100	100	100	99.9941	100	100	100	100	100
151.389	100	100	100	100	99.9946	100	100	100	100	100
151.656	100	100	100	100	99.9954	100	100	100	100	100
151.923	100	100	100	100	99.996	100	100	100	100	100
152.19	100	100	100	100	99.9969	100	100	100	100	100
152.457	100	100	100	100	99.9974	100	100	100	100	100
152.724	100	100	100	100	99.9982	100	100	100	100	100
152.991	100	100	100	100	99.9989	100	100	100	100	100
153.258	100	100	100	100	99.9993	100	100	100	100	100
153.525	100	100	100	100	99.9999	100	100	100	100	100
153.792	100	100	100	100	100	100	100	100	100	100
154.059	100	100	100	100	100	100	100	100	100	100
154.326	100	100	100	100	100	100	100	100	100	100
154.593	100	100	100	100	100	100	100	100	100	100
154.86	100	100	100	100	100	100	100	100	100	100
155.127	100	100	100	100	100	100	100	100	100	100
155.394	100	100	100	100	100	100	100	100	100	100
155.661	100	100	100	100	100	100	100	100	100	100
155.928	100	100	100	100	100	100	100	100	100	100
156.195	100	100	100	100	100	100	100	100	100	100
156.462	100	100	100	100	100	100	100	100	100	100
156.729	100	100	100	100	100	100	100	100	100	100
156.996	100	100	100	100	100	100	100	100	100	100
157.263	100	100	100	100	100	100	100	100	100	100
157.53	100	100	100	100	100	100	100	100	100	100
157.797	100	100	100	100	100	100	100	100	100	100
158.064	100	100	100	100	100	100	100	100	100	100
158.331	100	100	100	100	100	100	100	100	100	100
158.598	100	100	100	100	100	100	100	100	100	100
158.865	100	100	100	100	100	100	100	100	100	100
159.132	100	100	100	100	100	100	100	100	100	100
159.399	100	100	100	100	100	100	100	100	100	100
159.666	100	100	100	100	100	100	100	100	100	100
159.933	100	100	100	100	100	100	100	100	100	100
160.2	100	100	100	100	100	100	100	100	100	100
160.467	100	100	100	100	100	100	100	100	100	100
160.734	100	100	100	100	100	100	100	100	100	100
161.001	100	100	100	100	100	100	100	100	100	100
161.268	100	100	100	100	100	100	100	100	100	100
161.535	100	100	100	100	100	100	100	100	100	100
161.802	100	100	100	100	100	100	100	100	100	100
162.069	100	100	100	100	100	100	100	100	100	100
162.336	100	100	100	100	100	100	100	100	100	100
162.603	100	100	100	100	100	100	100	100	100	100
162.87	100	100	100	100	100	100	100	100	100	100
163.137	100	100	100	100	100	100	100	100	100	100
163.404	100	100	100	100	100	100	100	100	100	100
163.671	100	100	100	100	100	100	100	100	100	100
163.938	100	100	100	100	100	100	100	100	100	100
164.205	100	100	100	100	100	100	100	100	100	100
164.472	100	100	100	100	100	100	100	100	100	100
164.739	100	100	100	100	100	100	100	100	100	100
165.006	100	100	100	100	100	100	100	100	100	100
165.273	100	100	100	100	100	100	100	100	100	100
165.54	100	100	100	100	100	100	100	100	100	100
165.807	100	100	100	100	100	100	100	100	100	100
166.074	100	100	100	100	100	100	100	100	100	100
166.341	100	100	100	100	100	100	100	100	100	100
166.608	100	100	100	100	100	100	100	100	100	100
166.875	100	100	100	100	100	100	100	100	100	100
167.142	100	100	100	100	100	100	100	100	100	100
167.409	100	100	100	100	100	100	100	100	100	100
167.676	100	100	100	100	100	100	100	100	100	100
167.943	100	100	100	100	100	100	100	100	100	100
168.21	100	100	100	100	100	100	100	100	100	100
168.477	100	100	100	100	100	100	100	100	100	100
168.744	100	100	100	100	100	100	100	100	100	100
169.011	100	100	100	100	100	100	100	100	100	100
169.278	100	100	100	100	100	100	100	100	100	100
169.545	100	100	100	100	100	100	100	100	100	100
169.812	100	100	100	100	100	100	100	100	100	100
170.079	100	100	100	100	100	100	100	100	100	100
170.346	100	100	100	100	100	100	100	100	100	100
170.613	100	100	100	100	100	100	100	100	100	100
170.88	100	100	100	100	100	100	100	100	100	100
171.147	100	100	100	100	100	100	100	100	100	100
171.414	100	100	100	100	100	100	100	100	100	100
171.681	100	100	100	100	100	100	100	100	100	100
171.948	100	100	100	100	100	100	100	100	100	100
172.215	100	100	100	100	100	100	100	100	100	100
172.482	100	100	100	100	100	100	100	100	100	100
172.749	100	100	100	100	100	100	100	100	100	100
173.016	100	100	100	100	100	100	100	100	100	100
173.283	100	100	100	100	100	100	100	100	100	100
173.55	100	100	100	100	100	100	100	100	100	100
173.817	100	100	100	100	100	100	100	100	100	100
174.084	100	100	100	100	100	100	100	100	100	100
174.351	100	100	100	100	100	100	100	100	100	100
174.618	100	100	100	100	100	100	100	100	100	100
174.885	100	100	100	100	100	100	100	100	100	100
175.152	100	100	100	100	100	100	100	100	100	100
175.419	100	100	100	100	100	100	100	100	100	100
175.686	100	100	100	100	100	100	100	100	100	100
175.953	100	100	100	100	100	100	100	100	100	100
176.22	100	100	100	100	100	100	100	100	100	100
176.487	100	100	100	100	100	100	100	100	100	100
176.754	100	100	100	100	100	100	100	100	100	100
177.021	100	100	100	100	100	100	100	100	100	100
177.288	100	100	100	100	100	100	100	100	100	100
177.555	100	100	100	100	100	100	100	100	100	100
177.822	100	100	100	100	100	100	100	100	100	100
178.089	100	100	100	100	100	100	100	100	100	100
178.356	100	100	100	100	100	100	100	100	100	100
178.623	100	100	100	100	100	100	100	100	100	100
178.89	100	100	100	100	100	100	100	100	100	100
179.157	100	100	100	100	100	100	100	100	100	100
179.424	100	100	100	100	100	100	100	100	100	100
179.691	100	100	100	100	100	100	100	100	100	100
179.958	100	100	100	100	100	100	100	100	100	100
180.225	100	100	100	100	100	100	100	100	100	100
180.492	100	100	100	100	100	100	100	100	100	100
180.759	100	100	100	100	100	100	100	100	100	100
181.026	100	100	100	100	100	100	100	100	100	100
181.293	100	100	100	100	100	100	100	100	100	100
181.56	100	100	100	100	100	100	100	100	100	100
181.827	100	100	100	100	100	100	100	100	100	100
182.094	100	100	100	100	100	100	100	100	100	100
182.361	100	100	100	100	100	100	100	100	100	100
182.628	100	100	100	100	100	100	100	100	100	100
182.895	100	100	100	100	100	100	100	100	100	100
183.162	100	100	100	100	100	100	100	100	100	100
183.429	100	100	100	100	100	100	100	100	100	100
183.696	100	100	100	100	100	100	100	100	100	100
183.963	100	100	100	100	100	100	100	100	100	100
184.23	100	100	100	100	100	100	100	100	100	100
184.497	100	100	100	100	100	100	100	100	100	100
184.764	100	100	100	100	100	100	100	100	100	100
185.031	100	100	100	100	100	100	100	100	100	100
185.298	100	100	100	100	100	100	100	100	100	100
185.565	100	100	100	100	100	100	100	100	100	100
185.832	100	100	100	100	100	100	100	100	100	100
186.099	100	100	100	100	100	100	100	100	100	100
186.366	100	100	100	100	100	100	100	100	100	100
186.633	100	100	100	100	100	100	100	100	100	100
186.9	100	100	100	100	100	100	100	100	100	100
187.167	100	100	100	100	100	100	100	100	100	100
187.434	100	100	100	100	100	100	100	100	100	100
187.701	100	100	100	100	100	100	100	100	100	100
187.968	100	100	100	100	100	100	100	100	100	100
188.235	100	100	100	100	100	100	100	100	100	100
188.502	100	100	100	100	100	100	100	100	100	100
188.769	100	100	100	100	100	100	100	100	100	100
189.036	100	100	100	100	100	100	100	100	100	100
189.303	100	100	100	100	100	100	100	100	100	100
189.57	100	100	100	100	100	100	100	100	100	100
189.837	100	100	100	100	100	100	100	100	100	100
190.104	100	100	100	100	100	100	100	100	100	100
190.371	100	100	100	100	100	100	100	100	100	100
190.638	100	100	100	100	100	100	100	100	100	100
190.905	100	100	100	100	100	100	100	100	100	100
191.172	100	100	100	100	100	100	100	100	100	100
191.439	100	100	100	100	100	100	100	100	100	100
191.706	100	100	100	100	100	100	100	100	100	100
191.973	100	100	100	100	100	100	100	100	100	100
192.24	100	100	100	100	100	100	100	100	100	100
192.507	100	100	100	100	100	100	100	100	100	100
192.774	100	100	100	100	100	100	100	100	100	100
193.041	100	100	100	100	100	100	100	100	100	100
193.308	100	100	100	100	100	100	100	100	100	100
193.575	100	100	100	100	100	100	100	100	100	100
193.842	100	100	100	100	100	100	100	100	100	100
194.109	100	100	100	100	100	100	100	100	100	100
194.376	100	100	100	100	100	100	100	100	100	100
194.643	100	100	100	100	100	100	100	100	100	100
194.91	100	100	100	100	100	100	100	100	100	100
195.177	100	100	100	100	100	100	100	100	100	100
195.444	100	100	100	100	100	100	100	100	100	100
195.711	100	100	100	100	100	100	100	100	100	100
195.978	100	100	100	100	100	100	100	100	100	100
196.245	100	100	100	100	100	100	100	100	100	100
196.512	100	100	100	100	100	100	100	100	100	100
196.779	100	100	100	100	100	100	100	100	100	100
197.046	100	100	100	100	100	100	100	100	100	100
197.313	100	100	100	100	100	100	100	100	100	100
197.58	100	100	100	100	100	100	100	100	100	100
197.847	100	100	100	100	100	100	100	100	100	100
198.114	100	100	100	100	100	100	100	100	100	100
198.381	100	100	100	100	100	100	100	100	100	100
198.648	100	100	100	100	100	100	100	100	100	100
198.915	100	100	100	100	100	100	100	100	100	100
199.182	100	100	100	100	100	100	100	100	100	100
199.449	100	100	100	100	100	100	100	100	100	100
199.716	100	100	100	100	100	100	100	100	100	100
199.983	100	100	100	100	100	100	100	100	100	100
200.25	100	100	100	100	100	100	100	100	100	100
200.517	100	100	100	100	100	100	100	100	100	100
200.784	100	100	100	100	100	100	100	100	100	100
201.051	100	100	100	100	100	100	100	100	100	100
201.318	100	100	100	100	100	100	100	100	100	100
201.585	100	100	100	100	100	100	100	100	100	100
201.852	100	100	100	100	100	100	100	100	100	100
202.119	100	100	100	100	100	100	100	100	100	100
202.386	100	100	100	100	100	100	100	100	100	100
202.653	100	100	100	100	100	100	100	100	100	100
202.92	100	100	100	100	100	100	100	100	100	100
203.187	100	100	100	100	100	100	100	100	100	100
203.454	100	100	100	100	100	100	100	100	100	100
203.721	100	100	100	100	100	100	100	100	100	100
203.988	100	100	100	100	100	100	100	100	100	100
204.255	100	100	100	100	100	100	100	100	100	100
204.522	100	100	100	100	100	100	100	100	100	100
204.789	100	100	100	100	100	100	100	100	100	100
205.056	100	100	100	100	100	100	100	100	100	100
205.323	100	100	100	100	100	100	100	100	100	100
205.59	100	100	100	100	100	100	100	100	100	100
205.857	100	100	100	100	100	100	100	100	100	100
206.124	100	100	100	100	100	100	100	100	100	100
206.391	100	100	100	100	100	100	100	100	100	100
206.658	100	100	100	100	100	100	100	100	100	100
206.925	100	100	100	100	100	100	100	100	100	100
207.192	100	100	100	100	100	100	100	100	100	100
207.459	100	100	100	100	100	100	100	100	100	100
207.726	100	100	100	100	100	100	100	100	100	100
207.993	100	100	100	100	100	100	100	100	100	100
208.26	100	100	100	100	100	100	100	100	100	100
208.527	100	100	100	100	100	100	100	100	100	100
208.794	100	100	100	100	100	100	100	100	100	100
209.061	100	100	100	100	100	100	100	100	100	100
209.328	100	100	100	100	100	100	100	100	100	100
209.595	100	100	100	100	100	100	100	100	100	100
209.862	100	100	100	100	100	100	100	100	100	100
210.129	100	100	100	100	100	100	100	100	100	100
210.396	100	100	100	100	100	100	100	100	100	100
210.663	100	100	100	100	100	100	100	100	100	100
210.93	100	100	100	100	100	100	100	100	100	100
211.197	100	100	100	100	100	100	100	100	100	100
211.464	100	100	100	100	100	100	100	100	100	100
211.731	100	100	100	100	100	100	100	100	100	100
211.998	100	100	100	100	100	100	100	100	100	100
212.265	100	100	100	100	100	100	100	100	100	100
212.532	100	100	100	100	100	100	100	100	100	100
212.799	100	100	100	100	100	100	100	100	100	100
213.066	100	100	100	100	100	100	100	100	100	100
213.333	100	100	100	100	100	100	100	100	100	100
213.6	100	100	100	100	100	100	100	100	100	100
213.867	100	100	100	100	100	100	100	100	100	100
214.134	100	100	100	100	100	100	100	100	100	100
214.401	100	100	100	100	100	100	100	100	100	100
214.668	100	100	100	100	100	100	100	100	100	100
214.935	100	100	100	100	100	100	100	100	100	100
215.202	100	100	100	100	100	100	100	100	100	100
215.469	100	100	100	100	100	100	100	100	100	100
215.736	100	100	100	100	100	100	100	100	100	100
216.003	100	100	100	100	100	100	100	100	100	100
216.27	100	100	100	100	100	100	100	100	100	100
216.537	100	100	100	100	100	100	100	100	100	100
216.804	100	100	100	100	100	100	100	100	100	100
217.071	100	100	100	100	100	100	100	100	100	100
217.338	100	100	100	100	100	100	100	100	100	100
217.605	100	100	100	100	100	100	100	100	100	100
217.872	100	100	100	100	100	100	100	100	100	100
218.139	100	100	100	100	100	100	100	100	100	100
218.406	100	100	100	100	100	100	100	100	100	100
218.673	100	100	100	100	100	100	100	100	100	100
218.94	100	100	100	100	100	100	100	100	100	100
219.207	100	100	100	100	100	100	100	100	100	100
219.474	100	100	100	100	100	100	100	100	100	100
219.741	100	100	100	100	100	100	100	100	100	100
220.008	100	100	100	100	100	100	100	100	100	100
220.275	100	100	100	100	100	100	100	100	100	100
220.542	100	100	100	100	100	100	100	100	100	100
220.809	100	100	100	100	100	100	100	100	100	100
221.076	100	100	100	100	100	100	100	100	100	100
221.343	100	100	100	100	100	100	100	100	100	100
221.61	100	100	100	100	100	100	100	100	100	100
221.877	100	100	100	100	100	100	100	100	100	100
222.144	100	100	100	100	100	100	100	100	100	100
222.411	100	100	100	100	100	100	100	100	100	100
222.678	100	100	100	100	100	100	100	100	100	100
222.945	100	100	100	100	100	100	100	100	100	100
223.212	100	100	100	100	100	100	100	100	100	100
223.479	100	100	100	100	100	100	100	100	100	100
223.746	100	100	100	100	100	100	100	100	100	100
224.013	100	100	100	100	100	100	100	100	100	100
224.28	100	100	100	100	100	100	100	100	100	100
224.547	100	100	100	100	100	100	100	100	100	100
224.814	100	100	100	100	100	100	100	100	100	100
225.081	100	100	100	100	100	100	100	100	100	100
225.348	100	100	100	100	100	100	100	100	100	100
225.615	100	100	100	100	100	100	100	100	100	100
225.882	100	100	100	100	100	100	100	100	100	100
226.149	100	100	100	100	100	100	100	100	100	100
226.416	100	100	100	100	100	100	100	100	100	100
226.683	100	100	100	100	100	100	100	100	100	100
226.95	100	100	100	100	100	100	100	100	100	100
227.217	100	100	100	100	100	100	100	100	100	100
227.484	100	100	100	100	100	100	100	100	100	100
227.751	100	100	100	100	100	100	100	100	100	100
228.018	100	100	100	100	100	100	100	100	100	100
228.285	100	100	100	100	100	100	100	100	100	100
228.552	100	100	100	100	100	100	100	100	100	100
228.819	100	100	100	100	100	100	100	100	100	100
229.086	100	100	100	100	100	100	100	100	100	100
229.353	100	100	100	100	100	100	100	100	100	100
229.62	100	100	100	100	100	100	100	100	100	100
229.887	100	100	100	100	100	100	100	100	100	100
230.154	100	100	100	100	100	100	100	100	100	100
230.421	100	100	100	100	100	100	100	100	100	100
230.688	100	100	100	100	100	100	100	100	100	100
230.955	100	100	100	100	100	100	100	100	100	100
231.222	100	100	100	100	100	100	100	100	100	100
231.489	100	100	100	100	100	100	100	100	100	100
231.756	100	100	100	100	100	100	100	100	100	100
232.023	100	100	100	100	100	100	100	100	100	100
232.29	100	100	100	100	100	100	100	100	100	100
232.557	100	100	100	100	100	100	100	100	100	100
232.824	100	100	100	100	100	100	100	100	100	100
233.091	100	100	100	100	100	100	100	100	100	100
233.358	100	100	100	100	100	100	100	100	100	100
233.625	100	100	100	100	100	100	100	100	100	100
233.892	100	100	100	100	100	100	100	100	100	100
234.159	100	100	100	100	100	100	100	100	100	100
234.426	100	100	100	100	100	100	100	100	100	100
234.693	100	100	100	100	100	100	100	100	100	100
234.96	100	100	100	100	100	100	100	100	100	100
235.227	100	100	100	100	100	100	100	100	100	100
235.494	100	100	100	100	100	100	100	100	100	100
235.761	100	100	100	100	100	100	100	100	100	100
236.028	100	100	100	100	100	100	100	100	100	100
236.295	100	100	100	100	100	100	100	100	100	100
236.562	100	100	100	100	100	100	100	100	100	100
236.829	100	100	100	100	100	100	100	100	100	100
237.096	100	100	100	100	100	100	100	100	100	100
237.363	100	100	100	100	100	100	100	100	100	100
237.63	100	100	100	100	100	100	100	100	100	100
237.897	100	100	100	100	100	100	100	100	100	100
238.164	100	100	100	100	100	100	100	100	100	100
238.431	100	100	100	100	100	100	100	100	100	100
238.698	100	100	100	100	100	100	100	100	100	100
238.965	100	100	100	100	100	100	100	100	100	100
239.232	100	100	100	100	100	100	100	100	100	100
239.499	100	100	100	100	100	100	100	100	100	100
239.766	100	100	100	100	100	100	100	100	100	100
240.033	100	100	100	100	100	100	100	100	100	100
240.3	100	100	100	100	100	100	100	100	100	100
240.567	100	100	100	100	100	100	100	100	100	100
240.834	100	100	100	100	100	100	100	100	100	100
241.101	100	100	100	100	100	100	100	100	100	100
241.368	100	100	100	100	100	100	100	100	100	100
241.635	100	100	100	100	100	100	100	100	100	100
241.902	100	100	100	100	100	100	100	100	100	100
242.169	100	100	100	100	100	100	100	100	100	100
242.436	100	100	100	100	100	100	100	100	100	100
242.703	100	100	100	100	100	100	100	100	100	100
242.97	100	100	100	100	100	100	100	100	100	100
243.237	100	100	100	100	100	100	100	100	100	100
243.504	100	100	100	100	100	100	100	100	100	100
243.771	100	100	100	100	100	100	100	100	100	100
244.038	100	100	100	100	100	100	100	100	100	100
244.305	100	100	100	100	100	100	100	100	100	100
244.572	100	100	100	100	100	100	100	100	100	100
244.839	100	100	100	100	100	100	100	100	100	100
245.106	100	100	100	100	100	100	100	100	100	100
245.373	100	100	100	100	100	100	100	100	100	100
245.64	100	100	100	100	100	100	100	100	100	100
245.907	100	100	100	100	100	100	100	100	100	100
246.174	100	100	100	100	100	100	100	100	100	100
246.441	100	100	100	100	100	100	100	100	100	100
246.708	100	100	100	100	100	100	100	100	100	100
246.975	100	100	100	100	100	100	100	100	100	100
247.242	100	100	100	100	100	100	100	100	100	100
247.509	100	100	100	100	100	100	100	100	100	100
247.776	100	100	100	100	100	100	100	100	100	100
248.043	100	100	100	100	100	100	100	100	100	100
248.31	100	100	100	100	100	100	100	100	100	100
248.577	100	100	100	100	100	100	100	100	100	100
248.844	100	100	100	100	100	100	100	100	100	100
249.111	100	100	100	100	100	100	100	100	100	100
249.378	100	100	100	100	100	100	100	100	100	100
249.645	100	100	100	100	100	100	100	100	100	100
249.912	100	100	100	100	100	100	100	100	100	100
250.179	100	100	100	100	100	100	100	100	100	100
250.446	100	100	100	100	100	100	100	100	100	100
250.713	100	100	100	100	100	100	100	100	100	100
250.98	100	100	100	100	100	100	100	100	100	100
251.247	100	100	100	100	100	100	100	100	100	100
251.514	100	100	100	100	100	100	100	100	100	100
251.781	100	100	100	100	100	100	100	100	100	100
252.048	100	100	100	100	100	100	100	100	100	100
252.315	100	100	100	100	100	100	100	100	100	100
252.582	100	100	100	100	100	100	100	100	100	100
252.849	100	100	100	100	100	100	100	100	100	100
253.116	100	100	100	100	100	100	100	100	100	100
253.383	100	100	100	100	100	100	100	100	100	100
253.65	100	100	100	100	100	100	100	100	100	100
253.917	100	100	100	100	100	100	100	100	100	100
254.184	100	100	100	100	100	100	100	100	100	100
254.451	100	100	100	100	100	100	100	100	100	100
254.718	100	100	100	100	100	100	100	100	100	100
254.985	100	100	100	100	100	100	100	100	100	100
255.252	100	100	100	100	100	100	100	100	100	100
255.519	100	100	100	100	100	100	100	100	100	100
255.786	100	100	100	100	100	100	100	100	100	100
256.053	100	100	100	100	100	100	100	100	100	100
256.32	100	100	100	100	100	100	100	100	100	100
256.587	100	100	100	100	100	100	100	100	100	100
256.854	100	100	100	100	100	100	100	100	100	100
257.121	100	100	100	100	100	100	100	100	100	100
257.388	100	100	100	100	100	100	100	100	100	100
257.655	100	100	100	100	100	100	100	100	100	100
257.922	100	100	100	100	100	100	100	100	100	100
258.189	100	100	100	100	100	100	100	100	100	100
258.456	100	100	100	100	100	100	100	100	100	100
258.723	100	100	100	100	100	100	100	100	100	100
258.99	100	100	100	100	100	100	100	100	100	100
259.257	100	100	100	100	100	100	100	100	100	100
259.524	100	100	100	100	100	100	100	100	100	100
259.791	100	100	100	100	100	100	100	100	100	100
260.058	100	100	100	100	100	100	100	100	100	100
260.325	100	100	100	100	100	100	100	100	100	100
260.592	100	100	100	100	100	100	100	100	100	100
260.859	100	100	100	100	100	100	100	100	100	100
261.126	100	100	100	100	100	100	100	100	100	100
261.393	100	100	100	100	100	100	100	100	100	100
261.66	100	100	100	100	100	100	100	100	100	100
261.927	100	100	100	100	100	100	100	100	100	100
262.194	100	100	100	100	100	100	100	100	100	100
262.461	100	100	100	100	100	100	100	100	100	100
262.728	100	100	100	100	100	100	100	100	100	100
262.995	100	100	100	100	100	100	100	100	100	100
263.262	100	100	100	100	100	100	100	100	100	100
263.529	100	100	100	100	100	100	100	100	100	100
263.796	100	100	100	100	100	100	100	100	100	100
264.063	100	100	100	100	100	100	100	100	100	100
264.33	100	100	100	100	100	100	100	100	100	100
264.597	100	100	100	100	100	100	100	100	100	100
264.864	100	100	100	100	100	100	100	100	100	100
265.131	100	100	100	100	100	100	100	100	100	100
265.398	100	100	100	100	100	100	100	100	100	100
265.665	100	100	100	100	100	100	100	100	100	100
265.932	100	100	100	100	100	100	100	100	100	100
266.199	100	100	100	100	100	100	100	100	100	100
266.466	100	100	100	100	100	100	100	100	100	100
266.733	100	100	100	100	100	100	100	100	100	100
267	100	100	100	100	100	100	100	100	100	100
267.267	100	100	100	100	100	100	100	100	100	100
267.534	100	100	100	100	100	100	100	100	100	100
267.801	100	100	100	100	100	100	100	100	100	100
268.068	100	100	100	100	100	100	100	100	100	100
268.335	100	100	100	100	100	100	100	100	100	100
268.602	100	100	100	100	100	100	100	100	100	100
268.869	100	100	100	100	100	100	100	100	100	100
269.136	100	100	100	100	100	100	100	100	100	100
269.403	100	100	100	100	100	100	100	100	100	100
269.67	100	100	100	100	100	100	100	100	100	100
269.937	100	100	100	100	100	100	100	100	100	100
270.204	100	100	100	100	100	100	100	100	100	100
270.471	100	100	100	100	100	100	100	100	100	100
270.738	100	100	100	100	100	100	100	100	100	100
271.005	100	100	100	100	100	100	100	100	100	100
271.272	100	100	100	100	100	100	100	100	100	100
271.539	100	100	100	100	100	100	100	100	100	100
271.806	100	100	100	100	100	100	100	100	100	100
272.073	100	100	100	100	100	100	100	100	100	100
272.34	100	100	100	100	100	100	100	100	100	100
272.607	100	100	100	100	100	100	100	100	100	100
272.874	100	100	100	100	100	100	100	100	100	100
273.141	100	100	100	100	100	100	100	100	100	100
273.408	100	100	100	100	100	100	100	100	100	100
273.675	100	100	100	100	100	100	100	100	100	100
273.942	100	100	100	100	100	100	100	100	100	100
274.209	100	100	100	100	100	100	100	100	100	100
274.476	100	100	100	100	100	100	100	100	100	100
274.743	100	100	100	100	100	100	100	100	100	100
275.01	100	100	100	100	100	100	100	100	100	100
275.277	100	100	100	100	100	100	100	100	100	100
275.544	100	100	100	100	100	100	100	100	100	100
275.811	100	100	100	100	100	100	100	100	100	100
276.078	100	100	100	100	100	100	100	100	100	100
276.345	100	100	100	100	100	100	100	100	100	100
276.612	100	100	100	100	100	100	100	100	100	100
276.879	100	100	100	100	100	100	100	100	100	100
277.146	100	100	100	100	100	100	100	100	100	100
277.413	100	100	100	100	100	100	100	100	100	100
277.68	100	100	100	100	100	100	100	100	100	100
277.947	100	100	100	100	100	100	100	100	100	100
278.214	100	100	100	100	100	100	100	100	100	100
278.481	100	100	100	100	100	100	100	100	100	100
278.748	100	100	100	100	100	100	100	100	100	100
279.015	100	100	100	100	100	100	100	100	100	100
279.282	100	100	100	100	100	100	100	100	100	100
279.549	100	100	100	100	100	100	100	100	100	100
279.816	100	100	100	100	100	100	100	100	100	100
280.083	100	100	100	100	100	100	100	100	100	100
280.35	100	100	100	100	100	100	100	100	100	100
280.617	100	100	100	100	100	100	100	100	100	100
280.884	100	100	100	100	100	100	100	100	100	100
281.151	100	100	100	100	100	100	100	100	100	100
281.418	100	100	100	100	100	100	100	100	100	100
281.685	100	100	100	100	100	100	100	100	100	100
281.952	100	100	100	100	100	100	100	100	100	100
282.219	100	100	100	100	100	100	100	100	100	100
282.486	100	100	100	100	100	100	100	100	100	100
282.753	100	100	100	100	100	100	100	100	100	100
283.02	100	100	100	100	100	100	100	100	100	100
283.287	100	100	100	100	100	100	100	100	100	100
283.554	100	100	100	100	100	100	100	100	100	100
283.821	100	100	100	100	100	100	100	100	100	100
284.088	100	100	100	100	100	100	100	100	100	100
284.355	100	100	100	100	100	100	100	100	100	100
284.622	100	100	100	100	100	100	100	100	100	100
284.889	100	100	100	100	100	100	100	100	100	100
285.156	100	100	100	100	100	100	100	100	100	100
285.423	100	100	100	100	100	100	100	100	100	100
285.69	100	100	100	100	100	100	100	100	100	100
285.957	100	100	100	100	100	100	100	100	100	100
286.224	100	100	100	100	100	100	100	100	100	100
286.491	100	100	100	100	100	100	100	100	100	100
286.758	100	100	100	100	100	100	100	100	100	100
287.025	100	100	100	100	100	100	100	100	100	100
287.292	100	100	100	100	100	100	100	100	100	100
287.559	100	100	100	100	100	100	100	100	100	100
287.826	100	100	100	100	100	100	100	100	100	100
288.093	100	100	100	100	100	100	100	100	100	100
288.36	100	100	100	100	100	100	100	100	100	100
288.627	100	100	100	100	100	100	100	100	100	100
288.894	100	100	100	100	100	100	100	100	100	100
289.161	100	100	100	100	100	100	100	100	100	100
289.428	100	100	100	100	100	100	100	100	100	100
289.695	100	100	100	100	100	100	100	100	100	100
289.962	100	100	100	100	100	100	100	100	100	100
290.229	100	100	100	100	100	100	100	100	100	100
290.496	100	100	100	100	100	100	100	100	100	100
290.763	100	100	100	100	100	100	100	100	100	100
291.03	100	100	100	100	100	100	100	100	100	100
291.297	100	100	100	100	100	100	100	100	100	100
291.564	100	100	100	100	100	100	100	100	100	100
291.831	100	100	100	100	100	100	100	100	100	100
292.098	100	100	100	100	100	100	100	100	100	100
292.365	100	100	100	100	100	100	100	100	100	100
292.632	100	100	100	100	100	100	100	100	100	100
292.899	100	100	100	100	100	100	100	100	100	100
293.166	100	100	100	100	100	100	100	100	100	100
293.433	100	100	100	100	100	100	100	100	100	100
293.7	100	100	100	100	100	100	100	100	100	100
293.967	100	100	100	100	100	100	100	100	100	100
294.234	100	100	100	100	100	100	100	100	100	100
294.501	100	100	100	100	100	100	100	100	100	100
294.768	100	100	100	100	100	100	100	100	100	100
295.035	100	100	100	100	100	100	100	100	100	100
295.302	100	100	100	100	100	100	100	100	100	100
295.569	100	100	100	100	100	100	100	100	100	100
295.836	100	100	100	100	100	100	100	100	100	100
296.103	100	100	100	100	100	100	100	100	100	100
296.37	100	100	100	100	100	100	100	100	100	100
296.637	100	100	100	100	100	100	100	100	100	100
296.904	100	100	100	100	100	100	100	100	100	100
297.171	100	100	100	100	100	100	100	100	100	100
297.438	100	100	100	100	100	100	100	100	100	100
297.705	100	100	100	100	100	100	100	100	100	100
297.972	100	100	100	100	100	100	100	100	100	100
298.239	100	100	100	100	100	100	100	100	100	100
298.506	100	100	100	100	100	100	100	100	100	100
298.773	100	100	100	100	100	100	100	100	100	100
299.04	100	100	100	100	100	100	100	100	100	100
299.307	100	100	100	100	100	100	100	100	100	100
299.574	100	100	100	100	100	100	100	100	100	100
299.841	100	100	100	100	100	100	100	100	100	100
300.108	100	100	100	100	100	100	100	100	100	100
300.375	100	100	100	100	100	100	100	100	100	100
300.642	100	100	100	100	100	100	100	100	100	100
300.909	100	100	100	100	100	100	100	100	100	100
301.176	100	100	100	100	100	100	100	100	100	100
301.443	100	100	100	100	100	100	100	100	100	100
301.71	100	100	100	100	100	100	100	100	100	100
301.977	100	100	100	100	100	100	100	100	100	100
302.244	100	100	100	100	100	100	100	100	100	100
302.511	100	100	100	100	100	100	100	100	100	100
302.778	100	100	100	100	100	100	100	100	100	100
303.045	100	100	100	100	100	100	100	100	100	100
303.312	100	100	100	100	100	100	100	100	100	100
303.579	100	100	100	100	100	100	100	100	100	100
303.846	100	100	100	100	100	100	100	100	100	100
304.113	100	100	100	100	100	100	100	100	100	100
304.38	100	100	100	100	100	100	100	100	100	100
304.647	100	100	100	100	100	100	100	100	100	100
304.914	100	100	100	100	100	100	100	100	100	100
305.181	100	100	100	100	100	100	100	100	100	100
305.448	100	100	100	100	100	100	100	100	100	100
305.715	100	100	100	100	100	100	100	100	100	100
305.982	100	100	100	100	100	100	100	100	100	100
306.249	100	100	100	100	100	100	100	100	100	100
306.516	100	100	100	100	100	100	100	100	100	100
306.783	100	100	100	100	100	100	100	100	100	100
307.05	100	100	100	100	100	100	100	100	100	100
307.317	100	100	100	100	100	100	100	100	100	100
307.584	100	100	100	100	100	100	100	100	100	100
307.851	100	100	100	100	100	100	100	100	100	100
308.118	100	100	100	100	100	100	100	100	100	100
308.385	100	100	100	100	100	100	100	100	100	100
308.652	100	100	100	100	100	100	100	100	100	100
308.919	100	100	100	100	100	100	100	100	100	100
309.186	100	100	100	100	100	100	100	100	100	100
309.453	100	100	100	100	100	100	100	100	100	100
309.72	100	100	100	100	100	100	100	100	100	100
309.987	100	100	100	100	100	100	100	100	100	100
310.254	100	100	100	100	100	100	100	100	100	100
310.521	100	100	100	100	100	100	100	100	100	100
310.788	100	100	100	100	100	100	100	100	100	100
311.055	100	100	100	100	100	100	100	100	100	100
311.322	100	100	100	100	100	100	100	100	100	100
311.589	100	100	100	100	100	100	100	100	100	100
311.856	100	100	100	100	100	100	100	100	100	100
312.123	100	100	100	100	100	100	100	100	100	100
312.39	100	100	100	100	100	100	100	100	100	100
312.657	100	100	100	100	100	100	100	100	100	100
312.924	100	100	100	100	100	100	100	100	100	100
313.191	100	100	100	100	100	100	100	100	100	100
313.458	100	100	100	100	100	100	100	100	100	100
313.725	100	100	100	100	100	100	100	100	100	100
313.992	100	100	100	100	100	100	100	100	100	100
314.259	100	100	100	100	100	100	100	100	100	100
314.526	100	100	100	100	100	100	100	100	100	100
314.793	100	100	100	100	100	100	100	100	100	100
315.06	100	100	100	100	100	100	100	100	100	100
315.327	100	100	100	100	100	100	100	100	100	100
315.594	100	100	100	100	100	100	100	100	100	100
315.861	100	100	100	100	100	100	100	100	100	100
316.128	100	100	100	100	100	100	100	100	100	100
316.395	100	100	100	100	100	100	100	100	100	100
316.662	100	100	100	100	100	100	100	100	100	100
316.929	100	100	100	100	100	100	100	100	100	100
317.196	100	100	100	100	100	100	100	100	100	100
317.463	100	100	100	100	100	100	100	100	100	100
317.73	100	100	100	100	100	100	100	100	100	100
317.997	100	100	100	100	100	100	100	100	100	100
318.264	100	100	100	100	100	100	100	100	100	100
318.531	100	100	100	100	100	100	100	100	100	100
318.798	100	100	100	100	100	100	100	100	100	100
319.065	100	100	100	100	100	100	100	100	100	100
319.332	100	100	100	100	100	100	100	100	100	100
319.599	100	100	100	100	100	100	100	100	100	100
319.866	100	100	100	100	100	100	100	100	100	100
320.133	100	100	100	100	100	100	100	100	100	100
320.4	100	100	100	100	100	100	100	100	100	100
320.667	100	100	100	100	100	100	100	100	100	100
320.934	100	100	100	100	100	100	100	100	100	100
321.201	100	100	100	100	100	100	100	100	100	100
321.468	100	100	100	100	100	100	100	100	100	100
321.735	100	100	100	100	100	100	100	100	100	100
322.002	100	100	100	100	100	100	100	100	100	100
322.269	100	100	100	100	100	100	100	100	100	100
322.536	100	100	100	100	100	100	100	100	100	100
322.803	100	100	100	100	100	100	100	100	100	100
323.07	100	100	100	100	100	100	100	100	100	100
323.337	100	100	100	100	100	100	100	100	100	100
323.604	100	100	100	100	100	100	100	100	100	100
323.871	100	100	100	100	100	100	100	100	100	100
324.138	100	100	100	100	100	100	100	100	100	100
324.405	100	100	100	100	100	100	100	100	100	100
324.672	100	100	100	100	100	100	100	100	100	100
324.939	100	100	100	100	100	100	100	100	100	100
325.206	100	100	100	100	100	100	100	100	100	100
325.473	100	100	100	100	100	100	100	100	100	100
325.74	100	100	100	100	100	100	100	100	100	100
326.007	100	100	100	100	100	100	100	100	100	100
326.274	100	100	100	100	100	100	100	100	100	100
326.541	100	100	100	100	100	100	100	100	100	100
326.808	100	100	100	100	100	100	100	100	100	100
327.075	100	100	100	100	100	100	100	100	100	100
327.342	100	100	100	100	100	100	100	100	100	100
327.609	100	100	100	100	100	100	100	100	100	100
327.876	100	100	100	100	100	100	100	100	100	100
328.143	100	100	100	100	100	100	100	100	100	100
328.41	100	100	100	100	100	100	100	100	100	100
328.677	100	100	100	100	100	100	100	100	100	100
328.944	100	100	100	100	100	100	100	100	100	100
329.211	100	100	100	100	100	100	100	100	100	100
329.478	100	100	100	100	100	100	100	100	100	100
329.745	100	100	100	100	100	100	100	100	100	100
330.012	100	100	100	100	100	100	100	100	100	100
330.279	100	100	100	100	100	100	100	100	100	100
330.546	100	100	100	100	100	100	100	100	100	100
330.813	100	100	100	100	100	100	100	100	100	100
331.08	100	100	100	100	100	100	100	100	100	100
331.347	100	100	100	100	100	100	100	100	100	100
331.614	100	100	100	100	100	100	100	100	100	100
331.881	100	100	100	100	100	100	100	100	100	100
332.148	100	100	100	100	100	100	100	100	100	100
332.415	100	100	100	100	100	100	100	100	100	100
332.682	100	100	100	100	100	100	100	100	100	100

## Sheet: 7a.4
Time (seconds)	Control					Aripirazole (1 μM)
0	0	0	0	0	0	0	0	0	0	0
0.267	0	0	0	0	0	0	0	0	0	0
0.534	0.00647	0.0096	0.00481	0.01348	0.0142	0.0083	0.0092	0.00628	0.00726	0.00726
0.801	0.04431	0.10169	0.03584	0.09437	0.08082	0.05468	0.06187	0.04626	0.05169	0.05446
1.068	0.11083	0.21229	0.09052	0.23814	0.15725	0.127	0.14685	0.12062	0.12875	0.14171
1.335	0.27621	0.36067	0.24128	0.55938	0.31676	0.32289	0.35998	0.36069	0.334	0.3843
1.602	0.42988	0.51717	0.39053	0.87693	0.47145	0.51359	0.56352	0.60618	0.55996	0.63661
1.869	0.64115	0.71007	0.60528	1.47254	0.67259	0.76499	0.83167	0.99005	0.86351	1.01429
2.136	0.85902	0.97478	0.8198	2.42309	0.86293	1.04606	1.11618	1.42732	1.19741	1.4113
2.403	1.09972	1.41875	1.09735	4.38538	1.07586	1.38161	1.44405	1.98579	1.65442	1.89413
2.67	1.35664	1.91356	1.40903	6.35937	1.29035	1.73687	1.83233	2.63687	2.17883	2.4383
2.937	1.65433	2.58366	1.80588	8.69061	1.54135	2.17222	2.45038	3.58549	2.84966	3.14712
3.204	1.984	3.39532	2.26061	10.9901	1.80612	2.62283	3.32846	4.89441	3.64489	3.94735
3.471	2.39069	4.40769	2.90997	14.3579	2.11323	3.16496	4.68792	6.67856	4.71919	5.01779
3.738	2.85035	5.49257	3.74346	17.5239	2.47274	3.77991	6.28313	8.91457	6.03906	6.29904
4.005	3.55741	6.79449	4.8788	20.8624	3.02658	4.64783	7.84113	12.292	7.72024	7.97795
4.272	4.51555	8.19237	6.07298	24.1208	3.59846	5.73332	9.14665	16.4482	9.638	9.89542
4.539	5.66982	9.79007	7.41374	27.4636	4.25145	7.15228	10.5382	20.8509	11.8756	12.4984
4.806	7.05075	11.3195	8.83058	30.6084	4.92631	8.67603	11.8969	24.609	14.2351	15.3914
5.073	8.73316	12.8573	10.3995	33.7117	5.77888	10.3476	13.3775	27.9382	16.9454	18.5768
5.34	10.23	14.3903	12.014	36.4784	6.56056	12.0103	14.9066	30.8405	19.6988	21.6852
5.607	11.8906	16.1021	13.7632	39.2015	7.33471	13.9441	16.5792	33.7919	22.544	24.9363
5.874	13.4834	17.8033	15.4514	41.8058	8.04338	15.9577	18.2117	36.6012	25.2906	27.851
6.141	15.2465	19.6994	17.2079	44.4342	8.78515	18.2204	19.9752	39.4773	28.2049	30.7533
6.408	17.0955	21.7345	18.9391	46.8126	9.46981	20.6409	21.8426	42.3534	30.9495	33.5609
6.675	19.096	24.0565	20.7492	49.1715	10.1796	23.3126	23.8283	45.336	33.7033	36.44
6.942	20.9966	26.5873	22.5316	51.4765	10.9391	25.8989	25.6441	48.0808	36.2835	39.1698
7.209	22.9743	29.5568	24.413	53.7679	11.7024	28.4801	27.4543	50.7474	38.9955	41.8646
7.476	24.9489	32.601	26.255	55.8437	12.4451	30.8443	29.1837	53.1683	41.6889	44.413
7.743	26.9179	35.9779	28.1356	57.8194	13.1681	33.1298	31.0444	55.4911	44.4192	47.0107
8.01	28.8509	39.5066	30.0141	59.5684	13.8586	35.278	32.9024	57.5536	47.1531	49.5111
8.277	30.7543	43.0357	31.973	61.2793	14.5491	37.3802	34.7544	59.5179	49.8126	52.0291
8.544	32.6242	46.366	33.8596	62.8713	15.2231	39.4066	36.5804	61.3785	52.1638	54.4349
8.811	34.6443	49.7155	35.9243	64.4003	15.8721	41.5141	38.4896	63.2617	54.5303	56.9035
9.078	36.6833	52.9912	37.9802	65.8519	16.5575	43.4714	40.379	65.0586	56.7583	59.2488
9.345	38.7843	56.1723	40.3187	67.2934	17.2072	45.3313	42.3086	66.7873	58.9552	61.6694
9.612	40.7815	58.8719	42.3948	68.7347	17.841	47.036	44.2011	68.358	60.9497	63.859
9.879	42.7601	61.1884	44.4082	70.2097	18.4601	48.7475	46.0689	69.8614	62.913	65.9569
10.146	44.4117	63.2623	46.3594	71.5607	19.0839	50.4421	47.7943	71.2588	64.692	67.8402
10.413	45.9794	65.1328	48.2004	72.7218	19.7092	52.1247	49.4382	72.6094	66.3996	69.6402
10.68	47.4518	66.5559	49.9305	73.7778	20.306	53.7252	51.0519	73.8817	67.9345	71.3463
10.947	48.9073	67.7442	51.5846	74.7976	20.92	55.2386	52.6724	75.1322	69.3062	73.1208
11.214	50.2353	68.7361	53.1709	75.7361	21.5466	56.5795	54.2578	76.3528	70.4979	74.9608
11.481	51.5164	69.6759	54.7789	76.6481	22.1875	57.8407	55.7833	77.5207	71.6648	76.6809
11.748	52.7083	70.5185	56.3808	77.4812	22.8118	59.0017	57.1726	78.6248	72.7383	78.157
12.015	53.8608	71.3307	57.9433	78.2936	23.4256	60.1375	58.5484	79.6131	73.7979	79.5059
12.282	54.9586	72.1016	59.4091	79.0446	24.0483	61.2403	59.8717	80.4998	74.8158	80.813
12.549	56.04	72.8847	60.8029	79.8095	24.6608	62.3236	61.1997	81.3751	75.8282	81.973
12.816	57.1543	73.6312	62.1052	80.515	25.2678	63.3676	62.443	82.1778	76.743	82.9821
13.083	58.3467	74.3933	63.3566	81.2341	25.9106	64.4574	63.6509	82.9668	77.6338	83.9633
13.35	59.5308	75.1264	64.5345	81.9269	26.586	65.5049	64.8289	83.7403	78.5121	84.8596
13.617	60.6968	75.8451	65.6707	82.6426	27.2201	66.5124	65.9573	84.4853	79.37	85.6866
13.884	61.8123	76.535	66.7331	83.3517	27.8251	67.4988	67.0404	85.1606	80.1574	86.4448
14.151	62.9065	77.2356	67.7691	84.0352	28.4256	68.4865	68.102	85.8327	80.9285	87.1706
14.418	63.8958	77.8974	68.7941	84.6382	29.0373	69.4449	69.0964	86.4397	81.6891	87.8455
14.685	64.8241	78.5458	69.8075	85.2502	29.6485	70.4195	70.0524	87.0208	82.4097	88.4792
14.952	65.6894	79.1551	70.7634	85.8277	30.2583	71.4081	70.9654	87.5453	83.077	89.0186
15.219	66.5367	79.7345	71.7127	86.4192	30.8629	72.445	71.8529	88.0595	83.7212	89.5542
15.486	67.3449	80.2717	72.6279	86.9599	31.4782	73.5056	72.6824	88.5556	84.2869	90.0637
15.753	68.1434	80.7904	73.5246	87.5072	32.0906	74.5141	73.485	89.0332	84.8355	90.5603
16.02	68.9197	81.2697	74.4086	87.9562	32.6994	75.4611	74.2659	89.4688	85.3541	91.0253
16.287	69.6806	81.7319	75.2967	88.379	33.3053	76.3807	75.0339	89.9088	85.863	91.4986
16.554	70.3886	82.1837	76.1402	88.793	33.9294	77.2064	75.7591	90.3297	86.3269	91.9671
16.821	71.0654	82.6144	76.9577	89.1776	34.5539	77.9352	76.5104	90.7619	86.7984	92.4178
17.088	71.7249	83.0169	77.7081	89.5382	35.1508	78.5897	77.1972	91.1671	87.2605	92.8231
17.355	72.3648	83.4235	78.4554	89.8803	35.7342	79.2146	77.8845	91.5601	87.6799	93.1852
17.622	72.9607	83.8106	79.1999	90.2132	36.3146	79.8637	78.5353	91.9418	88.0897	93.5214
17.889	73.5347	84.1969	79.9616	90.5113	36.9035	80.4688	79.2033	92.3128	88.4863	93.8872
18.156	74.083	84.566	80.7157	90.8079	37.4795	81.0077	79.833	92.6616	88.8608	94.214
18.423	74.6216	84.9304	81.4436	91.0999	38.0464	81.5085	80.459	92.9943	89.2173	94.4981
18.69	75.1286	85.2743	82.1681	91.3687	38.6003	81.9837	81.0725	93.2926	89.5613	94.7675
18.957	75.6331	85.5995	82.9082	91.6308	39.1568	82.4435	81.6792	93.5728	89.8892	95.0534
19.224	76.1287	85.9051	83.6256	91.8665	39.6812	82.8617	82.2991	93.8444	90.198	95.3382
19.491	76.6223	86.2086	84.3327	92.0956	40.2233	83.2583	82.8757	94.1199	90.5047	95.5624
19.758	77.1038	86.5035	85.0278	92.3133	40.752	83.6307	83.421	94.3653	90.8071	95.7613
20.025	77.5958	86.7706	85.669	92.5655	41.2933	84.0001	83.9556	94.6024	91.1141	95.9552
20.292	78.0551	87.0222	86.3034	92.8055	41.8372	84.3519	84.464	94.8396	91.4169	96.1422
20.559	78.5271	87.2671	86.9102	93.025	42.4026	84.6978	84.9805	95.0658	91.7013	96.3136
20.826	78.9798	87.5092	87.4626	93.221	42.9617	85.0398	85.4328	95.2638	91.9703	96.4767
21.093	79.4215	87.7733	88.0448	93.3867	43.5262	85.3688	85.8772	95.4619	92.2267	96.633
21.36	79.8607	88.0016	88.6268	93.532	44.1041	85.6733	86.2968	95.6456	92.4701	96.7772
21.627	80.2791	88.2383	89.184	93.6753	44.6794	85.9795	86.6944	95.8252	92.7071	96.9238
21.894	80.6894	88.4488	89.7262	93.8308	45.2319	86.2811	87.0799	95.9959	92.9382	97.062
22.161	81.0964	88.6564	90.2255	93.9756	45.7914	86.5822	87.4492	96.158	93.1773	97.194
22.428	81.4872	88.8782	90.7115	94.1247	46.3513	86.8541	87.8021	96.3083	93.4207	97.3208
22.695	81.8689	89.0872	91.1517	94.2632	46.8931	87.1239	88.1469	96.4552	93.668	97.4425
22.962	82.2455	89.2995	91.5883	94.3842	47.4394	87.3802	88.4865	96.585	93.8849	97.5609
23.229	82.6017	89.4983	91.9721	94.5006	48.0082	87.6417	88.8187	96.7111	94.1089	97.6775
23.496	82.9299	89.6847	92.323	94.6112	48.5793	87.885	89.1418	96.8256	94.3194	97.7859
23.763	83.2594	89.867	92.6597	94.7217	49.0991	88.1326	89.4631	96.9414	94.5197	97.8997
24.03	83.5878	90.0409	92.975	94.8241	49.6178	88.3709	89.7668	97.0477	94.7059	98.0101
24.297	83.914	90.2098	93.2854	94.9325	50.1288	88.6088	90.0727	97.1531	94.895	98.1186
24.564	84.2326	90.375	93.5752	95.0311	50.645	88.8423	90.3735	97.2515	95.0724	98.2213
24.831	84.5494	90.5363	93.8531	95.134	51.1649	89.0719	90.6608	97.3473	95.244	98.3184
25.098	84.8598	90.6897	94.1257	95.2291	51.6766	89.3076	90.945	97.4373	95.4143	98.4167
25.365	85.1776	90.8461	94.3956	95.3322	52.2099	89.5511	91.224	97.5289	95.5759	98.509
25.632	85.4775	90.9963	94.6272	95.4316	52.7318	89.7639	91.5004	97.6146	95.7331	98.5913
25.899	85.7635	91.1452	94.8467	95.5311	53.272	89.9784	91.7704	97.7005	95.8858	98.6726
26.166	86.0438	91.3034	95.031	95.626	53.7869	90.1922	92.018	97.779	96.0292	98.7514
26.433	86.3269	91.4488	95.2051	95.7366	54.292	90.4111	92.2668	97.8522	96.1661	98.8231
26.7	86.5957	91.5922	95.3647	95.8431	54.8066	90.62	92.5228	97.9247	96.2996	98.8876
26.967	86.8584	91.7455	95.5174	95.948	55.3166	90.8254	92.7675	97.9934	96.432	98.9529
27.234	87.0987	91.8969	95.6557	96.0548	55.8245	91.0209	92.9966	98.0549	96.5496	99.0119
27.501	87.3262	92.0346	95.7912	96.1563	56.3332	91.2113	93.2223	98.121	96.6695	99.0656
27.768	87.5343	92.1656	95.9289	96.2318	56.8419	91.3888	93.4294	98.1796	96.7825	99.1171
28.035	87.7425	92.2857	96.0608	96.3074	57.349	91.5595	93.6307	98.2373	96.8946	99.1667
28.302	87.9402	92.3954	96.1913	96.3829	57.8669	91.7273	93.8138	98.2949	97.01	99.2121
28.569	88.1305	92.5062	96.3225	96.4676	58.3704	91.8933	93.9822	98.3498	97.1214	99.2536
28.836	88.3082	92.6135	96.4481	96.5621	58.8767	92.0545	94.1447	98.4048	97.2369	99.2955
29.103	88.4885	92.7215	96.5764	96.664	59.3758	92.2161	94.2964	98.4587	97.3551	99.3349
29.37	88.6605	92.8291	96.7016	96.7392	59.8702	92.3705	94.4445	98.5071	97.4569	99.3734
29.637	88.8312	92.9333	96.8197	96.8208	60.3666	92.5233	94.589	98.554	97.5535	99.4112
29.904	88.9943	93.0309	96.9321	96.8894	60.8631	92.6752	94.7275	98.5986	97.6431	99.4458
30.171	89.1535	93.132	97.0432	96.9575	61.3553	92.8279	94.8672	98.644	97.7271	99.4802
30.438	89.3131	93.2349	97.149	97.0215	61.8455	92.9693	95.0018	98.6849	97.799	99.5096
30.705	89.4697	93.3324	97.2516	97.0894	62.3333	93.1098	95.1363	98.7321	97.8696	99.5426
30.972	89.6338	93.4322	97.3552	97.1518	62.8058	93.2443	95.2927	98.7887	97.9319	99.5723
31.239	89.856	93.5294	97.4527	97.2165	63.2827	93.3737	95.4276	98.8376	97.9971	99.6004
31.506	90.041	93.6228	97.5503	97.2759	63.7567	93.5074	95.5565	98.8744	98.0622	99.6282
31.773	90.2478	93.7246	97.6438	97.3351	64.229	93.639	95.6833	98.9111	98.1291	99.6542
32.04	90.4109	93.819	97.7345	97.3946	64.7327	93.765	95.8069	98.9449	98.1916	99.6782
32.307	90.5742	93.9079	97.824	97.4531	65.2682	93.8978	95.9481	98.9805	98.2488	99.7019
32.574	90.728	93.9962	97.9114	97.5109	65.8259	94.0296	96.0724	99.0166	98.2945	99.721
32.841	90.8836	94.0811	97.994	97.5664	66.2961	94.1525	96.1995	99.0511	98.3354	99.7435
33.108	91.0296	94.1662	98.0738	97.627	66.7549	94.2705	96.3199	99.0871	98.3692	99.7614
33.375	91.1765	94.2526	98.1571	97.7288	67.1789	94.3903	96.4341	99.1171	98.4053	99.7789
33.642	91.3226	94.3365	98.2382	97.7903	67.6009	94.5015	96.5423	99.1481	98.4389	99.7964
33.909	91.4659	94.4219	98.3216	97.8486	67.9905	94.6123	96.6451	99.1763	98.4716	99.8106
34.176	91.6099	94.5026	98.4016	97.901	68.3749	94.7189	96.7427	99.2054	98.5037	99.823
34.443	91.7576	94.5829	98.4828	97.9577	68.7604	94.8275	96.8389	99.2323	98.5334	99.8361
34.71	91.9045	94.662	98.5604	98.0153	69.1296	94.9344	96.9316	99.2592	98.5646	99.8453
34.977	92.0512	94.7369	98.6359	98.0736	69.5012	95.0384	97.0235	99.2862	98.594	99.853
35.244	92.1936	94.8138	98.7073	98.1272	69.8555	95.1437	97.1028	99.3107	98.6227	99.8602
35.511	92.3335	94.8861	98.7816	98.1806	70.2227	95.2434	97.179	99.3336	98.651	99.8663
35.778	92.4748	94.9611	98.8541	98.2276	70.5796	95.3502	97.2479	99.3519	98.6788	99.8723
36.045	92.6146	95.0416	98.9258	98.2726	70.9416	95.4522	97.317	99.3705	98.7077	99.8782
36.312	92.7514	95.1269	98.9967	98.3144	71.307	95.5655	97.3824	99.3876	98.7338	99.8834
36.579	92.8854	95.2038	99.0695	98.3527	71.6757	95.6941	97.4441	99.4049	98.7609	99.8889
36.846	93.0197	95.2723	99.1384	98.3877	72.0448	95.8033	97.5023	99.4204	98.788	99.8939
37.113	93.1476	95.3381	99.2246	98.421	72.4113	95.9033	97.5652	99.4354	98.8133	99.8989
37.38	93.2709	95.4001	99.2961	98.4519	72.7703	95.9966	97.6257	99.4496	98.8379	99.9035
37.647	93.3886	95.4616	99.3439	98.4828	73.142	96.0867	97.6839	99.4638	98.864	99.9066
37.914	93.5	95.5278	99.4156	98.5102	73.5117	96.1702	97.741	99.4786	98.8873	99.9099
38.181	93.6088	95.6079	99.4558	98.5362	73.9117	96.2544	97.8003	99.492	98.9109	99.9129
38.448	93.7137	95.6964	99.4938	98.5641	74.3734	96.3353	97.8559	99.5051	98.9355	99.9146
38.715	93.8147	95.7567	99.5275	98.5892	74.7927	96.4423	97.9102	99.519	98.9591	99.917
38.982	93.9119	95.8163	99.5563	98.6458	75.1326	96.5312	97.9653	99.5324	98.9821	99.9191
39.249	94.0121	95.8715	99.5855	98.6721	75.4592	96.6168	98.0149	99.5457	99.0056	99.9212
39.516	94.1112	95.9214	99.6112	98.6975	75.769	96.6914	98.0629	99.5575	99.0279	99.9232
39.783	94.2068	95.9678	99.6667	98.7247	76.0978	96.7664	98.1117	99.5699	99.0491	99.9252
40.05	94.3004	96.0124	99.6873	98.752	76.4441	96.8405	98.1673	99.5808	99.0717	99.928
40.317	94.3949	96.0567	99.7078	98.7794	76.792	96.9149	98.2375	99.5931	99.0928	99.9304
40.584	94.4878	96.0989	99.7267	98.8041	77.1275	96.9853	98.2796	99.6036	99.1159	99.9328
40.851	94.5782	96.1382	99.7454	98.829	77.446	97.0543	98.3177	99.6147	99.138	99.9349
41.118	94.6705	96.1781	99.7629	98.8506	77.7528	97.1214	98.3539	99.626	99.1578	99.9363
41.385	94.7625	96.2169	99.7799	98.8729	78.054	97.1881	98.3924	99.6354	99.1788	99.9386
41.652	94.849	96.2582	99.7959	98.8917	78.3432	97.253	98.4279	99.6448	99.1989	99.94
41.919	94.9387	96.2996	99.8109	98.9107	78.6378	97.3168	98.4625	99.6539	99.2183	99.9418
42.186	95.0236	96.3416	99.8228	98.9278	78.9162	97.3803	98.4974	99.6621	99.2372	99.9432
42.453	95.108	96.3881	99.8334	98.9457	79.198	97.4434	98.5327	99.6726	99.2562	99.9444
42.72	95.1894	96.4334	99.8436	98.9629	79.4751	97.5047	98.5664	99.6801	99.2754	99.9459
42.987	95.2717	96.4815	99.8521	98.9807	79.7516	97.5651	98.6	99.6892	99.2937	99.9471
43.254	95.3534	96.5288	99.8589	98.9952	80.0257	97.6239	98.6333	99.6982	99.3124	99.9487
43.521	95.4322	96.5748	99.8669	99.0069	80.2788	97.682	98.6654	99.7057	99.3316	99.9501
43.788	95.5103	96.6233	99.874	99.0187	80.5243	97.7394	98.696	99.7138	99.3489	99.9514
44.055	95.5856	96.6713	99.8808	99.0295	80.7588	97.7945	98.7268	99.7217	99.3678	99.9527
44.322	95.6601	96.721	99.8873	99.0404	80.9952	97.8528	98.7563	99.7293	99.3857	99.954
44.589	95.7314	96.7714	99.8934	99.0509	81.2254	97.908	98.7862	99.7366	99.4035	99.9558
44.856	95.8039	96.8176	99.8988	99.06	81.452	97.9627	98.8158	99.7444	99.4218	99.9568
45.123	95.8747	96.8653	99.9043	99.0686	81.6756	98.0152	98.8449	99.7509	99.4388	99.9583
45.39	95.9409	96.9139	99.909	99.0786	81.8984	98.068	98.8704	99.7586	99.4553	99.9597
45.657	96.0081	96.9617	99.914	99.0877	82.1188	98.1183	98.8949	99.7649	99.4715	99.9608
45.924	96.074	97.0071	99.9188	99.0966	82.3328	98.1682	98.9211	99.7732	99.4866	99.9625
46.191	96.1384	97.0555	99.9236	99.1059	82.5431	98.2163	98.9447	99.7799	99.5014	99.9638
46.458	96.2017	97.1029	99.9284	99.1142	82.7425	98.2636	98.9701	99.7872	99.5159	99.9654
46.725	96.2609	97.1493	99.9322	99.1228	82.9286	98.3105	98.9946	99.7941	99.5298	99.9668
46.992	96.3192	97.1946	99.9346	99.1307	83.1041	98.3554	99.0164	99.8013	99.5423	99.9677
47.259	96.3881	97.2402	99.9374	99.1395	83.2864	98.3991	99.0425	99.8075	99.556	99.9693
47.526	96.4554	97.2858	99.9394	99.1477	83.4522	98.4406	99.0669	99.8142	99.568	99.9702
47.793	96.534	97.3313	99.9414	99.1553	83.629	98.4838	99.0909	99.8207	99.579	99.9716
48.06	96.6108	97.3771	99.9439	99.1633	83.797	98.5249	99.1151	99.8258	99.5886	99.9729
48.327	96.6765	97.4209	99.9463	99.1712	83.9672	98.5624	99.1384	99.8317	99.5969	99.9737
48.594	96.7349	97.4629	99.9487	99.1783	84.1354	98.5998	99.1628	99.8369	99.6051	99.9752
48.861	96.788	97.505	99.9509	99.1861	84.3042	98.636	99.1861	99.8427	99.6133	99.9763
49.128	96.84	97.5473	99.9528	99.1925	84.4698	98.6705	99.2107	99.8483	99.6211	99.9777
49.395	96.892	97.5911	99.9547	99.1992	84.6385	98.7026	99.2327	99.8528	99.6284	99.9789
49.662	96.9429	97.6321	99.9567	99.2057	84.8017	98.7344	99.2569	99.8583	99.6364	99.9799
49.929	96.9932	97.6748	99.9579	99.2119	84.9648	98.765	99.2798	99.8635	99.6438	99.9813
50.196	97.0439	97.7177	99.9593	99.2183	85.1231	98.7934	99.3043	99.8689	99.6505	99.9822
50.463	97.0908	97.7588	99.9611	99.2241	85.2888	98.8209	99.3252	99.8743	99.6581	99.9837
50.73	97.1376	97.7973	99.9629	99.2303	85.4483	98.8461	99.3483	99.8792	99.6653	99.9848
50.997	97.1861	97.8346	99.9644	99.2363	85.6078	98.8729	99.3703	99.8842	99.6722	99.986
51.264	97.2317	97.8695	99.9662	99.2426	85.7667	98.8976	99.3926	99.8897	99.6789	99.9873
51.531	97.2783	97.9033	99.9678	99.2489	85.9299	98.9221	99.4136	99.8944	99.6865	99.9883
51.798	97.3209	97.9347	99.9694	99.2542	86.101	98.9459	99.4364	99.8997	99.6933	99.9899
52.065	97.3635	97.9655	99.9711	99.261	86.2669	98.9703	99.4578	99.9048	99.7004	99.9908
52.332	97.4061	97.9937	99.9728	99.2665	86.4376	98.9941	99.4778	99.9094	99.7074	99.992
52.599	97.4475	98.0208	99.9742	99.2728	86.6144	99.0171	99.4975	99.914	99.714	99.9933
52.866	97.4892	98.0433	99.9756	99.2789	86.7891	99.0392	99.5169	99.9184	99.7206	99.9933
53.133	97.5294	98.0643	99.9766	99.2854	86.959	99.0618	99.5356	99.922	99.7275	99.9935
53.4	97.5687	98.085	99.9774	99.2915	87.1371	99.082	99.5538	99.9258	99.7346	99.9938
53.667	97.6064	98.1041	99.9787	99.2975	87.3059	99.1034	99.5716	99.9299	99.7417	99.9939
53.934	97.6437	98.1231	99.9792	99.3036	87.4768	99.1239	99.5903	99.934	99.7486	99.994
54.201	97.6818	98.142	99.9797	99.3098	87.6475	99.143	99.6061	99.9379	99.7555	99.9942
54.468	97.7176	98.1605	99.9802	99.3158	87.8116	99.1631	99.6215	99.9412	99.763	99.9944
54.735	97.7533	98.1793	99.9809	99.3212	87.9827	99.1834	99.6374	99.9445	99.7696	99.9944
55.002	97.7852	98.1975	99.9815	99.3272	88.1475	99.2017	99.653	99.9463	99.7762	99.9947
55.269	97.8184	98.2144	99.9819	99.3329	88.3143	99.2205	99.6673	99.9491	99.7828	99.995
55.536	97.8489	98.2315	99.9825	99.3385	88.4829	99.2395	99.6803	99.9504	99.789	99.995
55.803	97.8816	98.2493	99.9831	99.3436	88.6468	99.2576	99.6959	99.9526	99.7956	99.9952
56.07	97.9129	98.2661	99.9835	99.3496	88.8131	99.2753	99.7089	99.9549	99.8019	99.9953
56.337	97.9429	98.2844	99.984	99.3549	88.9762	99.2927	99.7227	99.957	99.8085	99.9956
56.604	97.9706	98.3015	99.9847	99.3608	89.1359	99.3106	99.7353	99.9587	99.8146	99.9957
56.871	97.9977	98.3186	99.9852	99.3662	89.2984	99.3281	99.7486	99.961	99.8216	99.9959
57.138	98.0251	98.3353	99.9858	99.3715	89.4552	99.3454	99.7612	99.9629	99.8278	99.9961
57.405	98.0521	98.3528	99.9862	99.3767	89.6138	99.362	99.7741	99.9648	99.8337	99.9961
57.672	98.079	98.3702	99.9867	99.3824	89.7656	99.3768	99.7854	99.967	99.8406	99.9964
57.939	98.1063	98.3871	99.987	99.3876	89.921	99.3918	99.7981	99.9689	99.8465	99.9966
58.206	98.1321	98.404	99.9874	99.3925	90.0721	99.4072	99.8085	99.9706	99.8526	99.9966
58.473	98.1594	98.4208	99.9878	99.3975	90.2221	99.4224	99.8196	99.9726	99.8589	99.9969
58.74	98.1856	98.4377	99.9881	99.4031	90.3663	99.4375	99.8287	99.9745	99.865	99.997
59.007	98.2114	98.4535	99.9884	99.4083	90.5107	99.4517	99.8378	99.9758	99.8709	99.9973
59.274	98.2353	98.4689	99.9887	99.4134	90.6586	99.4681	99.8478	99.9766	99.8765	99.9974
59.541	98.2601	98.4858	99.9891	99.4186	90.8049	99.483	99.8574	99.978	99.882	99.9975
59.808	98.2844	98.5016	99.9893	99.424	90.9485	99.4968	99.8663	99.9786	99.8881	99.9978
60.075	98.3062	98.5164	99.9895	99.4287	91.0914	99.5129	99.8759	99.9796	99.894	99.9978
60.342	98.3286	98.5318	99.9896	99.434	91.2394	99.5277	99.8844	99.98	99.9001	99.9981
60.609	98.3515	98.545	99.9899	99.4386	91.3826	99.543	99.8937	99.9804	99.9058	99.9983
60.876	98.3705	98.5603	99.9902	99.4439	91.5203	99.5576	99.902	99.9811	99.9117	99.9983
61.143	98.3912	98.5747	99.9903	99.449	91.6573	99.5716	99.9108	99.9818	99.9179	99.9986
61.41	98.4115	98.5888	99.9905	99.4537	91.786	99.5873	99.9187	99.9824	99.9233	99.9987
61.677	98.4301	98.6022	99.9907	99.4592	91.917	99.601	99.9268	99.9826	99.9296	99.999
61.944	98.4506	98.615	99.9908	99.4639	92.045	99.6137	99.9339	99.9832	99.934	99.9991
62.211	98.4697	98.6289	99.991	99.4691	92.1745	99.6271	99.9411	99.9838	99.9383	99.9992
62.478	98.4877	98.6427	99.9913	99.474	92.2987	99.6378	99.9469	99.9841	99.9434	99.9995
62.745	98.5076	98.6551	99.9914	99.4791	92.4254	99.6501	99.952	99.9847	99.9478	99.9995
63.012	98.5264	98.6688	99.9917	99.4841	92.5663	99.661	99.9562	99.9849	99.9517	99.9997
63.279	98.5451	98.6826	99.9919	99.492	92.721	99.6713	99.9603	99.9852	99.9564	99.9999
63.546	98.5634	98.6956	99.992	99.4994	92.8694	99.6812	99.9639	99.9858	99.9601	100
63.813	98.5828	98.7072	99.9922	99.5075	93.0014	99.6909	99.9679	99.9864	99.964	100
64.08	98.6003	98.7191	99.9924	99.5145	93.1058	99.6995	99.9707	99.9864	99.9681	100
64.347	98.6201	98.7308	99.9925	99.5234	93.2032	99.7092	99.9738	99.987	99.9723	100
64.614	98.6377	98.7419	99.9928	99.5303	93.3059	99.7167	99.9764	99.9875	99.9753	100
64.881	98.6565	98.7527	99.993	99.5387	93.4018	99.7259	99.9787	99.9878	99.9789	100
65.148	98.6746	98.7629	99.9933	99.5464	93.4977	99.7337	99.981	99.9884	99.9818	100
65.415	98.6917	98.7731	99.9934	99.5549	93.5931	99.7414	99.9828	99.9887	99.9846	100
65.682	98.7072	98.7833	99.9936	99.5596	93.6886	99.7492	99.9848	99.989	99.9874	100
65.949	98.7256	98.7936	99.9938	99.5647	93.7886	99.7563	99.9868	99.9896	99.99	100
66.216	98.7422	98.804	99.9939	99.57	93.8835	99.7642	99.9885	99.9901	99.992	100
66.483	98.7609	98.8141	99.9942	99.5745	93.9831	99.7706	99.9907	99.9901	99.9939	100
66.75	98.776	98.8247	99.9944	99.5798	94.0755	99.7773	99.9922	99.9907	99.995	100
67.017	98.7928	98.8352	99.9945	99.5846	94.17	99.7824	99.9934	99.9913	99.9957	100
67.284	98.8097	98.846	99.9947	99.5894	94.2627	99.789	99.9952	99.9919	99.9966	100
67.551	98.8257	98.8556	99.995	99.5942	94.3592	99.7935	99.9967	99.9922	99.9977	100
67.818	98.8416	98.8647	99.9951	99.5995	94.4498	99.7986	99.9977	99.9925	99.9986	100
68.085	98.8573	98.8756	99.9953	99.604	94.5385	99.8035	99.9984	99.993	99.9992	100
68.352	98.8705	98.8856	99.9956	99.6093	94.6194	99.8085	99.9989	99.9933	99.9998	100
68.619	98.8865	98.8946	99.9957	99.6139	94.6916	99.8135	99.9996	99.9939	100	100
68.886	98.9013	98.9048	99.9959	99.6195	94.7615	99.818	99.9998	99.9945	100	100
69.153	98.917	98.9135	99.9962	99.6238	94.8237	99.8235	100	99.9945	100	100
69.42	98.9315	98.9225	99.9963	99.6288	94.8859	99.8282	100	99.9951	100	100
69.687	98.9465	98.9309	99.9965	99.6339	94.946	99.8325	100	99.9956	100	100
69.954	98.9607	98.9404	99.9967	99.6388	95.0072	99.8374	100	99.9959	100	100
70.221	98.9757	98.9493	99.9969	99.6441	95.0683	99.8416	100	99.9962	100	100
70.488	98.9895	98.9582	99.9971	99.649	95.1287	99.8459	100	99.9968	100	100
70.755	99.0031	98.9668	99.9973	99.6535	95.1883	99.8502	100	99.9971	100	100
71.022	99.0169	98.9762	99.9975	99.6585	95.2483	99.8545	100	99.9977	100	100
71.289	99.0298	98.9845	99.9976	99.6633	95.3072	99.8587	100	99.9983	100	100
71.556	99.0431	98.9936	99.9979	99.6683	95.367	99.8619	100	99.9983	100	100
71.823	99.0569	99.0025	99.9981	99.6734	95.4233	99.8666	100	99.9988	100	100
72.09	99.0686	99.0113	99.9982	99.6784	95.4802	99.8701	100	99.9994	100	100
72.357	99.0818	99.0198	99.9985	99.6833	95.5355	99.8744	100	99.9997	100	100
72.624	99.0942	99.0291	99.9987	99.6879	95.59	99.8776	100	100	100	100
72.891	99.1067	99.0382	99.9988	99.6932	95.6386	99.8817	100	100	100	100
73.158	99.1183	99.0469	99.999	99.6979	95.6896	99.8851	100	100	100	100
73.425	99.1295	99.0549	99.9993	99.7028	95.7426	99.889	100	100	100	100
73.692	99.1415	99.0646	99.9994	99.708	95.7916	99.892	100	100	100	100
73.959	99.1534	99.0737	99.9996	99.7126	95.8426	99.8959	100	100	100	100
74.226	99.165	99.0825	99.9998	99.7176	95.8932	99.8989	100	100	100	100
74.493	99.1758	99.0911	100	99.7223	95.941	99.9024	100	100	100	100
74.76	99.1859	99.0999	100	99.7273	95.993	99.9055	100	100	100	100
75.027	99.1958	99.1083	100	99.7325	96.0447	99.9089	100	100	100	100
75.294	99.2068	99.1174	100	99.7367	96.092	99.912	100	100	100	100
75.561	99.2173	99.1263	100	99.7404	96.1419	99.9156	100	100	100	100
75.828	99.2271	99.1352	100	99.7432	96.188	99.9188	100	100	100	100
76.095	99.2371	99.1433	100	99.7467	96.2359	99.9223	100	100	100	100
76.362	99.2474	99.1529	100	99.7498	96.2865	99.9255	100	100	100	100
76.629	99.2577	99.1614	100	99.753	96.3315	99.9293	100	100	100	100
76.896	99.2686	99.1705	100	99.7561	96.3804	99.9327	100	100	100	100
77.163	99.279	99.1784	100	99.7595	96.4267	99.9355	100	100	100	100
77.43	99.289	99.1882	100	99.7623	96.4767	99.9383	100	100	100	100
77.697	99.2992	99.197	100	99.7656	96.5219	99.9407	100	100	100	100
77.964	99.3089	99.2056	100	99.7685	96.5683	99.9428	100	100	100	100
78.231	99.3195	99.2144	100	99.7719	96.6137	99.9447	100	100	100	100
78.498	99.3298	99.2221	100	99.7751	96.6599	99.9465	100	100	100	100
78.765	99.3399	99.2309	100	99.7781	96.7023	99.9483	100	100	100	100
79.032	99.3487	99.2391	100	99.7811	96.7439	99.9504	100	100	100	100
79.299	99.3565	99.2475	100	99.7837	96.7872	99.9521	100	100	100	100
79.566	99.3646	99.2553	100	99.7871	96.8288	99.9538	100	100	100	100
79.833	99.3725	99.2632	100	99.79	96.8707	99.9558	100	100	100	100
80.1	99.3808	99.2716	100	99.7934	96.9189	99.9576	100	100	100	100
80.367	99.3888	99.2793	100	99.7959	96.9638	99.9595	100	100	100	100
80.634	99.3974	99.287	100	99.7988	97.0135	99.9612	100	100	100	100
80.901	99.404	99.294	100	99.8019	97.0613	99.9633	100	100	100	100
81.168	99.413	99.3021	100	99.805	97.1094	99.965	100	100	100	100
81.435	99.4215	99.3086	100	99.8077	97.1552	99.9669	100	100	100	100
81.702	99.4294	99.3161	100	99.8107	97.2034	99.9687	100	100	100	100
81.969	99.4374	99.3229	100	99.8138	97.2489	99.9706	100	100	100	100
82.236	99.4451	99.3302	100	99.8165	97.2926	99.9718	100	100	100	100
82.503	99.4532	99.3367	100	99.8198	97.3392	99.9735	100	100	100	100
82.77	99.4615	99.3429	100	99.8226	97.3807	99.9745	100	100	100	100
83.037	99.4697	99.3498	100	99.8256	97.4256	99.9753	100	100	100	100
83.304	99.4775	99.3548	100	99.8287	97.4683	99.9761	100	100	100	100
83.571	99.4858	99.3609	100	99.8313	97.5118	99.9768	100	100	100	100
83.838	99.4931	99.3652	100	99.8344	97.5547	99.9777	100	100	100	100
84.105	99.5009	99.3701	100	99.837	97.5957	99.9784	100	100	100	100
84.372	99.508	99.3744	100	99.8403	97.6378	99.9794	100	100	100	100
84.639	99.5161	99.3792	100	99.843	97.677	99.9799	100	100	100	100
84.906	99.5235	99.3836	100	99.8465	97.7135	99.9805	100	100	100	100
85.173	99.5313	99.3877	100	99.8493	97.7487	99.981	100	100	100	100
85.44	99.5381	99.3923	100	99.8524	97.7819	99.9816	100	100	100	100
85.707	99.5449	99.3967	100	99.8552	97.8138	99.9822	100	100	100	100
85.974	99.5517	99.4013	100	99.8582	97.8422	99.9829	100	100	100	100
86.241	99.5582	99.4054	100	99.8612	97.8687	99.9835	100	100	100	100
86.508	99.5643	99.4098	100	99.8641	97.8929	99.9841	100	100	100	100
86.775	99.5706	99.4142	100	99.8669	97.9185	99.9845	100	100	100	100
87.042	99.5764	99.419	100	99.8699	97.9415	99.9852	100	100	100	100
87.309	99.582	99.4231	100	99.8726	97.9645	99.9858	100	100	100	100
87.576	99.5885	99.4279	100	99.8759	97.9862	99.9864	100	100	100	100
87.843	99.5948	99.4316	100	99.8789	98.0095	99.9869	100	100	100	100
88.11	99.6009	99.4358	100	99.8818	98.0304	99.9875	100	100	100	100
88.377	99.6067	99.4405	100	99.8849	98.0524	99.9882	100	100	100	100
88.644	99.6125	99.4433	100	99.8879	98.0727	99.9887	100	100	100	100
88.911	99.6188	99.4467	100	99.8908	98.0903	99.9894	100	100	100	100
89.178	99.6247	99.4489	100	99.8934	98.1088	99.9899	100	100	100	100
89.445	99.6313	99.452	100	99.8957	98.1267	99.9905	100	100	100	100
89.712	99.6374	99.4544	100	99.8985	98.145	99.9911	100	100	100	100
89.979	99.6429	99.4569	100	99.9009	98.1633	99.9917	100	100	100	100
90.246	99.6492	99.4596	100	99.9031	98.1805	99.9922	100	100	100	100
90.513	99.6551	99.4624	100	99.9056	98.1987	99.9928	100	100	100	100
90.78	99.6617	99.4648	100	99.9082	98.2153	99.9935	100	100	100	100
91.047	99.6672	99.4675	100	99.9107	98.2339	99.9941	100	100	100	100
91.314	99.6734	99.4706	100	99.9131	98.2493	99.9946	100	100	100	100
91.581	99.6796	99.4726	100	99.9152	98.2646	99.9951	100	100	100	100
91.848	99.6856	99.4756	100	99.9177	98.2807	99.9957	100	100	100	100
92.115	99.6902	99.4779	100	99.9201	98.2954	99.9965	100	100	100	100
92.382	99.6952	99.4809	100	99.9225	98.3111	99.9971	100	100	100	100
92.649	99.6996	99.4835	100	99.9251	98.3256	99.9976	100	100	100	100
92.916	99.7051	99.4861	100	99.9271	98.3405	99.9981	100	100	100	100
93.183	99.7093	99.4889	100	99.9295	98.3569	99.9986	100	100	100	100
93.45	99.7135	99.4911	100	99.932	98.3719	99.9992	100	100	100	100
93.717	99.7176	99.4939	100	99.9341	98.3875	99.9999	100	100	100	100
93.984	99.7218	99.4962	100	99.9363	98.4008	100	100	100	100	100
94.251	99.7265	99.4989	100	99.9382	98.4165	100	100	100	100	100
94.518	99.7308	99.5009	100	99.9404	98.4314	100	100	100	100	100
94.785	99.7348	99.5036	100	99.9413	98.4466	100	100	100	100	100
95.052	99.739	99.5061	100	99.9427	98.4601	100	100	100	100	100
95.319	99.7436	99.5082	100	99.944	98.4731	100	100	100	100	100
95.586	99.7478	99.5108	100	99.9453	98.4874	100	100	100	100	100
95.853	99.7522	99.5128	100	99.9466	98.5007	100	100	100	100	100
96.12	99.7561	99.5155	100	99.9477	98.514	100	100	100	100	100
96.387	99.7606	99.5178	100	99.949	98.5278	100	100	100	100	100
96.654	99.7648	99.5201	100	99.9503	98.5405	100	100	100	100	100
96.921	99.7685	99.5224	100	99.9512	98.5537	100	100	100	100	100
97.188	99.7726	99.5248	100	99.9529	98.5655	100	100	100	100	100
97.455	99.7762	99.5273	100	99.9538	98.5781	100	100	100	100	100
97.722	99.7804	99.5294	100	99.9553	98.5915	100	100	100	100	100
97.989	99.7843	99.5315	100	99.9562	98.6028	100	100	100	100	100
98.256	99.7879	99.5331	100	99.9578	98.6165	100	100	100	100	100
98.523	99.7913	99.5353	100	99.9588	98.6287	100	100	100	100	100
98.79	99.7947	99.5369	100	99.9601	98.6416	100	100	100	100	100
99.057	99.7985	99.5392	100	99.9613	98.6538	100	100	100	100	100
99.324	99.8018	99.5408	100	99.9628	98.6665	100	100	100	100	100
99.591	99.8056	99.5428	100	99.9638	98.6792	100	100	100	100	100
99.858	99.8089	99.5451	100	99.9651	98.6916	100	100	100	100	100
100.125	99.8124	99.5465	100	99.9663	98.7037	100	100	100	100	100
100.392	99.8158	99.5488	100	99.9676	98.7172	100	100	100	100	100
100.659	99.8195	99.5508	100	99.9688	98.7293	100	100	100	100	100
100.926	99.823	99.5529	100	99.9701	98.7417	100	100	100	100	100
101.193	99.8261	99.5551	100	99.9714	98.7538	100	100	100	100	100
101.46	99.83	99.5578	100	99.9723	98.7662	100	100	100	100	100
101.727	99.8335	99.5598	100	99.9737	98.7788	100	100	100	100	100
101.994	99.8373	99.5623	100	99.9748	98.7916	100	100	100	100	100
102.261	99.8408	99.5647	100	99.9759	98.8035	100	100	100	100	100
102.528	99.8439	99.5666	100	99.9767	98.815	100	100	100	100	100
102.795	99.8474	99.5695	100	99.9777	98.8277	100	100	100	100	100
103.062	99.8512	99.5713	100	99.9785	98.8392	100	100	100	100	100
103.329	99.8545	99.5738	100	99.9796	98.8501	100	100	100	100	100
103.596	99.8581	99.576	100	99.9802	98.8622	100	100	100	100	100
103.863	99.8609	99.5782	100	99.9811	98.8736	100	100	100	100	100
104.13	99.8645	99.5808	100	99.9819	98.8852	100	100	100	100	100
104.397	99.8673	99.5833	100	99.9826	98.8954	100	100	100	100	100
104.664	99.8696	99.5856	100	99.983	98.9062	100	100	100	100	100
104.931	99.8714	99.5879	100	99.984	98.9186	100	100	100	100	100
105.198	99.8732	99.5907	100	99.9846	98.9271	100	100	100	100	100
105.465	99.8754	99.5924	100	99.9852	98.9373	100	100	100	100	100
105.732	99.8773	99.595	100	99.9861	98.9454	100	100	100	100	100
105.999	99.8789	99.597	100	99.9866	98.9554	100	100	100	100	100
106.266	99.8809	99.5996	100	99.9874	98.9636	100	100	100	100	100
106.533	99.8831	99.6018	100	99.988	98.972	100	100	100	100	100
106.8	99.885	99.6041	100	99.9887	98.9815	100	100	100	100	100
107.067	99.8869	99.6068	100	99.9893	98.9886	100	100	100	100	100
107.334	99.8888	99.6089	100	99.9901	98.9969	100	100	100	100	100
107.601	99.8908	99.6115	100	99.9908	99.005	100	100	100	100	100
107.868	99.8928	99.6133	100	99.9915	99.0131	100	100	100	100	100
108.135	99.8949	99.6161	100	99.992	99.021	100	100	100	100	100
108.402	99.8966	99.6178	100	99.9927	99.029	100	100	100	100	100
108.669	99.8986	99.6205	100	99.9935	99.0369	100	100	100	100	100
108.936	99.9006	99.6226	100	99.9941	99.0438	100	100	100	100	100
109.203	99.9025	99.6249	100	99.9946	99.0516	100	100	100	100	100
109.47	99.9046	99.6277	100	99.9954	99.0594	100	100	100	100	100
109.737	99.9063	99.6297	100	99.9961	99.0669	100	100	100	100	100
110.004	99.9082	99.6325	100	99.9967	99.0744	100	100	100	100	100
110.271	99.9103	99.6344	100	99.9973	99.0824	100	100	100	100	100
110.538	99.9123	99.637	100	99.998	99.0901	100	100	100	100	100
110.805	99.9141	99.639	100	99.9987	99.0979	100	100	100	100	100
111.072	99.916	99.6413	100	99.9994	99.1051	100	100	100	100	100
111.339	99.9177	99.6436	100	99.9999	99.1141	100	100	100	100	100
111.606	99.9203	99.6461	100	100	99.1203	100	100	100	100	100
111.873	99.922	99.6483	100	100	99.1283	100	100	100	100	100
112.14	99.9238	99.6507	100	100	99.1354	100	100	100	100	100
112.407	99.9252	99.6536	100	100	99.1426	100	100	100	100	100
112.674	99.9273	99.6555	100	100	99.1486	100	100	100	100	100
112.941	99.9292	99.6583	100	100	99.1565	100	100	100	100	100
113.208	99.9307	99.6601	100	100	99.1622	100	100	100	100	100
113.475	99.9326	99.6628	100	100	99.168	100	100	100	100	100
113.742	99.9345	99.6648	100	100	99.1747	100	100	100	100	100
114.009	99.9363	99.6671	100	100	99.1805	100	100	100	100	100
114.276	99.9381	99.6696	100	100	99.1866	100	100	100	100	100
114.543	99.9398	99.6719	100	100	99.1923	100	100	100	100	100
114.81	99.9414	99.674	100	100	99.199	100	100	100	100	100
115.077	99.9435	99.6763	100	100	99.2043	100	100	100	100	100
115.344	99.9453	99.679	100	100	99.2107	100	100	100	100	100
115.611	99.9469	99.6809	100	100	99.2166	100	100	100	100	100
115.878	99.9489	99.6837	100	100	99.2232	100	100	100	100	100
116.145	99.9506	99.6858	100	100	99.2288	100	100	100	100	100
116.412	99.9523	99.688	100	100	99.2351	100	100	100	100	100
116.679	99.9545	99.6906	100	100	99.2415	100	100	100	100	100
116.946	99.9563	99.6925	100	100	99.2474	100	100	100	100	100
117.213	99.9576	99.6949	100	100	99.2567	100	100	100	100	100
117.48	99.9597	99.6973	100	100	99.2655	100	100	100	100	100
117.747	99.9616	99.6998	100	100	99.2759	100	100	100	100	100
118.014	99.9633	99.7018	100	100	99.2885	100	100	100	100	100
118.281	99.9652	99.7047	100	100	99.3021	100	100	100	100	100
118.548	99.9668	99.7068	100	100	99.3155	100	100	100	100	100
118.815	99.9689	99.7095	100	100	99.3284	100	100	100	100	100
119.082	99.9705	99.7114	100	100	99.342	100	100	100	100	100
119.349	99.9723	99.7138	100	100	99.3557	100	100	100	100	100
119.616	99.9739	99.7162	100	100	99.3692	100	100	100	100	100
119.883	99.9758	99.7184	100	100	99.382	100	100	100	100	100
120.15	99.9779	99.7208	100	100	99.3947	100	100	100	100	100
120.417	99.9794	99.7231	100	100	99.4072	100	100	100	100	100
120.684	99.9813	99.7254	100	100	99.4206	100	100	100	100	100
120.951	99.983	99.728	100	100	99.4335	100	100	100	100	100
121.218	99.9849	99.7301	100	100	99.4464	100	100	100	100	100
121.485	99.9869	99.7326	100	100	99.4588	100	100	100	100	100
121.752	99.9883	99.7348	100	100	99.4717	100	100	100	100	100
122.019	99.9895	99.7372	100	100	99.4796	100	100	100	100	100
122.286	99.9908	99.7395	100	100	99.4875	100	100	100	100	100
122.553	99.9918	99.7418	100	100	99.4918	100	100	100	100	100
122.82	99.9929	99.744	100	100	99.496	100	100	100	100	100
123.087	99.9943	99.7465	100	100	99.5004	100	100	100	100	100
123.354	99.9952	99.7487	100	100	99.5051	100	100	100	100	100
123.621	99.9961	99.7511	100	100	99.5089	100	100	100	100	100
123.888	99.9968	99.7535	100	100	99.5129	100	100	100	100	100
124.155	99.9974	99.7558	100	100	99.518	100	100	100	100	100
124.422	99.9979	99.7579	100	100	99.5216	100	100	100	100	100
124.689	99.9985	99.7603	100	100	99.5256	100	100	100	100	100
124.956	99.999	99.7627	100	100	99.5298	100	100	100	100	100
125.223	99.9996	99.765	100	100	99.5344	100	100	100	100	100
125.49	99.9998	99.7672	100	100	99.5375	100	100	100	100	100
125.757	100	99.7696	100	100	99.542	100	100	100	100	100
126.024	100	99.7718	100	100	99.5456	100	100	100	100	100
126.291	100	99.7742	100	100	99.5493	100	100	100	100	100
126.558	100	99.7764	100	100	99.553	100	100	100	100	100
126.825	100	99.7791	100	100	99.5564	100	100	100	100	100
127.092	100	99.7813	100	100	99.5594	100	100	100	100	100
127.359	100	99.7837	100	100	99.5629	100	100	100	100	100
127.626	100	99.7861	100	100	99.5665	100	100	100	100	100
127.893	100	99.7884	100	100	99.569	100	100	100	100	100
128.16	100	99.791	100	100	99.5727	100	100	100	100	100
128.427	100	99.7931	100	100	99.5758	100	100	100	100	100
128.694	100	99.7954	100	100	99.5791	100	100	100	100	100
128.961	100	99.7976	100	100	99.5821	100	100	100	100	100
129.228	100	99.8002	100	100	99.5851	100	100	100	100	100
129.495	100	99.8023	100	100	99.5884	100	100	100	100	100
129.762	100	99.8047	100	100	99.5915	100	100	100	100	100
130.029	100	99.807	100	100	99.5946	100	100	100	100	100
130.296	100	99.8094	100	100	99.5979	100	100	100	100	100
130.563	100	99.8119	100	100	99.601	100	100	100	100	100
130.83	100	99.8142	100	100	99.6043	100	100	100	100	100
131.097	100	99.8166	100	100	99.6071	100	100	100	100	100
131.364	100	99.8186	100	100	99.6104	100	100	100	100	100
131.631	100	99.8212	100	100	99.6135	100	100	100	100	100
131.898	100	99.8232	100	100	99.6168	100	100	100	100	100
132.165	100	99.8259	100	100	99.62	100	100	100	100	100
132.432	100	99.8279	100	100	99.6229	100	100	100	100	100
132.699	100	99.8306	100	100	99.626	100	100	100	100	100
132.966	100	99.8329	100	100	99.6291	100	100	100	100	100
133.233	100	99.835	100	100	99.6328	100	100	100	100	100
133.5	100	99.8375	100	100	99.6351	100	100	100	100	100
133.767	100	99.8397	100	100	99.6393	100	100	100	100	100
134.034	100	99.8422	100	100	99.6418	100	100	100	100	100
134.301	100	99.844	100	100	99.6452	100	100	100	100	100
134.568	100	99.8467	100	100	99.6479	100	100	100	100	100
134.835	100	99.8487	100	100	99.6516	100	100	100	100	100
135.102	100	99.8514	100	100	99.6543	100	100	100	100	100
135.369	100	99.8538	100	100	99.6578	100	100	100	100	100
135.636	100	99.856	100	100	99.6609	100	100	100	100	100
135.903	100	99.8584	100	100	99.6643	100	100	100	100	100
136.17	100	99.8605	100	100	99.6675	100	100	100	100	100
136.437	100	99.8631	100	100	99.6703	100	100	100	100	100
136.704	100	99.8649	100	100	99.6739	100	100	100	100	100
136.971	100	99.8676	100	100	99.6768	100	100	100	100	100
137.238	100	99.8698	100	100	99.6801	100	100	100	100	100
137.505	100	99.8724	100	100	99.6832	100	100	100	100	100
137.772	100	99.8744	100	100	99.6865	100	100	100	100	100
138.039	100	99.877	100	100	99.6894	100	100	100	100	100
138.306	100	99.8792	100	100	99.6925	100	100	100	100	100
138.573	100	99.8817	100	100	99.6947	100	100	100	100	100
138.84	100	99.884	100	100	99.698	100	100	100	100	100
139.107	100	99.8862	100	100	99.7007	100	100	100	100	100
139.374	100	99.8886	100	100	99.7038	100	100	100	100	100
139.641	100	99.8908	100	100	99.7061	100	100	100	100	100
139.908	100	99.8935	100	100	99.7097	100	100	100	100	100
140.175	100	99.8954	100	100	99.7121	100	100	100	100	100
140.442	100	99.8976	100	100	99.7149	100	100	100	100	100
140.709	100	99.8998	100	100	99.7177	100	100	100	100	100
140.976	100	99.9017	100	100	99.7204	100	100	100	100	100
141.243	100	99.9039	100	100	99.7234	100	100	100	100	100
141.51	100	99.9058	100	100	99.7261	100	100	100	100	100
141.777	100	99.9084	100	100	99.7296	100	100	100	100	100
142.044	100	99.91	100	100	99.732	100	100	100	100	100
142.311	100	99.9121	100	100	99.7351	100	100	100	100	100
142.578	100	99.9137	100	100	99.7375	100	100	100	100	100
142.845	100	99.9159	100	100	99.7403	100	100	100	100	100
143.112	100	99.9175	100	100	99.7429	100	100	100	100	100
143.379	100	99.9198	100	100	99.7466	100	100	100	100	100
143.646	100	99.9216	100	100	99.749	100	100	100	100	100
143.913	100	99.9237	100	100	99.7524	100	100	100	100	100
144.18	100	99.926	100	100	99.7548	100	100	100	100	100
144.447	100	99.9277	100	100	99.7578	100	100	100	100	100
144.714	100	99.9298	100	100	99.7595	100	100	100	100	100
144.981	100	99.9314	100	100	99.7624	100	100	100	100	100
145.248	100	99.9335	100	100	99.7645	100	100	100	100	100
145.515	100	99.9352	100	100	99.7669	100	100	100	100	100
145.782	100	99.9373	100	100	99.769	100	100	100	100	100
146.049	100	99.9393	100	100	99.7715	100	100	100	100	100
146.316	100	99.9411	100	100	99.7736	100	100	100	100	100
146.583	100	99.9432	100	100	99.7759	100	100	100	100	100
146.85	100	99.9453	100	100	99.778	100	100	100	100	100
147.117	100	99.9474	100	100	99.7805	100	100	100	100	100
147.384	100	99.9488	100	100	99.7827	100	100	100	100	100
147.651	100	99.9506	100	100	99.7851	100	100	100	100	100
147.918	100	99.952	100	100	99.7874	100	100	100	100	100
148.185	100	99.9539	100	100	99.7893	100	100	100	100	100
148.452	100	99.9552	100	100	99.7919	100	100	100	100	100
148.719	100	99.9567	100	100	99.794	100	100	100	100	100
148.986	100	99.9581	100	100	99.7964	100	100	100	100	100
149.253	100	99.9594	100	100	99.7984	100	100	100	100	100
149.52	100	99.9607	100	100	99.8008	100	100	100	100	100
149.787	100	99.9621	100	100	99.8028	100	100	100	100	100
150.054	100	99.9636	100	100	99.8053	100	100	100	100	100
150.321	100	99.9647	100	100	99.8075	100	100	100	100	100
150.588	100	99.9663	100	100	99.8099	100	100	100	100	100
150.855	100	99.9673	100	100	99.8124	100	100	100	100	100
151.122	100	99.9689	100	100	99.8148	100	100	100	100	100
151.389	100	99.9702	100	100	99.8165	100	100	100	100	100
151.656	100	99.9717	100	100	99.819	100	100	100	100	100
151.923	100	99.9731	100	100	99.821	100	100	100	100	100
152.19	100	99.9744	100	100	99.8237	100	100	100	100	100
152.457	100	99.9757	100	100	99.826	100	100	100	100	100
152.724	100	99.9771	100	100	99.8285	100	100	100	100	100
152.991	100	99.9785	100	100	99.8304	100	100	100	100	100
153.258	100	99.9796	100	100	99.8328	100	100	100	100	100
153.525	100	99.9813	100	100	99.8347	100	100	100	100	100
153.792	100	99.9826	100	100	99.8372	100	100	100	100	100
154.059	100	99.9841	100	100	99.8393	100	100	100	100	100
154.326	100	99.9853	100	100	99.8419	100	100	100	100	100
154.593	100	99.9866	100	100	99.8442	100	100	100	100	100
154.86	100	99.988	100	100	99.8463	100	100	100	100	100
155.127	100	99.9893	100	100	99.8489	100	100	100	100	100
155.394	100	99.9906	100	100	99.851	100	100	100	100	100
155.661	100	99.9922	100	100	99.8531	100	100	100	100	100
155.928	100	99.9933	100	100	99.8553	100	100	100	100	100
156.195	100	99.9943	100	100	99.858	100	100	100	100	100
156.462	100	99.9952	100	100	99.8599	100	100	100	100	100
156.729	100	99.9954	100	100	99.8624	100	100	100	100	100
156.996	100	99.9956	100	100	99.8646	100	100	100	100	100
157.263	100	99.9959	100	100	99.8666	100	100	100	100	100
157.53	100	99.996	100	100	99.8692	100	100	100	100	100
157.797	100	99.9964	100	100	99.871	100	100	100	100	100
158.064	100	99.9965	100	100	99.8736	100	100	100	100	100
158.331	100	99.9968	100	100	99.8758	100	100	100	100	100
158.598	100	99.997	100	100	99.8778	100	100	100	100	100
158.865	100	99.9973	100	100	99.88	100	100	100	100	100
159.132	100	99.9975	100	100	99.8818	100	100	100	100	100
159.399	100	99.9978	100	100	99.8839	100	100	100	100	100
159.666	100	99.998	100	100	99.8856	100	100	100	100	100
159.933	100	99.9982	100	100	99.8871	100	100	100	100	100
160.2	100	99.9985	100	100	99.8884	100	100	100	100	100
160.467	100	99.9986	100	100	99.8901	100	100	100	100	100
160.734	100	99.999	100	100	99.8913	100	100	100	100	100
161.001	100	99.9991	100	100	99.8929	100	100	100	100	100
161.268	100	99.9994	100	100	99.894	100	100	100	100	100
161.535	100	99.9996	100	100	99.8954	100	100	100	100	100
161.802	100	99.9998	100	100	99.8966	100	100	100	100	100
162.069	100	99.9999	100	100	99.8979	100	100	100	100	100
162.336	100	100	100	100	99.899	100	100	100	100	100
162.603	100	100	100	100	99.9009	100	100	100	100	100
162.87	100	100	100	100	99.9017	100	100	100	100	100
163.137	100	100	100	100	99.9034	100	100	100	100	100
163.404	100	100	100	100	99.9044	100	100	100	100	100
163.671	100	100	100	100	99.906	100	100	100	100	100
163.938	100	100	100	100	99.907	100	100	100	100	100
164.205	100	100	100	100	99.9085	100	100	100	100	100
164.472	100	100	100	100	99.9095	100	100	100	100	100
164.739	100	100	100	100	99.9114	100	100	100	100	100
165.006	100	100	100	100	99.9122	100	100	100	100	100
165.273	100	100	100	100	99.9138	100	100	100	100	100
165.54	100	100	100	100	99.915	100	100	100	100	100
165.807	100	100	100	100	99.9162	100	100	100	100	100
166.074	100	100	100	100	99.9175	100	100	100	100	100
166.341	100	100	100	100	99.9185	100	100	100	100	100
166.608	100	100	100	100	99.9197	100	100	100	100	100
166.875	100	100	100	100	99.9213	100	100	100	100	100
167.142	100	100	100	100	99.9222	100	100	100	100	100
167.409	100	100	100	100	99.9236	100	100	100	100	100
167.676	100	100	100	100	99.9247	100	100	100	100	100
167.943	100	100	100	100	99.926	100	100	100	100	100
168.21	100	100	100	100	99.9271	100	100	100	100	100
168.477	100	100	100	100	99.9283	100	100	100	100	100
168.744	100	100	100	100	99.9297	100	100	100	100	100
169.011	100	100	100	100	99.9313	100	100	100	100	100
169.278	100	100	100	100	99.9322	100	100	100	100	100
169.545	100	100	100	100	99.9335	100	100	100	100	100
169.812	100	100	100	100	99.9349	100	100	100	100	100
170.079	100	100	100	100	99.9361	100	100	100	100	100
170.346	100	100	100	100	99.9372	100	100	100	100	100
170.613	100	100	100	100	99.9383	100	100	100	100	100
170.88	100	100	100	100	99.9395	100	100	100	100	100
171.147	100	100	100	100	99.9411	100	100	100	100	100
171.414	100	100	100	100	99.942	100	100	100	100	100
171.681	100	100	100	100	99.9433	100	100	100	100	100
171.948	100	100	100	100	99.9447	100	100	100	100	100
172.215	100	100	100	100	99.9457	100	100	100	100	100
172.482	100	100	100	100	99.947	100	100	100	100	100
172.749	100	100	100	100	99.9486	100	100	100	100	100
173.016	100	100	100	100	99.9494	100	100	100	100	100
173.283	100	100	100	100	99.9509	100	100	100	100	100
173.55	100	100	100	100	99.9513	100	100	100	100	100
173.817	100	100	100	100	99.9526	100	100	100	100	100
174.084	100	100	100	100	99.9534	100	100	100	100	100
174.351	100	100	100	100	99.9544	100	100	100	100	100
174.618	100	100	100	100	99.9553	100	100	100	100	100
174.885	100	100	100	100	99.9561	100	100	100	100	100
175.152	100	100	100	100	99.957	100	100	100	100	100
175.419	100	100	100	100	99.9582	100	100	100	100	100
175.686	100	100	100	100	99.9588	100	100	100	100	100
175.953	100	100	100	100	99.9601	100	100	100	100	100
176.22	100	100	100	100	99.9609	100	100	100	100	100
176.487	100	100	100	100	99.9619	100	100	100	100	100
176.754	100	100	100	100	99.9626	100	100	100	100	100
177.021	100	100	100	100	99.9641	100	100	100	100	100
177.288	100	100	100	100	99.9643	100	100	100	100	100
177.555	100	100	100	100	99.9645	100	100	100	100	100
177.822	100	100	100	100	99.9646	100	100	100	100	100
178.089	100	100	100	100	99.9648	100	100	100	100	100
178.356	100	100	100	100	99.9649	100	100	100	100	100
178.623	100	100	100	100	99.9652	100	100	100	100	100
178.89	100	100	100	100	99.9652	100	100	100	100	100
179.157	100	100	100	100	99.9655	100	100	100	100	100
179.424	100	100	100	100	99.9656	100	100	100	100	100
179.691	100	100	100	100	99.9658	100	100	100	100	100
179.958	100	100	100	100	99.9659	100	100	100	100	100
180.225	100	100	100	100	99.966	100	100	100	100	100
180.492	100	100	100	100	99.9663	100	100	100	100	100
180.759	100	100	100	100	99.9663	100	100	100	100	100
181.026	100	100	100	100	99.9666	100	100	100	100	100
181.293	100	100	100	100	99.9666	100	100	100	100	100
181.56	100	100	100	100	99.9669	100	100	100	100	100
181.827	100	100	100	100	99.967	100	100	100	100	100
182.094	100	100	100	100	99.9672	100	100	100	100	100
182.361	100	100	100	100	99.9673	100	100	100	100	100
182.628	100	100	100	100	99.9675	100	100	100	100	100
182.895	100	100	100	100	99.9676	100	100	100	100	100
183.162	100	100	100	100	99.9679	100	100	100	100	100
183.429	100	100	100	100	99.9679	100	100	100	100	100
183.696	100	100	100	100	99.9682	100	100	100	100	100
183.963	100	100	100	100	99.9682	100	100	100	100	100
184.23	100	100	100	100	99.9685	100	100	100	100	100
184.497	100	100	100	100	99.9686	100	100	100	100	100
184.764	100	100	100	100	99.9688	100	100	100	100	100
185.031	100	100	100	100	99.9689	100	100	100	100	100
185.298	100	100	100	100	99.969	100	100	100	100	100
185.565	100	100	100	100	99.9692	100	100	100	100	100
185.832	100	100	100	100	99.9693	100	100	100	100	100
186.099	100	100	100	100	99.9695	100	100	100	100	100
186.366	100	100	100	100	99.9697	100	100	100	100	100
186.633	100	100	100	100	99.9697	100	100	100	100	100
186.9	100	100	100	100	99.97	100	100	100	100	100
187.167	100	100	100	100	99.97	100	100	100	100	100
187.434	100	100	100	100	99.9703	100	100	100	100	100
187.701	100	100	100	100	99.9704	100	100	100	100	100
187.968	100	100	100	100	99.9706	100	100	100	100	100
188.235	100	100	100	100	99.9707	100	100	100	100	100
188.502	100	100	100	100	99.9709	100	100	100	100	100
188.769	100	100	100	100	99.971	100	100	100	100	100
189.036	100	100	100	100	99.9713	100	100	100	100	100
189.303	100	100	100	100	99.9713	100	100	100	100	100
189.57	100	100	100	100	99.9716	100	100	100	100	100
189.837	100	100	100	100	99.9716	100	100	100	100	100
190.104	100	100	100	100	99.9719	100	100	100	100	100
190.371	100	100	100	100	99.972	100	100	100	100	100
190.638	100	100	100	100	99.9722	100	100	100	100	100
190.905	100	100	100	100	99.9723	100	100	100	100	100
191.172	100	100	100	100	99.9724	100	100	100	100	100
191.439	100	100	100	100	99.9726	100	100	100	100	100
191.706	100	100	100	100	99.9727	100	100	100	100	100
191.973	100	100	100	100	99.9729	100	100	100	100	100
192.24	100	100	100	100	99.9732	100	100	100	100	100
192.507	100	100	100	100	99.9732	100	100	100	100	100
192.774	100	100	100	100	99.9734	100	100	100	100	100
193.041	100	100	100	100	99.9734	100	100	100	100	100
193.308	100	100	100	100	99.9737	100	100	100	100	100
193.575	100	100	100	100	99.9739	100	100	100	100	100
193.842	100	100	100	100	99.974	100	100	100	100	100
194.109	100	100	100	100	99.9741	100	100	100	100	100
194.376	100	100	100	100	99.9743	100	100	100	100	100
194.643	100	100	100	100	99.9744	100	100	100	100	100
194.91	100	100	100	100	99.9747	100	100	100	100	100
195.177	100	100	100	100	99.9747	100	100	100	100	100
195.444	100	100	100	100	99.975	100	100	100	100	100
195.711	100	100	100	100	99.975	100	100	100	100	100
195.978	100	100	100	100	99.9753	100	100	100	100	100
196.245	100	100	100	100	99.9754	100	100	100	100	100
196.512	100	100	100	100	99.9756	100	100	100	100	100
196.779	100	100	100	100	99.9757	100	100	100	100	100
197.046	100	100	100	100	99.9758	100	100	100	100	100
197.313	100	100	100	100	99.976	100	100	100	100	100
197.58	100	100	100	100	99.9761	100	100	100	100	100
197.847	100	100	100	100	99.9763	100	100	100	100	100
198.114	100	100	100	100	99.9766	100	100	100	100	100
198.381	100	100	100	100	99.9766	100	100	100	100	100
198.648	100	100	100	100	99.9768	100	100	100	100	100
198.915	100	100	100	100	99.9768	100	100	100	100	100
199.182	100	100	100	100	99.9771	100	100	100	100	100
199.449	100	100	100	100	99.9773	100	100	100	100	100
199.716	100	100	100	100	99.9774	100	100	100	100	100
199.983	100	100	100	100	99.9776	100	100	100	100	100
200.25	100	100	100	100	99.9777	100	100	100	100	100
200.517	100	100	100	100	99.9778	100	100	100	100	100
200.784	100	100	100	100	99.9781	100	100	100	100	100
201.051	100	100	100	100	99.9781	100	100	100	100	100
201.318	100	100	100	100	99.9784	100	100	100	100	100
201.585	100	100	100	100	99.9784	100	100	100	100	100
201.852	100	100	100	100	99.9787	100	100	100	100	100
202.119	100	100	100	100	99.9788	100	100	100	100	100
202.386	100	100	100	100	99.979	100	100	100	100	100
202.653	100	100	100	100	99.9791	100	100	100	100	100
202.92	100	100	100	100	99.9793	100	100	100	100	100
203.187	100	100	100	100	99.9794	100	100	100	100	100
203.454	100	100	100	100	99.9796	100	100	100	100	100
203.721	100	100	100	100	99.9797	100	100	100	100	100
203.988	100	100	100	100	99.98	100	100	100	100	100
204.255	100	100	100	100	99.98	100	100	100	100	100
204.522	100	100	100	100	99.9803	100	100	100	100	100
204.789	100	100	100	100	99.9803	100	100	100	100	100
205.056	100	100	100	100	99.9805	100	100	100	100	100
205.323	100	100	100	100	99.9807	100	100	100	100	100
205.59	100	100	100	100	99.9808	100	100	100	100	100
205.857	100	100	100	100	99.981	100	100	100	100	100
206.124	100	100	100	100	99.9811	100	100	100	100	100
206.391	100	100	100	100	99.9813	100	100	100	100	100
206.658	100	100	100	100	99.9815	100	100	100	100	100
206.925	100	100	100	100	99.9815	100	100	100	100	100
207.192	100	100	100	100	99.9818	100	100	100	100	100
207.459	100	100	100	100	99.9818	100	100	100	100	100
207.726	100	100	100	100	99.9821	100	100	100	100	100
207.993	100	100	100	100	99.9822	100	100	100	100	100
208.26	100	100	100	100	99.9824	100	100	100	100	100
208.527	100	100	100	100	99.9825	100	100	100	100	100
208.794	100	100	100	100	99.9827	100	100	100	100	100
209.061	100	100	100	100	99.9828	100	100	100	100	100
209.328	100	100	100	100	99.983	100	100	100	100	100
209.595	100	100	100	100	99.9831	100	100	100	100	100
209.862	100	100	100	100	99.9834	100	100	100	100	100
210.129	100	100	100	100	99.9834	100	100	100	100	100
210.396	100	100	100	100	99.9837	100	100	100	100	100
210.663	100	100	100	100	99.9837	100	100	100	100	100
210.93	100	100	100	100	99.9839	100	100	100	100	100
211.197	100	100	100	100	99.9841	100	100	100	100	100
211.464	100	100	100	100	99.9842	100	100	100	100	100
211.731	100	100	100	100	99.9844	100	100	100	100	100
211.998	100	100	100	100	99.9845	100	100	100	100	100
212.265	100	100	100	100	99.9847	100	100	100	100	100
212.532	100	100	100	100	99.9849	100	100	100	100	100
212.799	100	100	100	100	99.9849	100	100	100	100	100
213.066	100	100	100	100	99.9852	100	100	100	100	100
213.333	100	100	100	100	99.9852	100	100	100	100	100
213.6	100	100	100	100	99.9855	100	100	100	100	100
213.867	100	100	100	100	99.9857	100	100	100	100	100
214.134	100	100	100	100	99.9858	100	100	100	100	100
214.401	100	100	100	100	99.9859	100	100	100	100	100
214.668	100	100	100	100	99.9861	100	100	100	100	100
214.935	100	100	100	100	99.9862	100	100	100	100	100
215.202	100	100	100	100	99.9864	100	100	100	100	100
215.469	100	100	100	100	99.9865	100	100	100	100	100
215.736	100	100	100	100	99.9868	100	100	100	100	100
216.003	100	100	100	100	99.9868	100	100	100	100	100
216.27	100	100	100	100	99.9871	100	100	100	100	100
216.537	100	100	100	100	99.9871	100	100	100	100	100
216.804	100	100	100	100	99.9874	100	100	100	100	100
217.071	100	100	100	100	99.9875	100	100	100	100	100
217.338	100	100	100	100	99.9876	100	100	100	100	100
217.605	100	100	100	100	99.9878	100	100	100	100	100
217.872	100	100	100	100	99.9879	100	100	100	100	100
218.139	100	100	100	100	99.9881	100	100	100	100	100
218.406	100	100	100	100	99.9883	100	100	100	100	100
218.673	100	100	100	100	99.9883	100	100	100	100	100
218.94	100	100	100	100	99.9886	100	100	100	100	100
219.207	100	100	100	100	99.9886	100	100	100	100	100
219.474	100	100	100	100	99.9889	100	100	100	100	100
219.741	100	100	100	100	99.9891	100	100	100	100	100
220.008	100	100	100	100	99.9892	100	100	100	100	100
220.275	100	100	100	100	99.9894	100	100	100	100	100
220.542	100	100	100	100	99.9895	100	100	100	100	100
220.809	100	100	100	100	99.9896	100	100	100	100	100
221.076	100	100	100	100	99.9898	100	100	100	100	100
221.343	100	100	100	100	99.9899	100	100	100	100	100
221.61	100	100	100	100	99.9902	100	100	100	100	100
221.877	100	100	100	100	99.9902	100	100	100	100	100
222.144	100	100	100	100	99.9905	100	100	100	100	100
222.411	100	100	100	100	99.9905	100	100	100	100	100
222.678	100	100	100	100	99.9908	100	100	100	100	100
222.945	100	100	100	100	99.9909	100	100	100	100	100
223.212	100	100	100	100	99.9911	100	100	100	100	100
223.479	100	100	100	100	99.9912	100	100	100	100	100
223.746	100	100	100	100	99.9913	100	100	100	100	100
224.013	100	100	100	100	99.9915	100	100	100	100	100
224.28	100	100	100	100	99.9918	100	100	100	100	100
224.547	100	100	100	100	99.9918	100	100	100	100	100
224.814	100	100	100	100	99.992	100	100	100	100	100
225.081	100	100	100	100	99.992	100	100	100	100	100
225.348	100	100	100	100	99.9923	100	100	100	100	100
225.615	100	100	100	100	99.9925	100	100	100	100	100
225.882	100	100	100	100	99.9926	100	100	100	100	100
226.149	100	100	100	100	99.9928	100	100	100	100	100
226.416	100	100	100	100	99.9929	100	100	100	100	100
226.683	100	100	100	100	99.993	100	100	100	100	100
226.95	100	100	100	100	99.9932	100	100	100	100	100
227.217	100	100	100	100	99.9933	100	100	100	100	100
227.484	100	100	100	100	99.9936	100	100	100	100	100
227.751	100	100	100	100	99.9936	100	100	100	100	100
228.018	100	100	100	100	99.9939	100	100	100	100	100
228.285	100	100	100	100	99.9939	100	100	100	100	100
228.552	100	100	100	100	99.9942	100	100	100	100	100
228.819	100	100	100	100	99.9943	100	100	100	100	100
229.086	100	100	100	100	99.9945	100	100	100	100	100
229.353	100	100	100	100	99.9946	100	100	100	100	100
229.62	100	100	100	100	99.9947	100	100	100	100	100
229.887	100	100	100	100	99.9949	100	100	100	100	100
230.154	100	100	100	100	99.9952	100	100	100	100	100
230.421	100	100	100	100	99.9952	100	100	100	100	100
230.688	100	100	100	100	99.9955	100	100	100	100	100
230.955	100	100	100	100	99.9955	100	100	100	100	100
231.222	100	100	100	100	99.9957	100	100	100	100	100
231.489	100	100	100	100	99.9959	100	100	100	100	100
231.756	100	100	100	100	99.996	100	100	100	100	100
232.023	100	100	100	100	99.9962	100	100	100	100	100
232.29	100	100	100	100	99.9963	100	100	100	100	100
232.557	100	100	100	100	99.9964	100	100	100	100	100
232.824	100	100	100	100	99.9966	100	100	100	100	100
233.091	100	100	100	100	99.9967	100	100	100	100	100
233.358	100	100	100	100	99.997	100	100	100	100	100
233.625	100	100	100	100	99.997	100	100	100	100	100
233.892	100	100	100	100	99.9973	100	100	100	100	100
234.159	100	100	100	100	99.9973	100	100	100	100	100
234.426	100	100	100	100	99.9976	100	100	100	100	100
234.693	100	100	100	100	99.9977	100	100	100	100	100
234.96	100	100	100	100	99.9979	100	100	100	100	100
235.227	100	100	100	100	99.998	100	100	100	100	100
235.494	100	100	100	100	99.9981	100	100	100	100	100
235.761	100	100	100	100	99.9983	100	100	100	100	100
236.028	100	100	100	100	99.9986	100	100	100	100	100
236.295	100	100	100	100	99.9986	100	100	100	100	100
236.562	100	100	100	100	99.9989	100	100	100	100	100
236.829	100	100	100	100	99.9989	100	100	100	100	100
237.096	100	100	100	100	99.9992	100	100	100	100	100
237.363	100	100	100	100	99.9993	100	100	100	100	100
237.63	100	100	100	100	99.9994	100	100	100	100	100
237.897	100	100	100	100	99.9996	100	100	100	100	100
238.164	100	100	100	100	99.9997	100	100	100	100	100
238.431	100	100	100	100	99.9999	100	100	100	100	100
238.698	100	100	100	100	100	100	100	100	100	100
238.965	100	100	100	100	100	100	100	100	100	100
239.232	100	100	100	100	100	100	100	100	100	100
239.499	100	100	100	100	100	100	100	100	100	100
239.766	100	100	100	100	100	100	100	100	100	100
240.033	100	100	100	100	100	100	100	100	100	100
240.3	100	100	100	100	100	100	100	100	100	100
240.567	100	100	100	100	100	100	100	100	100	100
240.834	100	100	100	100	100	100	100	100	100	100
241.101	100	100	100	100	100	100	100	100	100	100
241.368	100	100	100	100	100	100	100	100	100	100
241.635	100	100	100	100	100	100	100	100	100	100
241.902	100	100	100	100	100	100	100	100	100	100
242.169	100	100	100	100	100	100	100	100	100	100
242.436	100	100	100	100	100	100	100	100	100	100
242.703	100	100	100	100	100	100	100	100	100	100
242.97	100	100	100	100	100	100	100	100	100	100
243.237	100	100	100	100	100	100	100	100	100	100
243.504	100	100	100	100	100	100	100	100	100	100
243.771	100	100	100	100	100	100	100	100	100	100
244.038	100	100	100	100	100	100	100	100	100	100
244.305	100	100	100	100	100	100	100	100	100	100
244.572	100	100	100	100	100	100	100	100	100	100
244.839	100	100	100	100	100	100	100	100	100	100
245.106	100	100	100	100	100	100	100	100	100	100
245.373	100	100	100	100	100	100	100	100	100	100
245.64	100	100	100	100	100	100	100	100	100	100
245.907	100	100	100	100	100	100	100	100	100	100
246.174	100	100	100	100	100	100	100	100	100	100
246.441	100	100	100	100	100	100	100	100	100	100
246.708	100	100	100	100	100	100	100	100	100	100
246.975	100	100	100	100	100	100	100	100	100	100
247.242	100	100	100	100	100	100	100	100	100	100
247.509	100	100	100	100	100	100	100	100	100	100
247.776	100	100	100	100	100	100	100	100	100	100
248.043	100	100	100	100	100	100	100	100	100	100
248.31	100	100	100	100	100	100	100	100	100	100
248.577	100	100	100	100	100	100	100	100	100	100
248.844	100	100	100	100	100	100	100	100	100	100
249.111	100	100	100	100	100	100	100	100	100	100
249.378	100	100	100	100	100	100	100	100	100	100
249.645	100	100	100	100	100	100	100	100	100	100
249.912	100	100	100	100	100	100	100	100	100	100
250.179	100	100	100	100	100	100	100	100	100	100
250.446	100	100	100	100	100	100	100	100	100	100
250.713	100	100	100	100	100	100	100	100	100	100
250.98	100	100	100	100	100	100	100	100	100	100
251.247	100	100	100	100	100	100	100	100	100	100
251.514	100	100	100	100	100	100	100	100	100	100
251.781	100	100	100	100	100	100	100	100	100	100
252.048	100	100	100	100	100	100	100	100	100	100
252.315	100	100	100	100	100	100	100	100	100	100
252.582	100	100	100	100	100	100	100	100	100	100
252.849	100	100	100	100	100	100	100	100	100	100
253.116	100	100	100	100	100	100	100	100	100	100
253.383	100	100	100	100	100	100	100	100	100	100
253.65	100	100	100	100	100	100	100	100	100	100
253.917	100	100	100	100	100	100	100	100	100	100
254.184	100	100	100	100	100	100	100	100	100	100
254.451	100	100	100	100	100	100	100	100	100	100
254.718	100	100	100	100	100	100	100	100	100	100
254.985	100	100	100	100	100	100	100	100	100	100
255.252	100	100	100	100	100	100	100	100	100	100
255.519	100	100	100	100	100	100	100	100	100	100
255.786	100	100	100	100	100	100	100	100	100	100
256.053	100	100	100	100	100	100	100	100	100	100
256.32	100	100	100	100	100	100	100	100	100	100
256.587	100	100	100	100	100	100	100	100	100	100
256.854	100	100	100	100	100	100	100	100	100	100
257.121	100	100	100	100	100	100	100	100	100	100
257.388	100	100	100	100	100	100	100	100	100	100
257.655	100	100	100	100	100	100	100	100	100	100
257.922	100	100	100	100	100	100	100	100	100	100
258.189	100	100	100	100	100	100	100	100	100	100
258.456	100	100	100	100	100	100	100	100	100	100
258.723	100	100	100	100	100	100	100	100	100	100
258.99	100	100	100	100	100	100	100	100	100	100
259.257	100	100	100	100	100	100	100	100	100	100
259.524	100	100	100	100	100	100	100	100	100	100
259.791	100	100	100	100	100	100	100	100	100	100
260.058	100	100	100	100	100	100	100	100	100	100
260.325	100	100	100	100	100	100	100	100	100	100
260.592	100	100	100	100	100	100	100	100	100	100
260.859	100	100	100	100	100	100	100	100	100	100
261.126	100	100	100	100	100	100	100	100	100	100
261.393	100	100	100	100	100	100	100	100	100	100
261.66	100	100	100	100	100	100	100	100	100	100
261.927	100	100	100	100	100	100	100	100	100	100
262.194	100	100	100	100	100	100	100	100	100	100
262.461	100	100	100	100	100	100	100	100	100	100
262.728	100	100	100	100	100	100	100	100	100	100
262.995	100	100	100	100	100	100	100	100	100	100
263.262	100	100	100	100	100	100	100	100	100	100
263.529	100	100	100	100	100	100	100	100	100	100
263.796	100	100	100	100	100	100	100	100	100	100
264.063	100	100	100	100	100	100	100	100	100	100
264.33	100	100	100	100	100	100	100	100	100	100
264.597	100	100	100	100	100	100	100	100	100	100
264.864	100	100	100	100	100	100	100	100	100	100
265.131	100	100	100	100	100	100	100	100	100	100
265.398	100	100	100	100	100	100	100	100	100	100
265.665	100	100	100	100	100	100	100	100	100	100
265.932	100	100	100	100	100	100	100	100	100	100
266.199	100	100	100	100	100	100	100	100	100	100
266.466	100	100	100	100	100	100	100	100	100	100
266.733	100	100	100	100	100	100	100	100	100	100
267	100	100	100	100	100	100	100	100	100	100
267.267	100	100	100	100	100	100	100	100	100	100
267.534	100	100	100	100	100	100	100	100	100	100
267.801	100	100	100	100	100	100	100	100	100	100
268.068	100	100	100	100	100	100	100	100	100	100
268.335	100	100	100	100	100	100	100	100	100	100
268.602	100	100	100	100	100	100	100	100	100	100
268.869	100	100	100	100	100	100	100	100	100	100
269.136	100	100	100	100	100	100	100	100	100	100
269.403	100	100	100	100	100	100	100	100	100	100
269.67	100	100	100	100	100	100	100	100	100	100
269.937	100	100	100	100	100	100	100	100	100	100
270.204	100	100	100	100	100	100	100	100	100	100
270.471	100	100	100	100	100	100	100	100	100	100
270.738	100	100	100	100	100	100	100	100	100	100
271.005	100	100	100	100	100	100	100	100	100	100
271.272	100	100	100	100	100	100	100	100	100	100
271.539	100	100	100	100	100	100	100	100	100	100
271.806	100	100	100	100	100	100	100	100	100	100
272.073	100	100	100	100	100	100	100	100	100	100
272.34	100	100	100	100	100	100	100	100	100	100
272.607	100	100	100	100	100	100	100	100	100	100
272.874	100	100	100	100	100	100	100	100	100	100
273.141	100	100	100	100	100	100	100	100	100	100
273.408	100	100	100	100	100	100	100	100	100	100
273.675	100	100	100	100	100	100	100	100	100	100
273.942	100	100	100	100	100	100	100	100	100	100
274.209	100	100	100	100	100	100	100	100	100	100
274.476	100	100	100	100	100	100	100	100	100	100
274.743	100	100	100	100	100	100	100	100	100	100
275.01	100	100	100	100	100	100	100	100	100	100
275.277	100	100	100	100	100	100	100	100	100	100
275.544	100	100	100	100	100	100	100	100	100	100
275.811	100	100	100	100	100	100	100	100	100	100
276.078	100	100	100	100	100	100	100	100	100	100
276.345	100	100	100	100	100	100	100	100	100	100
276.612	100	100	100	100	100	100	100	100	100	100
276.879	100	100	100	100	100	100	100	100	100	100
277.146	100	100	100	100	100	100	100	100	100	100
277.413	100	100	100	100	100	100	100	100	100	100
277.68	100	100	100	100	100	100	100	100	100	100
277.947	100	100	100	100	100	100	100	100	100	100
278.214	100	100	100	100	100	100	100	100	100	100
278.481	100	100	100	100	100	100	100	100	100	100
278.748	100	100	100	100	100	100	100	100	100	100
279.015	100	100	100	100	100	100	100	100	100	100
279.282	100	100	100	100	100	100	100	100	100	100
279.549	100	100	100	100	100	100	100	100	100	100
279.816	100	100	100	100	100	100	100	100	100	100
280.083	100	100	100	100	100	100	100	100	100	100
280.35	100	100	100	100	100	100	100	100	100	100
280.617	100	100	100	100	100	100	100	100	100	100
280.884	100	100	100	100	100	100	100	100	100	100
281.151	100	100	100	100	100	100	100	100	100	100
281.418	100	100	100	100	100	100	100	100	100	100
281.685	100	100	100	100	100	100	100	100	100	100
281.952	100	100	100	100	100	100	100	100	100	100
282.219	100	100	100	100	100	100	100	100	100	100
282.486	100	100	100	100	100	100	100	100	100	100
282.753	100	100	100	100	100	100	100	100	100	100
283.02	100	100	100	100	100	100	100	100	100	100
283.287	100	100	100	100	100	100	100	100	100	100
283.554	100	100	100	100	100	100	100	100	100	100
283.821	100	100	100	100	100	100	100	100	100	100
284.088	100	100	100	100	100	100	100	100	100	100
284.355	100	100	100	100	100	100	100	100	100	100
284.622	100	100	100	100	100	100	100	100	100	100
284.889	100	100	100	100	100	100	100	100	100	100
285.156	100	100	100	100	100	100	100	100	100	100
285.423	100	100	100	100	100	100	100	100	100	100
285.69	100	100	100	100	100	100	100	100	100	100
285.957	100	100	100	100	100	100	100	100	100	100
286.224	100	100	100	100	100	100	100	100	100	100
286.491	100	100	100	100	100	100	100	100	100	100
286.758	100	100	100	100	100	100	100	100	100	100
287.025	100	100	100	100	100	100	100	100	100	100
287.292	100	100	100	100	100	100	100	100	100	100
287.559	100	100	100	100	100	100	100	100	100	100
287.826	100	100	100	100	100	100	100	100	100	100
288.093	100	100	100	100	100	100	100	100	100	100
288.36	100	100	100	100	100	100	100	100	100	100
288.627	100	100	100	100	100	100	100	100	100	100
288.894	100	100	100	100	100	100	100	100	100	100
289.161	100	100	100	100	100	100	100	100	100	100
289.428	100	100	100	100	100	100	100	100	100	100
289.695	100	100	100	100	100	100	100	100	100	100
289.962	100	100	100	100	100	100	100	100	100	100
290.229	100	100	100	100	100	100	100	100	100	100
290.496	100	100	100	100	100	100	100	100	100	100
290.763	100	100	100	100	100	100	100	100	100	100
291.03	100	100	100	100	100	100	100	100	100	100
291.297	100	100	100	100	100	100	100	100	100	100
291.564	100	100	100	100	100	100	100	100	100	100
291.831	100	100	100	100	100	100	100	100	100	100
292.098	100	100	100	100	100	100	100	100	100	100
292.365	100	100	100	100	100	100	100	100	100	100
292.632	100	100	100	100	100	100	100	100	100	100
292.899	100	100	100	100	100	100	100	100	100	100
293.166	100	100	100	100	100	100	100	100	100	100
293.433	100	100	100	100	100	100	100	100	100	100
293.7	100	100	100	100	100	100	100	100	100	100
293.967	100	100	100	100	100	100	100	100	100	100
294.234	100	100	100	100	100	100	100	100	100	100
294.501	100	100	100	100	100	100	100	100	100	100
294.768	100	100	100	100	100	100	100	100	100	100
295.035	100	100	100	100	100	100	100	100	100	100
295.302	100	100	100	100	100	100	100	100	100	100
295.569	100	100	100	100	100	100	100	100	100	100
295.836	100	100	100	100	100	100	100	100	100	100
296.103	100	100	100	100	100	100	100	100	100	100
296.37	100	100	100	100	100	100	100	100	100	100
296.637	100	100	100	100	100	100	100	100	100	100
296.904	100	100	100	100	100	100	100	100	100	100
297.171	100	100	100	100	100	100	100	100	100	100
297.438	100	100	100	100	100	100	100	100	100	100
297.705	100	100	100	100	100	100	100	100	100	100
297.972	100	100	100	100	100	100	100	100	100	100
298.239	100	100	100	100	100	100	100	100	100	100
298.506	100	100	100	100	100	100	100	100	100	100
298.773	100	100	100	100	100	100	100	100	100	100
299.04	100	100	100	100	100	100	100	100	100	100
299.307	100	100	100	100	100	100	100	100	100	100
299.574	100	100	100	100	100	100	100	100	100	100
299.841	100	100	100	100	100	100	100	100	100	100
300.108	100	100	100	100	100	100	100	100	100	100
300.375	100	100	100	100	100	100	100	100	100	100
300.642	100	100	100	100	100	100	100	100	100	100
300.909	100	100	100	100	100	100	100	100	100	100
301.176	100	100	100	100	100	100	100	100	100	100
301.443	100	100	100	100	100	100	100	100	100	100
301.71	100	100	100	100	100	100	100	100	100	100
301.977	100	100	100	100	100	100	100	100	100	100
302.244	100	100	100	100	100	100	100	100	100	100
302.511	100	100	100	100	100	100	100	100	100	100
302.778	100	100	100	100	100	100	100	100	100	100
303.045	100	100	100	100	100	100	100	100	100	100
303.312	100	100	100	100	100	100	100	100	100	100
303.579	100	100	100	100	100	100	100	100	100	100
303.846	100	100	100	100	100	100	100	100	100	100
304.113	100	100	100	100	100	100	100	100	100	100
304.38	100	100	100	100	100	100	100	100	100	100
304.647	100	100	100	100	100	100	100	100	100	100
304.914	100	100	100	100	100	100	100	100	100	100
305.181	100	100	100	100	100	100	100	100	100	100
305.448	100	100	100	100	100	100	100	100	100	100
305.715	100	100	100	100	100	100	100	100	100	100
305.982	100	100	100	100	100	100	100	100	100	100
306.249	100	100	100	100	100	100	100	100	100	100
306.516	100	100	100	100	100	100	100	100	100	100
306.783	100	100	100	100	100	100	100	100	100	100
307.05	100	100	100	100	100	100	100	100	100	100
307.317	100	100	100	100	100	100	100	100	100	100
307.584	100	100	100	100	100	100	100	100	100	100
307.851	100	100	100	100	100	100	100	100	100	100
308.118	100	100	100	100	100	100	100	100	100	100
308.385	100	100	100	100	100	100	100	100	100	100
308.652	100	100	100	100	100	100	100	100	100	100
308.919	100	100	100	100	100	100	100	100	100	100
309.186	100	100	100	100	100	100	100	100	100	100
309.453	100	100	100	100	100	100	100	100	100	100
309.72	100	100	100	100	100	100	100	100	100	100
309.987	100	100	100	100	100	100	100	100	100	100
310.254	100	100	100	100	100	100	100	100	100	100
310.521	100	100	100	100	100	100	100	100	100	100
310.788	100	100	100	100	100	100	100	100	100	100
311.055	100	100	100	100	100	100	100	100	100	100
311.322	100	100	100	100	100	100	100	100	100	100
311.589	100	100	100	100	100	100	100	100	100	100
311.856	100	100	100	100	100	100	100	100	100	100
312.123	100	100	100	100	100	100	100	100	100	100
312.39	100	100	100	100	100	100	100	100	100	100
312.657	100	100	100	100	100	100	100	100	100	100
312.924	100	100	100	100	100	100	100	100	100	100
313.191	100	100	100	100	100	100	100	100	100	100
313.458	100	100	100	100	100	100	100	100	100	100
313.725	100	100	100	100	100	100	100	100	100	100
313.992	100	100	100	100	100	100	100	100	100	100
314.259	100	100	100	100	100	100	100	100	100	100
314.526	100	100	100	100	100	100	100	100	100	100
314.793	100	100	100	100	100	100	100	100	100	100
315.06	100	100	100	100	100	100	100	100	100	100
315.327	100	100	100	100	100	100	100	100	100	100
315.594	100	100	100	100	100	100	100	100	100	100
315.861	100	100	100	100	100	100	100	100	100	100
316.128	100	100	100	100	100	100	100	100	100	100
316.395	100	100	100	100	100	100	100	100	100	100
316.662	100	100	100	100	100	100	100	100	100	100
316.929	100	100	100	100	100	100	100	100	100	100
317.196	100	100	100	100	100	100	100	100	100	100
317.463	100	100	100	100	100	100	100	100	100	100
317.73	100	100	100	100	100	100	100	100	100	100
317.997	100	100	100	100	100	100	100	100	100	100
318.264	100	100	100	100	100	100	100	100	100	100
318.531	100	100	100	100	100	100	100	100	100	100
318.798	100	100	100	100	100	100	100	100	100	100
319.065	100	100	100	100	100	100	100	100	100	100
319.332	100	100	100	100	100	100	100	100	100	100
319.599	100	100	100	100	100	100	100	100	100	100
319.866	100	100	100	100	100	100	100	100	100	100
320.133	100	100	100	100	100	100	100	100	100	100
320.4	100	100	100	100	100	100	100	100	100	100
320.667	100	100	100	100	100	100	100	100	100	100
320.934	100	100	100	100	100	100	100	100	100	100
321.201	100	100	100	100	100	100	100	100	100	100
321.468	100	100	100	100	100	100	100	100	100	100
321.735	100	100	100	100	100	100	100	100	100	100
322.002	100	100	100	100	100	100	100	100	100	100
322.269	100	100	100	100	100	100	100	100	100	100
322.536	100	100	100	100	100	100	100	100	100	100
322.803	100	100	100	100	100	100	100	100	100	100
323.07	100	100	100	100	100	100	100	100	100	100
323.337	100	100	100	100	100	100	100	100	100	100
323.604	100	100	100	100	100	100	100	100	100	100
323.871	100	100	100	100	100	100	100	100	100	100
324.138	100	100	100	100	100	100	100	100	100	100
324.405	100	100	100	100	100	100	100	100	100	100
324.672	100	100	100	100	100	100	100	100	100	100
324.939	100	100	100	100	100	100	100	100	100	100
325.206	100	100	100	100	100	100	100	100	100	100
325.473	100	100	100	100	100	100	100	100	100	100
325.74	100	100	100	100	100	100	100	100	100	100
326.007	100	100	100	100	100	100	100	100	100	100
326.274	100	100	100	100	100	100	100	100	100	100
326.541	100	100	100	100	100	100	100	100	100	100
326.808	100	100	100	100	100	100	100	100	100	100
327.075	100	100	100	100	100	100	100	100	100	100
327.342	100	100	100	100	100	100	100	100	100	100
327.609	100	100	100	100	100	100	100	100	100	100
327.876	100	100	100	100	100	100	100	100	100	100

## Sheet: 7b
1	N1	N2	N3	N4	N5
Control	15.486	10.68	15.219	12.816	17.088
Aripiprazole	26.433	9.612	12.816	14.952	13.884
2	N1	N2	N3	N4	N5
Control	22.428	42.186	14.418	9.612	22.695
Aripiprazole	22.428	20.292	17.355	20.559	10.68
3	N1	N2	N3	N4	N5
Control	31.506	12.015	13.617	15.219	16.287
Aripiprazole	14.685	14.151	22.962	16.287	8.544
4	N1	N2	N3	N4	N5
Control	18.69	13.35	16.287	10.947	38.982
Aripiprazole	16.02	16.287	10.947	12.282	11.214

## Sheet: 7c.1
Time	Control					Dexmedetomidine (1 μM)
0	0	0	0	0	0	0	0	0	0	0
0.267	0	0	0	0	0	0	0	0	0	0
0.534	0.00883	0.00847	0.00632	0.00814	0.00531	0.00673	0.00594	0.00255	0.00095	0.00409
0.801	0.04951	0.05165	0.04943	0.05684	0.03422	0.04336	0.04565	0.02836	0.00638	0.02844
1.068	0.12791	0.12239	0.11807	0.13839	0.10042	0.11377	0.10643	0.07856	0.03145	0.07619
1.335	0.31558	0.30049	0.33816	0.35891	0.29311	0.30149	0.27167	0.24732	0.17142	0.20381
1.602	0.49594	0.4762	0.54973	0.57637	0.47568	0.48841	0.42176	0.42714	0.36743	0.34003
1.869	0.73355	0.71239	0.85686	0.88542	0.76225	0.72474	0.62263	0.66524	0.67244	0.53292
2.136	0.9849	0.95681	1.17773	1.20348	1.05833	0.98446	0.82396	0.91497	1.03065	0.73284
2.403	1.25621	1.2388	1.55639	1.60556	1.45495	1.30946	1.04265	1.2305	1.5967	0.98545
2.67	1.54049	1.53153	1.97912	2.03861	1.91086	1.66732	1.28124	1.58106	2.28593	1.2624
2.937	1.85563	1.87329	2.49893	2.64376	2.54379	2.07824	1.54767	2.02323	3.31918	1.62772
3.204	2.22094	2.28316	3.08779	3.46377	3.33111	2.54109	1.81433	2.49361	4.68558	2.07143
3.471	2.66377	2.85598	4.00548	4.50633	4.3882	3.15651	2.15889	3.17006	6.50595	2.69944
3.738	3.16843	3.58149	5.03369	5.58116	5.61476	3.87611	2.52814	3.96519	8.41829	3.45127
4.005	3.83994	4.51325	6.39058	6.91795	7.27129	4.88419	2.98507	5.01531	10.7328	4.45771
4.272	4.61449	5.57383	7.78084	8.38919	9.14312	6.04918	3.52805	6.20397	13.024	5.54789
4.539	5.48195	6.81812	9.46876	10.2481	11.5577	7.46591	4.1848	7.61939	15.5714	6.83171
4.806	6.42869	8.1347	11.2947	12.2203	14.2348	9.07503	4.91828	9.21875	18.2481	8.21553
5.073	7.53637	9.66778	13.3369	14.2961	17.278	11.0397	5.80431	11.1098	21.4536	9.80211
5.34	8.69989	11.2745	15.3888	16.3003	20.537	13.1358	6.76522	13.0219	24.7002	11.3959
5.607	10.0343	13.0337	17.6154	18.4587	24.3761	15.3967	7.85561	15.0449	28.1005	13.1639
5.874	11.4474	14.7722	19.8813	20.6194	28.3584	17.739	8.96405	17.0592	31.3653	14.9351
6.141	13.0128	16.6234	22.2278	22.9439	32.4559	20.3114	10.2044	19.2362	34.6887	16.919
6.408	14.6753	18.5038	24.4228	25.3837	36.3484	22.9116	11.4889	21.448	37.8937	19.0539
6.675	16.5442	20.4583	26.6581	27.9452	40.2416	25.6653	12.897	23.759	40.9908	21.2658
6.942	18.399	22.5359	28.8808	30.5141	43.8172	28.3265	14.3244	26.0722	43.8036	23.4227
7.209	20.2391	24.696	31.3347	33.2745	47.545	31.0951	15.8914	28.4572	46.4016	25.7513
7.476	22.1215	26.8032	33.7251	36.1079	51.14	33.8179	17.4405	30.9329	48.7083	28.1631
7.743	24.2474	29.0181	36.18	38.9232	54.4608	36.6333	19.0367	33.4772	50.9654	30.7451
8.01	26.6363	31.1697	38.6197	41.4587	57.4954	39.4217	20.59	35.8907	52.969	33.2396
8.277	29.2758	33.6521	41.1284	43.9709	60.3973	42.1816	22.2286	38.3188	54.9147	35.7837
8.544	32.0278	36.17	43.4467	46.3972	63.0863	44.8646	23.8727	40.6171	56.6197	38.2529
8.811	35.0924	38.9195	45.8022	48.8809	65.7745	47.5476	25.5806	43.0934	58.1776	40.7445
9.078	38.0709	41.5299	48.0417	51.3822	68.3499	50.0657	27.2886	45.4537	59.6405	43.1157
9.345	41.0719	44.0142	50.2957	53.9994	70.7932	52.6265	29.0239	47.7614	60.9416	45.394
9.612	43.9771	46.2686	52.4754	56.4853	73.0682	55.1266	30.8007	49.986	62.0777	47.4198
9.879	46.8529	48.4154	54.6846	58.9185	75.3403	57.6014	32.6402	52.1871	63.1401	49.4214
10.146	49.4273	50.4053	56.9132	60.9637	77.4088	59.8624	34.4707	54.3266	64.0388	51.3515
10.413	51.8249	52.2907	59.0671	62.9511	79.2981	62.108	36.4147	56.5132	64.8781	53.3369
10.68	54.1117	54.0874	61.1504	64.8278	80.8833	64.1796	38.2741	58.6987	65.71	55.2244
10.947	56.251	55.8905	63.1621	66.553	82.3842	66.1084	40.138	61.1336	66.4427	57.096
11.214	58.218	57.5478	65.0819	68.2743	83.6585	67.8244	41.9967	63.5444	67.0794	58.8995
11.481	60.1101	59.1823	66.9885	69.8816	84.8287	69.5077	43.7826	65.8298	67.6665	60.6791
11.748	61.817	60.7158	68.738	71.4009	85.9065	71.0976	45.545	68.0403	68.2082	62.4434
12.015	63.4027	62.2149	70.409	72.8607	86.9214	72.6922	47.3811	70.2481	68.7338	64.2507
12.282	64.8757	63.6608	71.9438	74.1757	87.9357	74.2302	49.247	72.3374	69.2381	65.9911
12.549	66.2477	65.0351	73.3975	75.4565	88.8888	75.7273	51.1936	74.3581	69.747	67.8838
12.816	67.4929	66.2377	74.6792	76.6204	89.6747	77.1505	53.1597	76.152	70.2265	69.8556
13.083	68.7506	67.4325	75.9224	77.8038	90.3613	78.5045	55.2206	77.9086	70.6897	71.7366
13.35	69.9514	68.5684	77.121	78.9639	90.9935	79.7766	57.3796	79.5598	71.1169	73.4522
13.617	71.1067	69.6767	78.3179	80.0752	91.5855	81.0804	59.6922	81.1775	71.5505	75.1087
13.884	72.2469	70.7968	79.5042	81.1657	92.1233	82.2855	62.0058	82.7557	71.9683	76.7908
14.151	73.3684	71.9214	80.6467	82.2535	92.6203	83.4108	64.1708	84.3571	72.3734	78.5067
14.418	74.4098	72.9363	81.7679	83.2234	93.0893	84.4183	66.1052	85.6756	72.7737	80.1708
14.685	75.4047	73.9324	82.7976	84.1025	93.5247	85.2713	67.8529	86.939	73.1605	81.8159
14.952	76.357	74.8622	83.7542	84.9233	93.9043	85.9938	69.4642	88.144	73.5416	83.5197
15.219	77.2579	75.6988	84.6633	85.7631	94.2554	86.6544	71.0153	89.3246	73.9055	85.2763
15.486	78.1264	76.4621	85.4598	86.564	94.5708	87.2528	72.3725	90.3872	74.2599	86.9117
15.753	79.0098	77.2233	86.2454	87.3644	94.857	87.8413	73.5901	91.3034	74.6011	88.5481
16.02	79.8426	77.9529	86.9965	88.1367	95.1202	88.4157	74.7118	92.1347	74.9243	90.3179
16.287	80.6443	78.6603	87.7021	88.8542	95.3758	88.9496	75.8093	92.9108	75.2454	91.7328
16.554	81.4401	79.36	88.3747	89.487	95.6096	89.4621	76.8162	93.5608	75.5495	92.9352
16.821	82.1583	80.058	89.021	90.0819	95.8459	89.9487	77.7648	94.1806	75.8547	94.1117
17.088	82.8142	80.7809	89.6313	90.6091	96.0602	90.4191	78.6845	94.7514	76.1404	95.0314
17.355	83.4523	81.5485	90.2459	91.1211	96.2599	90.8785	79.5583	95.3025	76.4338	95.6893
17.622	84.047	82.2414	90.8101	91.5986	96.4407	91.2789	80.3503	95.8137	76.7052	96.1523
17.889	84.6266	82.9026	91.3417	92.0569	96.6131	91.6392	81.1153	96.3089	76.9823	96.504
18.156	85.1673	83.5238	91.796	92.4959	96.7732	91.9854	81.8643	96.7982	77.2694	96.7652
18.423	85.7078	84.101	92.2255	92.9217	96.9319	92.3253	82.5688	97.1822	77.5356	97.0043
18.69	86.1622	84.6515	92.605	93.3287	97.095	92.6202	83.2063	97.4969	77.8035	97.2119
18.957	86.6222	85.1962	92.966	93.7568	97.2391	92.9083	83.8247	97.7775	78.0811	97.4141
19.224	87.0533	85.7221	93.3008	94.1457	97.3705	93.1752	84.4148	98.0112	78.3402	97.5999
19.491	87.4664	86.2206	93.6111	94.496	97.492	93.415	85.0182	98.2069	78.6093	97.7782
19.758	87.8407	86.697	93.9057	94.8213	97.6031	93.6464	85.577	98.3587	78.8753	97.9397
20.025	88.207	87.1328	94.2156	95.125	97.7112	93.8665	86.1587	98.4959	79.1247	98.0909
20.292	88.5676	87.5484	94.4944	95.4067	97.8127	94.084	86.7246	98.6145	79.3827	98.2259
20.559	88.9217	87.9493	94.7586	95.6863	97.9121	94.2958	87.2752	98.7294	79.6293	98.3459
20.826	89.2691	88.3314	95.0005	95.9405	98.0046	94.5134	87.7859	98.8272	79.8719	98.4484
21.093	89.6086	88.7157	95.2394	96.1991	98.0962	94.7114	88.2912	98.9246	80.1029	98.5527
21.36	89.9306	89.089	95.4659	96.4522	98.1807	94.9008	88.8039	99.0145	80.3391	98.6498
21.627	90.2592	89.4578	95.6862	96.7076	98.2614	95.0827	89.251	99.0988	80.5793	98.7451
21.894	90.5759	89.8378	95.9066	96.911	98.3363	95.2429	89.6652	99.1738	80.8028	98.8341
22.161	90.8789	90.2138	96.1193	97.1077	98.4133	95.3963	90.0692	99.2386	81.0385	98.919
22.428	91.1803	90.566	96.3192	97.3064	98.4882	95.5378	90.4272	99.2979	81.2844	98.9963
22.695	91.4828	90.9036	96.519	97.4773	98.5616	95.6795	90.7819	99.3526	81.5346	99.0695
22.962	91.7614	91.2371	96.6895	97.6473	98.6346	95.8122	91.1257	99.4038	81.7691	99.1414
23.229	92.0348	91.5784	96.8615	97.8168	98.7107	95.9401	91.4517	99.4516	81.9996	99.2097
23.496	92.3081	91.8942	97.0256	97.9662	98.7883	96.0584	91.7535	99.4953	82.2318	99.2733
23.763	92.5745	92.1914	97.1842	98.1047	98.8629	96.1741	92.0515	99.5339	82.4583	99.3337
24.03	92.8247	92.4651	97.3374	98.229	98.9315	96.2888	92.3372	99.5697	82.6709	99.3822
24.297	93.0709	92.7239	97.4904	98.3444	98.999	96.4023	92.6265	99.6045	82.8752	99.4304
24.564	93.3011	92.9762	97.6347	98.4433	99.0593	96.5037	92.8807	99.6348	83.0788	99.475
24.831	93.526	93.2027	97.7827	98.5312	99.1226	96.6051	93.1246	99.6656	83.2812	99.5151
25.098	93.7517	93.4214	97.9176	98.6096	99.1829	96.7009	93.3577	99.6914	83.4739	99.5531
25.365	93.9647	93.6325	98.0527	98.6817	99.2427	96.7958	93.5785	99.7198	83.6812	99.5892
25.632	94.1602	93.8289	98.1766	98.751	99.2958	96.8895	93.7914	99.7418	83.8805	99.6196
25.899	94.3439	94.0229	98.2979	98.8143	99.3398	96.997	94.0434	99.7647	84.0742	99.6474
26.166	94.521	94.2106	98.4108	98.8789	99.3776	97.102	94.275	99.7849	84.2749	99.6675
26.433	94.6945	94.3952	98.5256	98.9391	99.4111	97.192	94.4663	99.8034	84.4631	99.6857
26.7	94.8508	94.5767	98.6294	98.9964	99.4413	97.2776	94.6425	99.8198	84.657	99.703
26.967	95.0027	94.7596	98.7266	99.0541	99.4689	97.3625	94.823	99.8341	84.8552	99.7186
27.234	95.1398	94.9472	98.8253	99.1075	99.4932	97.4444	94.989	99.846	85.0323	99.7314
27.501	95.273	95.1067	98.9152	99.1621	99.5172	97.5244	95.1565	99.8573	85.2138	99.7457
27.768	95.3971	95.2604	98.9955	99.2105	99.5377	97.5998	95.3115	99.8677	85.4004	99.7586
28.035	95.5145	95.4084	99.0745	99.2582	99.5588	97.6757	95.4549	99.8792	85.5796	99.7728
28.302	95.6262	95.5457	99.143	99.3011	99.5785	97.7442	95.5952	99.8887	85.7574	99.7852
28.569	95.7327	95.6814	99.206	99.3432	99.5974	97.8151	95.736	99.8975	85.9461	99.7987
28.836	95.8335	95.8092	99.2594	99.3826	99.6145	97.8818	95.8604	99.906	86.1145	99.8098
29.103	95.93	95.9321	99.3042	99.4194	99.6322	97.9445	95.9832	99.9153	86.2972	99.8214
29.37	96.0163	96.0497	99.3432	99.4507	99.648	98.0024	96.0901	99.9237	86.4743	99.8318
29.637	96.0986	96.1688	99.3743	99.4837	99.6642	98.0592	96.1928	99.9311	86.6519	99.8412
29.904	96.1794	96.2861	99.4018	99.5165	99.6781	98.118	96.2927	99.938	86.8287	99.8514
30.171	96.2578	96.4023	99.4279	99.5462	99.6919	98.1734	96.3892	99.9448	87.0011	99.8613
30.438	96.3363	96.5082	99.4522	99.5747	99.7057	98.235	96.4761	99.9501	87.1773	99.8699
30.705	96.4144	96.6169	99.472	99.6044	99.7198	98.2924	96.565	99.9556	87.347	99.8786
30.972	96.4858	96.7147	99.4931	99.6292	99.7317	98.346	96.6516	99.9594	87.5199	99.8861
31.239	96.56	96.8156	99.5115	99.6561	99.7447	98.3979	96.7385	99.9626	87.6906	99.8925
31.506	96.6315	96.9102	99.5292	99.68	99.7567	98.4405	96.8188	99.9647	87.8594	99.8987
31.773	96.7043	97.0017	99.5456	99.7033	99.7682	98.4836	96.9013	99.9672	88.0223	99.9048
32.04	96.7769	97.0895	99.5615	99.7222	99.7768	98.5227	96.9807	99.9699	88.1897	99.9103
32.307	96.8496	97.1745	99.5755	99.737	99.7858	98.5641	97.0617	99.9718	88.3507	99.9154
32.574	96.9261	97.2534	99.5903	99.75	99.7939	98.6023	97.1365	99.9738	88.5165	99.9199
32.841	96.9975	97.3319	99.6064	99.761	99.8029	98.6419	97.2087	99.9763	88.6815	99.9244
33.108	97.066	97.4065	99.6184	99.7722	99.8106	98.6774	97.2757	99.9782	88.8437	99.9287
33.375	97.1356	97.4783	99.6327	99.7831	99.8176	98.722	97.3372	99.98	89.0012	99.9327
33.642	97.1962	97.5459	99.6456	99.7929	99.8243	98.7649	97.3979	99.9818	89.1563	99.9365
33.909	97.2743	97.6144	99.6572	99.8011	99.8299	98.802	97.453	99.9837	89.3078	99.9402
34.176	97.3337	97.6794	99.6702	99.8103	99.8351	98.835	97.5089	99.985	89.4648	99.9434
34.443	97.3929	97.7434	99.6826	99.8168	99.8404	98.8705	97.5608	99.9867	89.6091	99.9462
34.71	97.4499	97.8088	99.6949	99.8243	99.8452	98.9058	97.6152	99.9878	89.759	99.9477
34.977	97.5023	97.8732	99.707	99.8299	99.8504	98.9414	97.6663	99.9891	89.9037	99.9488
35.244	97.5511	97.9339	99.7173	99.836	99.8552	98.9774	97.7181	99.9904	90.0439	99.9497
35.511	97.5982	97.996	99.728	99.8417	99.8596	99.0136	97.7693	99.9915	90.1883	99.9504
35.778	97.6436	98.0594	99.7368	99.8472	99.8636	99.0623	97.8174	99.9923	90.326	99.951
36.045	97.6879	98.1175	99.747	99.8517	99.8675	99.1128	97.8672	99.9932	90.4704	99.9515
36.312	97.7322	98.1751	99.7546	99.8572	99.8702	99.146	97.9159	99.9941	90.6045	99.9521
36.579	97.7764	98.2337	99.7634	99.862	99.8734	99.1751	97.9641	99.9946	90.7452	99.9528
36.846	97.8162	98.2901	99.772	99.8657	99.8769	99.2031	98.0121	99.9955	90.8861	99.9532
37.113	97.8583	98.3481	99.7809	99.8699	99.8793	99.2284	98.0582	99.9963	91.0195	99.9538
37.38	97.8979	98.4066	99.7901	99.8738	99.8818	99.2523	98.1042	99.9972	91.1575	99.9546
37.647	97.9394	98.4618	99.7975	99.8778	99.8844	99.2775	98.1479	99.9979	91.2906	99.9552
37.914	97.9773	98.5134	99.8043	99.8811	99.8872	99.2998	98.1927	99.9984	91.4259	99.9556
38.181	98.0147	98.5646	99.8109	99.8853	99.8896	99.3231	98.2351	99.9986	91.555	99.9562
38.448	98.0518	98.616	99.8182	99.8886	99.8915	99.3446	98.2756	99.9989	91.6919	99.957
38.715	98.0883	98.6609	99.8244	99.8932	99.8941	99.3674	98.3181	99.999	91.8264	99.9575
38.982	98.1244	98.7044	99.83	99.8966	99.8962	99.387	98.3564	99.9993	91.9524	99.958
39.249	98.1582	98.7455	99.8363	99.9007	99.898	99.4042	98.395	99.9996	92.0849	99.9587
39.516	98.1917	98.7806	99.8411	99.9041	99.9002	99.4224	98.4329	99.9997	92.2123	99.9594
39.783	98.2232	98.8144	99.8469	99.9083	99.9027	99.4408	98.4714	100	92.3388	99.9599
40.05	98.2552	98.8473	99.8524	99.9119	99.9044	99.457	98.5069	100	92.471	99.9605
40.317	98.2854	98.8794	99.8584	99.916	99.907	99.4747	98.5442	100	92.597	99.9611
40.584	98.3148	98.9085	99.8646	99.919	99.9091	99.4913	98.5801	100	92.7242	99.9617
40.851	98.3429	98.9388	99.8697	99.9224	99.9108	99.5087	98.6166	100	92.8457	99.9622
41.118	98.3714	98.967	99.8756	99.9247	99.9129	99.5254	98.6517	100	92.9701	99.9628
41.385	98.3992	98.998	99.8811	99.9278	99.9149	99.5421	98.6865	100	93.0945	99.9635
41.652	98.4257	99.029	99.887	99.9304	99.9167	99.5593	98.7209	100	93.2205	99.964
41.919	98.4496	99.0585	99.8919	99.9333	99.9187	99.5753	98.7631	100	93.3581	99.9646
42.186	98.4731	99.0873	99.8979	99.9356	99.9206	99.5915	98.8018	100	93.4888	99.9654
42.453	98.4964	99.1188	99.9036	99.9381	99.9221	99.608	98.8425	100	93.6196	99.9659
42.72	98.5176	99.1483	99.9082	99.9403	99.9239	99.6243	98.8786	100	93.7435	99.9664
42.987	98.539	99.1828	99.9132	99.9427	99.9252	99.6416	98.9557	100	93.8726	99.967
43.254	98.5586	99.2169	99.9169	99.9452	99.9266	99.6562	98.9866	100	94.0057	99.9677
43.521	98.5794	99.2506	99.9212	99.9467	99.928	99.6737	99.0155	100	94.1367	99.9682
43.788	98.5982	99.282	99.9246	99.9487	99.9295	99.6883	99.0401	100	94.2987	99.9702
44.055	98.6178	99.3081	99.9294	99.9504	99.9305	99.7048	99.064	100	94.4604	99.9721
44.322	98.6354	99.3311	99.9335	99.9519	99.9316	99.7191	99.0845	100	94.5841	99.974
44.589	98.6539	99.3538	99.937	99.9538	99.9324	99.7331	99.105	100	94.7049	99.9758
44.856	98.672	99.3736	99.9404	99.9555	99.9335	99.7461	99.122	100	94.8297	99.9776
45.123	98.6901	99.3944	99.9436	99.957	99.9345	99.7565	99.1387	100	94.9505	99.9795
45.39	98.7078	99.4133	99.9466	99.959	99.9356	99.7675	99.1567	100	95.0718	99.9815
45.657	98.7264	99.4321	99.9493	99.9606	99.9366	99.7772	99.1714	100	95.1808	99.9833
45.924	98.7442	99.4466	99.9517	99.9624	99.9377	99.7863	99.188	100	95.2908	99.9853
46.191	98.7629	99.4607	99.9533	99.9641	99.9387	99.7953	99.2033	100	95.401	99.9872
46.458	98.7797	99.4732	99.9548	99.9658	99.9399	99.8026	99.2168	100	95.5017	99.989
46.725	98.7968	99.4871	99.9562	99.9674	99.9407	99.8105	99.2303	100	95.6012	99.9909
46.992	98.8141	99.4995	99.957	99.9692	99.9416	99.8162	99.2433	100	95.693	99.9928
47.259	98.8317	99.5134	99.9585	99.9703	99.9423	99.8227	99.256	100	95.7873	99.9935
47.526	98.847	99.5256	99.9594	99.9714	99.9431	99.8283	99.2699	100	95.8828	99.9937
47.793	98.8637	99.538	99.9609	99.9724	99.9438	99.8344	99.2832	100	95.9703	99.994
48.06	98.8795	99.5496	99.9621	99.9731	99.9445	99.8398	99.2948	100	96.0613	99.9943
48.327	98.8956	99.5606	99.9629	99.9741	99.9453	99.8455	99.3085	100	96.1465	99.9945
48.594	98.9113	99.5721	99.9646	99.975	99.946	99.8502	99.321	100	96.2273	99.9949
48.861	98.9265	99.5826	99.9658	99.9757	99.9469	99.8555	99.3341	100	96.3072	99.9952
49.128	98.9401	99.5925	99.9668	99.9764	99.9501	99.8603	99.3466	100	96.3831	99.9955
49.395	98.954	99.603	99.9681	99.9776	99.955	99.865	99.3578	100	96.4624	99.9957
49.662	98.9652	99.6132	99.9693	99.9785	99.9601	99.8697	99.3704	100	96.5356	99.9961
49.929	98.9773	99.6229	99.9703	99.9794	99.9652	99.8746	99.3825	100	96.6099	99.9964
50.196	98.9877	99.633	99.9717	99.9799	99.9701	99.8793	99.3928	100	96.6841	99.9967
50.463	98.9981	99.6436	99.9729	99.9808	99.9749	99.8836	99.4048	100	96.7614	99.997
50.73	99.0088	99.6519	99.9735	99.9814	99.9797	99.8886	99.4157	100	96.8293	99.9973
50.997	99.0188	99.6605	99.9743	99.9821	99.9846	99.8928	99.4273	100	96.8967	99.9976
51.264	99.0303	99.6697	99.975	99.9828	99.9892	99.8971	99.439	100	96.9712	99.9978
51.531	99.0408	99.6782	99.976	99.9837	99.9915	99.902	99.45	100	97.048	99.9981
51.798	99.0512	99.6856	99.9768	99.9841	99.9932	99.9054	99.4614	100	97.1412	99.9984
52.065	99.0624	99.6945	99.9775	99.9849	99.9949	99.909	99.4728	100	97.2254	99.9987
52.332	99.0731	99.7032	99.9784	99.9856	99.9965	99.9126	99.4838	100	97.309	99.9989
52.599	99.0835	99.7114	99.9787	99.9862	99.9983	99.9154	99.4945	100	97.3994	99.9993
52.866	99.0947	99.7193	99.9797	99.9871	100	99.9184	99.5057	100	97.4798	99.9996
53.133	99.1057	99.7273	99.9798	99.9876	100	99.9216	99.5158	100	97.554	99.9998
53.4	99.1153	99.7349	99.9808	99.9885	100	99.9244	99.5257	100	97.6214	100
53.667	99.1269	99.7425	99.9813	99.9891	100	99.9273	99.5346	100	97.6845	100
53.934	99.1371	99.7498	99.9819	99.9897	100	99.9297	99.5422	100	97.7507	100
54.201	99.1481	99.7575	99.9824	99.9904	100	99.9324	99.5504	100	97.8191	100
54.468	99.1587	99.7649	99.9831	99.9913	100	99.9352	99.5579	100	97.8775	100
54.735	99.1697	99.7723	99.9839	99.9919	100	99.938	99.5651	100	97.9413	100
55.002	99.1801	99.7797	99.9842	99.9926	100	99.9407	99.5726	100	98.0016	100
55.269	99.191	99.7863	99.9852	99.9932	100	99.9431	99.5799	100	98.0574	100
55.536	99.2016	99.7945	99.9854	99.9939	100	99.9457	99.587	100	98.1132	100
55.803	99.2117	99.8019	99.9863	99.9945	100	99.9484	99.594	100	98.1695	100
56.07	99.2226	99.8094	99.9867	99.9951	100	99.9514	99.6006	100	98.222	100
56.337	99.2329	99.8175	99.9874	99.9961	100	99.9542	99.6082	100	98.2775	100
56.604	99.2435	99.8249	99.9881	99.9968	100	99.9569	99.6148	100	98.3314	100
56.871	99.2546	99.8326	99.9886	99.9972	100	99.9596	99.6218	100	98.3858	100
57.138	99.2655	99.8409	99.9893	99.998	100	99.9619	99.6283	100	98.4267	100
57.405	99.2759	99.8483	99.9898	99.9988	100	99.9648	99.6355	100	98.4636	100
57.672	99.287	99.8564	99.9907	99.9991	100	99.9677	99.642	100	98.5064	100
57.939	99.2975	99.8635	99.9909	99.9997	100	99.9701	99.6483	100	98.5464	100
58.206	99.3083	99.8714	99.9918	100	100	99.9731	99.6549	100	98.5799	100
58.473	99.3188	99.8792	99.9925	100	100	99.9752	99.661	100	98.6156	100
58.74	99.3285	99.887	99.9929	100	100	99.9782	99.6671	100	98.6492	100
59.007	99.3383	99.895	99.9935	100	100	99.9805	99.6731	100	98.6856	100
59.274	99.3484	99.903	99.9942	100	100	99.9828	99.6791	100	98.7175	100
59.541	99.3575	99.9104	99.9946	100	100	99.9841	99.685	100	98.7476	100
59.808	99.3668	99.9183	99.9953	100	100	99.986	99.6918	100	98.7788	100
60.075	99.3763	99.9258	99.9959	100	100	99.9876	99.6969	100	98.8109	100
60.342	99.3859	99.9333	99.9964	100	100	99.9893	99.7033	100	98.8379	100
60.609	99.3944	99.9414	99.9972	100	100	99.9909	99.7095	100	98.8672	100
60.876	99.4042	99.9469	99.9977	100	100	99.9922	99.7149	100	98.8923	100
61.143	99.4131	99.9514	99.9979	100	100	99.9935	99.7209	100	98.9202	100
61.41	99.4219	99.9562	99.9982	100	100	99.9947	99.7266	100	98.9421	100
61.677	99.4312	99.961	99.9986	100	100	99.996	99.7319	100	98.9668	100
61.944	99.4397	99.9648	99.9988	100	100	99.9968	99.7369	100	98.9861	100
62.211	99.4492	99.9683	99.9992	100	100	99.9973	99.7427	100	99.0107	100
62.478	99.4578	99.9723	99.9994	100	100	99.9978	99.7466	100	99.0313	100
62.745	99.4673	99.9759	99.9997	100	100	99.9984	99.7511	100	99.0521	100
63.012	99.4763	99.9789	100	100	100	99.9989	99.7556	100	99.0724	100
63.279	99.4857	99.982	100	100	100	99.9993	99.7598	100	99.0921	100
63.546	99.4945	99.9848	100	100	100	99.9995	99.7642	100	99.11	100
63.813	99.5023	99.9871	100	100	100	99.9999	99.7685	100	99.1285	100
64.08	99.5104	99.9888	100	100	100	100	99.7725	100	99.1453	100
64.347	99.5178	99.9893	100	100	100	100	99.7761	100	99.162	100
64.614	99.5255	99.9897	100	100	100	100	99.7798	100	99.181	100
64.881	99.5324	99.9901	100	100	100	100	99.7834	100	99.194	100
65.148	99.5405	99.9906	100	100	100	100	99.7871	100	99.2108	100
65.415	99.548	99.9908	100	100	100	100	99.7906	100	99.224	100
65.682	99.5555	99.9912	100	100	100	100	99.794	100	99.2398	100
65.949	99.5635	99.9915	100	100	100	100	99.7977	100	99.2517	100
66.216	99.5708	99.992	100	100	100	100	99.801	100	99.2661	100
66.483	99.5778	99.9922	100	100	100	100	99.805	100	99.2786	100
66.75	99.5832	99.9927	100	100	100	100	99.8082	100	99.2909	100
67.017	99.5893	99.993	100	100	100	100	99.8112	100	99.3034	100
67.284	99.5945	99.9934	100	100	100	100	99.8147	100	99.315	100
67.551	99.5997	99.9937	100	100	100	100	99.818	100	99.3266	100
67.818	99.6034	99.9942	100	100	100	100	99.8213	100	99.3363	100
68.085	99.6072	99.9945	100	100	100	100	99.8247	100	99.3493	100
68.352	99.6118	99.9949	100	100	100	100	99.8273	100	99.3578	100
68.619	99.615	99.995	100	100	100	100	99.8304	100	99.3692	100
68.886	99.6194	99.9952	100	100	100	100	99.8337	100	99.377	100
69.153	99.6232	99.9956	100	100	100	100	99.8362	100	99.3883	100
69.42	99.6269	99.9957	100	100	100	100	99.8387	100	99.3947	100
69.687	99.631	99.9959	100	100	100	100	99.8418	100	99.4032	100
69.954	99.635	99.9962	100	100	100	100	99.8445	100	99.4113	100
70.221	99.6391	99.9962	100	100	100	100	99.8471	100	99.4186	100
70.488	99.6428	99.9963	100	100	100	100	99.85	100	99.4273	100
70.755	99.6471	99.9963	100	100	100	100	99.8526	100	99.434	100
71.022	99.6505	99.9964	100	100	100	100	99.8553	100	99.4422	100
71.289	99.6543	99.9964	100	100	100	100	99.8583	100	99.4488	100
71.556	99.6575	99.9965	100	100	100	100	99.861	100	99.4576	100
71.823	99.6605	99.9967	100	100	100	100	99.8636	100	99.4644	100
72.09	99.6637	99.9967	100	100	100	100	99.8667	100	99.472	100
72.357	99.6665	99.9968	100	100	100	100	99.8691	100	99.4793	100
72.624	99.6693	99.9968	100	100	100	100	99.8721	100	99.4871	100
72.891	99.6717	99.9969	100	100	100	100	99.8748	100	99.4942	100
73.158	99.6749	99.997	100	100	100	100	99.8776	100	99.5011	100
73.425	99.677	99.997	100	100	100	100	99.8803	100	99.5089	100
73.692	99.6797	99.9971	100	100	100	100	99.8831	100	99.5158	100
73.959	99.6821	99.9971	100	100	100	100	99.8855	100	99.5219	100
74.226	99.6846	99.9973	100	100	100	100	99.8886	100	99.5271	100
74.493	99.6874	99.9973	100	100	100	100	99.8911	100	99.534	100
74.76	99.6893	99.9974	100	100	100	100	99.8936	100	99.5387	100
75.027	99.6918	99.9975	100	100	100	100	99.8966	100	99.5446	100
75.294	99.6942	99.9975	100	100	100	100	99.8995	100	99.5489	100
75.561	99.697	99.9976	100	100	100	100	99.9016	100	99.5545	100
75.828	99.6991	99.9976	100	100	100	100	99.905	100	99.559	100
76.095	99.7021	99.9977	100	100	100	100	99.9077	100	99.5638	100
76.362	99.7046	99.9979	100	100	100	100	99.9103	100	99.5692	100
76.629	99.7069	99.9979	100	100	100	100	99.9131	100	99.5742	100
76.896	99.7094	99.998	100	100	100	100	99.9158	100	99.5787	100
77.163	99.7118	99.998	100	100	100	100	99.9181	100	99.5834	100
77.43	99.7139	99.9981	100	100	100	100	99.9206	100	99.5881	100
77.697	99.7168	99.9981	100	100	100	100	99.9232	100	99.5924	100
77.964	99.7191	99.9982	100	100	100	100	99.9256	100	99.5973	100
78.231	99.7214	99.9983	100	100	100	100	99.9279	100	99.6016	100
78.498	99.7239	99.9983	100	100	100	100	99.9305	100	99.6066	100
78.765	99.727	99.9985	100	100	100	100	99.9327	100	99.6115	100
79.032	99.7286	99.9985	100	100	100	100	99.9355	100	99.6151	100
79.299	99.7315	99.9986	100	100	100	100	99.9378	100	99.6191	100
79.566	99.7337	99.9986	100	100	100	100	99.9402	100	99.6229	100
79.833	99.7363	99.9987	100	100	100	100	99.9428	100	99.6264	100
80.1	99.7384	99.9988	100	100	100	100	99.9454	100	99.6295	100
80.367	99.7409	99.9988	100	100	100	100	99.9472	100	99.633	100
80.634	99.743	99.9989	100	100	100	100	99.95	100	99.6359	100
80.901	99.7444	99.9989	100	100	100	100	99.9525	100	99.6392	100
81.168	99.7467	99.999	100	100	100	100	99.9548	100	99.6418	100
81.435	99.7484	99.9992	100	100	100	100	99.9569	100	99.6444	100
81.702	99.7501	99.9992	100	100	100	100	99.9596	100	99.6479	100
81.969	99.7519	99.9993	100	100	100	100	99.962	100	99.6505	100
82.236	99.7538	99.9993	100	100	100	100	99.9644	100	99.6531	100
82.503	99.755	99.9994	100	100	100	100	99.9667	100	99.655	100
82.77	99.7564	99.9994	100	100	100	100	99.9693	100	99.6576	100
83.037	99.7582	99.9995	100	100	100	100	99.9714	100	99.659	100
83.304	99.7592	99.9996	100	100	100	100	99.9739	100	99.6614	100
83.571	99.7608	99.9996	100	100	100	100	99.9764	100	99.6633	100
83.838	99.7625	99.9998	100	100	100	100	99.9788	100	99.6652	100
84.105	99.7638	99.9998	100	100	100	100	99.9813	100	99.6678	100
84.372	99.7651	99.9999	100	100	100	100	99.9836	100	99.6702	100
84.639	99.7668	100	100	100	100	100	99.9861	100	99.6716	100
84.906	99.7683	100	100	100	100	100	99.9886	100	99.6746	100
85.173	99.7696	100	100	100	100	100	99.9909	100	99.6761	100
85.44	99.7713	100	100	100	100	100	99.9928	100	99.6784	100
85.707	99.7725	100	100	100	100	100	99.9949	100	99.6803	100
85.974	99.7739	100	100	100	100	100	99.996	100	99.6822	100
86.241	99.7755	100	100	100	100	100	99.997	100	99.6907	100
86.508	99.7769	100	100	100	100	100	99.9976	100	99.6993	100
86.775	99.7785	100	100	100	100	100	99.998	100	99.7078	100
87.042	99.7799	100	100	100	100	100	99.9984	100	99.7158	100
87.309	99.7816	100	100	100	100	100	99.9989	100	99.7286	100
87.576	99.7828	100	100	100	100	100	99.9992	100	99.7439	100
87.843	99.7843	100	100	100	100	100	99.9997	100	99.7614	100
88.11	99.7856	100	100	100	100	100	99.9998	100	99.777	100
88.377	99.7873	100	100	100	100	100	99.9999	100	99.7934	100
88.644	99.7888	100	100	100	100	100	99.9999	100	99.8099	100
88.911	99.7899	100	100	100	100	100	100	100	99.826	100
89.178	99.7916	100	100	100	100	100	100	100	99.8425	100
89.445	99.793	100	100	100	100	100	100	100	99.852	100
89.712	99.7946	100	100	100	100	100	100	100	99.8619	100
89.979	99.7961	100	100	100	100	100	100	100	99.8714	100
90.246	99.7974	100	100	100	100	100	100	100	99.8811	100
90.513	99.7989	100	100	100	100	100	100	100	99.8908	100
90.78	99.8001	100	100	100	100	100	100	100	99.9012	100
91.047	99.8021	100	100	100	100	100	100	100	99.9104	100
91.314	99.8029	100	100	100	100	100	100	100	99.9201	100
91.581	99.8049	100	100	100	100	100	100	100	99.93	100
91.848	99.8063	100	100	100	100	100	100	100	99.9395	100
92.115	99.8076	100	100	100	100	100	100	100	99.9487	100
92.382	99.8092	100	100	100	100	100	100	100	99.9537	100
92.649	99.8106	100	100	100	100	100	100	100	99.9546	100
92.916	99.812	100	100	100	100	100	100	100	99.9555	100
93.183	99.8132	100	100	100	100	100	100	100	99.9562	100
93.45	99.8152	100	100	100	100	100	100	100	99.9572	100
93.717	99.8165	100	100	100	100	100	100	100	99.9579	100
93.984	99.8179	100	100	100	100	100	100	100	99.9589	100
94.251	99.8194	100	100	100	100	100	100	100	99.9589	100
94.518	99.821	100	100	100	100	100	100	100	99.9591	100
94.785	99.8224	100	100	100	100	100	100	100	99.9593	100
95.052	99.8239	100	100	100	100	100	100	100	99.9593	100
95.319	99.8252	100	100	100	100	100	100	100	99.9596	100
95.586	99.8267	100	100	100	100	100	100	100	99.9596	100
95.853	99.8281	100	100	100	100	100	100	100	99.9598	100
96.12	99.8298	100	100	100	100	100	100	100	99.9598	100
96.387	99.8311	100	100	100	100	100	100	100	99.96	100
96.654	99.8327	100	100	100	100	100	100	100	99.9603	100
96.921	99.834	100	100	100	100	100	100	100	99.9603	100
97.188	99.8356	100	100	100	100	100	100	100	99.9605	100
97.455	99.8368	100	100	100	100	100	100	100	99.9605	100
97.722	99.8383	100	100	100	100	100	100	100	99.9608	100
97.989	99.8396	100	100	100	100	100	100	100	99.9608	100
98.256	99.8412	100	100	100	100	100	100	100	99.961	100
98.523	99.8429	100	100	100	100	100	100	100	99.9612	100
98.79	99.8443	100	100	100	100	100	100	100	99.9612	100
99.057	99.8457	100	100	100	100	100	100	100	99.9615	100
99.324	99.8472	100	100	100	100	100	100	100	99.9615	100
99.591	99.8487	100	100	100	100	100	100	100	99.9617	100
99.858	99.8502	100	100	100	100	100	100	100	99.9617	100
100.125	99.8515	100	100	100	100	100	100	100	99.9619	100
100.392	99.8529	100	100	100	100	100	100	100	99.9622	100
100.659	99.8545	100	100	100	100	100	100	100	99.9622	100
100.926	99.856	100	100	100	100	100	100	100	99.9624	100
101.193	99.8576	100	100	100	100	100	100	100	99.9624	100
101.46	99.8589	100	100	100	100	100	100	100	99.9626	100
101.727	99.8604	100	100	100	100	100	100	100	99.9626	100
101.994	99.8616	100	100	100	100	100	100	100	99.9629	100
102.261	99.863	100	100	100	100	100	100	100	99.9631	100
102.528	99.8647	100	100	100	100	100	100	100	99.9631	100
102.795	99.8659	100	100	100	100	100	100	100	99.9634	100
103.062	99.8676	100	100	100	100	100	100	100	99.9634	100
103.329	99.8691	100	100	100	100	100	100	100	99.9636	100
103.596	99.8706	100	100	100	100	100	100	100	99.9636	100
103.863	99.872	100	100	100	100	100	100	100	99.9638	100
104.13	99.8735	100	100	100	100	100	100	100	99.9641	100
104.397	99.8748	100	100	100	100	100	100	100	99.9641	100
104.664	99.8765	100	100	100	100	100	100	100	99.9643	100
104.931	99.8778	100	100	100	100	100	100	100	99.9643	100
105.198	99.8793	100	100	100	100	100	100	100	99.9645	100
105.465	99.8807	100	100	100	100	100	100	100	99.9645	100
105.732	99.8822	100	100	100	100	100	100	100	99.9648	100
105.999	99.8835	100	100	100	100	100	100	100	99.965	100
106.266	99.8849	100	100	100	100	100	100	100	99.965	100
106.533	99.886	100	100	100	100	100	100	100	99.9652	100
106.8	99.8876	100	100	100	100	100	100	100	99.9652	100
107.067	99.8886	100	100	100	100	100	100	100	99.9655	100
107.334	99.8901	100	100	100	100	100	100	100	99.9655	100
107.601	99.8915	100	100	100	100	100	100	100	99.9657	100
107.868	99.8924	100	100	100	100	100	100	100	99.966	100
108.135	99.8932	100	100	100	100	100	100	100	99.966	100
108.402	99.8939	100	100	100	100	100	100	100	99.9662	100
108.669	99.8947	100	100	100	100	100	100	100	99.9662	100
108.936	99.8957	100	100	100	100	100	100	100	99.9664	100
109.203	99.8966	100	100	100	100	100	100	100	99.9664	100
109.47	99.8973	100	100	100	100	100	100	100	99.9667	100
109.737	99.8982	100	100	100	100	100	100	100	99.9667	100
110.004	99.8988	100	100	100	100	100	100	100	99.9669	100
110.271	99.8996	100	100	100	100	100	100	100	99.9671	100
110.538	99.9002	100	100	100	100	100	100	100	99.9671	100
110.805	99.9013	100	100	100	100	100	100	100	99.9674	100
111.072	99.9019	100	100	100	100	100	100	100	99.9674	100
111.339	99.903	100	100	100	100	100	100	100	99.9676	100
111.606	99.9036	100	100	100	100	100	100	100	99.9676	100
111.873	99.9045	100	100	100	100	100	100	100	99.9678	100
112.14	99.9051	100	100	100	100	100	100	100	99.9681	100
112.407	99.906	100	100	100	100	100	100	100	99.9681	100
112.674	99.9068	100	100	100	100	100	100	100	99.9683	100
112.941	99.9074	100	100	100	100	100	100	100	99.9683	100
113.208	99.9084	100	100	100	100	100	100	100	99.9685	100
113.475	99.9091	100	100	100	100	100	100	100	99.9685	100
113.742	99.91	100	100	100	100	100	100	100	99.9688	100
114.009	99.9108	100	100	100	100	100	100	100	99.969	100
114.276	99.9117	100	100	100	100	100	100	100	99.969	100
114.543	99.9125	100	100	100	100	100	100	100	99.9693	100
114.81	99.9131	100	100	100	100	100	100	100	99.9693	100
115.077	99.9141	100	100	100	100	100	100	100	99.9695	100
115.344	99.9146	100	100	100	100	100	100	100	99.9695	100
115.611	99.9156	100	100	100	100	100	100	100	99.9697	100
115.878	99.9163	100	100	100	100	100	100	100	99.97	100
116.145	99.9173	100	100	100	100	100	100	100	99.97	100
116.412	99.918	100	100	100	100	100	100	100	99.9702	100
116.679	99.9188	100	100	100	100	100	100	100	99.9702	100
116.946	99.9196	100	100	100	100	100	100	100	99.9704	100
117.213	99.9204	100	100	100	100	100	100	100	99.9704	100
117.48	99.9212	100	100	100	100	100	100	100	99.9707	100
117.747	99.9219	100	100	100	100	100	100	100	99.9709	100
118.014	99.9227	100	100	100	100	100	100	100	99.9709	100
118.281	99.9235	100	100	100	100	100	100	100	99.9711	100
118.548	99.9243	100	100	100	100	100	100	100	99.9711	100
118.815	99.9253	100	100	100	100	100	100	100	99.9714	100
119.082	99.9258	100	100	100	100	100	100	100	99.9714	100
119.349	99.9269	100	100	100	100	100	100	100	99.9716	100
119.616	99.9274	100	100	100	100	100	100	100	99.9719	100
119.883	99.9285	100	100	100	100	100	100	100	99.9719	100
120.15	99.929	100	100	100	100	100	100	100	99.9721	100
120.417	99.93	100	100	100	100	100	100	100	99.9721	100
120.684	99.9308	100	100	100	100	100	100	100	99.9723	100
120.951	99.9315	100	100	100	100	100	100	100	99.9723	100
121.218	99.9324	100	100	100	100	100	100	100	99.9726	100
121.485	99.933	100	100	100	100	100	100	100	99.9728	100
121.752	99.9339	100	100	100	100	100	100	100	99.9728	100
122.019	99.9348	100	100	100	100	100	100	100	99.9731	100
122.286	99.9356	100	100	100	100	100	100	100	99.9731	100
122.553	99.9363	100	100	100	100	100	100	100	99.9733	100
122.82	99.937	100	100	100	100	100	100	100	99.9733	100
123.087	99.9375	100	100	100	100	100	100	100	99.9735	100
123.354	99.9383	100	100	100	100	100	100	100	99.9737	100
123.621	99.9387	100	100	100	100	100	100	100	99.9737	100
123.888	99.939	100	100	100	100	100	100	100	99.974	100
124.155	99.9394	100	100	100	100	100	100	100	99.974	100
124.422	99.9397	100	100	100	100	100	100	100	99.9742	100
124.689	99.94	100	100	100	100	100	100	100	99.9742	100
124.956	99.9402	100	100	100	100	100	100	100	99.9745	100
125.223	99.9406	100	100	100	100	100	100	100	99.9747	100
125.49	99.9408	100	100	100	100	100	100	100	99.9747	100
125.757	99.9411	100	100	100	100	100	100	100	99.9749	100
126.024	99.9413	100	100	100	100	100	100	100	99.9749	100
126.291	99.9418	100	100	100	100	100	100	100	99.9752	100
126.558	99.942	100	100	100	100	100	100	100	99.9752	100
126.825	99.9423	100	100	100	100	100	100	100	99.9754	100
127.092	99.9425	100	100	100	100	100	100	100	99.9754	100
127.359	99.9429	100	100	100	100	100	100	100	99.9757	100
127.626	99.9431	100	100	100	100	100	100	100	99.9759	100
127.893	99.9434	100	100	100	100	100	100	100	99.9759	100
128.16	99.9437	100	100	100	100	100	100	100	99.9761	100
128.427	99.9441	100	100	100	100	100	100	100	99.9761	100
128.694	99.9444	100	100	100	100	100	100	100	99.9764	100
128.961	99.9447	100	100	100	100	100	100	100	99.9764	100
129.228	99.945	100	100	100	100	100	100	100	99.9766	100
129.495	99.9453	100	100	100	100	100	100	100	99.9768	100
129.762	99.9456	100	100	100	100	100	100	100	99.9768	100
130.029	99.9458	100	100	100	100	100	100	100	99.9771	100
130.296	99.9461	100	100	100	100	100	100	100	99.9771	100
130.563	99.9463	100	100	100	100	100	100	100	99.9773	100
130.83	99.9467	100	100	100	100	100	100	100	99.9773	100
131.097	99.947	100	100	100	100	100	100	100	99.9775	100
131.364	99.9472	100	100	100	100	100	100	100	99.9778	100
131.631	99.9476	100	100	100	100	100	100	100	99.9778	100
131.898	99.9479	100	100	100	100	100	100	100	99.978	100
132.165	99.9481	100	100	100	100	100	100	100	99.978	100
132.432	99.9484	100	100	100	100	100	100	100	99.9783	100
132.699	99.9486	100	100	100	100	100	100	100	99.9783	100
132.966	99.9492	100	100	100	100	100	100	100	99.9785	100
133.233	99.9493	100	100	100	100	100	100	100	99.9787	100
133.5	99.9497	100	100	100	100	100	100	100	99.9787	100
133.767	99.95	100	100	100	100	100	100	100	99.979	100
134.034	99.9503	100	100	100	100	100	100	100	99.979	100
134.301	99.9506	100	100	100	100	100	100	100	99.9792	100
134.568	99.9508	100	100	100	100	100	100	100	99.9792	100
134.835	99.9511	100	100	100	100	100	100	100	99.9794	100
135.102	99.9514	100	100	100	100	100	100	100	99.9797	100
135.369	99.9518	100	100	100	100	100	100	100	99.9797	100
135.636	99.9519	100	100	100	100	100	100	100	99.9799	100
135.903	99.9523	100	100	100	100	100	100	100	99.9799	100
136.17	99.9524	100	100	100	100	100	100	100	99.9801	100
136.437	99.9529	100	100	100	100	100	100	100	99.9801	100
136.704	99.9531	100	100	100	100	100	100	100	99.9804	100
136.971	99.9534	100	100	100	100	100	100	100	99.9806	100
137.238	99.9538	100	100	100	100	100	100	100	99.9806	100
137.505	99.954	100	100	100	100	100	100	100	99.9809	100
137.772	99.9544	100	100	100	100	100	100	100	99.9809	100
138.039	99.9546	100	100	100	100	100	100	100	99.9811	100
138.306	99.9551	100	100	100	100	100	100	100	99.9811	100
138.573	99.9552	100	100	100	100	100	100	100	99.9813	100
138.84	99.9556	100	100	100	100	100	100	100	99.9816	100
139.107	99.9558	100	100	100	100	100	100	100	99.9816	100
139.374	99.9562	100	100	100	100	100	100	100	99.9818	100
139.641	99.9565	100	100	100	100	100	100	100	99.9818	100
139.908	99.9567	100	100	100	100	100	100	100	99.982	100
140.175	99.957	100	100	100	100	100	100	100	99.982	100
140.442	99.9573	100	100	100	100	100	100	100	99.9823	100
140.709	99.9576	100	100	100	100	100	100	100	99.9825	100
140.976	99.9578	100	100	100	100	100	100	100	99.9825	100
141.243	99.9581	100	100	100	100	100	100	100	99.9827	100
141.51	99.9585	100	100	100	100	100	100	100	99.9827	100
141.777	99.9587	100	100	100	100	100	100	100	99.983	100
142.044	99.9591	100	100	100	100	100	100	100	99.983	100
142.311	99.9593	100	100	100	100	100	100	100	99.9832	100
142.578	99.9598	100	100	100	100	100	100	100	99.9832	100
142.845	99.96	100	100	100	100	100	100	100	99.9834	100
143.112	99.9603	100	100	100	100	100	100	100	99.9837	100
143.379	99.9605	100	100	100	100	100	100	100	99.9837	100
143.646	99.9608	100	100	100	100	100	100	100	99.9839	100
143.913	99.9612	100	100	100	100	100	100	100	99.9839	100
144.18	99.9614	100	100	100	100	100	100	100	99.9841	100
144.447	99.9618	100	100	100	100	100	100	100	99.9841	100
144.714	99.9619	100	100	100	100	100	100	100	99.9844	100
144.981	99.9624	100	100	100	100	100	100	100	99.9846	100
145.248	99.9625	100	100	100	100	100	100	100	99.9846	100
145.515	99.9629	100	100	100	100	100	100	100	99.9849	100
145.782	99.963	100	100	100	100	100	100	100	99.9849	100
146.049	99.9635	100	100	100	100	100	100	100	99.9851	100
146.316	99.9637	100	100	100	100	100	100	100	99.9851	100
146.583	99.964	100	100	100	100	100	100	100	99.9853	100
146.85	99.9644	100	100	100	100	100	100	100	99.9856	100
147.117	99.9646	100	100	100	100	100	100	100	99.9856	100
147.384	99.9651	100	100	100	100	100	100	100	99.9858	100
147.651	99.9652	100	100	100	100	100	100	100	99.9858	100
147.918	99.9656	100	100	100	100	100	100	100	99.9861	100
148.185	99.9659	100	100	100	100	100	100	100	99.9861	100
148.452	99.9662	100	100	100	100	100	100	100	99.9863	100
148.719	99.9664	100	100	100	100	100	100	100	99.9865	100
148.986	99.9667	100	100	100	100	100	100	100	99.9865	100
149.253	99.9671	100	100	100	100	100	100	100	99.9868	100
149.52	99.9673	100	100	100	100	100	100	100	99.9868	100
149.787	99.9676	100	100	100	100	100	100	100	99.987	100
150.054	99.9678	100	100	100	100	100	100	100	99.987	100
150.321	99.9682	100	100	100	100	100	100	100	99.9872	100
150.588	99.9685	100	100	100	100	100	100	100	99.9875	100
150.855	99.9687	100	100	100	100	100	100	100	99.9875	100
151.122	99.969	100	100	100	100	100	100	100	99.9877	100
151.389	99.9694	100	100	100	100	100	100	100	99.9877	100
151.656	99.9697	100	100	100	100	100	100	100	99.9879	100
151.923	99.9699	100	100	100	100	100	100	100	99.9879	100
152.19	99.9703	100	100	100	100	100	100	100	99.9882	100
152.457	99.9707	100	100	100	100	100	100	100	99.9884	100
152.724	99.9709	100	100	100	100	100	100	100	99.9884	100
152.991	99.9712	100	100	100	100	100	100	100	99.9887	100
153.258	99.9714	100	100	100	100	100	100	100	99.9887	100
153.525	99.9718	100	100	100	100	100	100	100	99.9889	100
153.792	99.972	100	100	100	100	100	100	100	99.9889	100
154.059	99.9723	100	100	100	100	100	100	100	99.9891	100
154.326	99.9725	100	100	100	100	100	100	100	99.9894	100
154.593	99.9729	100	100	100	100	100	100	100	99.9894	100
154.86	99.9732	100	100	100	100	100	100	100	99.9896	100
155.127	99.9735	100	100	100	100	100	100	100	99.9896	100
155.394	99.9738	100	100	100	100	100	100	100	99.9898	100
155.661	99.974	100	100	100	100	100	100	100	99.9898	100
155.928	99.9744	100	100	100	100	100	100	100	99.9901	100
156.195	99.9746	100	100	100	100	100	100	100	99.9903	100
156.462	99.9749	100	100	100	100	100	100	100	99.9903	100
156.729	99.9751	100	100	100	100	100	100	100	99.9905	100
156.996	99.9756	100	100	100	100	100	100	100	99.9905	100
157.263	99.9756	100	100	100	100	100	100	100	99.9908	100
157.53	99.9758	100	100	100	100	100	100	100	99.9908	100
157.797	99.9758	100	100	100	100	100	100	100	99.991	100
158.064	99.976	100	100	100	100	100	100	100	99.9912	100
158.331	99.976	100	100	100	100	100	100	100	99.9912	100
158.598	99.9762	100	100	100	100	100	100	100	99.9915	100
158.865	99.9762	100	100	100	100	100	100	100	99.9915	100
159.132	99.9764	100	100	100	100	100	100	100	99.9917	100
159.399	99.9766	100	100	100	100	100	100	100	99.9917	100
159.666	99.9767	100	100	100	100	100	100	100	99.992	100
159.933	99.9769	100	100	100	100	100	100	100	99.992	100
160.2	99.9769	100	100	100	100	100	100	100	99.9922	100
160.467	99.9771	100	100	100	100	100	100	100	99.9924	100
160.734	99.9771	100	100	100	100	100	100	100	99.9924	100
161.001	99.9773	100	100	100	100	100	100	100	99.9927	100
161.268	99.9773	100	100	100	100	100	100	100	99.9927	100
161.535	99.9775	100	100	100	100	100	100	100	99.9929	100
161.802	99.9776	100	100	100	100	100	100	100	99.9929	100
162.069	99.9778	100	100	100	100	100	100	100	99.9931	100
162.336	99.9779	100	100	100	100	100	100	100	99.9934	100
162.603	99.978	100	100	100	100	100	100	100	99.9934	100
162.87	99.9781	100	100	100	100	100	100	100	99.9936	100
163.137	99.9782	100	100	100	100	100	100	100	99.9936	100
163.404	99.9783	100	100	100	100	100	100	100	99.9939	100
163.671	99.9784	100	100	100	100	100	100	100	99.9939	100
163.938	99.9785	100	100	100	100	100	100	100	99.9941	100
164.205	99.9787	100	100	100	100	100	100	100	99.9943	100
164.472	99.9788	100	100	100	100	100	100	100	99.9943	100
164.739	99.9789	100	100	100	100	100	100	100	99.9946	100
165.006	99.9791	100	100	100	100	100	100	100	99.9946	100
165.273	99.9792	100	100	100	100	100	100	100	99.9948	100
165.54	99.9793	100	100	100	100	100	100	100	99.9948	100
165.807	99.9794	100	100	100	100	100	100	100	99.995	100
166.074	99.9795	100	100	100	100	100	100	100	99.9953	100
166.341	99.9796	100	100	100	100	100	100	100	99.9953	100
166.608	99.9797	100	100	100	100	100	100	100	99.9955	100
166.875	99.9798	100	100	100	100	100	100	100	99.9955	100
167.142	99.98	100	100	100	100	100	100	100	99.9957	100
167.409	99.98	100	100	100	100	100	100	100	99.9957	100
167.676	99.9803	100	100	100	100	100	100	100	99.996	100
167.943	99.9803	100	100	100	100	100	100	100	99.9962	100
168.21	99.9805	100	100	100	100	100	100	100	99.9962	100
168.477	99.9806	100	100	100	100	100	100	100	99.9964	100
168.744	99.9807	100	100	100	100	100	100	100	99.9964	100
169.011	99.9808	100	100	100	100	100	100	100	99.9967	100
169.278	99.9809	100	100	100	100	100	100	100	99.9967	100
169.545	99.9811	100	100	100	100	100	100	100	99.9969	100
169.812	99.9811	100	100	100	100	100	100	100	99.9972	100
170.079	99.9814	100	100	100	100	100	100	100	99.9972	100
170.346	99.9814	100	100	100	100	100	100	100	99.9974	100
170.613	99.9816	100	100	100	100	100	100	100	99.9974	100
170.88	99.9816	100	100	100	100	100	100	100	99.9976	100
171.147	99.9818	100	100	100	100	100	100	100	99.9976	100
171.414	99.9818	100	100	100	100	100	100	100	99.9979	100
171.681	99.982	100	100	100	100	100	100	100	99.9981	100
171.948	99.9821	100	100	100	100	100	100	100	99.9981	100
172.215	99.9822	100	100	100	100	100	100	100	99.9983	100
172.482	99.9823	100	100	100	100	100	100	100	99.9983	100
172.749	99.9824	100	100	100	100	100	100	100	99.9986	100
173.016	99.9827	100	100	100	100	100	100	100	99.9986	100
173.283	99.9827	100	100	100	100	100	100	100	99.9988	100
173.55	99.9829	100	100	100	100	100	100	100	99.999	100
173.817	99.9829	100	100	100	100	100	100	100	99.999	100
174.084	99.9831	100	100	100	100	100	100	100	99.9993	100
174.351	99.9832	100	100	100	100	100	100	100	99.9993	100
174.618	99.9833	100	100	100	100	100	100	100	99.9995	100
174.885	99.9834	100	100	100	100	100	100	100	99.9995	100
175.152	99.9835	100	100	100	100	100	100	100	99.9998	100
175.419	99.9836	100	100	100	100	100	100	100	99.9998	100
175.686	99.9838	100	100	100	100	100	100	100	100	100
175.953	99.9839	100	100	100	100	100	100	100	100	100
176.22	99.984	100	100	100	100	100	100	100	100	100
176.487	99.9841	100	100	100	100	100	100	100	100	100
176.754	99.9842	100	100	100	100	100	100	100	100	100
177.021	99.9843	100	100	100	100	100	100	100	100	100
177.288	99.9845	100	100	100	100	100	100	100	100	100
177.555	99.9846	100	100	100	100	100	100	100	100	100
177.822	99.9847	100	100	100	100	100	100	100	100	100
178.089	99.9848	100	100	100	100	100	100	100	100	100
178.356	99.9849	100	100	100	100	100	100	100	100	100
178.623	99.9851	100	100	100	100	100	100	100	100	100
178.89	99.9852	100	100	100	100	100	100	100	100	100
179.157	99.9853	100	100	100	100	100	100	100	100	100
179.424	99.9854	100	100	100	100	100	100	100	100	100
179.691	99.9856	100	100	100	100	100	100	100	100	100
179.958	99.9856	100	100	100	100	100	100	100	100	100
180.225	99.9858	100	100	100	100	100	100	100	100	100
180.492	99.9858	100	100	100	100	100	100	100	100	100
180.759	99.986	100	100	100	100	100	100	100	100	100
181.026	99.986	100	100	100	100	100	100	100	100	100
181.293	99.9863	100	100	100	100	100	100	100	100	100
181.56	99.9863	100	100	100	100	100	100	100	100	100
181.827	99.9865	100	100	100	100	100	100	100	100	100
182.094	99.9867	100	100	100	100	100	100	100	100	100
182.361	99.9867	100	100	100	100	100	100	100	100	100
182.628	99.9869	100	100	100	100	100	100	100	100	100
182.895	99.9869	100	100	100	100	100	100	100	100	100
183.162	99.9871	100	100	100	100	100	100	100	100	100
183.429	99.9871	100	100	100	100	100	100	100	100	100
183.696	99.9874	100	100	100	100	100	100	100	100	100
183.963	99.9874	100	100	100	100	100	100	100	100	100
184.23	99.9876	100	100	100	100	100	100	100	100	100
184.497	99.9877	100	100	100	100	100	100	100	100	100
184.764	99.9878	100	100	100	100	100	100	100	100	100
185.031	99.9879	100	100	100	100	100	100	100	100	100
185.298	99.988	100	100	100	100	100	100	100	100	100
185.565	99.9881	100	100	100	100	100	100	100	100	100
185.832	99.9882	100	100	100	100	100	100	100	100	100
186.099	99.9884	100	100	100	100	100	100	100	100	100
186.366	99.9884	100	100	100	100	100	100	100	100	100
186.633	99.9887	100	100	100	100	100	100	100	100	100
186.9	99.9888	100	100	100	100	100	100	100	100	100
187.167	99.9889	100	100	100	100	100	100	100	100	100
187.434	99.989	100	100	100	100	100	100	100	100	100
187.701	99.9891	100	100	100	100	100	100	100	100	100
187.968	99.9892	100	100	100	100	100	100	100	100	100
188.235	99.9893	100	100	100	100	100	100	100	100	100
188.502	99.9894	100	100	100	100	100	100	100	100	100
188.769	99.9895	100	100	100	100	100	100	100	100	100
189.036	99.9896	100	100	100	100	100	100	100	100	100
189.303	99.9898	100	100	100	100	100	100	100	100	100
189.57	99.9899	100	100	100	100	100	100	100	100	100
189.837	99.9901	100	100	100	100	100	100	100	100	100
190.104	99.9901	100	100	100	100	100	100	100	100	100
190.371	99.9903	100	100	100	100	100	100	100	100	100
190.638	99.9904	100	100	100	100	100	100	100	100	100
190.905	99.9905	100	100	100	100	100	100	100	100	100
191.172	99.9906	100	100	100	100	100	100	100	100	100
191.439	99.9907	100	100	100	100	100	100	100	100	100
191.706	99.9908	100	100	100	100	100	100	100	100	100
191.973	99.9909	100	100	100	100	100	100	100	100	100
192.24	99.9912	100	100	100	100	100	100	100	100	100
192.507	99.9912	100	100	100	100	100	100	100	100	100
192.774	99.9914	100	100	100	100	100	100	100	100	100
193.041	99.9914	100	100	100	100	100	100	100	100	100
193.308	99.9916	100	100	100	100	100	100	100	100	100
193.575	99.9916	100	100	100	100	100	100	100	100	100
193.842	99.9918	100	100	100	100	100	100	100	100	100
194.109	99.9918	100	100	100	100	100	100	100	100	100
194.376	99.992	100	100	100	100	100	100	100	100	100
194.643	99.9921	100	100	100	100	100	100	100	100	100
194.91	99.9923	100	100	100	100	100	100	100	100	100
195.177	99.9925	100	100	100	100	100	100	100	100	100
195.444	99.9925	100	100	100	100	100	100	100	100	100
195.711	99.9927	100	100	100	100	100	100	100	100	100
195.978	99.9927	100	100	100	100	100	100	100	100	100
196.245	99.9929	100	100	100	100	100	100	100	100	100
196.512	99.9929	100	100	100	100	100	100	100	100	100
196.779	99.9931	100	100	100	100	100	100	100	100	100
197.046	99.9932	100	100	100	100	100	100	100	100	100
197.313	99.9934	100	100	100	100	100	100	100	100	100
197.58	99.9934	100	100	100	100	100	100	100	100	100
197.847	99.9936	100	100	100	100	100	100	100	100	100
198.114	99.9937	100	100	100	100	100	100	100	100	100
198.381	99.9938	100	100	100	100	100	100	100	100	100
198.648	99.9939	100	100	100	100	100	100	100	100	100
198.915	99.994	100	100	100	100	100	100	100	100	100
199.182	99.9942	100	100	100	100	100	100	100	100	100
199.449	99.9943	100	100	100	100	100	100	100	100	100
199.716	99.9944	100	100	100	100	100	100	100	100	100
199.983	99.9945	100	100	100	100	100	100	100	100	100
200.25	99.9947	100	100	100	100	100	100	100	100	100
200.517	99.9948	100	100	100	100	100	100	100	100	100
200.784	99.9949	100	100	100	100	100	100	100	100	100
201.051	99.995	100	100	100	100	100	100	100	100	100
201.318	99.9951	100	100	100	100	100	100	100	100	100
201.585	99.9952	100	100	100	100	100	100	100	100	100
201.852	99.9953	100	100	100	100	100	100	100	100	100
202.119	99.9954	100	100	100	100	100	100	100	100	100
202.386	99.9956	100	100	100	100	100	100	100	100	100
202.653	99.9956	100	100	100	100	100	100	100	100	100
202.92	99.9959	100	100	100	100	100	100	100	100	100
203.187	99.9959	100	100	100	100	100	100	100	100	100
203.454	99.9961	100	100	100	100	100	100	100	100	100
203.721	99.9962	100	100	100	100	100	100	100	100	100
203.988	99.9963	100	100	100	100	100	100	100	100	100
204.255	99.9964	100	100	100	100	100	100	100	100	100
204.522	99.9965	100	100	100	100	100	100	100	100	100
204.789	99.9967	100	100	100	100	100	100	100	100	100
205.056	99.9967	100	100	100	100	100	100	100	100	100
205.323	99.9969	100	100	100	100	100	100	100	100	100
205.59	99.9969	100	100	100	100	100	100	100	100	100
205.857	99.9972	100	100	100	100	100	100	100	100	100
206.124	99.9972	100	100	100	100	100	100	100	100	100
206.391	99.9974	100	100	100	100	100	100	100	100	100
206.658	99.9974	100	100	100	100	100	100	100	100	100
206.925	99.9976	100	100	100	100	100	100	100	100	100
207.192	99.9977	100	100	100	100	100	100	100	100	100
207.459	99.9978	100	100	100	100	100	100	100	100	100
207.726	99.9979	100	100	100	100	100	100	100	100	100
207.993	99.998	100	100	100	100	100	100	100	100	100
208.26	99.9982	100	100	100	100	100	100	100	100	100
208.527	99.9982	100	100	100	100	100	100	100	100	100
208.794	99.9985	100	100	100	100	100	100	100	100	100
209.061	99.9985	100	100	100	100	100	100	100	100	100
209.328	99.9987	100	100	100	100	100	100	100	100	100
209.595	99.9988	100	100	100	100	100	100	100	100	100
209.862	99.9989	100	100	100	100	100	100	100	100	100
210.129	99.999	100	100	100	100	100	100	100	100	100
210.396	99.9991	100	100	100	100	100	100	100	100	100
210.663	99.9992	100	100	100	100	100	100	100	100	100
210.93	99.9993	100	100	100	100	100	100	100	100	100
211.197	99.9995	100	100	100	100	100	100	100	100	100
211.464	99.9996	100	100	100	100	100	100	100	100	100
211.731	99.9997	100	100	100	100	100	100	100	100	100
211.998	99.9998	100	100	100	100	100	100	100	100	100
212.265	100	100	100	100	100	100	100	100	100	100
212.532	100	100	100	100	100	100	100	100	100	100
212.799	100	100	100	100	100	100	100	100	100	100
213.066	100	100	100	100	100	100	100	100	100	100
213.333	100	100	100	100	100	100	100	100	100	100
213.6	100	100	100	100	100	100	100	100	100	100
213.867	100	100	100	100	100	100	100	100	100	100
214.134	100	100	100	100	100	100	100	100	100	100
214.401	100	100	100	100	100	100	100	100	100	100
214.668	100	100	100	100	100	100	100	100	100	100
214.935	100	100	100	100	100	100	100	100	100	100
215.202	100	100	100	100	100	100	100	100	100	100
215.469	100	100	100	100	100	100	100	100	100	100
215.736	100	100	100	100	100	100	100	100	100	100
216.003	100	100	100	100	100	100	100	100	100	100
216.27	100	100	100	100	100	100	100	100	100	100
216.537	100	100	100	100	100	100	100	100	100	100
216.804	100	100	100	100	100	100	100	100	100	100
217.071	100	100	100	100	100	100	100	100	100	100
217.338	100	100	100	100	100	100	100	100	100	100
217.605	100	100	100	100	100	100	100	100	100	100
217.872	100	100	100	100	100	100	100	100	100	100
218.139	100	100	100	100	100	100	100	100	100	100
218.406	100	100	100	100	100	100	100	100	100	100
218.673	100	100	100	100	100	100	100	100	100	100
218.94	100	100	100	100	100	100	100	100	100	100
219.207	100	100	100	100	100	100	100	100	100	100
219.474	100	100	100	100	100	100	100	100	100	100
219.741	100	100	100	100	100	100	100	100	100	100
220.008	100	100	100	100	100	100	100	100	100	100
220.275	100	100	100	100	100	100	100	100	100	100
220.542	100	100	100	100	100	100	100	100	100	100
220.809	100	100	100	100	100	100	100	100	100	100
221.076	100	100	100	100	100	100	100	100	100	100
221.343	100	100	100	100	100	100	100	100	100	100
221.61	100	100	100	100	100	100	100	100	100	100
221.877	100	100	100	100	100	100	100	100	100	100
222.144	100	100	100	100	100	100	100	100	100	100
222.411	100	100	100	100	100	100	100	100	100	100
222.678	100	100	100	100	100	100	100	100	100	100
222.945	100	100	100	100	100	100	100	100	100	100
223.212	100	100	100	100	100	100	100	100	100	100
223.479	100	100	100	100	100	100	100	100	100	100
223.746	100	100	100	100	100	100	100	100	100	100
224.013	100	100	100	100	100	100	100	100	100	100
224.28	100	100	100	100	100	100	100	100	100	100
224.547	100	100	100	100	100	100	100	100	100	100
224.814	100	100	100	100	100	100	100	100	100	100
225.081	100	100	100	100	100	100	100	100	100	100
225.348	100	100	100	100	100	100	100	100	100	100
225.615	100	100	100	100	100	100	100	100	100	100
225.882	100	100	100	100	100	100	100	100	100	100
226.149	100	100	100	100	100	100	100	100	100	100
226.416	100	100	100	100	100	100	100	100	100	100
226.683	100	100	100	100	100	100	100	100	100	100
226.95	100	100	100	100	100	100	100	100	100	100
227.217	100	100	100	100	100	100	100	100	100	100
227.484	100	100	100	100	100	100	100	100	100	100
227.751	100	100	100	100	100	100	100	100	100	100
228.018	100	100	100	100	100	100	100	100	100	100
228.285	100	100	100	100	100	100	100	100	100	100
228.552	100	100	100	100	100	100	100	100	100	100
228.819	100	100	100	100	100	100	100	100	100	100
229.086	100	100	100	100	100	100	100	100	100	100
229.353	100	100	100	100	100	100	100	100	100	100
229.62	100	100	100	100	100	100	100	100	100	100
229.887	100	100	100	100	100	100	100	100	100	100
230.154	100	100	100	100	100	100	100	100	100	100
230.421	100	100	100	100	100	100	100	100	100	100
230.688	100	100	100	100	100	100	100	100	100	100
230.955	100	100	100	100	100	100	100	100	100	100
231.222	100	100	100	100	100	100	100	100	100	100
231.489	100	100	100	100	100	100	100	100	100	100
231.756	100	100	100	100	100	100	100	100	100	100
232.023	100	100	100	100	100	100	100	100	100	100
232.29	100	100	100	100	100	100	100	100	100	100
232.557	100	100	100	100	100	100	100	100	100	100
232.824	100	100	100	100	100	100	100	100	100	100
233.091	100	100	100	100	100	100	100	100	100	100
233.358	100	100	100	100	100	100	100	100	100	100
233.625	100	100	100	100	100	100	100	100	100	100
233.892	100	100	100	100	100	100	100	100	100	100
234.159	100	100	100	100	100	100	100	100	100	100
234.426	100	100	100	100	100	100	100	100	100	100
234.693	100	100	100	100	100	100	100	100	100	100
234.96	100	100	100	100	100	100	100	100	100	100
235.227	100	100	100	100	100	100	100	100	100	100
235.494	100	100	100	100	100	100	100	100	100	100
235.761	100	100	100	100	100	100	100	100	100	100
236.028	100	100	100	100	100	100	100	100	100	100
236.295	100	100	100	100	100	100	100	100	100	100
236.562	100	100	100	100	100	100	100	100	100	100
236.829	100	100	100	100	100	100	100	100	100	100
237.096	100	100	100	100	100	100	100	100	100	100
237.363	100	100	100	100	100	100	100	100	100	100
237.63	100	100	100	100	100	100	100	100	100	100
237.897	100	100	100	100	100	100	100	100	100	100
238.164	100	100	100	100	100	100	100	100	100	100
238.431	100	100	100	100	100	100	100	100	100	100
238.698	100	100	100	100	100	100	100	100	100	100
238.965	100	100	100	100	100	100	100	100	100	100
239.232	100	100	100	100	100	100	100	100	100	100
239.499	100	100	100	100	100	100	100	100	100	100
239.766	100	100	100	100	100	100	100	100	100	100
240.033	100	100	100	100	100	100	100	100	100	100
240.3	100	100	100	100	100	100	100	100	100	100
240.567	100	100	100	100	100	100	100	100	100	100
240.834	100	100	100	100	100	100	100	100	100	100
241.101	100	100	100	100	100	100	100	100	100	100
241.368	100	100	100	100	100	100	100	100	100	100
241.635	100	100	100	100	100	100	100	100	100	100
241.902	100	100	100	100	100	100	100	100	100	100
242.169	100	100	100	100	100	100	100	100	100	100
242.436	100	100	100	100	100	100	100	100	100	100
242.703	100	100	100	100	100	100	100	100	100	100
242.97	100	100	100	100	100	100	100	100	100	100
243.237	100	100	100	100	100	100	100	100	100	100
243.504	100	100	100	100	100	100	100	100	100	100
243.771	100	100	100	100	100	100	100	100	100	100
244.038	100	100	100	100	100	100	100	100	100	100
244.305	100	100	100	100	100	100	100	100	100	100
244.572	100	100	100	100	100	100	100	100	100	100
244.839	100	100	100	100	100	100	100	100	100	100
245.106	100	100	100	100	100	100	100	100	100	100
245.373	100	100	100	100	100	100	100	100	100	100
245.64	100	100	100	100	100	100	100	100	100	100
245.907	100	100	100	100	100	100	100	100	100	100
246.174	100	100	100	100	100	100	100	100	100	100
246.441	100	100	100	100	100	100	100	100	100	100
246.708	100	100	100	100	100	100	100	100	100	100
246.975	100	100	100	100	100	100	100	100	100	100
247.242	100	100	100	100	100	100	100	100	100	100
247.509	100	100	100	100	100	100	100	100	100	100
247.776	100	100	100	100	100	100	100	100	100	100
248.043	100	100	100	100	100	100	100	100	100	100
248.31	100	100	100	100	100	100	100	100	100	100
248.577	100	100	100	100	100	100	100	100	100	100
248.844	100	100	100	100	100	100	100	100	100	100
249.111	100	100	100	100	100	100	100	100	100	100
249.378	100	100	100	100	100	100	100	100	100	100
249.645	100	100	100	100	100	100	100	100	100	100
249.912	100	100	100	100	100	100	100	100	100	100
250.179	100	100	100	100	100	100	100	100	100	100
250.446	100	100	100	100	100	100	100	100	100	100
250.713	100	100	100	100	100	100	100	100	100	100
250.98	100	100	100	100	100	100	100	100	100	100
251.247	100	100	100	100	100	100	100	100	100	100
251.514	100	100	100	100	100	100	100	100	100	100
251.781	100	100	100	100	100	100	100	100	100	100
252.048	100	100	100	100	100	100	100	100	100	100
252.315	100	100	100	100	100	100	100	100	100	100
252.582	100	100	100	100	100	100	100	100	100	100
252.849	100	100	100	100	100	100	100	100	100	100
253.116	100	100	100	100	100	100	100	100	100	100
253.383	100	100	100	100	100	100	100	100	100	100
253.65	100	100	100	100	100	100	100	100	100	100
253.917	100	100	100	100	100	100	100	100	100	100
254.184	100	100	100	100	100	100	100	100	100	100
254.451	100	100	100	100	100	100	100	100	100	100
254.718	100	100	100	100	100	100	100	100	100	100
254.985	100	100	100	100	100	100	100	100	100	100
255.252	100	100	100	100	100	100	100	100	100	100
255.519	100	100	100	100	100	100	100	100	100	100
255.786	100	100	100	100	100	100	100	100	100	100
256.053	100	100	100	100	100	100	100	100	100	100
256.32	100	100	100	100	100	100	100	100	100	100
256.587	100	100	100	100	100	100	100	100	100	100
256.854	100	100	100	100	100	100	100	100	100	100
257.121	100	100	100	100	100	100	100	100	100	100
257.388	100	100	100	100	100	100	100	100	100	100
257.655	100	100	100	100	100	100	100	100	100	100
257.922	100	100	100	100	100	100	100	100	100	100
258.189	100	100	100	100	100	100	100	100	100	100
258.456	100	100	100	100	100	100	100	100	100	100
258.723	100	100	100	100	100	100	100	100	100	100
258.99	100	100	100	100	100	100	100	100	100	100
259.257	100	100	100	100	100	100	100	100	100	100
259.524	100	100	100	100	100	100	100	100	100	100
259.791	100	100	100	100	100	100	100	100	100	100
260.058	100	100	100	100	100	100	100	100	100	100
260.325	100	100	100	100	100	100	100	100	100	100
260.592	100	100	100	100	100	100	100	100	100	100
260.859	100	100	100	100	100	100	100	100	100	100
261.126	100	100	100	100	100	100	100	100	100	100
261.393	100	100	100	100	100	100	100	100	100	100
261.66	100	100	100	100	100	100	100	100	100	100
261.927	100	100	100	100	100	100	100	100	100	100
262.194	100	100	100	100	100	100	100	100	100	100
262.461	100	100	100	100	100	100	100	100	100	100
262.728	100	100	100	100	100	100	100	100	100	100
262.995	100	100	100	100	100	100	100	100	100	100
263.262	100	100	100	100	100	100	100	100	100	100
263.529	100	100	100	100	100	100	100	100	100	100
263.796	100	100	100	100	100	100	100	100	100	100
264.063	100	100	100	100	100	100	100	100	100	100
264.33	100	100	100	100	100	100	100	100	100	100
264.597	100	100	100	100	100	100	100	100	100	100
264.864	100	100	100	100	100	100	100	100	100	100
265.131	100	100	100	100	100	100	100	100	100	100
265.398	100	100	100	100	100	100	100	100	100	100
265.665	100	100	100	100	100	100	100	100	100	100
265.932	100	100	100	100	100	100	100	100	100	100
266.199	100	100	100	100	100	100	100	100	100	100
266.466	100	100	100	100	100	100	100	100	100	100
266.733	100	100	100	100	100	100	100	100	100	100
267	100	100	100	100	100	100	100	100	100	100
267.267	100	100	100	100	100	100	100	100	100	100
267.534	100	100	100	100	100	100	100	100	100	100
267.801	100	100	100	100	100	100	100	100	100	100
268.068	100	100	100	100	100	100	100	100	100	100
268.335	100	100	100	100	100	100	100	100	100	100
268.602	100	100	100	100	100	100	100	100	100	100
268.869	100	100	100	100	100	100	100	100	100	100
269.136	100	100	100	100	100	100	100	100	100	100
269.403	100	100	100	100	100	100	100	100	100	100
269.67	100	100	100	100	100	100	100	100	100	100
269.937	100	100	100	100	100	100	100	100	100	100
270.204	100	100	100	100	100	100	100	100	100	100
270.471	100	100	100	100	100	100	100	100	100	100
270.738	100	100	100	100	100	100	100	100	100	100
271.005	100	100	100	100	100	100	100	100	100	100
271.272	100	100	100	100	100	100	100	100	100	100
271.539	100	100	100	100	100	100	100	100	100	100
271.806	100	100	100	100	100	100	100	100	100	100
272.073	100	100	100	100	100	100	100	100	100	100
272.34	100	100	100	100	100	100	100	100	100	100
272.607	100	100	100	100	100	100	100	100	100	100
272.874	100	100	100	100	100	100	100	100	100	100
273.141	100	100	100	100	100	100	100	100	100	100
273.408	100	100	100	100	100	100	100	100	100	100
273.675	100	100	100	100	100	100	100	100	100	100
273.942	100	100	100	100	100	100	100	100	100	100
274.209	100	100	100	100	100	100	100	100	100	100
274.476	100	100	100	100	100	100	100	100	100	100
274.743	100	100	100	100	100	100	100	100	100	100
275.01	100	100	100	100	100	100	100	100	100	100
275.277	100	100	100	100	100	100	100	100	100	100
275.544	100	100	100	100	100	100	100	100	100	100
275.811	100	100	100	100	100	100	100	100	100	100
276.078	100	100	100	100	100	100	100	100	100	100
276.345	100	100	100	100	100	100	100	100	100	100
276.612	100	100	100	100	100	100	100	100	100	100
276.879	100	100	100	100	100	100	100	100	100	100
277.146	100	100	100	100	100	100	100	100	100	100
277.413	100	100	100	100	100	100	100	100	100	100
277.68	100	100	100	100	100	100	100	100	100	100
277.947	100	100	100	100	100	100	100	100	100	100
278.214	100	100	100	100	100	100	100	100	100	100
278.481	100	100	100	100	100	100	100	100	100	100
278.748	100	100	100	100	100	100	100	100	100	100
279.015	100	100	100	100	100	100	100	100	100	100
279.282	100	100	100	100	100	100	100	100	100	100
279.549	100	100	100	100	100	100	100	100	100	100
279.816	100	100	100	100	100	100	100	100	100	100
280.083	100	100	100	100	100	100	100	100	100	100
280.35	100	100	100	100	100	100	100	100	100	100
280.617	100	100	100	100	100	100	100	100	100	100
280.884	100	100	100	100	100	100	100	100	100	100
281.151	100	100	100	100	100	100	100	100	100	100
281.418	100	100	100	100	100	100	100	100	100	100
281.685	100	100	100	100	100	100	100	100	100	100
281.952	100	100	100	100	100	100	100	100	100	100
282.219	100	100	100	100	100	100	100	100	100	100
282.486	100	100	100	100	100	100	100	100	100	100
282.753	100	100	100	100	100	100	100	100	100	100
283.02	100	100	100	100	100	100	100	100	100	100
283.287	100	100	100	100	100	100	100	100	100	100
283.554	100	100	100	100	100	100	100	100	100	100
283.821	100	100	100	100	100	100	100	100	100	100
284.088	100	100	100	100	100	100	100	100	100	100
284.355	100	100	100	100	100	100	100	100	100	100
284.622	100	100	100	100	100	100	100	100	100	100

## Sheet: 7c.2
Time (seconds)	Control					Dexmedetomidine (1 μM)
0	0	0	0	0	0	0	0	0	0	0
0.267	0	0	0	0	0	0	0	0	0	0
0.534	0.0104	0.0059	0.00453	0.17259	0.00626	0.00713	0.00595	0.00412	0.00843	0.0062
0.801	0.08846	0.04594	0.03081	0.69135	0.04465	0.05443	0.04043	0.02717	0.0478	0.03544
1.068	0.21538	0.11853	0.07224	1.18946	0.11199	0.11836	0.10196	0.07754	0.11795	0.09568
1.335	0.48835	0.28791	0.2557	1.85983	0.29574	0.27308	0.24881	0.23522	0.32308	0.26436
1.602	0.75528	0.45594	0.46509	2.46922	0.46747	0.41402	0.38485	0.39056	0.52691	0.42321
1.869	1.1639	0.68367	0.79737	3.10468	0.70445	0.60642	0.55523	0.59655	0.78258	0.6444
2.136	1.63593	0.93621	1.13192	3.77472	0.95395	0.7962	0.72791	0.80309	1.04506	0.89098
2.403	2.30052	1.22338	1.52999	4.46919	1.25975	1.00808	0.96401	1.04297	1.3986	1.2109
2.67	3.05379	1.53353	1.97141	5.1525	1.57389	1.22318	1.3417	1.29534	1.85244	1.57983
2.937	3.97045	1.90803	2.51483	5.84336	1.9528	1.4618	1.84838	1.62744	2.57766	2.0786
3.204	4.89571	2.3442	3.14545	6.55225	2.36372	1.71528	2.39144	2.01787	3.59972	2.67376
3.471	5.91938	2.95528	3.93551	7.26507	2.89007	2.00654	3.03633	2.56008	4.90159	3.42144
3.738	6.99639	3.6672	4.88032	7.98674	3.48584	2.30387	3.68797	3.17406	6.35107	4.23826
4.005	8.27872	4.61077	6.02755	8.75103	4.26181	2.64944	4.50946	3.93282	8.02625	5.23358
4.272	9.66584	5.69437	7.1948	9.53433	5.1543	3.03542	5.51418	4.7816	9.71634	6.2909
4.539	11.4196	7.12853	8.54412	10.3738	6.35984	3.47096	6.64276	5.83541	11.5474	7.5425
4.806	13.5152	8.81879	9.95767	11.2093	7.75047	3.93192	7.81042	6.91063	13.4204	8.86148
5.073	15.9393	10.8639	11.5455	12.1245	9.47573	4.516	9.09438	8.08274	15.5433	10.4102
5.34	18.1338	12.888	13.1111	13.0278	11.2627	5.13858	10.222	9.25237	17.7374	12.0682
5.607	20.1741	14.9511	14.8171	13.9763	13.1329	5.863	11.4131	10.4998	20.1057	13.9457
5.874	22.0463	16.9513	16.5105	14.9419	14.9142	6.58113	12.5663	11.7485	22.4326	15.87
6.141	23.9639	19.1174	18.2656	15.8996	16.8378	7.34477	13.8202	13.0991	24.7802	18.0663
6.408	25.815	21.1409	19.8929	16.9146	18.7638	8.10912	15.0436	14.4969	26.9554	20.4041
6.675	27.6947	23.2989	21.5621	17.9026	20.7811	8.90817	16.3105	15.9724	29.29	22.8623
6.942	29.5827	25.4132	23.2065	18.8784	22.7487	9.74335	17.6089	17.3868	31.4699	25.2814
7.209	31.4917	27.6376	24.9441	19.892	24.8254	10.637	19.0067	18.8629	33.6029	27.7736
7.476	33.2703	29.8612	26.5394	20.8657	26.8297	11.5695	20.3579	20.3559	35.6676	30.3069
7.743	35.051	32.1131	28.1724	21.8508	28.8943	12.5633	21.7366	21.901	37.7393	32.9968
8.01	36.8224	34.1278	29.7301	22.8193	30.9321	13.5705	23.1269	23.4223	39.6632	35.6451
8.277	38.5964	36.0922	31.2653	23.8565	33.035	14.6294	24.5018	24.9552	41.5893	38.4282
8.544	40.2872	37.972	32.6305	24.8896	35.2487	15.7109	25.8681	26.5061	43.429	41.0438
8.811	41.9667	39.8714	33.9979	25.9553	37.6817	16.8418	27.3319	28.1469	45.3263	43.6858
9.078	43.5882	41.8013	35.2863	27.0107	40.1069	17.9769	28.8715	29.7971	47.1502	46.2545
9.345	45.2493	43.8071	36.629	28.1431	42.4963	19.1254	30.4851	31.4925	48.8964	48.7884
9.612	46.8572	45.796	37.8995	29.2762	44.8388	20.2361	32.0451	33.0819	50.497	51.2721
9.879	48.5081	47.667	39.1433	30.5553	47.2387	21.4046	33.6305	34.7361	52.1019	53.7472
10.146	50.0807	49.461	40.3083	31.8606	49.5251	22.5866	35.1902	36.3498	53.6734	56.0177
10.413	51.6941	51.2133	41.5027	33.2905	51.6955	23.8154	36.7732	38.0231	55.2695	58.1098
10.68	53.2195	52.9141	42.5951	34.6691	53.7329	25.0342	38.3036	39.6555	56.7792	60.121
10.947	54.6932	54.6295	43.6762	36.0982	55.7879	26.3156	39.811	41.3035	58.2767	62.1058
11.214	56.1763	56.375	44.6433	37.4496	57.7978	27.6282	41.2784	42.9053	59.6349	64.0188
11.481	57.5767	58.1538	45.5889	38.7071	59.8298	28.9958	42.7103	44.5003	60.936	65.9848
11.748	58.9345	59.7923	46.5029	39.8437	61.7007	30.3431	44.0524	46.1035	62.1194	67.8575
12.015	60.279	61.3593	47.4173	40.8901	63.4989	31.7331	45.3481	47.709	63.2643	69.6812
12.282	61.498	62.7864	48.3198	41.8432	65.1786	33.1442	46.5785	49.2508	64.3706	71.3988
12.549	62.7147	64.1076	49.2667	42.7432	66.8762	34.5253	47.8173	50.8147	65.4926	73.1219
12.816	63.8657	65.4247	50.1109	43.5621	68.4638	35.8205	48.9977	52.324	66.6025	74.7548
13.083	64.9887	66.799	50.9996	44.3559	69.9887	37.0799	50.1972	53.8028	67.7425	76.3705
13.35	66.0738	68.1259	51.8381	45.1279	71.4537	38.3159	51.3804	55.275	68.853	77.9419
13.617	67.1102	69.3097	52.656	45.8912	72.8068	39.5198	52.6482	56.7308	69.9313	79.3933
13.884	68.0961	70.4447	53.4257	46.6107	74.019	40.6798	53.9151	58.1201	70.9646	80.7893
14.151	69.0953	71.576	54.1788	47.3216	75.1574	41.8482	55.2205	59.5542	71.9573	82.204
14.418	70.0448	72.6868	54.9059	48.0019	76.2514	43.0036	56.5018	61.0543	72.9025	83.4689
14.685	70.9873	73.7929	55.6726	48.6895	77.3353	44.2047	57.9171	62.4161	73.8178	84.7991
14.952	71.8679	74.8966	56.3906	49.3359	78.4079	45.3787	59.3245	63.5695	74.7538	86.0591
15.219	72.7695	76.014	57.0609	49.9878	79.5085	46.5281	60.6388	64.7306	75.7148	87.3968
15.486	73.6257	77.0222	57.7264	50.6041	80.5413	47.6274	61.8447	65.7791	76.6784	88.5752
15.753	74.5326	78.0258	58.342	51.2367	81.5383	48.7186	63.0134	66.841	77.5925	89.5931
16.02	75.422	78.9855	58.9274	51.8466	82.514	49.7999	64.092	67.8403	78.4539	90.5055
16.287	76.2601	79.894	59.4888	52.5085	83.4389	50.8999	65.1296	68.8335	79.2961	91.3244
16.554	77.0111	80.7449	60.044	53.1405	84.2702	51.9505	66.119	69.7826	80.1004	92.0134
16.821	77.7311	81.5786	60.5806	53.8323	85.0188	52.9922	67.1057	70.7255	80.9298	92.6649
17.088	78.4232	82.4058	61.1054	54.5017	85.7091	53.9612	68.0807	71.6023	81.736	93.254
17.355	79.1119	83.2268	61.6279	55.1223	86.3753	54.9	69.0812	72.4883	82.4978	93.8207
17.622	79.7917	84.0189	62.1331	55.6999	86.96	55.8053	70.1308	73.3498	83.2242	94.3437
17.889	80.4578	84.7818	62.6276	56.2585	87.5239	56.7077	71.2057	74.1891	83.9016	94.8407
18.156	81.0939	85.4721	63.1063	56.8003	88.0464	57.5813	72.2778	74.9794	84.563	95.2886
18.423	81.7092	86.079	63.5877	57.3635	88.5763	58.4602	73.3803	75.7691	85.1964	95.7156
18.69	82.3025	86.6255	64.0752	57.9162	89.0692	59.3004	74.3354	76.5077	85.8106	96.1026
18.957	82.8982	87.0985	64.5372	58.4456	89.5401	60.1396	75.3086	77.2229	86.3852	96.5099
19.224	83.4398	87.5134	64.9797	58.9724	89.982	60.9689	76.2101	77.8803	86.9424	96.8613
19.491	83.9528	87.9127	65.4314	59.498	90.3773	61.8115	77.0789	78.5312	87.5331	97.183
19.758	84.4527	88.2833	65.863	59.9984	90.7496	62.6943	77.8854	79.1708	88.0816	97.4673
20.025	84.9584	88.6406	66.305	60.4879	91.0996	63.5693	78.6371	79.8043	88.5945	97.7291
20.292	85.4868	88.9908	66.7152	60.9743	91.4357	64.3891	79.3476	80.4003	89.0931	97.9444
20.559	85.9956	89.3286	67.1144	61.4901	91.7591	65.2049	80.0271	80.9982	89.5991	98.1355
20.826	86.4928	89.6478	67.5147	62.002	92.0644	66.0482	80.6298	81.5688	90.0925	98.2994
21.093	87.0066	89.9516	67.8915	62.4778	92.3614	66.947	81.2173	82.1363	90.5808	98.453
21.36	87.4898	90.2327	68.268	62.9325	92.6494	67.8357	81.7546	82.6818	91.0123	98.5829
21.627	87.978	90.5103	68.6471	63.3655	92.9335	68.6139	82.2867	83.2211	91.431	98.7127
21.894	88.468	90.7742	69.0118	63.7623	93.2149	69.3615	82.7839	83.758	91.8491	98.8183
22.161	88.9377	91.0476	69.3794	64.1582	93.5013	70.1464	83.2791	84.2874	92.2419	98.9065
22.428	89.3733	91.3007	69.7265	64.5414	93.7807	70.8694	83.7466	84.8164	92.6176	98.9868
22.695	89.7825	91.5515	70.0746	64.9226	94.0273	71.5753	84.2108	85.3055	92.976	99.0617
22.962	90.1674	91.7905	70.4121	65.3053	94.2499	72.2773	84.6537	85.7692	93.2977	99.1324
23.229	90.5293	92.0209	70.7374	65.7017	94.4554	72.9851	85.1132	86.233	93.5938	99.1996
23.496	90.8735	92.2443	71.062	66.0821	94.6446	73.6495	85.5383	86.6737	93.8698	99.2639
23.763	91.2055	92.4617	71.3902	66.4715	94.8312	74.2869	85.979	87.1221	94.13	99.3226
24.03	91.5226	92.6785	71.7143	66.8695	94.9999	74.8994	86.3928	87.5406	94.3732	99.3716
24.297	91.8438	92.8884	72.0444	67.2494	95.1623	75.5236	86.8262	87.954	94.6012	99.4235
24.564	92.1265	93.0937	72.375	67.6129	95.3173	76.1817	87.267	88.337	94.8136	99.4691
24.831	92.3978	93.3011	72.6923	67.965	95.4701	76.885	87.6716	88.725	95.0176	99.5128
25.098	92.646	93.512	72.998	68.299	95.6166	77.5821	88.0402	89.0966	95.2066	99.556
25.365	92.8841	93.719	73.3038	68.6246	95.7648	78.3179	88.3994	89.4762	95.3888	99.5984
25.632	93.1079	93.9051	73.5985	68.9574	95.907	79.0386	88.7393	89.8278	95.5547	99.637
25.899	93.3138	94.0985	73.8893	69.2763	96.0511	79.7604	89.0698	90.1633	95.7128	99.6739
26.166	93.5087	94.2937	74.1734	69.5949	96.1843	80.4444	89.3881	90.4914	95.8499	99.7043
26.433	93.6994	94.4991	74.4529	69.9073	96.3245	81.0917	89.6989	90.8353	95.978	99.7335
26.7	93.8752	94.7226	74.734	70.2107	96.4548	81.6418	90.0026	91.1747	96.0965	99.758
26.967	94.0505	94.9491	75.0009	70.5075	96.5819	82.1823	90.2999	91.5716	96.213	99.7776
27.234	94.2091	95.1595	75.2663	70.7997	96.7011	82.7162	90.5892	91.9501	96.3186	99.7932
27.501	94.3705	95.3932	75.5244	71.0831	96.8152	83.261	90.8756	92.3231	96.4233	99.809
27.768	94.5236	95.5826	75.7814	71.3628	96.9256	83.762	91.1621	92.6799	96.525	99.8202
28.035	94.6744	95.7586	76.0348	71.6438	97.0316	84.2856	91.4408	92.9889	96.6185	99.83
28.302	94.8148	95.9282	76.2903	71.9184	97.1293	84.8004	91.7195	93.2687	96.7101	99.8415
28.569	94.9572	96.103	76.5385	72.1911	97.2352	85.3307	91.9996	93.5326	96.8013	99.8524
28.836	95.0934	96.2705	76.8165	72.4604	97.3302	85.8012	92.2919	93.771	96.8863	99.8608
29.103	95.2267	96.434	77.1399	72.7314	97.4168	86.2374	92.6393	93.9991	96.97	99.8709
29.37	95.3567	96.5938	77.4781	72.9893	97.5002	86.6654	93.0029	94.2122	97.0502	99.8799
29.637	95.4855	96.7561	77.7717	73.2565	97.58	87.0666	93.3605	94.4138	97.1279	99.8864
29.904	95.6093	96.9143	78.0245	73.511	97.6552	87.4347	93.6688	94.6019	97.2052	99.8937
30.171	95.7333	97.0485	78.2659	73.7808	97.7267	87.7823	93.956	94.7846	97.2872	99.9022
30.438	95.8514	97.1534	78.5117	74.0295	97.7924	88.1471	94.2069	94.9596	97.3601	99.9098
30.705	95.9617	97.2475	78.8325	74.2871	97.8597	88.5311	94.4522	95.1285	97.4321	99.9152
30.972	96.0669	97.334	79.0706	74.5232	97.9206	88.8634	94.6823	95.2985	97.4969	99.9221
31.239	96.1701	97.4122	79.3245	74.7628	97.9807	89.1736	94.9283	95.4583	97.5588	99.9284
31.506	96.2722	97.4849	79.5745	74.9978	98.0421	89.4657	95.1847	95.6109	97.6181	99.94
31.773	96.3711	97.5512	79.817	75.2353	98.1007	89.7543	95.4047	95.7577	97.6736	99.9529
32.04	96.4664	97.6167	80.0345	75.4617	98.1593	90.0151	95.6041	95.8929	97.7273	99.9553
32.307	96.5723	97.6833	80.2613	75.6966	98.2153	90.2499	95.7775	96.023	97.7806	99.9577
32.574	96.6641	97.7455	80.4758	75.9213	98.2687	90.4758	95.9452	96.1453	97.8323	99.9588
32.841	96.7593	97.8054	80.6721	76.1521	98.3209	90.6835	96.1084	96.2614	97.8799	99.9607
33.108	96.8529	97.8639	80.8563	76.3805	98.3688	90.87	96.2708	96.3712	97.9293	99.9622
33.375	96.9465	97.9233	81.045	76.6251	98.4152	91.0474	96.4267	96.4793	97.9744	99.964
33.642	97.0353	97.9809	81.2281	76.8603	98.4601	91.2192	96.5723	96.5869	98.0179	99.9654
33.909	97.1246	98.0403	81.4098	77.1047	98.5051	91.3872	96.6871	96.691	98.0654	99.9669
34.176	97.2061	98.0952	81.5901	77.3664	98.5469	91.5539	96.7883	96.7897	98.1063	99.9685
34.443	97.288	98.1499	81.7732	77.5849	98.5868	91.7213	96.8924	96.8895	98.1524	99.9701
34.71	97.3686	98.1991	81.9562	77.7963	98.6262	91.8921	96.9881	96.9805	98.1934	99.9715
34.977	97.4498	98.2475	82.1349	78.006	98.6655	92.0653	97.0828	97.0671	98.2331	99.9732
35.244	97.5285	98.2905	82.3116	78.2035	98.7004	92.2322	97.1687	97.1461	98.272	99.9749
35.511	97.6278	98.3325	82.478	78.4062	98.7356	92.3871	97.2545	97.2249	98.3067	99.9764
35.778	97.7228	98.3691	82.6458	78.6006	98.7691	92.5428	97.3304	97.2968	98.3439	99.9779
36.045	97.8011	98.4022	82.8181	78.7991	98.8017	92.6935	97.4111	97.3699	98.3785	99.9795
36.312	97.8903	98.434	82.9819	78.9896	98.8342	92.8411	97.4844	97.4399	98.413	99.981
36.579	97.9634	98.4637	83.1478	79.1799	98.867	92.9861	97.56	97.5117	98.4471	99.982
36.846	98.0317	98.4914	83.3133	79.3695	98.8981	93.1274	97.6321	97.5773	98.4805	99.9825
37.113	98.091	98.5202	83.4724	79.5563	98.929	93.2657	97.7116	97.6432	98.5132	99.9831
37.38	98.149	98.5489	83.6367	79.7337	98.9601	93.4002	97.7956	97.7007	98.5437	99.9836
37.647	98.2084	98.5779	83.7949	79.9145	98.9904	93.5259	97.8913	97.759	98.5758	99.9841
37.914	98.2601	98.6063	83.9553	80.0863	99.0216	93.6466	98.0186	97.8135	98.6056	99.9849
38.181	98.3102	98.6349	84.1084	80.2547	99.0508	93.7702	98.1206	97.8704	98.6345	99.9854
38.448	98.3595	98.662	84.2701	80.4242	99.0797	93.895	98.2219	97.9248	98.6659	99.986
38.715	98.4068	98.6894	84.4254	80.5875	99.1086	94.0131	98.3066	97.9773	98.6944	99.9867
38.982	98.4536	98.7153	84.5801	80.753	99.1364	94.1319	98.3845	98.0251	98.7231	99.9873
39.249	98.4992	98.7378	84.7403	80.9127	99.1634	94.2479	98.4584	98.0744	98.7488	99.9876
39.516	98.5434	98.7613	84.8987	81.0713	99.1888	94.3617	98.5277	98.1183	98.7773	99.9883
39.783	98.5866	98.7835	85.064	81.2321	99.2148	94.4787	98.597	98.163	98.8057	99.9889
40.05	98.6286	98.8054	85.2334	81.3978	99.2387	94.5995	98.6568	98.2095	98.8295	99.9896
40.317	98.669	98.8269	85.3989	81.5594	99.2597	94.7078	98.7054	98.2518	98.8538	99.9901
40.584	98.7065	98.8465	85.5678	81.7273	99.2826	94.8177	98.7508	98.2961	98.8752	99.9905
40.851	98.7438	98.8658	85.7319	81.903	99.302	94.9252	98.7895	98.3358	98.8955	99.9912
41.118	98.7809	98.8851	85.895	82.0821	99.3206	95.0303	98.8246	98.3737	98.9134	99.9917
41.385	98.8164	98.9029	86.0567	82.2596	99.3391	95.1327	98.8573	98.4122	98.9322	99.9919
41.652	98.8526	98.9214	86.2193	82.4325	99.3546	95.2312	98.8901	98.4489	98.9497	99.9924
41.919	98.8882	98.939	86.3777	82.6148	99.3704	95.329	98.9201	98.4861	98.969	99.9926
42.186	98.9191	98.9574	86.5265	82.7874	99.3847	95.4249	98.95	98.5223	98.9888	99.993
42.453	98.9525	98.9739	86.6727	82.9643	99.4	95.5207	98.9785	98.5559	99.0055	99.9932
42.72	98.9843	98.9903	86.8135	83.1283	99.4136	95.6148	99.0058	98.5898	99.0248	99.9932
42.987	99.0152	99.0063	86.9512	83.2914	99.4282	95.7101	99.0348	98.6231	99.0434	99.9934
43.254	99.0533	99.0228	87.0823	83.4555	99.4413	95.795	99.061	98.6554	99.0599	99.9936
43.521	99.1093	99.0368	87.2125	83.6167	99.4538	95.8814	99.0871	98.6874	99.0779	99.9938
43.788	99.1352	99.0515	87.3428	83.7766	99.4665	95.9669	99.1129	98.7195	99.0948	99.9939
44.055	99.179	99.0659	87.4704	83.9411	99.4765	96.0653	99.14	98.7501	99.1123	99.994
44.322	99.2002	99.08	87.595	84.1013	99.4854	96.1649	99.1674	98.7816	99.1283	99.9943
44.589	99.2241	99.0941	87.7198	84.2576	99.4959	96.2644	99.1939	98.8106	99.1466	99.9945
44.856	99.2454	99.1074	87.8387	84.4086	99.5035	96.3607	99.2207	98.8361	99.1625	99.9945
45.123	99.2684	99.1207	87.9566	84.5636	99.5124	96.4543	99.2477	98.863	99.1793	99.9947
45.39	99.2893	99.1332	88.0737	84.7072	99.5198	96.5453	99.2736	98.8899	99.1949	99.995
45.657	99.3117	99.1462	88.1941	84.856	99.5273	96.6267	99.3002	98.9135	99.2116	99.9951
45.924	99.3341	99.1585	88.3028	84.9957	99.5344	96.6997	99.3266	98.9358	99.2263	99.9952
46.191	99.354	99.1703	88.4133	85.1422	99.541	96.776	99.3524	98.959	99.2411	99.9953
46.458	99.3721	99.1821	88.5237	85.281	99.5471	96.847	99.3736	98.9815	99.2544	99.9955
46.725	99.3911	99.1935	88.6333	85.4189	99.5544	96.9156	99.3983	99.0036	99.2688	99.9958
46.992	99.4084	99.2052	88.7386	85.5577	99.5609	96.9761	99.4212	99.0222	99.2824	99.9958
47.259	99.4264	99.2165	88.8422	85.6892	99.5671	97.0336	99.445	99.0427	99.2955	99.996
47.526	99.4449	99.2279	88.9449	85.8187	99.5742	97.0857	99.4663	99.0622	99.307	99.9963
47.793	99.4611	99.2455	89.0479	85.9435	99.5806	97.141	99.4867	99.0826	99.3182	99.9964
48.06	99.4789	99.2684	89.1551	86.0742	99.5876	97.1952	99.5087	99.101	99.3294	99.9966
48.327	99.4967	99.2912	89.2538	86.1992	99.5937	97.2453	99.531	99.1184	99.3406	99.9966
48.594	99.5131	99.3151	89.3524	86.3279	99.6011	97.298	99.5501	99.1364	99.3512	99.9968
48.861	99.5301	99.3383	89.4552	86.4572	99.6075	97.3502	99.5703	99.1535	99.3628	99.9971
49.128	99.5459	99.3602	89.5546	86.5778	99.614	97.3954	99.5863	99.1707	99.3735	99.9972
49.395	99.561	99.3834	89.654	86.7041	99.6209	97.4413	99.6047	99.1861	99.3838	99.9973
49.662	99.574	99.3991	89.7616	86.8247	99.6271	97.4844	99.6168	99.2027	99.3952	99.9975
49.929	99.5876	99.4081	89.877	86.9476	99.6335	97.5283	99.6292	99.2175	99.4052	99.9977
50.196	99.5989	99.4177	89.9871	87.0704	99.6406	97.5706	99.6406	99.2333	99.4151	99.9979
50.463	99.6102	99.4273	90.1067	87.1927	99.6467	97.6131	99.6523	99.2482	99.4248	99.998
50.73	99.6215	99.4352	90.2301	87.3185	99.654	97.6545	99.6634	99.2633	99.4344	99.9981
50.997	99.6325	99.4437	90.3516	87.4369	99.66	97.6951	99.6745	99.2773	99.443	99.9984
51.264	99.6434	99.4524	90.4737	87.5573	99.667	97.7334	99.6853	99.2933	99.4514	99.9985
51.531	99.6541	99.4605	90.5986	87.6768	99.6729	97.7716	99.6963	99.3081	99.459	99.9986
51.798	99.6651	99.4679	90.722	87.7975	99.6797	97.8101	99.7053	99.321	99.4655	99.9988
52.065	99.6768	99.4755	90.8434	87.9204	99.6864	97.8491	99.7173	99.3341	99.4731	99.9989
52.332	99.6873	99.4831	90.961	88.0348	99.6929	97.8833	99.7282	99.3497	99.4802	99.9992
52.599	99.6967	99.491	91.085	88.1558	99.6987	97.918	99.7393	99.363	99.4869	99.9993
52.866	99.7047	99.4981	91.1969	88.2762	99.705	97.9506	99.7488	99.3772	99.4937	99.9994
53.133	99.7127	99.5057	91.3147	88.3985	99.7111	97.9838	99.7592	99.3899	99.4997	99.9997
53.4	99.7204	99.5125	91.4385	88.5319	99.7184	98.017	99.7712	99.4037	99.5066	99.9998
53.667	99.728	99.5202	91.5596	88.663	99.7244	98.0529	99.7807	99.4159	99.5126	100
53.934	99.7355	99.5281	91.6832	88.7978	99.7305	98.0892	99.7916	99.4302	99.5185	100
54.201	99.7422	99.5345	91.801	88.9258	99.7374	98.1249	99.802	99.4415	99.5251	100
54.468	99.7487	99.5423	91.9192	89.0481	99.7428	98.1628	99.8128	99.4531	99.5306	100
54.735	99.7563	99.5501	92.0252	89.1638	99.7498	98.1988	99.8226	99.4638	99.5365	100
55.002	99.7628	99.5573	92.1258	89.2736	99.7553	98.2334	99.8329	99.4763	99.5419	100
55.269	99.7699	99.5647	92.2205	89.388	99.7615	98.2687	99.8415	99.4862	99.5476	100
55.536	99.7758	99.5726	92.3025	89.4993	99.7667	98.3016	99.8491	99.4976	99.553	100
55.803	99.7818	99.5792	92.3866	89.6083	99.7726	98.3352	99.8565	99.5082	99.5599	100
56.07	99.7871	99.5864	92.4633	89.7161	99.7774	98.3662	99.8629	99.5189	99.5646	100
56.337	99.7923	99.5933	92.5427	89.8253	99.783	98.3993	99.8699	99.5296	99.5705	100
56.604	99.7969	99.6	92.6231	89.931	99.7882	98.4301	99.8764	99.5383	99.5763	100
56.871	99.802	99.6073	92.6996	90.0387	99.7931	98.4616	99.8829	99.5493	99.5823	100
57.138	99.8069	99.6152	92.776	90.147	99.7985	98.4941	99.8895	99.5595	99.5873	100
57.405	99.8109	99.6208	92.8491	90.2516	99.8039	98.5215	99.8964	99.5694	99.5928	100
57.672	99.8149	99.6288	92.9253	90.3575	99.8083	98.5445	99.9025	99.5798	99.5991	100
57.939	99.8186	99.6373	92.9994	90.4593	99.8136	98.5662	99.9086	99.5883	99.6053	100
58.206	99.8216	99.6448	93.0701	90.564	99.8183	98.5867	99.915	99.5991	99.6108	100
58.473	99.8248	99.6526	93.1406	90.6671	99.8236	98.6063	99.9221	99.6082	99.6167	100
58.74	99.8277	99.6606	93.2129	90.7705	99.8277	98.6253	99.9287	99.6174	99.6223	100
59.007	99.8305	99.6675	93.2762	90.8704	99.8324	98.6461	99.9348	99.6274	99.6285	100
59.274	99.8329	99.6755	93.3385	90.9682	99.8362	98.6664	99.9412	99.6355	99.6343	100
59.541	99.8361	99.6831	93.3994	91.0659	99.8404	98.6853	99.9475	99.6457	99.6401	100
59.808	99.8385	99.6897	93.4586	91.1595	99.8444	98.7058	99.9516	99.6539	99.6452	100
60.075	99.8417	99.6973	93.5121	91.2524	99.8475	98.7248	99.9555	99.6631	99.652	100
60.342	99.8446	99.7032	93.5624	91.3452	99.8518	98.7449	99.9582	99.6717	99.6565	100
60.609	99.8472	99.709	93.6083	91.4352	99.8549	98.7643	99.9605	99.6804	99.6623	100
60.876	99.85	99.7147	93.6555	91.5194	99.8589	98.783	99.9617	99.6903	99.6682	100
61.143	99.8533	99.7204	93.6988	91.6046	99.8626	98.802	99.9635	99.6982	99.6735	100
61.41	99.856	99.7251	93.7448	91.6866	99.8663	98.8213	99.9648	99.7069	99.6795	100
61.677	99.8589	99.7303	93.7871	91.7703	99.87	98.8394	99.9654	99.7156	99.6845	100
61.944	99.8617	99.7363	93.8247	91.8485	99.8738	98.8563	99.9661	99.7247	99.6907	100
62.211	99.8646	99.7416	93.8647	91.932	99.8771	98.8734	99.9667	99.7328	99.6955	100
62.478	99.8669	99.7456	93.9023	92.0065	99.8802	98.8896	99.9675	99.7424	99.7007	100
62.745	99.8694	99.7504	93.9403	92.0893	99.8832	98.9075	99.9684	99.7508	99.7061	100
63.012	99.8718	99.7553	93.9773	92.1672	99.8863	98.9217	99.969	99.76	99.713	100
63.279	99.8743	99.7594	94.0179	92.2481	99.8889	98.9386	99.9697	99.7684	99.7173	100
63.546	99.8768	99.7638	94.0577	92.3283	99.8927	98.9531	99.97	99.7773	99.7226	100
63.813	99.8795	99.7683	94.0981	92.4089	99.8953	98.969	99.9708	99.7862	99.7267	100
64.08	99.8811	99.7726	94.1364	92.4822	99.8984	98.9849	99.9715	99.7948	99.7317	100
64.347	99.8835	99.7774	94.1754	92.5623	99.9014	99.0003	99.972	99.8028	99.7362	100
64.614	99.8851	99.7805	94.2126	92.6412	99.9039	99.0164	99.9725	99.8102	99.7404	100
64.881	99.8875	99.7827	94.252	92.7205	99.9074	99.0317	99.9729	99.8183	99.745	100
65.148	99.8893	99.7856	94.2891	92.799	99.9095	99.0473	99.9735	99.8275	99.7492	100
65.415	99.8911	99.7885	94.3256	92.8767	99.9114	99.0629	99.9743	99.8349	99.7544	100
65.682	99.893	99.7908	94.361	92.9537	99.9129	99.0776	99.9744	99.843	99.7579	100
65.949	99.8943	99.7935	94.3984	93.0291	99.9143	99.0923	99.975	99.8508	99.7625	100
66.216	99.8956	99.7962	94.4335	93.1021	99.9151	99.1071	99.9751	99.8591	99.7662	100
66.483	99.897	99.7992	94.4663	93.1732	99.9162	99.1231	99.9757	99.8665	99.7701	100
66.75	99.8983	99.8021	94.5035	93.2429	99.9168	99.1375	99.9759	99.8735	99.7743	100
67.017	99.8997	99.8046	94.5364	93.3127	99.9176	99.1528	99.9763	99.8799	99.7779	100
67.284	99.901	99.8071	94.5719	93.3781	99.9177	99.1668	99.9767	99.8855	99.7824	100
67.551	99.9024	99.81	94.6041	93.4456	99.9178	99.1817	99.9769	99.8909	99.7866	100
67.818	99.9036	99.8129	94.6372	93.511	99.9179	99.1955	99.9773	99.8968	99.7903	100
68.085	99.9053	99.8151	94.6703	93.5751	99.9181	99.2104	99.9777	99.9002	99.7949	100
68.352	99.9064	99.8177	94.707	93.6397	99.9182	99.2252	99.978	99.9055	99.7976	100
68.619	99.9077	99.8208	94.7434	93.7057	99.9183	99.2379	99.9785	99.91	99.8023	100
68.886	99.9092	99.8234	94.7823	93.768	99.9183	99.2526	99.9786	99.9145	99.8064	100
69.153	99.9104	99.8256	94.821	93.8298	99.9184	99.2668	99.9792	99.9171	99.8107	100
69.42	99.9116	99.8288	94.8598	93.8959	99.9185	99.2807	99.9794	99.9218	99.8148	100
69.687	99.9131	99.8314	94.8978	93.9582	99.9187	99.2943	99.9798	99.9253	99.8185	100
69.954	99.9145	99.8341	94.9376	94.0214	99.9188	99.3068	99.9801	99.9289	99.8227	100
70.221	99.9159	99.8368	94.978	94.085	99.9189	99.3188	99.9804	99.9323	99.8261	100
70.488	99.9172	99.8393	95.0144	94.1493	99.9189	99.3305	99.9808	99.9362	99.8308	100
70.755	99.9183	99.8423	95.052	94.213	99.919	99.3413	99.9812	99.9392	99.8339	100
71.022	99.9188	99.8449	95.0894	94.2761	99.9192	99.3519	99.9815	99.9428	99.8385	100
71.289	99.9198	99.8473	95.1282	94.3404	99.9193	99.3623	99.9819	99.9452	99.8428	100
71.556	99.9206	99.8488	95.1674	94.4036	99.9194	99.3716	99.9822	99.9646	99.8461	100
71.823	99.9215	99.8508	95.2046	94.4702	99.9195	99.3802	99.9827	99.9835	99.8511	100
72.09	99.9224	99.8524	95.2427	94.5369	99.9197	99.3894	99.983	99.9841	99.8537	100
72.357	99.9232	99.8543	95.2795	94.6005	99.9197	99.3989	99.9834	99.9842	99.8579	100
72.624	99.9241	99.8563	95.3164	94.6654	99.9198	99.4077	99.9835	99.9848	99.8605	100
72.891	99.925	99.8579	95.3559	94.7278	99.9199	99.4171	99.9839	99.9849	99.8641	100
73.158	99.9256	99.8597	95.393	94.789	99.92	99.4262	99.9843	99.9855	99.8665	100
73.425	99.9266	99.8616	95.4313	94.85	99.9202	99.4345	99.9847	99.9856	99.8697	100
73.692	99.9274	99.8632	95.4668	94.9085	99.9203	99.4436	99.985	99.9861	99.8723	100
73.959	99.9284	99.8649	95.4943	94.9663	99.9203	99.4525	99.9854	99.9863	99.8748	100
74.226	99.9291	99.8667	95.5219	95.0219	99.9204	99.4607	99.9858	99.9868	99.8773	100
74.493	99.9301	99.8688	95.5486	95.0801	99.9205	99.4683	99.9862	99.9872	99.8798	100
74.76	99.9309	99.8704	95.5783	95.134	99.9206	99.4757	99.9866	99.9875	99.8824	100
75.027	99.9318	99.8721	95.6043	95.1914	99.9208	99.4831	99.9868	99.9881	99.8848	100
75.294	99.9328	99.8743	95.6323	95.2464	99.9209	99.4892	99.9871	99.9882	99.8872	100
75.561	99.9334	99.876	95.6582	95.3025	99.921	99.4959	99.9874	99.9887	99.8905	100
75.828	99.9346	99.8774	95.6854	95.3567	99.921	99.501	99.9878	99.9889	99.8918	100
76.095	99.9351	99.8795	95.7111	95.4141	99.9211	99.5068	99.9882	99.9894	99.8945	100
76.362	99.9361	99.8809	95.7385	95.4664	99.9213	99.511	99.9886	99.9896	99.8966	100
76.629	99.9369	99.8826	95.7653	95.52	99.9214	99.5157	99.9889	99.9901	99.8991	100
76.896	99.9377	99.8847	95.7907	95.5706	99.9215	99.5209	99.9893	99.9905	99.9013	100
77.163	99.9386	99.8863	95.8177	95.6219	99.9216	99.5252	99.9896	99.9908	99.9036	100
77.43	99.9396	99.8884	95.8429	95.6716	99.9216	99.5297	99.9901	99.9912	99.906	100
77.697	99.9405	99.8902	95.869	95.7231	99.9217	99.5349	99.9903	99.9915	99.9078	100
77.964	99.9412	99.8918	95.8955	95.7693	99.9219	99.5389	99.9907	99.9919	99.9104	100
78.231	99.9422	99.8937	95.923	95.8204	99.922	99.5444	99.9909	99.9922	99.9125	100
78.498	99.943	99.8952	95.9479	95.8635	99.9221	99.5487	99.9913	99.9926	99.9149	100
78.765	99.9437	99.8969	95.974	95.9117	99.9222	99.5531	99.9917	99.9929	99.9172	100
79.032	99.9446	99.8989	95.9983	95.9543	99.9224	99.5583	99.9922	99.9933	99.9193	100
79.299	99.9455	99.9006	96.0215	95.9986	99.9224	99.5624	99.9924	99.9938	99.9221	100
79.566	99.9463	99.9023	96.0455	96.0435	99.9225	99.5673	99.9928	99.994	99.9237	100
79.833	99.9472	99.9043	96.0682	96.0856	99.9226	99.5715	99.9931	99.9945	99.9265	100
80.1	99.9483	99.9062	96.1028	96.1294	99.9227	99.5765	99.9935	99.9946	99.9287	100
80.367	99.9488	99.9076	96.1425	96.1751	99.9228	99.5811	99.9936	99.9952	99.9308	100
80.634	99.9499	99.9097	96.1829	96.2151	99.923	99.585	99.9942	99.9953	99.9334	100
80.901	99.9507	99.9113	96.2194	96.2592	99.923	99.5903	99.9945	99.9959	99.9349	100
81.168	99.9515	99.9127	96.2572	96.2976	99.9231	99.5941	99.9949	99.996	99.9378	100
81.435	99.9523	99.9149	96.2934	96.3398	99.9232	99.598	99.9953	99.9966	99.9391	100
81.702	99.9535	99.9165	96.3294	96.3785	99.9233	99.6013	99.9955	99.997	99.9418	100
81.969	99.9539	99.9181	96.3649	96.4171	99.9235	99.6042	99.9959	99.9973	99.9433	100
82.236	99.9549	99.9203	96.3996	96.4506	99.9236	99.607	99.9964	99.9977	99.9456	100
82.503	99.9559	99.9221	96.4349	96.4874	99.9236	99.6097	99.9966	99.9979	99.9475	100
82.77	99.9565	99.9236	96.472	96.5211	99.9237	99.6125	99.997	99.9984	99.9491	100
83.037	99.9576	99.9256	96.5231	96.5567	99.9238	99.6153	99.9972	99.9986	99.9517	100
83.304	99.9585	99.9273	96.5722	96.5883	99.924	99.6184	99.9977	99.999	99.9532	100
83.571	99.9592	99.9288	96.6243	96.6239	99.9241	99.6213	99.998	99.9993	99.9553	100
83.838	99.9601	99.9307	96.6737	96.6557	99.9242	99.6242	99.9984	99.9997	99.9577	100
84.105	99.961	99.9324	96.7261	96.6911	99.9243	99.6273	99.9988	99.9999	99.9592	100
84.372	99.9615	99.9333	96.7754	96.7224	99.9243	99.6297	99.999	100	99.9618	100
84.639	99.9626	99.935	96.8264	96.7558	99.9244	99.6326	99.9995	100	99.9627	100
84.906	99.9632	99.9366	96.8772	96.7889	99.9246	99.6349	99.9997	100	99.9655	100
85.173	99.9635	99.9375	96.9283	96.8224	99.9247	99.6374	99.9999	100	99.9669	100
85.44	99.964	99.9391	96.9792	96.853	99.9248	99.6399	100	100	99.9694	100
85.707	99.9643	99.9406	97.0309	96.8843	99.9249	99.6421	100	100	99.9716	100
85.974	99.9647	99.9419	97.08	96.9156	99.9249	99.6449	100	100	99.9731	100
86.241	99.9649	99.9431	97.1315	96.9471	99.9251	99.6478	100	100	99.9755	100
86.508	99.9652	99.9447	97.1666	96.9753	99.9252	99.6503	100	100	99.9771	100
86.775	99.9653	99.9462	97.1863	97.0079	99.9253	99.653	100	100	99.9794	100
87.042	99.9657	99.9471	97.1997	97.0369	99.9254	99.655	100	100	99.981	100
87.309	99.9659	99.9488	97.2147	97.0681	99.9255	99.6579	100	100	99.9825	100
87.576	99.9661	99.9501	97.2295	97.0966	99.9257	99.6604	100	100	99.984	100
87.843	99.9664	99.9509	97.245	97.1271	99.9257	99.6627	100	100	99.9852	100
88.11	99.9667	99.9526	97.2587	97.1544	99.9258	99.6651	100	100	99.9862	100
88.377	99.9669	99.9541	97.2737	97.1863	99.9259	99.6679	100	100	99.987	100
88.644	99.9671	99.9552	97.285	97.212	99.926	99.6703	100	100	99.9878	100
88.911	99.9673	99.9569	97.2994	97.2397	99.9262	99.6733	100	100	99.9887	100
89.178	99.9676	99.9582	97.3104	97.2657	99.9263	99.6756	100	100	99.9895	100
89.445	99.9679	99.9591	97.3245	97.2923	99.9263	99.6781	100	100	99.9903	100
89.712	99.9682	99.9608	97.3367	97.3164	99.9264	99.6807	100	100	99.9908	100
89.979	99.9684	99.9622	97.3485	97.342	99.9265	99.683	100	100	99.9916	100
90.246	99.9687	99.9629	97.3604	97.3656	99.9266	99.6856	100	100	99.9922	100
90.513	99.9688	99.9646	97.3727	97.391	99.9268	99.6881	100	100	99.9929	100
90.78	99.9691	99.9662	97.3849	97.4162	99.9269	99.6906	100	100	99.9935	100
91.047	99.9694	99.9672	97.3969	97.441	99.927	99.6932	100	100	99.9945	100
91.314	99.9697	99.9689	97.4088	97.4639	99.927	99.6957	100	100	99.9953	100
91.581	99.9698	99.9706	97.4209	97.4849	99.9271	99.6983	100	100	99.9958	100
91.848	99.9702	99.9714	97.4335	97.5055	99.9274	99.7011	100	100	99.9966	100
92.115	99.9704	99.9728	97.4451	97.525	99.9278	99.7033	100	100	99.9974	100
92.382	99.9707	99.9745	97.4568	97.545	99.9281	99.706	100	100	99.9979	100
92.649	99.9709	99.9751	97.4681	97.5637	99.9286	99.7084	100	100	99.9985	100
92.916	99.9711	99.9767	97.4798	97.5822	99.9289	99.7109	100	100	99.999	100
93.183	99.9714	99.9784	97.4907	97.6024	99.9292	99.7134	100	100	99.9994	100
93.45	99.9716	99.9794	97.5028	97.6211	99.9297	99.7157	100	100	99.9997	100
93.717	99.9719	99.981	97.5139	97.6399	99.9301	99.7187	100	100	100	100
93.984	99.9721	99.9827	97.5256	97.6593	99.9304	99.7212	100	100	100	100
94.251	99.9724	99.9837	97.5365	97.6773	99.9309	99.7233	100	100	100	100
94.518	99.9727	99.9851	97.5482	97.6953	99.9313	99.7264	100	100	100	100
94.785	99.9728	99.9865	97.5598	97.7135	99.9316	99.7288	100	100	100	100
95.052	99.9732	99.9871	97.5713	97.7314	99.932	99.7312	100	100	100	100
95.319	99.9733	99.9887	97.583	97.7499	99.9324	99.7339	100	100	100	100
95.586	99.9737	99.9904	97.5936	97.7681	99.9328	99.7361	100	100	100	100
95.853	99.9738	99.9914	97.6056	97.7865	99.9333	99.7389	100	100	100	100
96.12	99.9742	99.993	97.6178	97.8037	99.9336	99.7414	100	100	100	100
96.387	99.9743	99.9947	97.6286	97.8227	99.934	99.7437	100	100	100	100
96.654	99.9746	99.9957	97.6403	97.8401	99.9344	99.7464	100	100	100	100
96.921	99.9748	99.9973	97.6516	97.8592	99.9347	99.749	100	100	100	100
97.188	99.9752	99.9983	97.6638	97.8761	99.9352	99.7516	100	100	100	100
97.455	99.9754	99.9999	97.6754	97.8956	99.9356	99.7542	100	100	100	100
97.722	99.9756	100	97.6853	97.9122	99.936	99.7567	100	100	100	100
97.989	99.9758	100	97.6967	97.9297	99.9363	99.7594	100	100	100	100
98.256	99.9762	100	97.7059	97.9466	99.9367	99.7614	100	100	100	100
98.523	99.9763	100	97.7175	97.964	99.9371	99.7641	100	100	100	100
98.79	99.9766	100	97.7268	97.9815	99.9376	99.7669	100	100	100	100
99.057	99.9768	100	97.7382	97.9976	99.9379	99.7692	100	100	100	100
99.324	99.9771	100	97.7463	98.0151	99.9383	99.7716	100	100	100	100
99.591	99.9774	100	97.7583	98.0315	99.9388	99.7742	100	100	100	100
99.858	99.9776	100	97.7684	98.0471	99.939	99.7769	100	100	100	100
100.125	99.978	100	97.7785	98.0615	99.9395	99.7796	100	100	100	100
100.392	99.9782	100	97.7891	98.0758	99.9399	99.7819	100	100	100	100
100.659	99.9784	100	97.799	98.0907	99.9403	99.7845	100	100	100	100
100.926	99.9787	100	97.8093	98.1049	99.9407	99.7869	100	100	100	100
101.193	99.9789	100	97.8188	98.1189	99.9411	99.7898	100	100	100	100
101.46	99.9792	100	97.8291	98.1336	99.9414	99.7917	100	100	100	100
101.727	99.9793	100	97.8396	98.1484	99.9419	99.7945	100	100	100	100
101.994	99.9796	100	97.8495	98.1625	99.9422	99.7972	100	100	100	100
102.261	99.98	100	97.8592	98.1772	99.9426	99.7992	100	100	100	100
102.528	99.9801	100	97.87	98.1915	99.9431	99.8018	100	100	100	100
102.795	99.9805	100	97.8812	98.2062	99.9434	99.804	100	100	100	100
103.062	99.9805	100	97.8909	98.2208	99.9438	99.8063	100	100	100	100
103.329	99.981	100	97.9012	98.2344	99.9442	99.8086	100	100	100	100
103.596	99.9811	100	97.9104	98.2489	99.9446	99.8107	100	100	100	100
103.863	99.9814	100	97.9207	98.2639	99.945	99.8134	100	100	100	100
104.13	99.9815	100	97.9299	98.2783	99.9454	99.8154	100	100	100	100
104.397	99.9819	100	97.9391	98.2926	99.9458	99.8179	100	100	100	100
104.664	99.9822	100	97.9478	98.3067	99.9463	99.8201	100	100	100	100
104.931	99.9824	100	97.9565	98.321	99.9465	99.8223	100	100	100	100
105.198	99.9827	100	97.9651	98.3359	99.9469	99.825	100	100	100	100
105.465	99.9829	100	97.9736	98.3503	99.9474	99.8271	100	100	100	100
105.732	99.9831	100	97.9809	98.3632	99.9477	99.8295	100	100	100	100
105.999	99.9834	100	97.9899	98.3769	99.9481	99.8319	100	100	100	100
106.266	99.9836	100	97.9978	98.3908	99.9486	99.834	100	100	100	100
106.533	99.9839	100	98.0065	98.4046	99.949	99.8364	100	100	100	100
106.8	99.9841	100	98.014	98.4172	99.9492	99.8386	100	100	100	100
107.067	99.9844	100	98.0221	98.4313	99.9497	99.8411	100	100	100	100
107.334	99.9847	100	98.0321	98.4452	99.9501	99.8432	100	100	100	100
107.601	99.9849	100	98.0385	98.4583	99.9506	99.8456	100	100	100	100
107.868	99.9851	100	98.0477	98.4719	99.9509	99.8477	100	100	100	100
108.135	99.9855	100	98.0556	98.4857	99.9513	99.8504	100	100	100	100
108.402	99.9856	100	98.0648	98.4991	99.9517	99.8528	100	100	100	100
108.669	99.986	100	98.0723	98.5139	99.952	99.8549	100	100	100	100
108.936	99.986	100	98.081	98.526	99.9524	99.8572	100	100	100	100
109.203	99.9865	100	98.0885	98.5398	99.9529	99.8597	100	100	100	100
109.47	99.9866	100	98.0972	98.5529	99.9533	99.8617	100	100	100	100
109.737	99.9869	100	98.1047	98.5668	99.9536	99.8642	100	100	100	100
110.004	99.9871	100	98.1132	98.579	99.9541	99.8662	100	100	100	100
110.271	99.9874	100	98.1214	98.5927	99.9544	99.8688	100	100	100	100
110.538	99.9877	100	98.1313	98.6035	99.9547	99.8709	100	100	100	100
110.805	99.9878	100	98.1372	98.614	99.9552	99.8732	100	100	100	100
111.072	99.9881	100	98.147	98.6244	99.9556	99.8753	100	100	100	100
111.339	99.9884	100	98.1539	98.6343	99.9561	99.877	100	100	100	100
111.606	99.9886	100	98.1638	98.6448	99.9565	99.8782	100	100	100	100
111.873	99.989	100	98.1708	98.654	99.9567	99.8793	100	100	100	100
112.14	99.989	100	98.1804	98.6638	99.9572	99.8802	100	100	100	100
112.407	99.9895	100	98.188	98.6743	99.9576	99.8814	100	100	100	100
112.674	99.9895	100	98.1962	98.6845	99.9579	99.8825	100	100	100	100
112.941	99.9899	100	98.2046	98.6942	99.9584	99.8834	100	100	100	100
113.208	99.9902	100	98.2133	98.7043	99.9588	99.8846	100	100	100	100
113.475	99.9904	100	98.2214	98.7145	99.959	99.886	100	100	100	100
113.742	99.9906	100	98.2296	98.7242	99.9595	99.8871	100	100	100	100
114.009	99.9908	100	98.2375	98.7342	99.9599	99.8881	100	100	100	100
114.276	99.9912	100	98.2458	98.7442	99.9603	99.8891	100	100	100	100
114.543	99.9914	100	98.2533	98.7543	99.9608	99.8901	100	100	100	100
114.81	99.9916	100	98.2617	98.764	99.9611	99.8913	100	100	100	100
115.077	99.992	100	98.2702	98.7742	99.9616	99.8921	100	100	100	100
115.344	99.9921	100	98.2768	98.7833	99.9618	99.8933	100	100	100	100
115.611	99.9924	100	98.2862	98.794	99.9622	99.8946	100	100	100	100
115.878	99.9926	100	98.293	98.8028	99.9627	99.8957	100	100	100	100
116.145	99.9928	100	98.302	98.813	99.9631	99.8969	100	100	100	100
116.412	99.9932	100	98.3095	98.8222	99.9634	99.8979	100	100	100	100
116.679	99.9934	100	98.3184	98.8317	99.9639	99.8989	100	100	100	100
116.946	99.9936	100	98.325	98.8417	99.9642	99.9001	100	100	100	100
117.213	99.9938	100	98.3339	98.8507	99.9646	99.9009	100	100	100	100
117.48	99.9941	100	98.3424	98.8599	99.965	99.9021	100	100	100	100
117.747	99.9945	100	98.3499	98.8677	99.9654	99.9033	100	100	100	100
118.014	99.9945	100	98.3576	98.8745	99.9658	99.9042	100	100	100	100
118.281	99.995	100	98.3649	98.8797	99.9663	99.9054	100	100	100	100
118.548	99.995	100	98.3731	98.8861	99.9666	99.9065	100	100	100	100
118.815	99.9954	100	98.3816	98.8912	99.967	99.9077	100	100	100	100
119.082	99.9956	100	98.3891	98.8976	99.9674	99.9089	100	100	100	100
119.349	99.9959	100	98.3978	98.9031	99.9677	99.9097	100	100	100	100
119.616	99.9962	100	98.4051	98.909	99.9682	99.9109	100	100	100	100
119.883	99.9963	100	98.4136	98.9148	99.9686	99.9121	100	100	100	100
120.15	99.9966	100	98.4214	98.9197	99.969	99.913	100	100	100	100
120.417	99.9968	100	98.4301	98.9258	99.9693	99.914	100	100	100	100
120.684	99.9971	100	98.4375	98.9312	99.9697	99.915	100	100	100	100
120.951	99.9974	100	98.4458	98.9364	99.9701	99.9161	100	100	100	100
121.218	99.9975	100	98.454	98.9418	99.9706	99.9172	100	100	100	100
121.485	99.998	100	98.4604	98.9481	99.9709	99.9182	100	100	100	100
121.752	99.998	100	98.4688	98.9528	99.9713	99.9193	100	100	100	100
122.019	99.9984	100	98.4766	98.9589	99.9718	99.9204	100	100	100	100
122.286	99.9987	100	98.4853	98.9641	99.972	99.9213	100	100	100	100
122.553	99.9989	100	98.4932	98.9695	99.9725	99.9223	100	100	100	100
122.82	99.9991	100	98.5012	98.9753	99.9729	99.9231	100	100	100	100
123.087	99.9993	100	98.5088	98.9802	99.9733	99.9242	100	100	100	100
123.354	99.9995	100	98.5165	98.9862	99.9737	99.9254	100	100	100	100
123.621	99.9998	100	98.5236	98.9915	99.9741	99.9263	100	100	100	100
123.888	100	100	98.532	98.9971	99.9744	99.9274	100	100	100	100
124.155	100	100	98.5398	99.002	99.9749	99.9287	100	100	100	100
124.422	100	100	98.5476	99.0079	99.9752	99.9295	100	100	100	100
124.689	100	100	98.5551	99.013	99.9756	99.9306	100	100	100	100
124.956	100	100	98.5631	99.019	99.9761	99.9314	100	100	100	100
125.223	100	100	98.5696	99.0238	99.9764	99.9325	100	100	100	100
125.49	100	100	98.5783	99.0297	99.9768	99.9336	100	100	100	100
125.757	100	100	98.5863	99.0343	99.9772	99.9345	100	100	100	100
126.024	100	100	98.5934	99.0399	99.9775	99.9355	100	100	100	100
126.291	100	100	98.6018	99.0449	99.978	99.9368	100	100	100	100
126.558	100	100	98.6086	99.05	99.9784	99.9376	100	100	100	100
126.825	100	100	98.6164	99.0549	99.9788	99.9387	100	100	100	100
127.092	100	100	98.624	99.0605	99.9793	99.9398	100	100	100	100
127.359	100	100	98.6314	99.0654	99.9795	99.9408	100	100	100	100
127.626	100	100	98.6389	99.0707	99.9799	99.9419	100	100	100	100
127.893	100	100	98.6462	99.0756	99.9804	99.9427	100	100	100	100
128.16	100	100	98.6547	99.0811	99.9807	99.9438	100	100	100	100
128.427	100	100	98.6608	99.0859	99.9811	99.945	100	100	100	100
[truncated: 589 more rows]

## Sheet: 7c.3
Time	Control					Dexmedetomidine (1 μM)
[truncated: 1,046 more rows]

[truncated: 14 more sheets: 7c.4, 7d, 7e.1, 7e.2, 7e.3, 7e.4, 7f, 7g.1, 7g.2, 7g.3, 7g.4, 7h, 7k, 7l]
